# Supplementary material for: Transcriptome atlases of rat brain regions and their adaptation to diabetes resolution following gastrectomy in the Goto-Kakizaki rat
Source: Mol Brain. 2025 Feb 7;18:9. doi: 10.1186/s13041-025-01176-z (PMC11806591; doi:10.1186/s13041-025-01176-z)
Supplement: Supplementary file 2 — Supplementary Material 2 [file 13041_2025_1176_MOESM2_ESM.xlsx]

## Sheet: Feuil1
Supplementary Table 2. Details of genes sequenced in the rat brain regions. RNA sequencing was performed in eight biological replicates of four brain regions (Hypothalamus, Hippocampus, Striatum, Brainstem) of the Goto-Kakizaki rat. Sequence reads were aligned to the rat genome assembly Rno6.0.
		Mean Sequence Reads
Ensembl	Gene Symbol	Hypothalamus	Hippocampus	Striatum	Brainstem
ENSRNOG00000050209	1190003K10Rik	-	2.125	-	1.125
ENSRNOG00000060879	1500009L16Rik	851.5	281.375	314.25	436.125
ENSRNOG00000028231	1520401A03Rik	-	-	8.625	-
ENSRNOG00000046163	1700007B14Rik	2.25	2.75	-	1.625
ENSRNOG00000055506	1700020D05Rik	22	33.875	28.25	12.25
ENSRNOG00000061597	1700025F22Rik	66	24.75	18.25	14.625
ENSRNOG00000032170	1700028J19Rik	1.375	1.625	2	2.375
ENSRNOG00000061390	1700034I23Rik	3.25	2	1.375	4
ENSRNOG00000048966	1700092M07Rik	8.625	7.375	9	9.125
ENSRNOG00000055769	1810024B03Rik	8.25	6.375	9.125	5.125
ENSRNOG00000052424	2900026A02Rik	1547.12	4041.62	1443.88	923.5
ENSRNOG00000050337	3300002I08Rik	7.125	4.625	7.75	12.75
ENSRNOG00000058979	5_8S_rRNA	0.875	1.25	-	1.25
ENSRNOG00000054106	5_8S_rRNA	0.875	6.375	0.75	2.875
ENSRNOG00000061306	5_8S_rRNA	2.5	0.875	0.25	2.125
ENSRNOG00000053209	5_8S_rRNA	4.625	2	4.125	3.375
ENSRNOG00000056963	5_8S_rRNA	-	2.5	-	0.25
ENSRNOG00000020272	5330417C22Rik	779.25	688.375	1192.75	314.5
ENSRNOG00000044076	5S_rRNA	0.625	0.375	1	1.75
ENSRNOG00000036044	5S_rRNA	0.625	0.75	1.25	1.5
ENSRNOG00000044990	5S_rRNA	0.875	2.25	1	1.375
ENSRNOG00000055067	5S_rRNA	1.125	1.75	5.875	2.5
ENSRNOG00000060018	5S_rRNA	7.625	4.125	4.875	2.75
ENSRNOG00000048338	5S_rRNA	7.75	5.5	9.25	2.75
ENSRNOG00000043952	5S_rRNA	18.875	13.25	13.375	13.75
ENSRNOG00000044512	5S_rRNA	43.875	27.25	54.625	63.125
ENSRNOG00000044574	5S_rRNA	-	-	1.375	-
ENSRNOG00000035437	5S_rRNA	-	-	2.75	-
ENSRNOG00000040024	6720489N17Rik	93.75	78.375	116.25	87
ENSRNOG00000052042	7SK	1.125	2	1.125	1.75
ENSRNOG00000061060	7SK	1.375	3.375	2.375	1.5
ENSRNOG00000060875	7SK	1.5	1	1.625	1.125
ENSRNOG00000055132	7SK	1.5	1.25	1.75	1.125
ENSRNOG00000056165	7SK	1.625	-	-	-
ENSRNOG00000060575	7SK	1.75	1.375	-	0.875
ENSRNOG00000052090	7SK	2	0.625	1.75	2.5
ENSRNOG00000055903	7SK	2	1.125	1.625	1.75
ENSRNOG00000056975	7SK	2	1.5	-	0.625
ENSRNOG00000056113	7SK	2	-	1	-
ENSRNOG00000059040	7SK	2.125	2.5	2.125	2.125
ENSRNOG00000052697	7SK	3	-	-	-
ENSRNOG00000060380	7SK	3.25	4.375	10	4.375
ENSRNOG00000061722	7SK	4	2.25	3	5.125
ENSRNOG00000057698	7SK	4	3	10.25	11
ENSRNOG00000057422	7SK	4.875	7.875	7.5	6
ENSRNOG00000054908	7SK	5.75	3.25	4.625	2
ENSRNOG00000055548	7SK	6	1	12	2.25
ENSRNOG00000056247	7SK	6	6	5	6.25
ENSRNOG00000060704	7SK	6.375	13.75	24.125	13.25
ENSRNOG00000053604	7SK	6.625	5.5	5.75	6.75
ENSRNOG00000061808	7SK	8.125	7	8.625	5.625
ENSRNOG00000058555	7SK	8.625	2.625	7	5.625
ENSRNOG00000055733	7SK	8.875	9	8.375	3.375
ENSRNOG00000051926	7SK	12.375	8.125	15.75	10.625
ENSRNOG00000052261	7SK	17	10.5	6.875	7.375
ENSRNOG00000061067	7SK	36.375	24.25	30.125	16.375
ENSRNOG00000058789	7SK	92.125	76	98.75	76.25
ENSRNOG00000051406	7SK	257.375	327.75	394.25	266.625
ENSRNOG00000053782	7SK	-	1.5	-	1.25
ENSRNOG00000054738	7SK	-	2.5	-	0.375
ENSRNOG00000058826	7SK	-	-	2.125	-
ENSRNOG00000056143	7SK	-	-	2.875	-
ENSRNOG00000056308	7SK	-	-	3.375	-
ENSRNOG00000058473	7SK	-	-	10.125	-
ENSRNOG00000004692	A1bg	1.5	4.875	3.375	0.625
ENSRNOG00000007247	A2ml1	79.125	6.25	1.125	6.375
ENSRNOG00000005935	A3galt2	82.75	47	55.25	94.75
ENSRNOG00000056981	A430078G23Rik	2	1.75	2.5	3.625
ENSRNOG00000009736	A4galt	12.25	0.375	1.625	17.25
ENSRNOG00000050955	A630010A05Rik	29.5	30.375	16.125	22.125
ENSRNOG00000038119	A930003A15Rik	14.25	12.75	12.875	74.375
ENSRNOG00000042516	A930018M24Rik	4.25	3.125	0.875	14
ENSRNOG00000000478	AA926063	7	4.625	3.5	4.75
ENSRNOG00000013445	Aaas	550.125	626.875	668.5	566.75
ENSRNOG00000061316	AABR07000121.1	5	4.25	4	6.5
ENSRNOG00000055508	AABR07000159.4	1.625	-	-	-
ENSRNOG00000014431	AABR07000222.1	4.25	3.25	1.75	3.25
ENSRNOG00000051844	AABR07000248.1	0.75	0.25	0.5	2
ENSRNOG00000016624	AABR07000276.1	-	-	1.625	-
ENSRNOG00000058425	AABR07000385.2	27.625	19.375	19.25	21.125
ENSRNOG00000059898	AABR07000410.1	-	1.625	1.125	1.125
ENSRNOG00000055789	AABR07000411.1	19.875	21.5	11.125	32.25
ENSRNOG00000053331	AABR07000451.1	3.125	8.75	1.875	1.125
ENSRNOG00000052189	AABR07000452.1	9.75	3.875	4.875	7.875
ENSRNOG00000049569	AABR07000629.1	1.125	2.375	-	1.25
ENSRNOG00000056218	AABR07000639.1	2.25	-	-	-
ENSRNOG00000055111	AABR07000658.1	5.875	4.75	12.625	3.75
ENSRNOG00000057722	AABR07000714.2	4.375	2	2.125	3.375
ENSRNOG00000058047	AABR07000733.1	125.375	79.875	119	211.5
ENSRNOG00000056484	AABR07000978.1	4.875	11	0.625	7.75
ENSRNOG00000054753	AABR07000986.1	0.875	1.25	2.25	2
ENSRNOG00000055880	AABR07001061.1	11.5	3.875	5.125	11.375
ENSRNOG00000017678	AABR07001064.1	14.375	18.875	15.25	20.875
ENSRNOG00000058077	AABR07001068.1	186.75	212.5	104.125	173
ENSRNOG00000017963	AABR07001099.1	268.375	271	244.75	356.875
ENSRNOG00000047145	AABR07001168.1	407.625	394	413.125	585.375
ENSRNOG00000054466	AABR07001207.1	26	39.125	22.125	18.125
ENSRNOG00000057057	AABR07001210.1	4	7.75	5.625	2.5
ENSRNOG00000053328	AABR07001233.1	24.25	35.75	19.5	29.125
ENSRNOG00000059050	AABR07001416.1	3.5	4.25	-	0
ENSRNOG00000004144	AABR07001435.1	18.5	19.75	18.625	34.375
ENSRNOG00000057561	AABR07001444.1	25.75	19	25.125	15.625
ENSRNOG00000054504	AABR07001452.1	-	1.5	3	0.875
ENSRNOG00000018935	AABR07001497.1	28	15.25	14.5	31.75
ENSRNOG00000017412	AABR07001512.1	132.125	79.75	93.25	144.5
ENSRNOG00000055547	AABR07001519.1	100.75	129.625	96	119.375
ENSRNOG00000060475	AABR07001555.1	26.125	33.875	22.875	35.875
ENSRNOG00000057484	AABR07001573.1	15.875	6.25	18.25	10
ENSRNOG00000051938	AABR07001591.1	96.875	87.625	51	72.125
ENSRNOG00000054756	AABR07001592.1	3	-	-	-
ENSRNOG00000060438	AABR07001634.1	50.125	25.5	30.75	43.25
ENSRNOG00000055830	AABR07001700.1	1.25	0.625	0.125	5.125
ENSRNOG00000054834	AABR07001734.1	1.125	44.125	0.125	27.5
ENSRNOG00000058989	AABR07001764.1	4.5	1.875	1.75	1.25
ENSRNOG00000060596	AABR07001880.1	2	2.625	1.25	1.25
ENSRNOG00000047884	AABR07001923.1	128.625	193.625	157.125	155.5
ENSRNOG00000051875	AABR07001926.2	6.25	1.625	4.75	20.125
ENSRNOG00000059824	AABR07001929.1	35.25	22.375	23.625	32.375
ENSRNOG00000055124	AABR07001942.1	48.125	44.875	38.375	36.625
ENSRNOG00000058538	AABR07002001.1	1.125	1	1.375	1.375
ENSRNOG00000056327	AABR07002010.1	7.75	5.75	7.75	8.125
ENSRNOG00000050476	AABR07002247.1	156.375	111.625	122.625	126.5
ENSRNOG00000051384	AABR07002337.1	219.875	234.75	595.5	73.875
ENSRNOG00000053141	AABR07002353.2	-	1.375	-	1
ENSRNOG00000046037	AABR07002384.1	32.875	34.375	41.125	27.25
ENSRNOG00000022227	AABR07002564.1	2	-	1.5	-
ENSRNOG00000060587	AABR07002627.1	4.125	2.25	4.875	2.375
ENSRNOG00000059266	AABR07002674.1	22.875	12.625	12	14.375
ENSRNOG00000060041	AABR07002677.2	3	3.625	2.125	2.125
ENSRNOG00000056832	AABR07002682.1	9.375	8	13.25	7.5
ENSRNOG00000054609	AABR07002683.1	1126.25	1310.75	1281.25	1064.88
ENSRNOG00000055096	AABR07002768.1	79.75	64.125	76.875	75.5
ENSRNOG00000048765	AABR07002774.1	9.875	9.25	12.125	8.625
ENSRNOG00000054614	AABR07002779.1	9.625	5	5.25	8.75
ENSRNOG00000060634	AABR07002784.2	22	16	13.875	21
ENSRNOG00000056831	AABR07002805.1	6.125	4.375	7.25	7.75
ENSRNOG00000055119	AABR07002882.1	3	2.25	0.75	3.5
ENSRNOG00000048484	AABR07002908.1	2.25	3	3	2.5
ENSRNOG00000061774	AABR07002910.1	5.25	1.625	1.75	4.875
ENSRNOG00000061315	AABR07002928.1	28.625	24.25	24	24.25
ENSRNOG00000037415	AABR07002938.1	3.125	3	1.75	2.25
ENSRNOG00000052945	AABR07002969.1	228.875	202.375	138.625	275.625
ENSRNOG00000060312	AABR07002972.1	6.25	4.125	4.125	9.375
ENSRNOG00000057350	AABR07002997.1	159.625	114.5	147.75	135
ENSRNOG00000055070	AABR07003030.2	9.375	16.75	16.375	33.25
ENSRNOG00000037364	AABR07003049.1	2.375	2.625	2.875	3.125
ENSRNOG00000058448	AABR07003051.1	1.125	-	-	-
ENSRNOG00000060684	AABR07003186.3	2.75	2	2.5	1
ENSRNOG00000037348	AABR07003187.2	17.25	7.75	13.375	11.375
ENSRNOG00000058890	AABR07003274.1	10.625	10	69.125	3
ENSRNOG00000058637	AABR07003304.2	11.875	26.125	36	8.125
ENSRNOG00000055821	AABR07003349.1	19.25	1.375	23.625	14.25
ENSRNOG00000052081	AABR07003354.1	5.875	0.125	2	2.875
ENSRNOG00000021484	AABR07003537.1	2.25	0.75	0.5	3.375
ENSRNOG00000054073	AABR07003650.1	1.25	0.25	0.75	2.125
ENSRNOG00000061051	AABR07003933.1	144.75	47.25	61	28
ENSRNOG00000048836	AABR07003935.7	3.25	2.375	1.125	2.25
ENSRNOG00000048918	AABR07003935.8	-	-	2.375	-
ENSRNOG00000056061	AABR07004090.1	1.5	1.625	1.625	1.125
ENSRNOG00000016498	AABR07004112.1	27.5	19.25	26.375	24.75
ENSRNOG00000053064	AABR07004130.1	8.5	19.25	15.125	14.75
ENSRNOG00000032310	AABR07004183.1	3.125	4	2.875	1.875
ENSRNOG00000057208	AABR07004221.2	-	2.25	-	0.125
ENSRNOG00000059662	AABR07004228.1	263.375	82.375	32.125	97.25
ENSRNOG00000054097	AABR07004232.2	180	98.125	13.875	34.375
ENSRNOG00000051426	AABR07004269.2	1.25	2.125	1.5	1.125
ENSRNOG00000058004	AABR07004269.3	15.125	12	31.25	6.375
ENSRNOG00000060667	AABR07004297.1	3	8.25	2.75	7.25
ENSRNOG00000030679	AABR07004397.1	0.875	1	0.875	1.75
ENSRNOG00000060197	AABR07004404.1	33.875	13	10.625	21.375
ENSRNOG00000061327	AABR07004421.1	3	-	2	-
ENSRNOG00000061889	AABR07004428.1	8.75	3.625	2.75	6.375
ENSRNOG00000044405	AABR07004481.1	-	3.125	-	0.25
ENSRNOG00000055810	AABR07004495.1	2.875	1.625	2.375	1
ENSRNOG00000051996	AABR07004703.1	4.5	18.625	22.5	5.5
ENSRNOG00000051568	AABR07004776.1	2.625	4.625	4.625	5.125
ENSRNOG00000059114	AABR07004783.1	0.875	7.375	2	1.5
ENSRNOG00000010769	AABR07004799.1	1.875	3.25	1.25	3.875
ENSRNOG00000057308	AABR07004868.2	1.875	-	1.625	-
ENSRNOG00000018083	AABR07004876.1	1.25	1.125	-	1.125
ENSRNOG00000052319	AABR07004881.1	396.5	813.375	345.375	495
ENSRNOG00000056725	AABR07004888.1	4.25	2	8.25	3
ENSRNOG00000052236	AABR07004992.1	38.75	19.375	7.625	24.875
ENSRNOG00000042292	AABR07004993.1	0.625	0.75	1.875	3.125
ENSRNOG00000054551	AABR07005004.1	4.125	3.375	6.25	2.5
ENSRNOG00000060924	AABR07005004.2	11.875	13.5	17	8
ENSRNOG00000050468	AABR07005027.1	7	4.375	8	3.375
ENSRNOG00000059835	AABR07005028.2	2.25	1.25	-	1
ENSRNOG00000025122	AABR07005506.1	1.25	1.375	1.375	1.125
ENSRNOG00000061369	AABR07005508.1	13.625	9.625	8.75	13
ENSRNOG00000020477	AABR07005533.1	8	4.875	9.25	8.75
ENSRNOG00000051825	AABR07005535.1	51.125	24.375	40.625	17.875
ENSRNOG00000051432	AABR07005572.1	16.75	13.5	8.875	6.125
ENSRNOG00000057531	AABR07005573.1	4.375	5.25	5.375	4.25
ENSRNOG00000054843	AABR07005593.1	138.375	84.625	81	31.75
ENSRNOG00000059503	AABR07005596.1	5.125	5.125	7.25	6
ENSRNOG00000061844	AABR07005618.1	223.875	199.25	194.875	182
ENSRNOG00000055297	AABR07005633.1	151.375	183.25	140	230.875
ENSRNOG00000057137	AABR07005752.1	63.25	134.25	180.875	18.125
ENSRNOG00000048397	AABR07005779.1	1391.25	1359.62	1302.5	1493.88
ENSRNOG00000054418	AABR07005779.3	25.5	13.75	16.375	22.875
ENSRNOG00000054961	AABR07005779.4	17.625	14	12	9.125
ENSRNOG00000056571	AABR07005779.5	19	15.875	32.625	38.25
ENSRNOG00000054067	AABR07005837.1	3.375	1.125	2.375	1.5
ENSRNOG00000054093	AABR07005837.2	5.875	2.875	3.375	3.75
ENSRNOG00000020446	AABR07005838.1	1.375	-	-	-
ENSRNOG00000059505	AABR07005949.1	1.25	5.125	-	1.75
ENSRNOG00000059014	AABR07005950.1	0.25	0.375	0.125	3.375
ENSRNOG00000059125	AABR07005985.2	5.375	2.5	0.625	1.75
ENSRNOG00000046602	AABR07006030.1	27	54.75	66.125	12.5
ENSRNOG00000057099	AABR07006097.1	91	83.375	94.625	162.125
ENSRNOG00000017884	AABR07006160.1	15.875	10.875	10.125	11.875
ENSRNOG00000020980	AABR07006278.1	2	0.75	0.875	3.25
ENSRNOG00000021084	AABR07006310.1	90.125	47	67.5	113.5
ENSRNOG00000060420	AABR07006311.1	16.625	10	20.625	12.125
ENSRNOG00000050414	AABR07006333.1	45.5	43.25	41.125	69.125
ENSRNOG00000058399	AABR07006389.1	2.125	2.125	8.375	0.875
ENSRNOG00000055431	AABR07006428.1	3.5	3	1.25	4.875
ENSRNOG00000058581	AABR07006436.1	-	2.5	-	0.375
ENSRNOG00000046420	AABR07006458.1	507	471	380.125	504.25
ENSRNOG00000058786	AABR07006465.1	8	-	-	-
ENSRNOG00000058389	AABR07006475.1	2.875	4.25	3.5	3.5
ENSRNOG00000057279	AABR07006566.1	-	3.375	-	0.5
ENSRNOG00000056301	AABR07006591.1	2.25	2.75	2.5	3.625
ENSRNOG00000030351	AABR07006627.1	61	54.875	57.375	54
ENSRNOG00000051821	AABR07006654.1	-	-	2.5	-
ENSRNOG00000059909	AABR07006654.2	6.75	-	-	-
ENSRNOG00000059944	AABR07006685.1	7	7.625	5	4.75
ENSRNOG00000031628	AABR07006688.2	9.25	4	3.125	6
ENSRNOG00000053728	AABR07006724.1	23.375	36.125	12.5	14.375
ENSRNOG00000052057	AABR07006727.1	1.5	0.75	0.5	1.625
ENSRNOG00000061760	AABR07006736.1	5	2.375	4.625	29.625
ENSRNOG00000056210	AABR07006752.1	-	1.625	-	0.5
ENSRNOG00000053424	AABR07006860.1	9.25	10.625	16.25	10.25
ENSRNOG00000055976	AABR07006866.1	56.25	58.375	41.75	58
ENSRNOG00000013993	AABR07007000.1	38.25	22.75	23.25	24.875
ENSRNOG00000056577	AABR07007023.1	1.75	2.625	5.625	0.625
ENSRNOG00000052188	AABR07007026.1	1.75	6.125	6	8.5
ENSRNOG00000061365	AABR07007055.1	28.25	22.125	8.25	31
ENSRNOG00000061842	AABR07007065.1	1	0.375	-	1.875
ENSRNOG00000052677	AABR07007088.1	-	2.625	4.125	0.5
ENSRNOG00000058931	AABR07007088.2	2.125	-	-	-
ENSRNOG00000056674	AABR07007095.1	-	-	1.75	-
ENSRNOG00000033843	AABR07007121.1	2.125	1.75	0.125	2.5
ENSRNOG00000032668	AABR07007130.1	191.75	176.625	207.5	275
ENSRNOG00000042665	AABR07007130.2	11.625	13.625	16.375	25.625
ENSRNOG00000050701	AABR07007385.1	123.25	280.75	240.75	122.625
ENSRNOG00000058632	AABR07007409.1	-	2.875	-	0.125
ENSRNOG00000051789	AABR07007584.1	-	-	2.25	-
ENSRNOG00000010615	AABR07007690.1	1.25	-	1.375	-
ENSRNOG00000055870	AABR07007693.1	2.625	-	-	-
ENSRNOG00000061142	AABR07007715.1	-	2.75	34.125	0.25
ENSRNOG00000056427	AABR07007717.1	-	-	4.25	-
ENSRNOG00000060525	AABR07007717.3	8.875	46.875	0.5	4.5
ENSRNOG00000018045	AABR07007730.1	71.75	64.5	68.625	71.875
ENSRNOG00000046691	AABR07007758.1	3.25	3.25	5.375	2.5
ENSRNOG00000053598	AABR07007789.1	2.125	4.125	17	0.375
ENSRNOG00000059761	AABR07007798.1	35	39	5.25	23.5
ENSRNOG00000061406	AABR07007799.1	13.75	11.125	2.5	11.75
ENSRNOG00000056895	AABR07007833.2	16.875	11.875	12.125	26.125
ENSRNOG00000048656	AABR07007853.1	1.5	-	-	-
ENSRNOG00000056525	AABR07007853.2	2.25	-	1.625	-
ENSRNOG00000054794	AABR07007874.1	-	-	1.5	-
ENSRNOG00000059628	AABR07007878.1	4.375	11.75	69.125	3
ENSRNOG00000058177	AABR07007879.1	6.75	3.625	9.875	1.5
ENSRNOG00000049248	AABR07007905.1	2.25	1.625	1.375	4.5
ENSRNOG00000053649	AABR07008013.1	2.5	1.25	24.875	2.125
ENSRNOG00000050795	AABR07008016.1	121.875	125	491.625	190.875
ENSRNOG00000051672	AABR07008030.1	102.125	133.75	112.75	367.5
ENSRNOG00000047236	AABR07008066.2	175.125	173	134.5	185.125
ENSRNOG00000056624	AABR07008066.3	76.5	24.125	46.875	67.25
ENSRNOG00000026928	AABR07008097.1	12.125	11.25	8.125	14.625
ENSRNOG00000054421	AABR07008255.1	-	1.625	1.5	1.375
ENSRNOG00000052551	AABR07008256.1	1.75	1.625	-	1
ENSRNOG00000056627	AABR07008319.1	1.5	0.5	0.25	4.125
ENSRNOG00000058320	AABR07008420.1	46	41.125	52	30.875
ENSRNOG00000056794	AABR07008424.1	14.75	8.125	6.5	13.25
ENSRNOG00000060305	AABR07008462.1	9.625	11.125	5.125	2.75
ENSRNOG00000061419	AABR07008485.1	3	2.875	1.25	2
ENSRNOG00000036432	AABR07008505.1	-	-	1.5	-
ENSRNOG00000057307	AABR07008788.1	5.75	2.25	2.25	13
ENSRNOG00000011997	AABR07008940.1	-	1.375	1.375	0.875
ENSRNOG00000061466	AABR07009031.1	-	11.375	13.375	0.875
ENSRNOG00000011827	AABR07009397.1	16.875	8	7.625	13.5
ENSRNOG00000021867	AABR07009508.1	0.625	0.625	0.875	1.625
ENSRNOG00000059377	AABR07009536.1	2	3.125	4.375	6.125
ENSRNOG00000038752	AABR07009538.1	7.625	6	13	22
ENSRNOG00000013038	AABR07009572.1	0.5	1.625	1.25	1.75
ENSRNOG00000031378	AABR07009715.1	17.75	17.5	19	19.125
ENSRNOG00000056392	AABR07009824.1	1.75	-	-	-
ENSRNOG00000061630	AABR07009834.1	740.625	495.125	590.5	440.625
ENSRNOG00000011640	AABR07009931.1	1.125	1.625	2	5.375
ENSRNOG00000053688	AABR07009965.1	8	6.5	7.75	6.5
ENSRNOG00000038552	AABR07009978.1	1.125	1.75	0.25	4.875
ENSRNOG00000041989	AABR07010030.1	555.75	511.125	683	993.5
ENSRNOG00000052290	AABR07010040.1	1.5	2.375	2	1.375
ENSRNOG00000059781	AABR07010183.1	1.75	0.375	0.5	2
ENSRNOG00000061443	AABR07010460.1	42.625	27.875	42.125	31.625
ENSRNOG00000052002	AABR07010468.1	178.75	70.375	125.75	136.75
ENSRNOG00000048907	AABR07010563.1	27.125	36	72.5	52.375
ENSRNOG00000036425	AABR07010633.1	4.125	4.5	7.5	2.25
ENSRNOG00000047765	AABR07010682.1	2	-	-	-
ENSRNOG00000032715	AABR07010705.1	5.75	5.125	7.25	8.375
ENSRNOG00000043502	AABR07010717.1	23.125	7.5	16	18.25
ENSRNOG00000058839	AABR07010763.2	1.5	0.875	2.375	1.5
ENSRNOG00000052971	AABR07010777.1	4.875	2.125	3.125	11.375
ENSRNOG00000053939	AABR07010787.1	5.875	8.375	4.875	3.25
ENSRNOG00000056299	AABR07010944.1	0.5	0.5	0	2.75
ENSRNOG00000057008	AABR07010985.1	3.5	4	1.75	2.375
ENSRNOG00000051495	AABR07010986.1	7.375	9.125	2.125	20.125
ENSRNOG00000054340	AABR07011013.1	82	96.5	41.875	138.75
ENSRNOG00000059120	AABR07011031.1	9.75	14.25	14	21.625
ENSRNOG00000060521	AABR07011084.2	2.375	3.125	1.25	2.875
ENSRNOG00000059427	AABR07011145.1	0	0	0	2.25
ENSRNOG00000058126	AABR07011682.1	14.625	19.25	15	20.375
ENSRNOG00000054429	AABR07011697.1	17.25	20.125	9.25	29.125
ENSRNOG00000028120	AABR07011698.1	44.625	63.25	74.875	69
ENSRNOG00000046421	AABR07011886.1	31.375	11.5	7.625	8.75
ENSRNOG00000034093	AABR07011951.1	11.625	7.75	5.375	12.625
ENSRNOG00000054279	AABR07011991.1	1.625	-	-	-
ENSRNOG00000061272	AABR07011996.1	593.875	504	612.875	527.625
ENSRNOG00000057849	AABR07012023.1	3.25	1.875	1	2.625
ENSRNOG00000061763	AABR07012039.1	-	-	2.625	-
ENSRNOG00000061118	AABR07012047.1	1262.25	877.75	1234.75	1054
ENSRNOG00000060178	AABR07012061.1	-	7.375	-	0.875
ENSRNOG00000056112	AABR07012065.1	3.5	11.125	3.75	4.875
ENSRNOG00000059604	AABR07012274.1	40.875	34.5	50.75	20
ENSRNOG00000043111	AABR07012314.1	2.75	0.875	1.375	2.75
ENSRNOG00000009602	AABR07012329.1	5.5	3.625	0.875	5.75
ENSRNOG00000052421	AABR07012475.2	181.5	116.25	154.625	112.375
ENSRNOG00000049706	AABR07012575.1	2.125	2.25	2	2.25
ENSRNOG00000060042	AABR07012582.1	-	1.25	1.75	0.875
ENSRNOG00000059093	AABR07012583.2	14.25	16.75	15.875	9.125
ENSRNOG00000054483	AABR07012711.1	23.5	11.25	13.625	6.125
ENSRNOG00000053048	AABR07012728.1	4.75	2.75	2.75	3.125
ENSRNOG00000061513	AABR07012728.2	5.625	2.375	2.625	2.25
ENSRNOG00000052852	AABR07012752.1	1	0	0	4.25
ENSRNOG00000053044	AABR07012775.1	2.125	2.5	2.125	2.75
ENSRNOG00000017695	AABR07012795.1	30.125	14.125	13.25	28.875
ENSRNOG00000055404	AABR07012826.1	176.125	79.625	79.875	122
ENSRNOG00000061165	AABR07013073.4	-	-	1.5	-
ENSRNOG00000023365	AABR07013086.1	4.25	6.5	3.625	6.875
ENSRNOG00000056951	AABR07013140.1	-	32.25	99.5	0.375
ENSRNOG00000058153	AABR07013202.1	23.5	27	24.625	51.875
ENSRNOG00000053168	AABR07013250.1	220.5	302.75	142	99.5
ENSRNOG00000000001	AABR07013255.1	5.125	5.75	1.75	5.5
ENSRNOG00000053387	AABR07013288.4	56	25.125	45.125	33.25
ENSRNOG00000055038	AABR07013302.1	2.125	1.5	1	1.25
ENSRNOG00000059757	AABR07013410.4	2.625	2.75	2.875	7.375
ENSRNOG00000023965	AABR07013464.1	9.75	0	2.5	6.25
ENSRNOG00000059314	AABR07013477.2	4.375	1	3	2.125
ENSRNOG00000041792	AABR07013488.1	4.125	3.375	5.875	2.5
ENSRNOG00000051702	AABR07013558.1	4.375	3.875	5.375	5.5
ENSRNOG00000055290	AABR07013686.1	7.25	21.375	10.75	6.375
ENSRNOG00000058696	AABR07013701.1	2.5	2.375	2.5	3
ENSRNOG00000052596	AABR07013750.1	8	1.75	4.625	4.75
ENSRNOG00000048082	AABR07013776.1	2.375	3.125	3.25	2.625
ENSRNOG00000058222	AABR07013802.1	1.75	0.5	0.875	2.125
ENSRNOG00000060973	AABR07013843.1	16.625	117.875	28.375	8.75
ENSRNOG00000051869	AABR07013931.1	1.125	1.375	1.5	2.5
ENSRNOG00000040213	AABR07014114.1	76.625	69.25	68.5	94.375
ENSRNOG00000058018	AABR07014118.1	7.625	2.125	1.5	6.75
ENSRNOG00000052352	AABR07014119.1	7	5	6.125	1.25
ENSRNOG00000053826	AABR07014205.1	5.25	6.875	5.625	9.5
ENSRNOG00000042166	AABR07014259.1	2.5	2.875	9.5	2.625
ENSRNOG00000051753	AABR07014272.1	2.5	1.25	0.875	1.625
ENSRNOG00000059599	AABR07014323.1	2.25	1.125	0.875	4.875
ENSRNOG00000003606	AABR07014550.1	63.5	106.25	61	129.5
ENSRNOG00000047135	AABR07014756.2	-	-	6	-
ENSRNOG00000024829	AABR07014804.1	4	1.625	1.625	1.25
ENSRNOG00000058429	AABR07014820.1	6.25	3.75	2.625	1.75
ENSRNOG00000002127	AABR07014836.1	5	3.375	2.875	1
ENSRNOG00000054855	AABR07014855.1	314.125	207.25	255.25	242.125
ENSRNOG00000053058	AABR07014885.1	-	19.125	5	0.25
ENSRNOG00000052897	AABR07014983.2	0	0	0	83.875
ENSRNOG00000059475	AABR07014987.1	13.875	12.875	4	12.625
ENSRNOG00000021986	AABR07015006.1	12.625	4.25	6.5	10.25
ENSRNOG00000057505	AABR07015015.2	1.25	-	1.625	-
ENSRNOG00000056778	AABR07015040.1	7.625	14	5.5	8
ENSRNOG00000047351	AABR07015081.1	-	1.875	-	0.5
ENSRNOG00000057821	AABR07015165.1	666	646.875	505.125	560.125
ENSRNOG00000022882	AABR07015294.1	3.25	3.5	2.5	4.125
ENSRNOG00000027791	AABR07015346.1	27.375	28.125	29.875	39
ENSRNOG00000005077	AABR07015719.1	54.25	29.25	45.75	48.75
ENSRNOG00000060498	AABR07015761.1	-	1.125	6	1.75
ENSRNOG00000054484	AABR07015812.2	54.875	42.375	144.625	39.625
ENSRNOG00000052531	AABR07015855.1	1.125	1.25	1.75	1.125
ENSRNOG00000059624	AABR07015889.1	2.5	0.5	2.25	1.75
ENSRNOG00000057861	AABR07015907.2	7.625	3.375	4.5	4.125
ENSRNOG00000052037	AABR07015917.1	3.625	0.5	1	2.875
ENSRNOG00000061005	AABR07016572.1	89.75	61.125	346.625	112.75
ENSRNOG00000054236	AABR07016573.1	3.75	1.375	20.375	2.5
ENSRNOG00000029052	AABR07016577.1	5.125	6.625	6	4.75
ENSRNOG00000054531	AABR07016578.2	8.25	11.625	11.5	10.625
ENSRNOG00000056722	AABR07016578.3	41.875	19	42	22.25
ENSRNOG00000053274	AABR07016633.1	2	-	-	-
ENSRNOG00000037522	AABR07016640.1	32	127.5	82.25	21.875
ENSRNOG00000045800	AABR07016640.2	-	3.125	7	0.75
ENSRNOG00000055024	AABR07016674.1	6.375	19.75	17.25	6.375
ENSRNOG00000054144	AABR07016731.1	3.5	0.25	-	1.875
ENSRNOG00000052764	AABR07016779.1	2.375	3.375	5.25	3.125
ENSRNOG00000006051	AABR07016841.1	409.625	654.625	454.125	282.125
ENSRNOG00000060365	AABR07016845.1	11.875	5	4	17.75
ENSRNOG00000061888	AABR07016856.1	7.875	3.375	2.375	15.875
ENSRNOG00000005869	AABR07017110.1	16.75	12.375	12	14.375
ENSRNOG00000053511	AABR07017113.1	1.125	6	1	1.5
ENSRNOG00000060863	AABR07017145.1	3962	3478.62	1538.25	5812.25
ENSRNOG00000060406	AABR07017159.1	22.5	26	19.125	21.5
ENSRNOG00000061047	AABR07017159.2	30	45.375	10.125	36.375
ENSRNOG00000057837	AABR07017236.1	9.125	12.75	8.5	10.875
ENSRNOG00000058267	AABR07017237.3	3.375	1.25	2.25	2.5
ENSRNOG00000055328	AABR07017268.1	7.625	9.125	0.875	3.375
ENSRNOG00000052920	AABR07017506.1	4.25	1.75	5.375	2.5
ENSRNOG00000048808	AABR07017624.1	44.5	78.625	6.625	36
ENSRNOG00000058787	AABR07017649.2	0.625	0.125	0.25	4.5
ENSRNOG00000049065	AABR07017735.1	1.125	0	0	13.125
ENSRNOG00000054569	AABR07017745.3	6.75	5.875	2.875	8.375
ENSRNOG00000061290	AABR07017745.4	2.875	4.625	1.25	4.75
ENSRNOG00000061532	AABR07017825.7	56.625	38.625	19	41.625
ENSRNOG00000048328	AABR07017849.1	5.25	6.5	0.875	3.875
ENSRNOG00000042156	AABR07017874.1	2.375	1.25	0.375	5.5
ENSRNOG00000048578	AABR07017901.1	1.25	36.375	0.625	11.75
ENSRNOG00000039060	AABR07017917.1	8.125	3.25	3.125	3.875
ENSRNOG00000061157	AABR07017999.1	6.875	7.375	6.625	7.5
ENSRNOG00000053491	AABR07018059.1	2.125	2	2.375	3.25
ENSRNOG00000061921	AABR07018064.1	20.875	12.375	8.375	40.625
ENSRNOG00000060223	AABR07018115.3	37.25	30.125	25.375	17.25
ENSRNOG00000054194	AABR07018116.1	26.625	31.125	69	6.125
ENSRNOG00000051452	AABR07018124.2	3.75	-	-	-
ENSRNOG00000013433	AABR07018165.1	1.25	0.5	1.5	1.75
ENSRNOG00000056292	AABR07018197.1	3.125	2.125	5.25	3.75
ENSRNOG00000050046	AABR07018226.1	259.625	407.375	545.25	254.625
ENSRNOG00000060608	AABR07018226.2	3	7.125	6.125	14.625
ENSRNOG00000058011	AABR07018244.1	0.875	-	-	-
ENSRNOG00000021823	AABR07018318.1	68.375	55.625	96.375	46
ENSRNOG00000059143	AABR07018331.1	2.375	-	-	-
ENSRNOG00000061561	AABR07018373.1	3.25	-	-	-
ENSRNOG00000057931	AABR07018447.1	3.25	34.75	0.75	5.625
ENSRNOG00000057305	AABR07018503.1	-	1.75	2.75	0.5
ENSRNOG00000054268	AABR07018504.1	1.375	2.25	3.5	1.375
ENSRNOG00000057059	AABR07018857.1	366.875	371.875	195.875	625.125
ENSRNOG00000008814	AABR07018970.1	-	-	1.625	-
ENSRNOG00000009521	AABR07019061.1	84.875	97.625	81.625	105.5
ENSRNOG00000024294	AABR07019083.1	57.125	192.25	103	73.25
ENSRNOG00000059113	AABR07019085.1	373.125	318.375	279.375	402.875
ENSRNOG00000053968	AABR07019086.1	136.625	115	97.125	174.125
ENSRNOG00000057291	AABR07019088.1	31.5	39	27.625	44
ENSRNOG00000061423	AABR07019091.1	11.125	5.625	2.625	17.125
ENSRNOG00000058401	AABR07019116.2	1.75	3.25	3.875	3.25
ENSRNOG00000057939	AABR07019253.1	24.5	51.875	32.25	11.5
ENSRNOG00000052453	AABR07019254.1	1.25	3.625	3	1.25
ENSRNOG00000060194	AABR07019254.2	26.75	75.25	32.25	23.25
ENSRNOG00000052579	AABR07019386.1	20.625	30.125	28.875	17.75
ENSRNOG00000037886	AABR07019412.1	30.5	74.625	49.5	63.5
ENSRNOG00000056339	AABR07019432.1	-	1.25	1.125	1
ENSRNOG00000055566	AABR07019437.4	-	2.125	-	0.25
ENSRNOG00000060778	AABR07019437.7	-	-	2.125	-
ENSRNOG00000059133	AABR07020537.1	1.25	-	-	-
ENSRNOG00000039928	AABR07020786.1	5.75	2.625	5.375	10.125
ENSRNOG00000058034	AABR07020815.1	16.5	7	17.375	8
ENSRNOG00000048922	AABR07020860.1	54.5	45.125	37.5	81.25
ENSRNOG00000058523	AABR07020952.1	0.625	1.5	1	4.125
ENSRNOG00000060611	AABR07020979.1	5.125	0.625	0.875	5.625
ENSRNOG00000059225	AABR07020987.1	12.5	4.375	3.25	4
ENSRNOG00000057117	AABR07020990.1	4	3.25	1.125	3.375
ENSRNOG00000026400	AABR07020999.1	5.125	2.125	2	2.875
ENSRNOG00000025964	AABR07021005.1	1.25	-	1.625	-
ENSRNOG00000021575	AABR07021096.1	0.875	0.5	0.125	2.25
ENSRNOG00000058486	AABR07021220.1	7.75	4.75	5.875	7.125
ENSRNOG00000029859	AABR07021384.1	17.625	15.25	17.875	12.25
ENSRNOG00000062073	AABR07021508.1	1.125	1	1.5	11.875
ENSRNOG00000055673	AABR07021558.1	243.25	105.625	2340.62	75.375
ENSRNOG00000051371	AABR07021590.1	4.375	1.875	2.875	3.125
ENSRNOG00000052673	AABR07021596.1	23	13.125	13.25	20.625
ENSRNOG00000057699	AABR07021596.2	95	63	99.375	49.25
ENSRNOG00000061660	AABR07021614.1	2.625	1.5	0.875	2.125
ENSRNOG00000057731	AABR07021635.1	12.375	15.25	29.875	9.375
ENSRNOG00000056222	AABR07021636.1	-	-	1.75	-
ENSRNOG00000058096	AABR07021704.1	67.875	85.5	80.375	65.25
ENSRNOG00000059957	AABR07021734.2	3.125	2.625	2.125	3.375
ENSRNOG00000023269	AABR07021759.1	16	17.75	11.625	13.375
ENSRNOG00000042990	AABR07021804.1	2.125	0.75	1.5	3.125
ENSRNOG00000060190	AABR07021823.1	-	-	1.5	-
ENSRNOG00000004127	AABR07021840.1	3303	2120.12	2074.75	2653
ENSRNOG00000061007	AABR07021888.1	54.75	30	24.75	51.75
ENSRNOG00000058321	AABR07021910.1	2	1.375	1.625	1.125
ENSRNOG00000037928	AABR07021930.1	0.75	2.25	0.75	2.25
ENSRNOG00000052859	AABR07021946.1	6.5	9.75	3.25	3.5
ENSRNOG00000051880	AABR07021996.1	23.875	43.875	11.875	12.25
ENSRNOG00000023547	AABR07022022.1	1.375	-	2.75	-
ENSRNOG00000056464	AABR07022037.1	0.25	0	0	2.25
ENSRNOG00000056789	AABR07022053.1	2	2.375	3.25	1.25
ENSRNOG00000053957	AABR07022064.1	2	-	1.75	-
ENSRNOG00000058959	AABR07022072.2	2.75	0.625	1.375	2.5
ENSRNOG00000056214	AABR07022098.1	51.125	32.625	61.125	101.375
ENSRNOG00000052739	AABR07022108.1	-	4.125	-	0.125
ENSRNOG00000059863	AABR07022168.1	3.625	7.5	6.25	2.25
ENSRNOG00000051784	AABR07022601.1	19.125	18.125	15.625	9
ENSRNOG00000057917	AABR07022653.1	3.375	2.875	3.75	2.25
ENSRNOG00000053118	AABR07024068.1	1.625	-	-	-
ENSRNOG00000053037	AABR07024139.1	1.75	-	-	-
ENSRNOG00000046132	AABR07024439.1	365.125	246.5	161.875	222.125
ENSRNOG00000049069	AABR07024441.1	115.875	65.25	47.625	86
ENSRNOG00000059374	AABR07024457.1	87.25	87	50.25	87.375
ENSRNOG00000060607	AABR07024468.1	4.375	6.25	2.75	6.5
ENSRNOG00000061982	AABR07024473.2	14.125	34.75	31.75	11.625
ENSRNOG00000056629	AABR07024500.1	8.25	5.25	5.625	4.625
ENSRNOG00000058571	AABR07024542.1	1298.12	2541.38	2818.25	887.375
ENSRNOG00000052302	AABR07024580.1	1.25	0.875	1.375	2
ENSRNOG00000048176	AABR07024593.2	178.25	183.25	343.5	219.125
ENSRNOG00000029131	AABR07024637.1	46.375	50.25	45.5	20.625
ENSRNOG00000055192	AABR07024641.1	99.625	74.625	71.5	25.5
ENSRNOG00000060767	AABR07024652.1	1.625	-	-	-
ENSRNOG00000055677	AABR07024653.1	3.75	1.25	4	7
ENSRNOG00000030299	AABR07024742.1	4	3	2.75	3.25
ENSRNOG00000059262	AABR07024786.1	49.75	74	28	63.75
ENSRNOG00000028958	AABR07024795.1	11.5	11.75	5.5	12.5
ENSRNOG00000059758	AABR07024799.2	2.875	-	-	-
ENSRNOG00000048427	AABR07024825.1	1.5	2.375	1.875	1.375
ENSRNOG00000059970	AABR07024869.1	6.75	4.5	10.5	5.75
ENSRNOG00000060135	AABR07024869.2	11.125	9.125	12.875	9.125
ENSRNOG00000055634	AABR07024908.1	1.375	1.875	-	0.875
ENSRNOG00000059091	AABR07024932.1	1.625	4	4.25	2
ENSRNOG00000049177	AABR07024972.1	3.375	3.75	5.5	12.125
ENSRNOG00000053922	AABR07024999.1	5	4.375	6.75	5.375
ENSRNOG00000055076	AABR07025023.1	1.875	3.875	-	1
ENSRNOG00000054322	AABR07025051.3	10.5	4.375	0.125	33.375
ENSRNOG00000056947	AABR07025272.1	3.875	2.875	5.625	8.875
ENSRNOG00000060395	AABR07025301.1	7.125	3	4.5	5.5
ENSRNOG00000059212	AABR07025303.1	0.875	2.625	2.125	2.125
ENSRNOG00000043076	AABR07025328.1	9.25	3.375	6.125	4.25
ENSRNOG00000060160	AABR07025345.1	6.875	5.875	10.5	10.875
ENSRNOG00000047809	AABR07025358.1	16.125	19	9.375	15.75
ENSRNOG00000052847	AABR07025673.1	1.5	-	-	-
ENSRNOG00000033638	AABR07025743.1	1.25	0.875	1.5	3.5
ENSRNOG00000052681	AABR07025745.1	5.125	2.75	5.125	2.125
ENSRNOG00000053529	AABR07025757.1	256.875	273.375	307.125	350.75
ENSRNOG00000059962	AABR07025787.1	2.625	2.25	5.75	3.25
ENSRNOG00000038744	AABR07025819.1	2.5	2	0.875	2.25
ENSRNOG00000052858	AABR07025896.1	1	1	2.75	1.125
ENSRNOG00000057716	AABR07025986.2	6.5	3.125	13.25	3.375
ENSRNOG00000056149	AABR07026002.2	6.375	8.125	10.5	9.5
ENSRNOG00000055088	AABR07026021.1	-	-	2.125	-
ENSRNOG00000054809	AABR07026032.1	21.375	184.375	801.5	23.5
ENSRNOG00000057634	AABR07026032.2	-	1.625	0.875	1.375
ENSRNOG00000059081	AABR07026032.3	53.125	410	1954.12	57.625
ENSRNOG00000061769	AABR07026044.1	11.375	8.25	0.75	2.875
ENSRNOG00000058880	AABR07026048.2	-	11.5	-	0
ENSRNOG00000054486	AABR07026137.1	2	2	0.625	2.75
ENSRNOG00000059145	AABR07026137.2	6.375	3.5	4.25	4
ENSRNOG00000061567	AABR07026151.1	1.25	-	-	-
ENSRNOG00000054467	AABR07026197.1	52.5	37	24.375	40.625
ENSRNOG00000050771	AABR07026300.1	9	4	7.125	3.875
ENSRNOG00000038375	AABR07026311.1	7.375	7.25	10.5	6.25
ENSRNOG00000049442	AABR07026317.1	6.625	4.125	4.25	9.625
ENSRNOG00000051800	AABR07026353.1	5.625	2.875	2.125	4
ENSRNOG00000054572	AABR07026361.2	4.25	3.5	6.125	3.5
ENSRNOG00000057840	AABR07026473.1	28.875	34.125	30.125	19.625
ENSRNOG00000054984	AABR07026483.1	20.375	32	28.75	11.375
ENSRNOG00000031681	AABR07026539.1	52.875	38.5	41	12.5
ENSRNOG00000061488	AABR07026557.2	12.5	7.125	10.625	4.75
ENSRNOG00000056874	AABR07026565.1	15.625	21.25	9.125	12.25
ENSRNOG00000056366	AABR07026614.1	0.375	0.75	0.875	2
ENSRNOG00000018554	AABR07026797.1	7.25	6.25	6.75	2.875
ENSRNOG00000045964	AABR07026892.1	7	3.375	6.25	7.375
ENSRNOG00000050796	AABR07026893.1	124.375	130.25	155.625	203
ENSRNOG00000060172	AABR07026912.2	-	3.625	12.875	0.125
ENSRNOG00000053032	AABR07026921.1	1.875	0.625	4.875	1.875
ENSRNOG00000053660	AABR07026936.2	1.875	-	-	-
ENSRNOG00000053948	AABR07026969.1	667.875	1313.75	2140.88	351.25
ENSRNOG00000056679	AABR07026972.1	3.25	1.875	3	4.125
ENSRNOG00000058482	AABR07026981.1	13.5	5.25	19.875	13.25
ENSRNOG00000052412	AABR07026984.1	31.625	16.375	12.5	15.5
ENSRNOG00000057787	AABR07026986.1	1.75	1.25	3	1.25
ENSRNOG00000011955	AABR07026997.1	54.875	53.25	62.625	41.25
ENSRNOG00000041433	AABR07027009.1	8.375	5.375	4.125	3.375
ENSRNOG00000061562	AABR07027010.2	2.625	3	-	0.625
ENSRNOG00000053981	AABR07027039.1	7.375	4	4.25	4.25
ENSRNOG00000048372	AABR07027098.1	-	-	2.375	-
ENSRNOG00000039581	AABR07027111.1	17.25	11.375	29.125	22.625
ENSRNOG00000058611	AABR07027137.1	57.75	41	72.375	63.375
ENSRNOG00000053225	AABR07027190.1	-	-	2.125	-
ENSRNOG00000060391	AABR07027190.2	3.125	2.25	4.5	0.25
ENSRNOG00000057683	AABR07027212.1	193.75	330.25	523.625	142.75
ENSRNOG00000061345	AABR07027243.1	16.25	69.125	85	43.125
ENSRNOG00000051772	AABR07027272.1	42.25	34.5	23.125	83.125
ENSRNOG00000060680	AABR07027309.1	52.25	36.125	41.5	53.375
ENSRNOG00000057161	AABR07027407.1	205	787.125	28.125	584.625
ENSRNOG00000061171	AABR07027431.1	4.5	3.5	3.75	2.25
ENSRNOG00000039120	AABR07027478.1	1.125	0.625	1.375	1.625
ENSRNOG00000021752	AABR07027496.1	57.75	53	62.25	80.375
ENSRNOG00000058289	AABR07027575.1	62.375	52.125	54.375	36.875
ENSRNOG00000057433	AABR07027581.1	5	2.25	4.625	8.375
ENSRNOG00000036397	AABR07027722.1	2.125	1.5	2.625	1
ENSRNOG00000057700	AABR07027752.2	4.5	5.125	5.25	5.5
ENSRNOG00000047776	AABR07027753.2	2.25	0.875	2.75	2.5
ENSRNOG00000054700	AABR07027809.1	3.25	1.25	1.375	3.875
ENSRNOG00000057759	AABR07027854.1	14.375	8	8.625	10
ENSRNOG00000055197	AABR07027872.1	4.375	1.625	2	4.25
ENSRNOG00000053712	AABR07027910.1	410.125	467.75	358.875	473.125
ENSRNOG00000058818	AABR07027961.1	2.125	1.125	4.125	1.5
ENSRNOG00000053341	AABR07027979.1	9.75	24.875	14.875	3.625
ENSRNOG00000021292	AABR07028027.1	127	106.625	101.75	126.375
ENSRNOG00000056249	AABR07028036.1	40.625	23.25	33.375	28.125
ENSRNOG00000041870	AABR07028106.1	18.75	19.625	23.625	16
ENSRNOG00000018685	AABR07028237.1	36.25	33.625	32	38
ENSRNOG00000021584	AABR07028349.1	24.625	13	9.375	20
ENSRNOG00000055638	AABR07028381.1	1.625	-	-	-
ENSRNOG00000049178	AABR07028414.1	1.625	-	-	-
ENSRNOG00000056802	AABR07028749.2	5.25	3	3.75	7.125
ENSRNOG00000056540	AABR07028776.1	0.5	0.375	0.375	3
ENSRNOG00000056309	AABR07028793.1	3.25	6.75	13.625	11.5
ENSRNOG00000061071	AABR07028797.1	4.875	8.5	22.875	16.625
ENSRNOG00000059656	AABR07028839.1	10.25	9.75	8.5	4.5
ENSRNOG00000051469	AABR07028874.1	5.125	-	-	-
ENSRNOG00000061539	AABR07028906.1	1.5	-	-	-
ENSRNOG00000057054	AABR07028907.1	7.75	6	8.25	14.5
ENSRNOG00000055317	AABR07028908.2	22.75	17.875	25.75	19.125
ENSRNOG00000052005	AABR07028945.1	-	1.125	0.875	1.5
ENSRNOG00000050873	AABR07028970.1	-	2	3.5	0.75
ENSRNOG00000056130	AABR07028970.2	25.5	50.25	61.5	33
ENSRNOG00000053206	AABR07028981.1	-	-	1.75	-
ENSRNOG00000057886	AABR07028995.2	13.125	8.375	23	5.625
ENSRNOG00000057978	AABR07028997.1	115.375	76.625	93.125	81
ENSRNOG00000055362	AABR07029172.2	-	1.75	-	1.5
ENSRNOG00000049077	AABR07029204.1	740.25	494.375	595.375	361.375
ENSRNOG00000047205	AABR07029217.1	6.375	5.5	6.625	4.375
ENSRNOG00000051654	AABR07029217.2	6.125	2.125	2	3.75
ENSRNOG00000054877	AABR07029217.3	2.75	-	-	-
ENSRNOG00000056131	AABR07029217.4	-	-	1	-
ENSRNOG00000053667	AABR07029220.1	-	-	2.125	-
ENSRNOG00000054610	AABR07029220.2	-	-	2.5	-
ENSRNOG00000058625	AABR07029221.1	2.625	3.75	5.875	0.625
ENSRNOG00000058259	AABR07029260.1	5.625	1.875	3.5	10.375
ENSRNOG00000053479	AABR07029417.1	1274.25	1001.88	902	890.375
ENSRNOG00000053102	AABR07029526.1	1.375	1.75	1	2.75
ENSRNOG00000049032	AABR07029573.1	179.5	169.75	246.375	146.875
ENSRNOG00000059529	AABR07029617.1	2.25	0.5	0.875	7.375
ENSRNOG00000042271	AABR07029741.1	36485.2	26368.6	23637.9	29513.6
ENSRNOG00000003214	AABR07029742.1	564.75	370.875	423.125	580.25
ENSRNOG00000049112	AABR07029804.1	0.375	0.625	-	1.875
ENSRNOG00000052646	AABR07029836.1	5.25	1.25	0.875	1.5
ENSRNOG00000057661	AABR07029863.2	14.875	22.5	30.875	20.625
ENSRNOG00000058245	AABR07029863.3	36.875	31	27.375	20
ENSRNOG00000057566	AABR07029878.1	37	13.875	18.875	6.625
ENSRNOG00000053970	AABR07029901.1	19.875	12.25	0.5	3.25
ENSRNOG00000050113	AABR07030019.1	94.875	85.75	75.125	75.625
ENSRNOG00000056642	AABR07030034.1	7.25	3	2.75	1.875
ENSRNOG00000048517	AABR07030040.1	1.875	1.375	-	0.75
ENSRNOG00000048453	AABR07030053.1	2.375	1.875	3.375	1.875
ENSRNOG00000050036	AABR07030072.1	4.5	2.875	9.875	1.75
ENSRNOG00000056575	AABR07030086.2	45.125	21.5	22.125	69.75
ENSRNOG00000054016	AABR07030091.1	1.375	0.375	0.125	5.375
ENSRNOG00000046186	AABR07030156.1	4.625	4.875	3.5	7.25
ENSRNOG00000046383	AABR07030156.2	17	10.875	15.375	20.75
ENSRNOG00000031560	AABR07030162.1	11.125	13.75	13	9.375
ENSRNOG00000055718	AABR07030180.1	-	-	4.875	-
ENSRNOG00000052162	AABR07030257.1	12.875	7	9.875	7
ENSRNOG00000054174	AABR07030351.1	2.875	1.875	1.875	1
ENSRNOG00000060524	AABR07030366.1	5	2	-	1.5
ENSRNOG00000022375	AABR07030375.1	3.75	1.625	1.75	4.375
ENSRNOG00000060404	AABR07030378.1	1.75	-	-	-
ENSRNOG00000052602	AABR07030423.1	19	12.5	14.125	10.5
ENSRNOG00000052682	AABR07030473.1	-	-	0.875	-
ENSRNOG00000053646	AABR07030482.1	-	2.875	-	0.625
ENSRNOG00000049929	AABR07030494.1	7.5	6.875	2.375	4.125
ENSRNOG00000059149	AABR07030498.1	30	45.25	7.625	53.25
ENSRNOG00000028427	AABR07030524.1	3.125	1.625	1.25	1.75
ENSRNOG00000059304	AABR07030529.1	12.625	16.625	16	20.875
ENSRNOG00000051740	AABR07030566.1	-	2.875	-	0.375
ENSRNOG00000055804	AABR07030568.4	-	4.25	-	0.25
ENSRNOG00000056632	AABR07030568.6	-	3.5	-	0.25
ENSRNOG00000059036	AABR07030568.7	1.5	-	-	-
ENSRNOG00000045884	AABR07030590.1	1251.88	1129.75	2325.38	827.75
ENSRNOG00000052902	AABR07030598.1	6.75	11.75	8.625	6.5
ENSRNOG00000050188	AABR07030603.1	183.875	131.625	233.25	194.875
ENSRNOG00000052459	AABR07030603.2	222.25	145.5	285.375	186.375
ENSRNOG00000054591	AABR07030642.1	3.125	-	-	-
ENSRNOG00000057482	AABR07030657.1	8.875	8.625	14.125	7.875
ENSRNOG00000030224	AABR07030729.1	-	1.375	-	1.25
ENSRNOG00000003670	AABR07030781.1	1505.88	1704.12	1478	1064.88
ENSRNOG00000046001	AABR07030823.1	605.5	604.25	331.75	317.875
ENSRNOG00000055043	AABR07030832.1	1.125	0.125	0.125	2
ENSRNOG00000052569	AABR07030834.1	2.75	1.5	2.25	3
ENSRNOG00000053005	AABR07030890.1	6.625	4.5	6.5	3.375
ENSRNOG00000055889	AABR07030901.1	133.25	96.625	86.625	40.75
ENSRNOG00000061432	AABR07030914.1	28	68.75	173.125	6.5
ENSRNOG00000058777	AABR07030919.1	4	4.5	3.875	3.5
ENSRNOG00000045723	AABR07030921.1	1.375	1.625	2.25	2.25
ENSRNOG00000058829	AABR07031150.1	3.75	3.375	3	2.5
ENSRNOG00000041730	AABR07031182.1	3.125	3.875	3.375	5.25
ENSRNOG00000031244	AABR07031208.1	2.5	0.875	1.125	3.5
ENSRNOG00000054469	AABR07031234.1	1.875	1.5	4.625	1.75
ENSRNOG00000051767	AABR07031272.1	-	7.5	-	0.875
ENSRNOG00000060302	AABR07031278.1	1.625	10.875	1	1.125
ENSRNOG00000054849	AABR07031388.1	-	1.5	-	1
ENSRNOG00000060341	AABR07031399.1	9.375	20.5	12.75	19.625
ENSRNOG00000052389	AABR07031489.1	12.375	49	14.75	9.75
ENSRNOG00000049802	AABR07031533.1	701.75	993.375	896.25	476.375
ENSRNOG00000052914	AABR07031533.2	1.125	1.375	1.875	1
ENSRNOG00000058311	AABR07031533.3	4.375	6.625	4.625	2.625
ENSRNOG00000059828	AABR07031590.1	2.875	2.625	4.75	4.75
ENSRNOG00000051417	AABR07031612.1	1.5	-	-	-
ENSRNOG00000042376	AABR07031734.2	299.375	508.125	535.375	335.875
ENSRNOG00000047946	AABR07031734.3	-	-	1.625	-
ENSRNOG00000057082	AABR07031740.1	16.625	9.5	17.375	3.75
ENSRNOG00000053112	AABR07031767.1	13.75	44.875	40.875	13.125
ENSRNOG00000058859	AABR07031931.1	-	1.875	-	0.375
ENSRNOG00000061023	AABR07031949.1	0.5	0.5	0.125	2.125
ENSRNOG00000052952	AABR07031963.1	3.75	3.5	3.5	3.125
ENSRNOG00000046899	AABR07031972.1	6.125	5.375	6.625	8.75
ENSRNOG00000054920	AABR07032135.1	36.25	40.25	26.375	46
ENSRNOG00000061355	AABR07032162.1	4.875	5.75	1.5	2.5
ENSRNOG00000055240	AABR07032237.1	2.75	9.375	11.375	1
ENSRNOG00000031591	AABR07032255.2	14.75	12.625	12.5	10.25
ENSRNOG00000061507	AABR07032328.1	1.75	1.625	1.875	1.75
ENSRNOG00000045162	AABR07032329.1	1.75	-	-	-
ENSRNOG00000055190	AABR07032393.1	7.5	4.625	2.375	1.375
ENSRNOG00000046113	AABR07032441.1	17	12.75	17.5	14
ENSRNOG00000060022	AABR07032518.1	5	5	3.5	3
ENSRNOG00000052705	AABR07032520.2	2	18.875	8.875	7.875
ENSRNOG00000057598	AABR07032520.3	2.875	1.625	0.875	4
ENSRNOG00000051545	AABR07032590.1	1.75	-	-	-
ENSRNOG00000054472	AABR07032621.1	-	3	2.5	1.25
ENSRNOG00000051848	AABR07032622.1	2	1.375	3.125	3.75
ENSRNOG00000057908	AABR07032642.1	-	-	6.75	-
ENSRNOG00000060359	AABR07032751.1	55.5	43.5	91.875	42.125
ENSRNOG00000057629	AABR07032786.1	9.5	5.25	20.875	5.125
ENSRNOG00000052546	AABR07032787.1	19.75	13.125	42.375	8.375
ENSRNOG00000013622	AABR07032821.1	2.5	1.5	2.25	2.125
ENSRNOG00000038211	AABR07032856.1	8.25	15	13.75	4
ENSRNOG00000018224	AABR07033020.1	2.5	2.375	1.5	1.25
ENSRNOG00000000713	AABR07033045.1	3.875	1.375	2	6.875
ENSRNOG00000056410	AABR07033184.1	1.625	4.125	1.75	6
ENSRNOG00000051555	AABR07033270.1	5.25	4.875	3.75	7.125
ENSRNOG00000052428	AABR07033271.1	2.875	-	-	-
ENSRNOG00000055793	AABR07033287.1	3.875	17.25	1.875	3.375
ENSRNOG00000061487	AABR07033301.1	5.5	4.875	1.875	5.125
ENSRNOG00000055484	AABR07033465.1	5	5.5	3.125	6.25
ENSRNOG00000059467	AABR07033564.1	42.375	30	46.375	47
ENSRNOG00000055823	AABR07033666.1	2.75	-	-	-
ENSRNOG00000061472	AABR07033720.1	38.625	28.25	11.625	45.75
ENSRNOG00000057895	AABR07033745.1	37.5	27.375	42.625	23.75
ENSRNOG00000056134	AABR07033757.1	89.75	80.375	15.375	65.5
ENSRNOG00000056146	AABR07033925.1	1.125	-	-	-
ENSRNOG00000038610	AABR07034445.1	5.375	5.25	4.75	5.375
ENSRNOG00000058711	AABR07034598.1	1.25	0.625	0	8
ENSRNOG00000056559	AABR07034669.1	264.75	234.5	226.5	175.25
ENSRNOG00000025031	AABR07034678.1	1	25	14.125	1.875
ENSRNOG00000048042	AABR07034729.2	2.875	2.5	1.5	1.25
ENSRNOG00000046027	AABR07034730.1	0.875	1.875	0.5	1.625
ENSRNOG00000058421	AABR07034745.1	4.375	0.625	1	3.625
ENSRNOG00000060228	AABR07034750.1	3	0.75	1.625	1.375
ENSRNOG00000037898	AABR07034761.1	15.375	12.5	4.125	3.875
ENSRNOG00000055204	AABR07034833.1	224.625	120.125	11.875	491.75
ENSRNOG00000056188	AABR07034833.2	1.625	-	-	-
ENSRNOG00000055570	AABR07034940.2	2	-	-	-
ENSRNOG00000052420	AABR07034980.1	3.125	-	7.625	-
ENSRNOG00000058796	AABR07035005.1	13.25	12.5	2.375	11.625
ENSRNOG00000053067	AABR07035008.1	86.75	77.625	16.25	80.75
ENSRNOG00000054841	AABR07035008.2	4	14.5	12	3.875
ENSRNOG00000058876	AABR07035008.3	2.5	2.25	-	0.375
ENSRNOG00000061869	AABR07035012.1	66.5	51.25	51.375	59.125
ENSRNOG00000061479	AABR07035065.1	50.125	43.5	47.375	56.75
ENSRNOG00000000887	AABR07035098.1	5.75	6.25	4.625	5.75
ENSRNOG00000055786	AABR07035194.1	4	3.625	-	0.5
ENSRNOG00000055687	AABR07035273.1	300.125	211	213.75	194.5
ENSRNOG00000054485	AABR07035412.2	28.875	15.75	27	21.125
ENSRNOG00000056768	AABR07035428.1	705.875	733.875	939	589.5
ENSRNOG00000059429	AABR07035506.1	41.375	28	52.125	17
ENSRNOG00000057141	AABR07035641.1	4.25	3.375	3.375	2.125
ENSRNOG00000059625	AABR07035641.2	1.125	1	-	1.25
ENSRNOG00000061122	AABR07035758.1	-	1.875	2.5	0.25
ENSRNOG00000056032	AABR07035780.1	28.125	19.25	21.25	26.625
ENSRNOG00000058123	AABR07035780.2	28.375	16.375	23.25	26.375
ENSRNOG00000058398	AABR07035780.3	7	5.875	6.75	6.5
ENSRNOG00000061778	AABR07035780.6	5.875	3.375	3.875	5.75
ENSRNOG00000057201	AABR07035782.1	39.375	27.625	36.75	35.75
ENSRNOG00000049592	AABR07035791.1	3.25	-	-	-
ENSRNOG00000057927	AABR07035796.1	37.625	35.875	40.375	81.75
ENSRNOG00000052918	AABR07035802.1	13.875	13.625	13.375	19.75
ENSRNOG00000053790	AABR07036007.1	1324.88	1074.12	995.75	1290.75
ENSRNOG00000060882	AABR07036010.1	22.5	25.625	36.375	23.5
ENSRNOG00000051442	AABR07036019.1	293.375	295.5	309.125	281.5
ENSRNOG00000060352	AABR07036024.2	1.875	1.25	-	1.625
ENSRNOG00000022784	AABR07036035.1	373	326.125	601.25	553.375
ENSRNOG00000008521	AABR07036066.1	3.125	3.125	2.625	2.25
ENSRNOG00000000964	AABR07036087.1	4.625	3.125	3.375	5.375
ENSRNOG00000051554	AABR07036302.1	2.875	1.5	1.375	1
ENSRNOG00000060862	AABR07036302.2	4.75	-	-	-
ENSRNOG00000057941	AABR07036331.2	414.875	243.125	313.625	198.875
ENSRNOG00000056739	AABR07036336.1	17.375	34.125	18.25	31.5
ENSRNOG00000001347	AABR07036374.1	623.375	467.25	717	394.125
ENSRNOG00000057023	AABR07036374.2	20.25	17	24.75	12.75
ENSRNOG00000060770	AABR07036376.1	6.5	5.5	7.625	1.5
ENSRNOG00000055489	AABR07036391.1	1.375	-	-	-
ENSRNOG00000058699	AABR07036452.1	2.5	1.5	1.875	3
ENSRNOG00000058250	AABR07036649.2	7.5	5.375	6.5	4.375
ENSRNOG00000060291	AABR07036723.1	3.625	2.625	2.875	4
ENSRNOG00000057227	AABR07036732.1	434.125	449.625	633.75	324.625
ENSRNOG00000056398	AABR07036855.1	350.125	257.25	263.5	447.75
ENSRNOG00000003789	AABR07037054.1	2.625	2.375	1.75	3.375
ENSRNOG00000053827	AABR07037058.1	118.375	116.625	142.375	74.125
ENSRNOG00000058059	AABR07037112.1	1.375	0.75	1.125	1.5
ENSRNOG00000028611	AABR07037203.1	107	86.625	105.125	78.75
ENSRNOG00000051689	AABR07037447.1	9.125	3.875	3.875	1.125
ENSRNOG00000061366	AABR07037528.1	204.875	178.5	163.625	212.625
ENSRNOG00000056810	AABR07037536.1	5.75	6.25	6.5	6.125
ENSRNOG00000045689	AABR07037645.1	1.625	-	-	-
ENSRNOG00000054904	AABR07037698.1	2.625	2.875	8.875	4.875
ENSRNOG00000052694	AABR07037878.2	1.625	0.5	0.75	1.625
ENSRNOG00000049961	AABR07037923.1	2.25	2.5	2	5.75
ENSRNOG00000054850	AABR07037927.1	0.625	7.5	7.75	3
ENSRNOG00000051958	AABR07037943.1	47.125	167.125	84.625	50.375
ENSRNOG00000004319	AABR07038019.1	2.5	2.5	2.375	2.125
ENSRNOG00000056631	AABR07038021.1	341.875	53.375	15.125	19.625
ENSRNOG00000057678	AABR07038174.1	-	-	3	-
ENSRNOG00000038383	AABR07038349.1	17.125	20.75	12.5	8.5
ENSRNOG00000053721	AABR07039203.1	2.375	-	1.75	-
ENSRNOG00000057427	AABR07039210.1	2	1.5	-	0.875
ENSRNOG00000055330	AABR07039234.1	129.875	122.25	118.25	156.75
ENSRNOG00000053857	AABR07039303.1	-	3.125	1.5	0.75
ENSRNOG00000002321	AABR07039541.1	5	4.5	2.375	5.875
ENSRNOG00000058861	AABR07039697.1	21.75	23.5	25.5	24.625
ENSRNOG00000048304	AABR07040586.1	1.625	1.375	3.25	3.25
ENSRNOG00000003194	AABR07040622.1	8.75	3.125	3	4.625
ENSRNOG00000052831	AABR07040629.1	140	152.125	117.25	137.25
ENSRNOG00000055939	AABR07040690.1	10533.5	4659.38	3758.75	5963.25
ENSRNOG00000051669	AABR07040855.1	518.125	342.375	435.875	464.625
ENSRNOG00000005402	AABR07040938.1	2.625	2.875	2.75	3.75
ENSRNOG00000011100	AABR07040947.1	1.125	1.75	1.375	1.625
ENSRNOG00000056071	AABR07040959.1	9.5	8.375	1.625	8.625
ENSRNOG00000018923	AABR07041089.1	13	53.625	5.375	11.875
ENSRNOG00000046062	AABR07041096.1	8.625	10.25	9	8.875
ENSRNOG00000054795	AABR07041096.2	566.5	1305.62	568	788.875
ENSRNOG00000006459	AABR07041140.1	8.625	6.375	4.25	11.125
ENSRNOG00000030645	AABR07041247.1	-	1	-	1.125
ENSRNOG00000049682	AABR07041374.1	2	10.5	10.375	8.625
ENSRNOG00000059746	AABR07041411.1	44.625	30.875	13.875	54.75
ENSRNOG00000058217	AABR07041418.1	18.625	15.5	7.625	32.625
ENSRNOG00000005665	AABR07041481.1	2.25	2.75	1.75	2
ENSRNOG00000058115	AABR07041709.1	18.625	15.625	18.875	14.625
ENSRNOG00000052130	AABR07041724.1	47.625	30.375	46.875	25.875
ENSRNOG00000061916	AABR07041724.2	66	34.625	58.625	29.25
ENSRNOG00000052271	AABR07041794.1	11.375	3	1.625	3.625
ENSRNOG00000058173	AABR07041949.1	13.375	8.25	3.875	4.375
ENSRNOG00000026379	AABR07041963.1	71.875	93	83.625	82
ENSRNOG00000002734	AABR07042077.1	422.375	634.25	482.625	585.75
ENSRNOG00000052233	AABR07042454.1	3	5	2.25	4
ENSRNOG00000050134	AABR07042599.1	7.125	7.375	2.75	7.5
ENSRNOG00000060419	AABR07042607.1	2.75	2.75	1.625	3.5
ENSRNOG00000045837	AABR07042611.1	15.875	25.625	9.375	37
ENSRNOG00000050034	AABR07042616.1	36.375	9.125	5.125	22.25
ENSRNOG00000061644	AABR07042623.1	2	3.375	1.625	2.625
ENSRNOG00000049312	AABR07042633.1	3	0.875	0.75	1.375
ENSRNOG00000051791	AABR07042668.1	27.125	7.125	1.625	9.625
ENSRNOG00000053984	AABR07042733.1	35.625	56.75	271.375	17.25
ENSRNOG00000060024	AABR07042733.2	8.375	9.125	24.25	5.75
ENSRNOG00000060310	AABR07042792.1	10.5	7.25	6.25	14.625
ENSRNOG00000052398	AABR07042802.1	7.25	2.75	1.875	6.75
ENSRNOG00000054489	AABR07042821.1	22	16.125	16.375	16.625
ENSRNOG00000061468	AABR07042825.1	10.5	4.75	8.375	6.125
ENSRNOG00000061917	AABR07042840.1	19	18.5	22.75	12.5
ENSRNOG00000013826	AABR07042866.1	1	1.375	0.75	1.625
ENSRNOG00000057776	AABR07042903.2	4.125	3.625	4.125	2.5
ENSRNOG00000056588	AABR07042911.1	-	-	10.625	-
ENSRNOG00000058341	AABR07042999.1	3.375	0.375	0.25	12.875
ENSRNOG00000059345	AABR07043031.3	2.625	-	-	-
ENSRNOG00000046982	AABR07043085.1	9.875	10.125	9.5	10.875
ENSRNOG00000054562	AABR07043098.1	144	30.5	8.625	124.375
ENSRNOG00000055707	AABR07043133.1	1.875	-	1.875	-
ENSRNOG00000033819	AABR07043141.1	1.5	0.5	1.125	1.625
ENSRNOG00000060383	AABR07043167.4	1.875	-	-	-
ENSRNOG00000024754	AABR07043169.1	42.625	62.25	38.5	25.875
ENSRNOG00000058276	AABR07043200.1	19.625	22	16.75	40.5
ENSRNOG00000054414	AABR07043276.1	16.25	9.375	3.875	11.625
ENSRNOG00000055131	AABR07043358.1	1.875	0.5	1.25	2.25
ENSRNOG00000055892	AABR07043395.1	101.75	38.5	32.75	102
ENSRNOG00000060719	AABR07043407.1	5.125	6.25	2.75	6.75
ENSRNOG00000046533	AABR07043421.1	665.875	536.125	635.25	764.625
ENSRNOG00000053751	AABR07043453.1	24.625	22.375	14.875	31.875
ENSRNOG00000052028	AABR07043456.1	9.125	10	10.25	10
ENSRNOG00000057214	AABR07043510.1	34.375	22.125	21.875	35.875
ENSRNOG00000059734	AABR07043564.1	23.625	22	11.875	31.625
ENSRNOG00000027022	AABR07043654.1	15.375	8.375	6.375	6.375
ENSRNOG00000050237	AABR07043701.1	9.875	4.75	4	6.875
ENSRNOG00000060858	AABR07043711.1	25.25	14.25	6.875	33.625
ENSRNOG00000060995	AABR07043711.2	27.25	14.75	6.375	21.75
ENSRNOG00000049519	AABR07043720.1	2	3.875	0.75	2.75
ENSRNOG00000046621	AABR07043748.1	25.25	17	18.125	21.25
ENSRNOG00000055745	AABR07043748.2	59.5	41	42.75	77.375
ENSRNOG00000051743	AABR07043822.1	0.5	0.125	0.875	2.75
ENSRNOG00000032799	AABR07043823.1	23.625	16.5	36.125	37.75
ENSRNOG00000043145	AABR07043823.2	32.25	22.125	57.875	47.125
ENSRNOG00000051461	AABR07043829.2	295.5	259.875	323.875	286.625
ENSRNOG00000050326	AABR07043892.1	1.625	1.625	0.75	3.125
ENSRNOG00000055320	AABR07044001.2	2.125	0.875	1.25	1.25
ENSRNOG00000058847	AABR07044001.4	10.25	30.25	84.875	11.625
ENSRNOG00000056656	AABR07044049.1	62.75	33.625	26.5	86.625
ENSRNOG00000057601	AABR07044080.2	242.75	355.875	285.625	536.75
ENSRNOG00000019773	AABR07044089.1	554.25	606.375	690.125	780.25
ENSRNOG00000057718	AABR07044139.1	2.75	4.125	3.25	3.625
ENSRNOG00000061610	AABR07044148.1	1.375	0.625	0.875	1.5
ENSRNOG00000051801	AABR07044167.1	-	3.375	-	0.25
ENSRNOG00000000748	AABR07044273.1	6.25	7	5	9.25
ENSRNOG00000058490	AABR07044362.1	5.625	5.875	4.75	4.375
ENSRNOG00000052534	AABR07044367.1	1.75	1.375	1.5	0.875
ENSRNOG00000055272	AABR07044405.1	5.25	8.125	9.375	3.875
ENSRNOG00000051805	AABR07044408.1	9.125	4.5	6	5.75
ENSRNOG00000061483	AABR07044412.1	2.625	2.625	0.875	2.25
ENSRNOG00000055766	AABR07044415.1	17.625	22.375	18.375	21.375
ENSRNOG00000053996	AABR07044492.1	1.625	1.25	5.125	1.5
ENSRNOG00000056023	AABR07044559.1	1.125	5.125	-	1.25
ENSRNOG00000051612	AABR07044570.1	72.125	59.25	83	95.25
ENSRNOG00000060751	AABR07044574.1	2.75	1.625	3	1.25
ENSRNOG00000057037	AABR07044596.1	4.5	4	1	11.5
ENSRNOG00000058683	AABR07044635.1	9.75	2.25	2.875	5.25
ENSRNOG00000055480	AABR07044668.1	16.75	8.875	8.125	17.625
ENSRNOG00000026519	AABR07044711.1	33.625	24.625	27.5	41.75
ENSRNOG00000055901	AABR07044752.1	1.375	1.125	0.75	2
ENSRNOG00000055711	AABR07044796.1	-	1.375	-	0.875
ENSRNOG00000054712	AABR07044820.1	-	-	7.875	-
ENSRNOG00000057124	AABR07044824.1	1.625	1.625	-	0.875
ENSRNOG00000000639	AABR07044825.1	84.875	207.75	183.125	202.25
ENSRNOG00000061934	AABR07044836.1	-	6.625	5.5	0.375
ENSRNOG00000060235	AABR07044837.2	1.125	0.625	1.25	5.625
ENSRNOG00000026813	AABR07044933.1	34	29.75	33.625	31.375
ENSRNOG00000056298	AABR07044959.1	13.5	19.125	21.25	13.75
ENSRNOG00000061835	AABR07044980.1	24.5	10.625	6.75	61.5
ENSRNOG00000061091	AABR07045071.1	13.75	9.125	13.5	17.75
ENSRNOG00000054465	AABR07045217.1	1.375	1.5	2	3.125
ENSRNOG00000054936	AABR07045400.1	28.25	18.375	18.25	10.75
ENSRNOG00000058135	AABR07045403.1	50.25	21.5	29.125	10.375
ENSRNOG00000059487	AABR07045405.1	86.375	105.75	172.5	148.375
ENSRNOG00000049150	AABR07045621.1	564.875	333	552.25	223.375
ENSRNOG00000056040	AABR07045680.1	544	353.875	427	705.625
ENSRNOG00000047780	AABR07046635.1	38.625	29.25	41.5	33.625
ENSRNOG00000058589	AABR07046778.1	45.875	47	94.125	53
ENSRNOG00000060709	AABR07046866.1	42.75	45.75	28.75	64
ENSRNOG00000060950	AABR07046961.1	11.5	8.125	17.25	35.25
ENSRNOG00000008861	AABR07047011.1	161	262.625	444.875	179.125
ENSRNOG00000036484	AABR07047044.1	12.75	4.875	165.875	8.625
ENSRNOG00000060636	AABR07047044.2	4.75	0.5	3.875	11.125
ENSRNOG00000055063	AABR07047089.1	2.5	1.625	2	3
ENSRNOG00000053937	AABR07047189.1	17.875	16	17.375	11.125
ENSRNOG00000061754	AABR07047212.2	5.25	6	11.625	6
ENSRNOG00000048760	AABR07047219.1	5.25	2	1.625	3.25
ENSRNOG00000059459	AABR07047256.1	11	5.875	8.625	10.375
ENSRNOG00000055292	AABR07047262.1	104.5	76.5	100.5	64.25
ENSRNOG00000060892	AABR07047531.1	2.5	-	2	-
ENSRNOG00000048750	AABR07047576.1	1.25	3	0.875	2.625
ENSRNOG00000043726	AABR07047580.1	-	-	2.75	-
ENSRNOG00000058407	AABR07047823.1	2.375	3.125	6.75	1.625
ENSRNOG00000023101	AABR07047835.1	1.25	-	-	-
ENSRNOG00000055171	AABR07048040.1	7.75	1.125	1.875	8.875
ENSRNOG00000046581	AABR07048211.1	18.75	11.5	5	32
ENSRNOG00000005694	AABR07048253.1	1	1.75	2.25	2.125
ENSRNOG00000017640	AABR07048280.1	1.375	0.625	0.875	3.125
ENSRNOG00000027547	AABR07048308.1	3.75	4.625	2.875	5.125
ENSRNOG00000031590	AABR07048308.2	12.125	16.125	10.5	15.625
ENSRNOG00000057406	AABR07048321.1	8.75	0.625	0.125	2.125
ENSRNOG00000061187	AABR07048321.2	6.75	-	1.25	-
ENSRNOG00000051572	AABR07048342.1	2.875	1.75	2.375	2
ENSRNOG00000038905	AABR07048397.1	2.75	1.5	1.375	2.375
ENSRNOG00000047870	AABR07048510.1	1.25	1.625	2.875	2.75
ENSRNOG00000052703	AABR07048624.1	14.375	41.75	22.375	16.25
ENSRNOG00000047928	AABR07048653.1	1.375	2.75	2.875	2.75
ENSRNOG00000051725	AABR07048878.1	27	30.5	25.875	31.25
ENSRNOG00000060051	AABR07049038.1	180	141.25	264.5	295.25
ENSRNOG00000047278	AABR07049043.1	7.375	6.25	9.125	8.625
ENSRNOG00000054330	AABR07049048.1	7.875	8.375	7	7.125
ENSRNOG00000006721	AABR07049064.1	31	28	28.75	33.125
ENSRNOG00000047771	AABR07049119.1	7.125	7.875	5.875	5
ENSRNOG00000051484	AABR07049134.1	3.875	2.375	7.375	1.75
ENSRNOG00000052948	AABR07049134.4	2	1	1.75	1.375
ENSRNOG00000024197	AABR07049149.1	1.875	0.875	1.25	2
ENSRNOG00000054667	AABR07049288.1	1.625	0.75	1	1.75
ENSRNOG00000030963	AABR07049305.1	260.125	246.625	191.125	313
ENSRNOG00000047347	AABR07049336.1	4.375	1	1.125	1.125
ENSRNOG00000008914	AABR07049348.1	3.75	2.75	3.25	2.875
ENSRNOG00000008953	AABR07049353.1	1.75	2	2.5	2.25
ENSRNOG00000054826	AABR07049389.1	2.75	1.125	1	1.375
ENSRNOG00000059476	AABR07049503.1	2.375	1.375	0.375	2
ENSRNOG00000052641	AABR07049510.1	1.375	10.375	0.75	1.625
ENSRNOG00000022150	AABR07049524.1	6.75	2.125	3.5	2.75
ENSRNOG00000049469	AABR07049554.2	1.25	1.375	-	1
ENSRNOG00000056344	AABR07049578.1	1.25	1.25	2.5	1.25
ENSRNOG00000051636	AABR07049695.2	10.5	1.875	1.25	5.375
ENSRNOG00000052757	AABR07049695.3	38.75	6.25	2	10.125
ENSRNOG00000057688	AABR07049695.4	-	-	2	-
ENSRNOG00000053773	AABR07049792.1	10.25	15.625	12.875	5.75
ENSRNOG00000054301	AABR07049799.1	3.75	7.375	11.375	5.125
ENSRNOG00000061027	AABR07049862.2	2.125	2.375	1.875	9.875
ENSRNOG00000052899	AABR07049886.2	27.875	558.75	572.125	18.875
ENSRNOG00000047686	AABR07049887.1	98.25	905	1507	159.5
ENSRNOG00000061538	AABR07049892.1	8.375	29.25	39.75	14.875
ENSRNOG00000057914	AABR07049903.1	6.875	0.75	0.75	5.25
ENSRNOG00000059520	AABR07050052.1	2.875	1.5	-	0.875
ENSRNOG00000058693	AABR07050061.1	-	14.625	10.25	0.25
ENSRNOG00000037091	AABR07050222.1	17.125	11.25	15	15.75
ENSRNOG00000052537	AABR07050265.1	11.5	7.25	5.625	18.375
ENSRNOG00000054390	AABR07050283.1	13.75	9	6.75	9
ENSRNOG00000061263	AABR07050283.2	4	0.875	2.75	5.875
ENSRNOG00000060917	AABR07050298.1	7	6.125	6.25	5.125
ENSRNOG00000060181	AABR07050321.2	49.125	32.625	53.125	70.125
ENSRNOG00000059160	AABR07050399.1	2.25	2.375	4.5	2.75
ENSRNOG00000055071	AABR07050415.1	1.625	1.875	2.875	4
ENSRNOG00000054302	AABR07050423.1	20.5	22	25	31.125
ENSRNOG00000056723	AABR07050498.1	7.5	2.125	1.75	2.375
ENSRNOG00000053592	AABR07050646.1	4.375	37.5	16.75	9.625
ENSRNOG00000059071	AABR07050648.1	0.875	-	-	-
ENSRNOG00000057101	AABR07050652.1	2	12.375	5.75	2.625
ENSRNOG00000053620	AABR07051069.1	11.75	3.5	4	9.125
ENSRNOG00000058456	AABR07051177.1	66.25	49.875	81.75	53.75
ENSRNOG00000005062	AABR07051190.1	4.75	7.25	5.5	5.5
ENSRNOG00000059773	AABR07051218.1	1.25	1.375	3	2.875
ENSRNOG00000024412	AABR07051240.1	1.125	1.25	1	1.625
ENSRNOG00000046756	AABR07051241.1	-	2.375	-	0.375
ENSRNOG00000057532	AABR07051250.1	0.75	0.5	0.25	1.875
ENSRNOG00000056471	AABR07051251.1	2.625	1.125	0.375	2
ENSRNOG00000055302	AABR07051326.1	50.375	37	62.125	24.375
ENSRNOG00000046288	AABR07051353.1	-	-	1.5	-
ENSRNOG00000052882	AABR07051370.1	5.25	1.375	1.125	7.125
ENSRNOG00000057465	AABR07051376.1	51	23.5	15.375	35.625
ENSRNOG00000055886	AABR07051399.1	8.875	12.375	18.125	2.625
ENSRNOG00000059802	AABR07051485.1	3	3.375	1.625	4.625
ENSRNOG00000054597	AABR07051511.1	2.25	-	-	-
ENSRNOG00000058364	AABR07051515.1	5	5.25	6	7.75
ENSRNOG00000059518	AABR07051515.2	1.625	-	1.75	-
ENSRNOG00000059243	AABR07051787.1	378	271.625	232.75	461.125
ENSRNOG00000056587	AABR07051808.1	1.625	8.5	1.75	0.75
ENSRNOG00000058335	AABR07051879.1	51.625	50.375	73.25	28.75
ENSRNOG00000054632	AABR07051882.1	51.875	51.25	76.25	32.375
ENSRNOG00000060195	AABR07051882.2	63.875	58.375	85.25	44.125
ENSRNOG00000039025	AABR07051947.1	235.5	594.5	354.875	470.875
ENSRNOG00000060472	AABR07051952.1	4	92.75	10	3.875
ENSRNOG00000060921	AABR07051957.3	-	2.375	-	0.125
ENSRNOG00000005951	AABR07052085.1	4.125	2.5	2.375	3
ENSRNOG00000052827	AABR07052085.2	7.25	4.375	4.625	12.125
ENSRNOG00000054061	AABR07052327.1	-	3.75	-	0.125
ENSRNOG00000054733	AABR07052388.1	94	52.875	41	82.75
ENSRNOG00000053222	AABR07052405.1	4.125	6.375	8.625	14.375
ENSRNOG00000052018	AABR07052441.1	14.875	26.375	19.625	22.625
ENSRNOG00000055605	AABR07052500.1	23	53.125	54.5	0
ENSRNOG00000051686	AABR07052502.1	55.375	13.75	2.75	17.5
ENSRNOG00000054287	AABR07052504.1	-	1.5	-	0.625
ENSRNOG00000028543	AABR07052523.1	146.625	102.25	95.25	158.875
ENSRNOG00000061018	AABR07052529.1	1.875	1.625	1.625	0.875
ENSRNOG00000055150	AABR07052559.2	0.75	0.125	1.125	12.25
ENSRNOG00000023227	AABR07052585.2	18.5	8.75	29.125	35.125
ENSRNOG00000031935	AABR07052587.1	2	2.5	2.25	1.75
ENSRNOG00000055689	AABR07052611.1	5.5	13.25	1.75	6.875
ENSRNOG00000060480	AABR07052686.1	0.125	0.75	0.125	2
ENSRNOG00000056417	AABR07052697.1	-	2.125	-	0.625
ENSRNOG00000053273	AABR07052730.2	2	0.875	4.75	1.25
ENSRNOG00000060414	AABR07052730.3	14.75	10.5	96.5	24.375
ENSRNOG00000059883	AABR07052758.1	1	-	1	-
ENSRNOG00000047747	AABR07052897.1	6	8.375	12	5.75
ENSRNOG00000056421	AABR07052897.2	31.5	60.125	91.25	41.875
ENSRNOG00000060635	AABR07052897.3	113.25	128.625	184.125	149.625
ENSRNOG00000004381	AABR07053065.1	0.75	0.375	1	2.25
ENSRNOG00000059850	AABR07053091.1	1.875	1.125	2.5	1.25
ENSRNOG00000052209	AABR07053134.1	10.5	4.125	4.25	3.875
ENSRNOG00000060735	AABR07053136.1	40.625	23.625	27.625	73.125
ENSRNOG00000041826	AABR07053152.1	163.25	126.75	191.125	186.875
ENSRNOG00000058767	AABR07053169.1	19.125	17.25	13.375	11
ENSRNOG00000004787	AABR07053185.1	305	232.125	238.625	262.625
ENSRNOG00000054398	AABR07053198.1	17	8	7.25	3.75
ENSRNOG00000058999	AABR07053470.1	9.125	8	11	4.75
ENSRNOG00000053580	AABR07053471.1	1.5	-	-	-
ENSRNOG00000058690	AABR07053479.1	3.5	-	-	-
ENSRNOG00000056645	AABR07053483.1	1	1.875	-	1.5
ENSRNOG00000059916	AABR07053483.2	2	2.5	-	1
ENSRNOG00000055241	AABR07053500.1	42	101.625	60.875	55.5
ENSRNOG00000060434	AABR07053500.2	-	3.375	-	0.375
ENSRNOG00000052651	AABR07053577.1	16.125	8.75	5.75	5.5
ENSRNOG00000051627	AABR07053580.1	5.625	3.625	3.625	4.25
ENSRNOG00000024256	AABR07053635.1	-	10.625	-	0.5
ENSRNOG00000057409	AABR07053667.1	3.75	3.75	4	2.75
ENSRNOG00000011715	AABR07053669.1	1.375	1.625	1	1.375
ENSRNOG00000017740	AABR07053707.1	2.375	1.25	2.5	2
ENSRNOG00000053290	AABR07053710.1	26.125	7	7.375	28.25
ENSRNOG00000056972	AABR07053710.2	19.375	10.375	22.25	10.375
ENSRNOG00000058520	AABR07053717.2	3.375	-	-	-
ENSRNOG00000033913	AABR07053734.1	6.125	4.75	3.875	5
ENSRNOG00000047866	AABR07053736.1	7	2.125	2.375	1.75
ENSRNOG00000053270	AABR07053741.1	220.625	265.125	470.25	274.625
ENSRNOG00000053070	AABR07053749.1	34	24.75	28.625	28.375
ENSRNOG00000057381	AABR07053771.1	2.25	2.75	4.5	5.375
ENSRNOG00000054840	AABR07053837.1	2.75	3.75	3.125	2.125
ENSRNOG00000059311	AABR07053850.1	0.25	1.125	0.5	8.125
ENSRNOG00000027574	AABR07053879.1	4	3.625	1.75	5.5
ENSRNOG00000056548	AABR07053885.1	2.875	3	2.5	1.75
ENSRNOG00000050784	AABR07054000.1	164.5	160.625	358.5	171.625
ENSRNOG00000057476	AABR07054045.1	13.125	7.375	9.375	9
ENSRNOG00000053547	AABR07054247.1	4.75	5	26.125	1.875
ENSRNOG00000056526	AABR07054262.1	15.5	16.875	20	32.25
ENSRNOG00000005920	AABR07054266.1	2.125	1.5	0.875	2.875
ENSRNOG00000005116	AABR07054332.1	28	26.25	28.25	24.875
ENSRNOG00000031275	AABR07054361.1	10.875	6.875	6.25	16.625
ENSRNOG00000050899	AABR07054362.1	3	2.125	2.5	1.625
ENSRNOG00000046585	AABR07054370.1	1160.5	965.25	1092.12	1243.25
ENSRNOG00000043645	AABR07054401.1	2.625	-	-	-
ENSRNOG00000043596	AABR07054451.1	28.375	25.875	30.75	17.25
ENSRNOG00000049208	AABR07054456.3	1	1	1.125	1.75
ENSRNOG00000058515	AABR07054460.4	27.375	39.625	33.875	22.375
ENSRNOG00000040443	AABR07054473.1	2.375	-	2.25	-
ENSRNOG00000059124	AABR07054488.1	3.125	1	-	1.125
ENSRNOG00000061347	AABR07054490.1	37.875	13.25	5.375	33.25
ENSRNOG00000059169	AABR07054554.1	23.875	22.5	20.25	11.875
ENSRNOG00000052901	AABR07054564.1	-	1.625	3.375	0.875
ENSRNOG00000053069	AABR07054565.1	1.625	5	9.125	2.625
ENSRNOG00000056512	AABR07054609.1	1.5	-	-	-
ENSRNOG00000054244	AABR07054752.1	1.625	-	-	-
ENSRNOG00000060628	AABR07054753.1	2.5	-	-	-
ENSRNOG00000058795	AABR07054855.1	1.875	-	-	-
ENSRNOG00000052044	AABR07054979.1	3.875	4.25	4	3.25
ENSRNOG00000056555	AABR07054983.1	42.5	8.125	11.5	14.125
ENSRNOG00000052669	AABR07055162.1	8.375	7	7.125	7.75
ENSRNOG00000058180	AABR07055174.1	10.375	9.125	0.75	21
ENSRNOG00000052514	AABR07055191.1	88.375	44.375	4.75	175.375
ENSRNOG00000046183	AABR07055280.1	36.125	18.5	15.125	29.75
ENSRNOG00000047893	AABR07055288.1	11.625	3.75	1.625	5.625
ENSRNOG00000060440	AABR07055333.1	27.625	10.125	3	50
ENSRNOG00000049415	AABR07055413.1	7	6.625	1.375	10.5
ENSRNOG00000056878	AABR07055492.1	7.75	6.375	6.25	9.5
ENSRNOG00000039997	AABR07055527.1	3.375	2.375	1.75	3.625
ENSRNOG00000059181	AABR07055919.1	25	19.5	23.75	34.75
ENSRNOG00000000958	AABR07055943.1	0.5	1.5	1	1.625
ENSRNOG00000009072	AABR07056013.1	5.625	5.375	2.875	3.25
ENSRNOG00000054038	AABR07056103.1	5.375	4.875	5.125	6
ENSRNOG00000051596	AABR07056131.1	17.875	13.875	23.25	14.625
ENSRNOG00000061013	AABR07056156.1	4.75	3	0.5	4
ENSRNOG00000060952	AABR07056183.1	2.625	1.75	1	2.25
ENSRNOG00000058241	AABR07056200.1	10.125	4	8.625	4.375
ENSRNOG00000056314	AABR07056330.1	53.875	26	7.625	47.75
ENSRNOG00000059844	AABR07056515.1	5.5	26.75	9.625	5.25
ENSRNOG00000057959	AABR07056517.1	-	2.75	2.5	0.375
ENSRNOG00000032424	AABR07056556.1	1.375	-	2	-
ENSRNOG00000054263	AABR07056576.1	3.125	4.125	2.875	4.375
ENSRNOG00000061490	AABR07056605.1	2	11.125	0.125	4.875
ENSRNOG00000057371	AABR07056608.1	0.625	1.625	-	1.5
ENSRNOG00000041450	AABR07056621.1	10.625	-	-	-
ENSRNOG00000024494	AABR07056633.1	231.625	143.625	182.375	70.125
ENSRNOG00000054216	AABR07056858.1	4.5	2.75	4	2.875
ENSRNOG00000061159	AABR07056953.1	66.25	93.25	54	58.125
ENSRNOG00000052964	AABR07056998.1	0.75	1.25	1.75	1.375
ENSRNOG00000057380	AABR07057161.1	1.875	0.75	2.5	1.375
ENSRNOG00000005546	AABR07057196.1	41.625	37	28	44
ENSRNOG00000004453	AABR07057250.1	1.5	1.375	1.625	2.125
ENSRNOG00000047216	AABR07057421.1	3.75	2.375	6.375	3.25
ENSRNOG00000054306	AABR07057421.2	34.125	16.625	19.875	18
ENSRNOG00000059728	AABR07057421.3	20.5	11.125	12.5	8.875
ENSRNOG00000014169	AABR07057460.1	-	2.125	1.625	0.5
ENSRNOG00000058442	AABR07057510.1	-	1.75	-	0.625
ENSRNOG00000061701	AABR07057590.1	1.75	0.625	-	1.875
ENSRNOG00000057824	AABR07057617.1	1.625	1.625	2.875	1.125
ENSRNOG00000054487	AABR07057675.1	3	6.625	8.125	4.75
ENSRNOG00000024507	AABR07057678.1	579.875	261.25	164.5	377
ENSRNOG00000060927	AABR07057683.1	6.25	4.625	9	5.5
ENSRNOG00000056050	AABR07057798.1	28.875	21.75	32.875	32.5
ENSRNOG00000061127	AABR07057844.2	24.125	19.5	21.625	20.25
ENSRNOG00000058406	AABR07057946.1	2.25	2	2.125	1.375
ENSRNOG00000054801	AABR07057997.1	14.625	93.75	67.625	24.5
ENSRNOG00000033572	AABR07058017.1	25.125	14.5	17.5	10.125
ENSRNOG00000053624	AABR07058017.2	24.25	10.375	13.125	5.5
ENSRNOG00000055178	AABR07058124.3	22.875	48.5	62.5	17.75
ENSRNOG00000054723	AABR07058174.1	3.125	9.5	1.5	0.875
ENSRNOG00000057662	AABR07058192.1	2	-	1.375	-
ENSRNOG00000061389	AABR07058233.1	0.875	1.375	-	1.375
ENSRNOG00000005486	AABR07058267.1	96.625	123.875	91	116.25
ENSRNOG00000054367	AABR07058287.1	65.625	59.625	54.25	62.125
ENSRNOG00000007795	AABR07058410.1	18.75	4.625	5.125	10.375
ENSRNOG00000056933	AABR07058420.1	17.625	11.75	9	8.5
ENSRNOG00000058042	AABR07058423.1	5	5.75	5.875	16.125
ENSRNOG00000052981	AABR07058464.1	66.5	42.125	53.125	68
ENSRNOG00000047414	AABR07058479.1	5.5	2.375	2.5	6.75
ENSRNOG00000055973	AABR07058498.1	2.125	1.25	1.125	1.25
ENSRNOG00000041449	AABR07058539.1	15	11.875	19.375	13.75
ENSRNOG00000029243	AABR07058578.1	3.625	4.375	3.75	5
ENSRNOG00000060017	AABR07058578.2	1.875	-	-	-
ENSRNOG00000053803	AABR07058656.1	21.75	18.625	31.375	45.125
ENSRNOG00000057791	AABR07058699.1	8.875	1.125	0.625	7.75
ENSRNOG00000060211	AABR07058699.2	2078	2245.38	1307.5	2138.88
ENSRNOG00000058598	AABR07058722.1	-	1.875	-	0.375
ENSRNOG00000060824	AABR07058723.1	-	1.75	-	0.625
ENSRNOG00000053433	AABR07058724.1	1.125	2.875	2.25	1.375
ENSRNOG00000058206	AABR07058788.3	-	-	1.125	-
ENSRNOG00000045691	AABR07058795.1	34.5	29.125	26	20.875
ENSRNOG00000061549	AABR07058816.1	4.25	2.25	0.625	8.375
ENSRNOG00000002475	AABR07058831.1	41.5	34.375	36.625	40.125
ENSRNOG00000056773	AABR07058838.1	4.75	4.625	-	1.25
ENSRNOG00000057943	AABR07058884.2	94.75	94.5	84.125	135.75
ENSRNOG00000055307	AABR07058886.1	309.5	265.875	247.75	351.125
ENSRNOG00000053802	AABR07058899.1	5.875	1.75	1	1.625
ENSRNOG00000032026	AABR07058914.1	7.875	5	2.125	8
ENSRNOG00000052893	AABR07058935.1	0	0	0	4.375
ENSRNOG00000052450	AABR07058936.1	0.625	2	0	33
ENSRNOG00000053300	AABR07058985.1	26.75	27.5	24.875	32.625
ENSRNOG00000059271	AABR07058985.2	1.875	-	1.375	-
ENSRNOG00000056565	AABR07059002.1	109	15.125	29.5	114.5
ENSRNOG00000058840	AABR07059003.1	1.125	-	-	-
ENSRNOG00000054713	AABR07059009.1	5.875	7.375	5.5	3
ENSRNOG00000057275	AABR07059024.1	6.625	9.375	6.5	5.125
ENSRNOG00000050173	AABR07059072.1	2	1.75	1.25	1.25
ENSRNOG00000059626	AABR07059142.1	34.25	31.75	24.625	51.375
ENSRNOG00000061925	AABR07059159.1	107	418.5	422.25	134.625
ENSRNOG00000061080	AABR07059168.2	282.625	290.375	252.75	352.875
ENSRNOG00000008946	AABR07059171.1	4.625	2.375	2.25	8.125
ENSRNOG00000040214	AABR07059198.1	105.625	94	121.875	102.75
ENSRNOG00000060937	AABR07059258.1	24.625	33.875	26.625	60
ENSRNOG00000055278	AABR07059380.1	31.125	20.875	15.875	29.5
ENSRNOG00000060833	AABR07059527.1	28.75	44.5	49.875	118.875
ENSRNOG00000061046	AABR07059632.3	50.25	34.375	30.5	50.625
ENSRNOG00000008962	AABR07059786.1	43.375	38.625	45.375	59
ENSRNOG00000047566	AABR07059807.1	3.25	1	2	1.625
ENSRNOG00000060069	AABR07059891.1	550.375	552	582.75	483.5
ENSRNOG00000054042	AABR07060118.1	2.625	0.875	1.75	1.375
ENSRNOG00000054990	AABR07060133.1	16.625	25.375	21.375	16.875
ENSRNOG00000053863	AABR07060151.1	2.5	36.375	-	1.125
ENSRNOG00000048544	AABR07060165.1	11.25	9.125	10.75	8.75
ENSRNOG00000053744	AABR07060291.1	44.125	40.25	55.25	29.625
ENSRNOG00000027445	AABR07060293.1	1	1.25	-	1.625
ENSRNOG00000058306	AABR07060318.1	2.875	3	6.5	0.75
ENSRNOG00000060317	AABR07060341.2	-	12.5	-	0.5
ENSRNOG00000061613	AABR07060341.3	0.5	17.875	1.375	1.75
ENSRNOG00000061944	AABR07060473.1	2.375	1.375	2.125	2.25
ENSRNOG00000061984	AABR07060481.1	1.625	0.875	1.125	1.375
ENSRNOG00000059013	AABR07060519.1	10.625	4	22.375	4.125
ENSRNOG00000056372	AABR07060560.3	6.375	5.5	24.5	9
ENSRNOG00000057253	AABR07060560.4	2.375	2.75	38.375	0.25
ENSRNOG00000015328	AABR07060577.1	2.625	2.25	5.25	2.5
ENSRNOG00000008611	AABR07060593.1	3.25	3.375	3.5	2.625
ENSRNOG00000052491	AABR07060620.1	1.375	2.625	16.625	6.875
ENSRNOG00000049140	AABR07060678.1	1.75	1.125	-	1.125
ENSRNOG00000038437	AABR07060746.1	1.375	-	-	-
ENSRNOG00000005630	AABR07060778.1	135.375	103	87.875	121.625
ENSRNOG00000053679	AABR07060862.1	104.625	52	174.5	73.375
ENSRNOG00000054121	AABR07061178.1	514.25	554.625	548.125	621.25
ENSRNOG00000056916	AABR07061328.1	4	10.125	5.375	4.5
ENSRNOG00000054709	AABR07061382.2	10.25	8.25	17.625	23.875
ENSRNOG00000059421	AABR07061448.2	4.75	1.75	4.5	4.375
ENSRNOG00000051463	AABR07061455.1	2.625	-	-	-
ENSRNOG00000056263	AABR07061465.1	1.625	-	-	-
ENSRNOG00000053654	AABR07061614.2	11.75	8.625	7.75	9.875
ENSRNOG00000052718	AABR07061707.1	-	5.75	6.875	0.75
ENSRNOG00000042732	AABR07061755.1	77.875	83	89.75	65.25
ENSRNOG00000059964	AABR07061825.1	178	189.5	193.875	160.75
ENSRNOG00000049269	AABR07061860.2	26.875	18.125	17.125	26.875
ENSRNOG00000000021	AABR07061902.1	246.5	233.875	202.5	221.625
ENSRNOG00000054613	AABR07061902.2	20	8	6.25	7.75
ENSRNOG00000057550	AABR07061964.1	4	2.375	2.875	2
ENSRNOG00000053906	AABR07061979.1	-	-	2.25	-
ENSRNOG00000056448	AABR07062033.1	12.25	8.625	3	25.375
ENSRNOG00000053096	AABR07062061.1	3	1.125	1.625	1.125
ENSRNOG00000058192	AABR07062068.1	11.125	7	6.875	3.875
ENSRNOG00000061420	AABR07062154.1	20.375	20	12.25	24.875
ENSRNOG00000057273	AABR07062157.1	4.375	4.25	7.625	8.5
ENSRNOG00000058993	AABR07062183.1	2.625	1.875	2.625	4.125
ENSRNOG00000053476	AABR07062350.1	1.125	-	-	-
ENSRNOG00000033855	AABR07062466.1	2.125	1.5	1.625	3.25
ENSRNOG00000053339	AABR07062512.1	179	165.25	225.875	286.5
ENSRNOG00000001804	AABR07062513.1	246.25	245.75	302.625	549.875
ENSRNOG00000036912	AABR07062599.1	3.875	1.125	0.875	2
ENSRNOG00000054436	AABR07062672.1	-	-	4.25	-
ENSRNOG00000004199	AABR07062753.1	4	3.25	4.75	7.5
ENSRNOG00000056625	AABR07062758.1	-	0.875	1.75	1.5
ENSRNOG00000051824	AABR07062766.1	457.375	259.5	110.5	416.375
ENSRNOG00000054672	AABR07062775.1	2.875	0.875	2.75	2.25
ENSRNOG00000060463	AABR07062799.2	117.25	611.625	247.625	167.625
ENSRNOG00000054861	AABR07062800.1	4.375	2.625	2.25	1.625
ENSRNOG00000040076	AABR07062912.1	-	2.5	-	0.5
ENSRNOG00000031342	AABR07063082.1	2.875	3.25	2.375	4
ENSRNOG00000058265	AABR07063272.1	1.125	-	-	-
ENSRNOG00000058557	AABR07063286.1	2	0.875	1.625	4
ENSRNOG00000061354	AABR07063314.1	-	-	2.875	-
ENSRNOG00000051471	AABR07063346.1	8.75	9.125	12.125	6
ENSRNOG00000005811	AABR07063544.1	155.125	103.125	88.875	171.5
ENSRNOG00000058114	AABR07063581.1	2.875	2.375	0.625	3
ENSRNOG00000056065	AABR07063640.1	0.625	0.125	0.125	2.875
ENSRNOG00000048410	AABR07063672.1	2	-	2.125	-
ENSRNOG00000060065	AABR07063682.1	18.375	13	15.75	10
ENSRNOG00000046279	AABR07063703.1	0.75	1.5	0.875	1.875
ENSRNOG00000057498	AABR07063724.1	40.625	33.25	39.75	21.875
ENSRNOG00000053810	AABR07063741.1	1.25	1	1.375	7.625
ENSRNOG00000051468	AABR07063743.1	-	-	13.25	-
ENSRNOG00000054844	AABR07063746.1	2.5	1.375	5.5	0.75
ENSRNOG00000053737	AABR07063811.1	13	20.5	15.125	3.375
ENSRNOG00000043366	AABR07063829.1	72.25	183.75	55.5	67.5
ENSRNOG00000052265	AABR07063852.1	2.875	-	-	-
ENSRNOG00000011040	AABR07063855.1	825.75	928.875	2688.5	935.125
ENSRNOG00000055851	AABR07063901.2	1.5	2.5	1.25	2.125
ENSRNOG00000029594	AABR07064000.1	8.625	5	10.75	7
ENSRNOG00000047769	AABR07064011.1	3.25	2.375	2.125	2.25
ENSRNOG00000045967	AABR07064061.1	8.875	6.875	5.5	11.25
ENSRNOG00000059696	AABR07064131.1	10.375	1.875	1.375	6.375
ENSRNOG00000059058	AABR07064264.1	0.875	0.625	0	8.125
ENSRNOG00000046049	AABR07064304.1	93.375	59	46.75	86.625
ENSRNOG00000031285	AABR07064305.1	4.25	4.875	2.25	4.375
ENSRNOG00000008225	AABR07064349.1	3.375	1.875	0.5	1.625
ENSRNOG00000036504	AABR07064349.2	0.75	-	1.125	-
ENSRNOG00000059292	AABR07064373.1	343.5	17.625	68.375	0.875
ENSRNOG00000056704	AABR07064681.1	0.5	1.125	2.125	1.625
ENSRNOG00000057000	AABR07064724.3	1.25	1.25	-	1.25
ENSRNOG00000029172	AABR07064809.1	2.25	2.875	3	3.125
ENSRNOG00000033058	AABR07064810.1	-	-	1.625	-
ENSRNOG00000051551	AABR07064867.2	2.875	1.75	2.75	2.25
ENSRNOG00000061968	AABR07064878.1	19.5	29.625	45.375	25.375
ENSRNOG00000054542	AABR07064897.1	2.625	4.375	3.875	4.375
ENSRNOG00000004582	AABR07064983.1	1.75	-	-	-
ENSRNOG00000047682	AABR07065031.1	5.25	1	0.875	4.625
ENSRNOG00000054814	AABR07065042.1	1.625	-	1.875	-
ENSRNOG00000053831	AABR07065049.2	5.5	5.125	7.25	1.625
ENSRNOG00000057609	AABR07065091.1	18.5	6.625	6.625	15.125
ENSRNOG00000050817	AABR07065113.1	-	1.125	-	1
ENSRNOG00000057327	AABR07065118.1	1.25	-	-	-
ENSRNOG00000055422	AABR07065124.1	1.125	-	-	-
ENSRNOG00000046160	AABR07065127.1	10.25	15.5	24.375	11.375
ENSRNOG00000053311	AABR07065139.1	2.75	3	0.875	8.5
ENSRNOG00000055490	AABR07065348.2	2.25	-	1.375	-
ENSRNOG00000037891	AABR07065353.1	25.5	13.5	19.875	4.625
ENSRNOG00000061184	AABR07065364.1	4.25	7.75	4.125	2.75
ENSRNOG00000061041	AABR07065387.1	2.375	1.75	2.375	1.625
ENSRNOG00000005718	AABR07065406.1	2.25	2.125	2.75	4
ENSRNOG00000055661	AABR07065420.1	314.375	404.375	390.5	466.25
ENSRNOG00000051719	AABR07065498.1	236.5	304.5	522.125	425.75
ENSRNOG00000059315	AABR07065530.1	44.125	3.5	3.75	27.875
ENSRNOG00000041744	AABR07065531.1	3784.38	3480.38	5036.75	1885.5
ENSRNOG00000059660	AABR07065531.5	14368.8	10718.8	16363	6007.38
ENSRNOG00000050020	AABR07065532.2	24.625	14.625	19.625	23.5
ENSRNOG00000052017	AABR07065559.1	4.375	23.75	15.75	0.625
ENSRNOG00000012677	AABR07065598.1	24.25	28.125	30.875	33.375
ENSRNOG00000056047	AABR07065602.2	-	-	16.25	-
ENSRNOG00000057370	AABR07065617.1	4.625	1.625	3.75	0.875
ENSRNOG00000005826	AABR07065923.1	702.875	483.25	643.125	548.25
ENSRNOG00000031939	AABR07066416.1	218.125	138.75	79.125	145.875
ENSRNOG00000049194	AABR07066435.1	24.625	15.5	8.625	16.125
ENSRNOG00000049123	AABR07066510.1	11.375	11.5	11	10.375
ENSRNOG00000031079	AABR07066516.1	2.5	3	1.75	2.125
ENSRNOG00000048462	AABR07066529.1	29	22.75	18	34.375
ENSRNOG00000056941	AABR07066529.3	140.125	112.875	64	63.125
ENSRNOG00000052346	AABR07066567.1	3.375	4.5	1.125	3.375
ENSRNOG00000047075	AABR07066648.1	126.5	83.625	39.375	120.5
ENSRNOG00000049939	AABR07066677.1	520.375	365.75	205.5	379.25
ENSRNOG00000022566	AABR07066798.1	2.625	1.875	2.5	1.625
ENSRNOG00000039790	AABR07066826.1	121.75	118.375	121.25	142.5
ENSRNOG00000054111	AABR07066829.1	1.5	2	1.25	1
ENSRNOG00000054665	AABR07066861.1	17.125	16	18.375	19
ENSRNOG00000061014	AABR07066870.1	4	-	-	-
ENSRNOG00000046783	AABR07066949.1	-	2	-	0.5
ENSRNOG00000011124	AABR07067267.1	65	58.125	47.25	91.5
ENSRNOG00000055308	AABR07067310.1	70.625	83.75	44.5	34
ENSRNOG00000057174	AABR07067310.2	7.125	8.5	4.625	3
ENSRNOG00000057235	AABR07067355.1	89.625	69	86.125	97.75
ENSRNOG00000052570	AABR07067402.1	1.5	2.5	0.375	1.75
ENSRNOG00000046060	AABR07067441.1	2.75	-	3.125	-
ENSRNOG00000053542	AABR07067469.1	-	34.375	1.75	0.375
ENSRNOG00000052452	AABR07067471.2	-	2.875	-	0.125
ENSRNOG00000060268	AABR07067491.2	1.125	10.625	11.125	1.375
ENSRNOG00000038911	AABR07067499.1	46.625	130.875	241.875	54.25
ENSRNOG00000016444	AABR07067506.1	7.75	6.25	7.875	8.5
ENSRNOG00000028330	AABR07067600.1	14.125	10	7.625	21.75
ENSRNOG00000052194	AABR07067728.1	5.625	4.5	5.375	4.375
ENSRNOG00000032947	AABR07067749.1	9.5	10	11.375	6.5
ENSRNOG00000051624	AABR07067760.1	1429.88	1134.12	1242.88	1408
ENSRNOG00000055383	AABR07067762.1	32.625	22	26.375	21.375
ENSRNOG00000058413	AABR07067775.2	-	1.75	-	1
ENSRNOG00000021406	AABR07067805.1	3.875	4.875	7.625	3.375
ENSRNOG00000021002	AABR07067812.1	2	-	-	-
ENSRNOG00000046349	AABR07067829.1	3.625	2.5	3.25	2
ENSRNOG00000046343	AABR07067896.1	279.5	276.25	124.25	118.75
ENSRNOG00000037894	AABR07068042.1	-	1.75	-	0.5
ENSRNOG00000058000	AABR07068085.2	-	-	3.625	-
ENSRNOG00000055588	AABR07068094.2	0.75	0.75	-	1.75
ENSRNOG00000025970	AABR07068127.1	241.25	261.5	300.375	389.5
ENSRNOG00000027719	AABR07068154.1	8.125	6.75	5	9.125
ENSRNOG00000054702	AABR07068198.2	7.75	14.875	25.5	4.625
ENSRNOG00000059293	AABR07068203.2	-	-	2.875	-
ENSRNOG00000061442	AABR07068214.1	22.75	20.375	20.875	33.625
ENSRNOG00000022614	AABR07068253.1	1.625	2.5	3.625	1.5
ENSRNOG00000061524	AABR07068285.2	269.625	121.875	79.75	301.5
ENSRNOG00000052493	AABR07068327.1	69.5	69.625	43.75	61.125
ENSRNOG00000059110	AABR07068341.1	248.625	501.875	942.375	369.25
ENSRNOG00000055878	AABR07068447.1	0.75	-	-	-
ENSRNOG00000057499	AABR07068587.1	148.25	48.625	63.875	73.75
ENSRNOG00000057630	AABR07068590.1	4.25	4.875	4	5.5
ENSRNOG00000052177	AABR07068612.2	-	1.75	10	0.375
ENSRNOG00000060213	AABR07068614.1	-	-	5.875	-
ENSRNOG00000057758	AABR07068674.1	10.375	12.125	14.875	7.75
ENSRNOG00000052844	AABR07068799.1	5.75	5	4.5	8.5
ENSRNOG00000059433	AABR07068810.1	1.5	-	1.25	-
ENSRNOG00000049610	AABR07068850.1	8.5	5.75	7.875	4.375
ENSRNOG00000059237	AABR07068851.1	0.5	0.625	1	2.75
ENSRNOG00000053409	AABR07068852.1	49.125	40.5	49.25	32.375
ENSRNOG00000033199	AABR07068955.1	1.875	1.5	0.875	1.75
ENSRNOG00000060166	AABR07069067.1	-	2.5	-	0
ENSRNOG00000059516	AABR07069197.1	-	-	2.5	-
ENSRNOG00000054478	AABR07069211.1	-	-	1.375	-
ENSRNOG00000054064	AABR07069213.1	7.875	3.75	6	4.5
ENSRNOG00000052076	AABR07069218.1	2.25	1.5	3.125	1
ENSRNOG00000053722	AABR07069218.2	2	-	-	-
ENSRNOG00000051989	AABR07069227.1	322.25	272	306	235.125
ENSRNOG00000047395	AABR07069433.1	2.25	2.625	1.625	1.875
ENSRNOG00000059163	AABR07069454.1	338.5	213.25	304.125	186.5
ENSRNOG00000056108	AABR07069473.1	107.25	77.5	80.5	96.75
ENSRNOG00000058106	AABR07069490.2	10.75	3.375	4.625	2.625
ENSRNOG00000050165	AABR07069587.1	2.5	-	-	-
ENSRNOG00000061559	AABR07069633.1	-	1	2.5	1.125
ENSRNOG00000050630	AABR07070043.1	106.875	85.125	68.875	130.5
ENSRNOG00000039200	AABR07070046.1	373.375	167.125	197.75	198.625
ENSRNOG00000060536	AABR07070078.1	13.375	8.25	1.125	11.5
ENSRNOG00000061855	AABR07070087.1	4.125	-	-	-
ENSRNOG00000052054	AABR07070161.2	17.75	36.25	1.625	6.875
ENSRNOG00000054536	AABR07070161.3	14	26.125	1.75	4.5
ENSRNOG00000055224	AABR07070161.4	16.625	34.125	2.75	5.875
ENSRNOG00000059904	AABR07070161.5	15.875	39.875	1.625	4.5
ENSRNOG00000060387	AABR07070161.6	2.5	7.125	-	1.5
ENSRNOG00000060683	AABR07070161.7	5.25	11.75	1.125	1.375
ENSRNOG00000022382	AABR07070238.1	9.75	6	5.25	9.25
ENSRNOG00000060961	AABR07070246.1	56.125	79.375	30	73.75
ENSRNOG00000055900	AABR07070270.1	9.625	7.125	6.125	3.75
ENSRNOG00000054108	AABR07070331.1	6.75	9.75	14	3.875
ENSRNOG00000053878	AABR07070335.1	2	1.375	1.75	1.125
ENSRNOG00000048851	AABR07070357.1	1.25	1.375	2.75	1.25
ENSRNOG00000051744	AABR07070441.1	2.5	1.75	2.875	2.375
ENSRNOG00000061552	AABR07070486.1	4.375	5.5	8.25	2.875
ENSRNOG00000054131	AABR07070518.1	26.125	42.25	9.125	39.625
ENSRNOG00000049584	AABR07070555.1	1	2.25	5	1.125
ENSRNOG00000059112	AABR07070599.1	8.125	3.75	4.5	7.625
ENSRNOG00000053321	AABR07070720.1	5.125	0.375	0.125	4.375
ENSRNOG00000061011	AABR07070801.1	15.25	6.625	12.375	14.5
ENSRNOG00000061652	AABR07070801.2	0	1.625	0.75	3
ENSRNOG00000050039	AABR07070858.1	2.5	5.375	3.25	3.625
ENSRNOG00000061781	AABR07070872.1	17.125	19.25	69.75	4.625
ENSRNOG00000051416	AABR07071000.1	19.25	9.25	12.125	20
ENSRNOG00000053034	AABR07071198.1	22.75	10.375	16.75	6.125
ENSRNOG00000056201	AABR07071199.1	4	3.125	4.375	0.875
ENSRNOG00000060001	AABR07071199.2	8.375	5.625	8.25	2.5
ENSRNOG00000060605	AABR07071208.2	3.25	2.875	4	9.625
ENSRNOG00000054553	AABR07071210.2	10.875	1.5	0.875	6.875
ENSRNOG00000031523	AABR07071287.1	206.375	114.5	116.375	45.25
ENSRNOG00000046440	AABR07071393.1	17.625	10	7.375	5.125
ENSRNOG00000052395	AABR07071395.1	51.375	81	54.875	79.875
ENSRNOG00000049556	AABR07071445.1	4.625	8	15.75	6.375
ENSRNOG00000053472	AABR07071487.1	11.5	15.25	16.25	14
ENSRNOG00000056838	AABR07071551.1	0.75	2	0.375	2.125
ENSRNOG00000053523	AABR07071567.1	-	1.25	1	1.375
ENSRNOG00000057234	AABR07071589.1	1.25	0.75	1.875	1.75
ENSRNOG00000053160	AABR07071659.2	83.125	40.875	25.875	70.75
ENSRNOG00000059340	AABR07071659.3	3.5	0.875	0.75	2.5
ENSRNOG00000053820	AABR07071661.1	175.625	152.625	183.25	143.625
ENSRNOG00000059784	AABR07071697.1	32.375	61.75	7.125	60.25
ENSRNOG00000057397	AABR07071701.1	3	2.5	0.375	6.375
ENSRNOG00000051462	AABR07071739.1	4	1.125	-	1.125
ENSRNOG00000057660	AABR07071747.1	4.625	1.375	3.625	2.375
ENSRNOG00000055816	AABR07071762.1	-	3.5	-	0.5
ENSRNOG00000052222	AABR07071813.1	7.125	3.25	7.375	6.25
ENSRNOG00000047593	AABR07071814.1	5.25	2	3.375	3
ENSRNOG00000053687	AABR07071814.2	52.125	28.375	73.125	43.5
ENSRNOG00000042372	AABR07071842.1	56	38.375	55.875	53.875
ENSRNOG00000017306	AABR07071876.1	25.625	23.75	9.625	22.375
ENSRNOG00000049295	AABR07071891.1	0.625	1.875	0.5	1.875
ENSRNOG00000052237	AABR07071904.1	51.375	54.25	64.5	34.5
ENSRNOG00000061441	AABR07071935.1	3.375	3.125	2.625	1.5
ENSRNOG00000043180	AABR07071966.1	17.375	31.625	31.5	52.25
ENSRNOG00000056322	AABR07071969.1	2.125	4.875	0.875	2.75
ENSRNOG00000057356	AABR07072112.1	3.75	3	1.625	11.375
ENSRNOG00000047266	AABR07072133.1	-	1.625	-	0.5
ENSRNOG00000060390	AABR07072184.1	2.375	-	1.25	-
ENSRNOG00000054282	AABR07072203.1	4.125	2.125	3.75	1.75
ENSRNOG00000011155	AABR07072207.1	13	3.875	5.75	6.25
ENSRNOG00000052689	AABR07072264.2	306.375	71.125	9.75	31.5
ENSRNOG00000058902	AABR07072264.3	6	10.125	4.375	2.5
ENSRNOG00000059673	AABR07072283.2	2.875	3	2.375	1.375
ENSRNOG00000002200	AABR07072371.1	6.25	6.75	6	8.875
ENSRNOG00000054929	AABR07072414.1	10.625	6.25	46.625	11.875
ENSRNOG00000033030	AABR07072440.1	3.25	1	1.25	1.875
ENSRNOG00000021843	AABR07072463.1	2.125	2.375	1.75	0.75
ENSRNOG00000017974	AABR07072537.1	1161.12	2627.25	715.25	638
ENSRNOG00000060029	AABR07072539.3	1.75	-	20.75	-
ENSRNOG00000056375	AABR07072559.2	2.375	3.125	2.375	2
ENSRNOG00000056718	AABR07072593.1	29.625	17.375	24.375	16.625
ENSRNOG00000052190	AABR07072602.1	3.25	1.125	-	1
ENSRNOG00000054284	AABR07072639.2	3.25	6.125	4.75	4.5
ENSRNOG00000051964	AABR07072711.1	1.75	-	-	-
ENSRNOG00000046519	AABR07072748.1	6	7.125	7.75	5.75
ENSRNOG00000059481	AABR07072755.1	5.125	2.75	2.875	2.625
ENSRNOG00000052461	AABR07072759.1	2.125	2.375	2.125	3
ENSRNOG00000030494	AABR07072761.1	3.25	2.875	2.5	1.875
ENSRNOG00000052706	AABR07072841.1	1.125	-	-	-
ENSRNOG00000055385	AABR07072853.1	3.5	2.5	2.75	0.875
ENSRNOG00000052074	AABR07072876.1	3.375	4.25	5.875	16.75
ENSRNOG00000054411	AABR07072897.1	9.125	6.5	13	17.625
ENSRNOG00000061523	AABR07072916.1	8.125	6	2	5.75
ENSRNOG00000056668	AABR07072995.1	1.25	-	-	-
ENSRNOG00000017708	AABR07073038.1	4186.12	3283.38	3287.88	4093.75
ENSRNOG00000059100	AABR07073038.2	179.625	132	182.5	135
ENSRNOG00000028747	AABR07073039.1	7	3.625	8	5.125
ENSRNOG00000050747	AABR07073073.1	7.125	3.375	4	4.625
ENSRNOG00000053035	AABR07073245.1	12.125	7.625	8.5	8.625
ENSRNOG00000057318	AABR07073295.1	39.875	19.5	23.625	26.75
ENSRNOG00000058361	AABR07073391.1	4.75	5.5	1.25	5.125
ENSRNOG00000051701	AABR07073453.1	3	2.25	3.375	0.625
ENSRNOG00000019107	AABR07073485.1	2.625	1.125	0.75	2.25
ENSRNOG00000000967	Aacs	1324.5	1075.25	858	1122.38
ENSRNOG00000011861	Aadat	333.125	481.625	660.375	355.625
ENSRNOG00000018886	Aaed1	165.75	129.875	137.5	225.125
ENSRNOG00000008424	Aagab	602.75	806	535.125	684.125
ENSRNOG00000018317	Aak1	7655.75	14585.6	8446.5	11795.8
ENSRNOG00000012584	Aamdc	191.875	121.75	284.875	156.25
ENSRNOG00000014399	Aamp	4762.88	4287.88	3226.62	4179.88
ENSRNOG00000011182	Aanat	42	17.875	11.75	41
ENSRNOG00000020086	Aar2	1609.38	1456.88	1255.38	1629.5
ENSRNOG00000004708	Aard	227.125	81.75	7.5	199.875
ENSRNOG00000018404	Aars	8027.38	6556.38	4102.25	11800
ENSRNOG00000025808	Aars2	473.75	431	486.875	566.75
ENSRNOG00000020658	Aarsd1	2271.38	1763.38	1737.25	1947.75
ENSRNOG00000002137	Aasdh	736.375	711.875	973.625	597.125
ENSRNOG00000005795	Aasdhppt	962.75	784.125	707.375	1104.12
ENSRNOG00000039494	Aass	215.625	243.5	248	187.125
ENSRNOG00000002778	Aatf	497.25	319.75	308.125	485.125
ENSRNOG00000004392	Aatk	6502.62	5728.88	6824.25	10621.8
ENSRNOG00000002636	Abat	6923.88	3832	6148.5	9262.25
ENSRNOG00000018126	Abca1	2922.38	2466.62	3436.25	2707.38
ENSRNOG00000015248	Abca12	8.125	7.5	73.25	3.875
ENSRNOG00000025645	Abca13	2.25	1	0	4.5
ENSRNOG00000043296	Abca14	-	2.5	-	0.875
ENSRNOG00000015783	Abca16	5.875	2.125	2.625	5.25
ENSRNOG00000039656	Abca17	27.5	35.25	12.625	22.75
ENSRNOG00000014268	Abca2	15176.9	12418.2	14984.4	24918.2
ENSRNOG00000050057	Abca3	2823.38	3265.62	1965.12	3532.25
ENSRNOG00000012892	Abca4	125	499	49.875	216.5
ENSRNOG00000004378	Abca5	973.125	636.75	460.625	1679.25
ENSRNOG00000046890	Abca6	36.5	27.625	21.5	99.875
ENSRNOG00000012939	Abca7	1364.75	1365.62	525	2474.12
ENSRNOG00000004040	Abca8	590.625	713.125	654.125	263
ENSRNOG00000004147	Abca8a	3637.75	3999.25	4421.5	6229.5
ENSRNOG00000059326	Abca9	161.625	137.375	130.5	186
ENSRNOG00000017993	Abcb10	936	645.75	329.375	721.75
ENSRNOG00000050860	Abcb11	4.125	2.375	5	1.75
ENSRNOG00000008012	Abcb4	1913.5	1701.12	2450.62	2842.88
ENSRNOG00000006398	Abcb5	1.75	-	-	-
ENSRNOG00000018697	Abcb6	2582.75	1805.75	2321.25	1670.62
ENSRNOG00000002790	Abcb7	397.25	383.75	466.875	693.5
ENSRNOG00000008557	Abcb8	1695	1565	1837.38	1759.38
ENSRNOG00000001082	Abcb9	867.125	914.875	1361.75	1360.75
ENSRNOG00000022305	Abcc1	1214.38	956.875	987.75	1027
ENSRNOG00000018863	Abcc10	482.125	451	696	388
ENSRNOG00000015666	Abcc12	30.25	13.75	54.125	29.125
ENSRNOG00000046727	Abcc2	250	157.875	136	231.25
ENSRNOG00000002948	Abcc3	156	48.875	117.875	82.25
ENSRNOG00000010064	Abcc4	407.125	347.75	454.875	469.25
ENSRNOG00000029178	Abcc5	5751.75	4945.75	7733	6613.5
ENSRNOG00000028781	Abcc6	207.25	120.5	141.5	222.25
ENSRNOG00000021130	Abcc8	763.75	1186.5	859.625	1078.25
ENSRNOG00000036960	Abcc9	405.25	227.375	505.25	651.5
ENSRNOG00000056524	Abcd1	497.875	437.625	437.5	418.25
ENSRNOG00000015538	Abcd2	905.25	956.25	1675.62	2180.62
ENSRNOG00000011929	Abcd3	3883.88	3365.88	3397.12	4501.88
ENSRNOG00000011964	Abcd4	377	312.5	471.5	292.125
ENSRNOG00000018345	Abce1	3148.5	3218.38	2828.75	3341.62
ENSRNOG00000000799	Abcf1	2657.12	2628.62	2922.12	2873.38
ENSRNOG00000010609	Abcf2	3258.5	2810.88	2949.75	3613.5
ENSRNOG00000001710	Abcf3	2827.12	1914.88	1685.25	3452.5
ENSRNOG00000001158	Abcg1	2223.25	2181.5	3258.12	2237.75
ENSRNOG00000007041	Abcg2	842.75	636.75	889.375	1445.12
ENSRNOG00000030216	Abcg3l1	253.75	99.125	88.25	184.75
ENSRNOG00000039890	Abcg3l3	315.125	76.875	163.25	275.625
ENSRNOG00000008862	Abcg4	1108	1005	466	1150.62
ENSRNOG00000005250	Abcg5	69.125	24.125	8.5	21
ENSRNOG00000005420	Abcg8	7.25	1.875	4	1.875
ENSRNOG00000025689	Abhd1	563.25	507.25	728.75	500.625
ENSRNOG00000018910	Abhd11	453.625	398.375	366.75	465
ENSRNOG00000036934	Abhd12	4964.38	4413	4397.12	6445.12
ENSRNOG00000014598	Abhd13	1160.75	1343.12	1103.25	1265.75
ENSRNOG00000011936	Abhd14a	522.25	507.75	708.25	337
ENSRNOG00000012073	Abhd14b	1244.38	684.5	649.625	686
ENSRNOG00000015002	Abhd15	44.375	29	32.5	99.75
ENSRNOG00000056637	Abhd16a	1911.38	1828.75	1748.25	2038.25
ENSRNOG00000018212	Abhd17a	1091.5	1605	2063.38	1548.62
ENSRNOG00000012514	Abhd17b	1326.38	1455	1334	1767.25
ENSRNOG00000012683	Abhd17c	504	1009.75	994.5	389
ENSRNOG00000017120	Abhd2	529.125	1227.88	1287.5	1126
ENSRNOG00000029370	Abhd3	4702.12	3844.62	3653.5	5703
ENSRNOG00000009244	Abhd4	2754.88	2208	2639.38	3337.12
ENSRNOG00000000221	Abhd5	644.625	654.875	850.875	1096.12
ENSRNOG00000008167	Abhd6	1052.75	1851.88	1254.88	1551.25
ENSRNOG00000000054	Abhd8	5051.62	4813.75	4030	4748
ENSRNOG00000031325	Abi1	3159	5449.38	4517.75	3285.62
ENSRNOG00000017707	Abi2	1840.88	3604	4315.25	2237.38
ENSRNOG00000005575	Abi3	123.25	87.375	120.25	123
ENSRNOG00000001627	Abi3bp	178	70.625	16.125	180.625
ENSRNOG00000009371	Abl1	14	10.125	19.5	29.5
ENSRNOG00000004305	Abl2	260.625	495.625	580.375	318.875
ENSRNOG00000046333	Ablim1	1518.5	1509.88	1763.88	2316.25
ENSRNOG00000007882	Ablim2	2309.88	1928.5	6231.25	2867.88
ENSRNOG00000019365	Ablim3	759.625	463.125	297.625	402.375
ENSRNOG00000046958	Abo	210	151.25	92.875	225.125
ENSRNOG00000056837	Abr	5399.25	8324.75	4541	5008.12
ENSRNOG00000007999	Abra	1.625	6.5	5.125	3.75
ENSRNOG00000051450	Abracl	234.625	550	476.875	294.5
ENSRNOG00000017585	Abt1	543.75	507.875	512	478
ENSRNOG00000015762	Abtb1	770.5	530.25	601.125	820.625
ENSRNOG00000008510	Abtb2	147	106.375	111.125	396.625
ENSRNOG00000058277	AC080157.1	-	-	1.25	-
ENSRNOG00000011234	AC091336.1	3.5	5.375	4.125	2
ENSRNOG00000032531	AC093965.1	1.5	-	1.5	-
ENSRNOG00000026891	AC093995.1	1.375	-	-	-
ENSRNOG00000054222	AC094001.1	0.375	0.125	0	2.625
ENSRNOG00000030704	AC094053.1	34.625	24.375	23	31.875
ENSRNOG00000055715	AC094126.1	5.375	7.25	4.875	4.75
ENSRNOG00000058247	AC094126.2	1.625	1.875	2.125	1.625
ENSRNOG00000055222	AC094212.1	42.625	50.875	58.75	32.25
ENSRNOG00000039788	AC094217.1	-	-	3.25	-
ENSRNOG00000054338	AC094221.1	-	1.125	1.25	1.75
ENSRNOG00000057778	AC094348.2	7.875	5.25	7.25	6.875
ENSRNOG00000017586	AC094421.1	3.375	4.75	3.75	5.375
ENSRNOG00000054953	AC094605.1	156.625	114	122.125	149.125
ENSRNOG00000059578	AC094636.1	6.75	2.375	4	5.875
ENSRNOG00000053040	AC094643.2	467.125	340.625	318.625	1271.38
ENSRNOG00000055176	AC094647.1	-	-	2.25	-
ENSRNOG00000058506	AC095078.1	0.875	1.125	0.75	3.25
ENSRNOG00000055050	AC095267.2	4.5	10.375	1.5	4
ENSRNOG00000052761	AC095390.1	4.25	4.125	6.25	5.5
ENSRNOG00000041746	AC095678.1	51	33.25	58.625	36.125
ENSRNOG00000051712	AC095852.2	2.5	4.125	3.875	3.625
ENSRNOG00000053319	AC095852.3	-	2.25	-	0.75
ENSRNOG00000058417	AC095852.4	2.375	4.625	1.875	1.75
ENSRNOG00000049105	AC095947.2	476.875	368.75	555.625	345.25
ENSRNOG00000015367	AC096024.1	1.5	-	-	-
ENSRNOG00000018612	AC096030.1	0.5	1.125	1.125	1.625
ENSRNOG00000056474	AC096239.2	269.25	269.5	241.375	270.875
ENSRNOG00000061301	AC096239.3	193.375	171.25	159.5	180.875
ENSRNOG00000055694	AC096263.1	343.25	10.875	5.5	344.375
ENSRNOG00000052291	AC096330.1	8.625	6.5	5.75	13
ENSRNOG00000000574	AC096404.1	5.625	5	4.375	5.75
ENSRNOG00000050327	AC096430.1	3	3	2.625	2.625
ENSRNOG00000059785	AC096430.2	49.75	19.625	36.625	21.875
ENSRNOG00000049196	AC096455.1	2	1.625	1.75	0.875
ENSRNOG00000052480	AC096473.1	1.625	1.75	2.375	0.875
ENSRNOG00000055700	AC096473.3	1.5	-	1.625	-
ENSRNOG00000056454	AC096600.1	9.25	98	59.5	5.25
ENSRNOG00000024177	AC096601.1	26.125	27.25	31.5	33.75
ENSRNOG00000053699	AC096809.1	4	6.375	2.75	10.125
ENSRNOG00000033186	AC097037.2	5	8.75	7.125	4.75
ENSRNOG00000059928	AC097038.1	3.625	3.25	4.125	4.875
ENSRNOG00000031408	AC097129.1	153.75	97	121.125	40.875
ENSRNOG00000049523	AC097153.2	1.125	2.5	1.75	2.625
ENSRNOG00000036856	AC097183.1	72.875	57.875	39.875	38.75
ENSRNOG00000056114	AC097312.1	2.125	-	-	-
ENSRNOG00000041411	AC097745.1	2.75	3.375	2.75	2.5
ENSRNOG00000056945	AC097778.1	8.875	5.75	4.25	4.25
ENSRNOG00000015772	AC097890.1	217.5	186	194	277.125
ENSRNOG00000054594	AC098022.2	2.5	1.75	-	1.125
ENSRNOG00000055683	AC098125.3	10.25	7.625	5.125	9.125
ENSRNOG00000054082	AC098189.1	4.5	0.625	0.75	2
ENSRNOG00000059808	AC098284.1	-	0.75	1.125	1.5
ENSRNOG00000022738	AC098459.1	5	4.25	4	2
ENSRNOG00000021123	AC098622.1	3.125	3.25	2.625	2.625
ENSRNOG00000051698	AC098622.2	7.625	8.875	12.375	4.75
ENSRNOG00000054024	AC098750.2	7.25	5.375	8	12.75
ENSRNOG00000056073	AC098750.3	3.5	5	1.625	1.375
ENSRNOG00000060382	AC098763.1	-	1.875	1.875	0.375
ENSRNOG00000029315	AC099294.1	3.875	3.625	2.5	5.375
ENSRNOG00000046549	AC099294.2	5.125	3.375	4.5	2.375
ENSRNOG00000056268	AC099449.1	5.875	4.25	4.875	10.125
ENSRNOG00000031313	AC103024.1	2.5	1.75	2.875	1.125
ENSRNOG00000050786	AC103024.2	4.625	3.25	3.625	2.875
ENSRNOG00000056655	AC105485.2	0	0	0	31.125
ENSRNOG00000061285	AC105604.1	1.625	-	-	-
ENSRNOG00000043668	AC105645.1	1.625	-	-	-
ENSRNOG00000052170	AC105645.2	2.5	2.25	4.125	1.25
ENSRNOG00000059654	AC105645.4	4	2.5	4	2
ENSRNOG00000042062	AC105662.1	107.375	96.375	84.75	146.375
ENSRNOG00000060851	AC105662.2	9.5	8	6.25	9.25
ENSRNOG00000053768	AC105804.1	-	-	0.625	-
ENSRNOG00000059017	AC106292.2	1.625	1.5	1.625	1.75
ENSRNOG00000055372	AC106663.1	-	1.25	-	0.875
ENSRNOG00000059859	AC106663.2	145.75	259.5	267.5	237.625
ENSRNOG00000055220	AC106681.1	2.25	-	-	-
ENSRNOG00000055642	AC107096.1	-	-	1.625	-
ENSRNOG00000060513	AC107174.2	4.5	2.875	4.125	14.875
ENSRNOG00000046263	AC107267.1	0.875	1.5	1.375	3
ENSRNOG00000031401	AC107280.1	-	1.875	2.375	1.25
ENSRNOG00000059331	AC107331.1	-	1.75	-	0.625
ENSRNOG00000061335	AC107527.2	100.5	58.5	50.375	178
ENSRNOG00000058408	AC108588.1	1.75	1.125	0.75	1.625
ENSRNOG00000046560	AC109096.1	538.875	864.5	653.75	705.375
ENSRNOG00000057827	AC109100.2	7.625	4.625	3.75	6.625
ENSRNOG00000052427	AC109660.1	8.375	6.375	8.875	9.75
ENSRNOG00000014312	AC109737.1	10.75	5.5	4.125	10.75
ENSRNOG00000055574	AC109886.1	8.375	5.25	11.875	26.75
ENSRNOG00000061821	AC109891.1	1.375	1.875	1.75	1.125
ENSRNOG00000042851	AC109942.1	109	98.875	205.25	46.375
ENSRNOG00000021960	AC109958.1	1734.12	1154.12	1004.12	1991.75
ENSRNOG00000031220	AC110351.1	3.125	2	3.5	1.75
ENSRNOG00000056126	AC110351.2	-	1.875	-	0.25
ENSRNOG00000054854	AC110387.1	3.125	1.5	2.375	2
ENSRNOG00000036665	AC110474.1	6.25	6	2.875	7.125
ENSRNOG00000059559	AC110474.2	-	-	1.625	-
ENSRNOG00000011990	AC110488.1	12.75	12.25	12	7.375
ENSRNOG00000046944	AC110709.1	3.5	4.125	3.625	3.375
ENSRNOG00000014899	AC110824.1	1.75	2.25	2	3.25
ENSRNOG00000038087	AC110846.1	-	-	1.875	-
ENSRNOG00000026991	AC110981.1	1.75	1	7.375	2
ENSRNOG00000059841	AC111287.1	5.25	3.125	6.125	4.5
ENSRNOG00000052912	AC111292.1	1.625	1.25	1.75	1.875
ENSRNOG00000058926	AC111319.2	21.25	13.625	50.125	22.375
ENSRNOG00000059489	AC111319.3	20	18.375	19.25	21.75
ENSRNOG00000039863	AC111647.1	18.875	0.5	2.125	2.25
ENSRNOG00000036362	AC111734.1	1	1	0.5	1.75
ENSRNOG00000053126	AC111781.1	16.125	8.375	15.125	10.875
ENSRNOG00000055028	AC111812.1	2884.38	1828.88	1935.62	1879.62
ENSRNOG00000060905	AC111831.2	84.25	65.375	69.5	94.625
ENSRNOG00000052860	AC111943.1	4.5	6.375	5.5	2
ENSRNOG00000057296	AC112001.1	3	2.5	1.875	2.25
ENSRNOG00000046190	AC112062.1	1.25	1.375	0.5	2.625
ENSRNOG00000060743	AC112093.1	3	1.125	2.25	1.5
ENSRNOG00000031588	AC112531.1	0.75	1.25	1.625	1.5
ENSRNOG00000057691	AC112557.2	6.875	2.75	5.125	2.125
ENSRNOG00000056652	AC112739.1	2.875	1.75	1.75	3.875
ENSRNOG00000060104	AC113785.3	2.125	-	-	-
ENSRNOG00000052955	AC114111.1	5.5	3.375	4.5	4.75
ENSRNOG00000057545	AC114363.1	9.125	-	1	-
ENSRNOG00000059545	AC114446.1	2.125	2	2.125	1
ENSRNOG00000054395	AC114452.1	2.5	6	3.25	0.25
ENSRNOG00000025003	AC114460.1	88	91.875	100.375	131.75
ENSRNOG00000046391	AC115158.1	416.25	303.625	295.625	670.25
ENSRNOG00000040383	AC115159.1	8.75	6.125	9.375	3.875
ENSRNOG00000055191	AC115202.1	1.125	-	-	-
ENSRNOG00000052176	AC115255.1	0.375	0.25	0.125	3.375
ENSRNOG00000056279	AC115369.1	1.875	2.375	2.625	2
ENSRNOG00000048644	AC115371.1	217.125	146.75	201.5	230.125
ENSRNOG00000047447	AC115420.2	8.375	4.875	10	9.375
ENSRNOG00000060308	AC115420.4	53.25	24	36.75	45.125
ENSRNOG00000045739	AC116071.1	11.25	8.125	16.875	4.5
ENSRNOG00000059082	AC116236.1	-	-	3.875	-
ENSRNOG00000060822	AC116288.1	1.625	1	1.25	2.125
ENSRNOG00000052121	AC117065.1	18.875	5.75	7.875	17.375
ENSRNOG00000013292	AC117101.1	1	-	1.375	-
ENSRNOG00000053986	AC117122.1	6.25	6.625	0.625	1.625
ENSRNOG00000018925	AC117330.1	8.375	7.875	7.25	6.875
ENSRNOG00000031439	AC117869.1	23.375	16	18.375	16.125
ENSRNOG00000053079	AC117889.1	35.375	32.375	35.5	46
ENSRNOG00000058154	AC118094.1	-	-	6.25	-
ENSRNOG00000032625	AC118165.1	293.375	280.375	310.125	247.5
ENSRNOG00000053474	AC118434.1	11.5	32.625	86.625	6
ENSRNOG00000055871	AC118434.3	2.125	3.375	11.375	0.75
ENSRNOG00000059191	AC118439.1	2.125	1.625	1.875	2
ENSRNOG00000010101	AC118490.1	5.5	4.125	6.125	9.5
ENSRNOG00000057672	AC118802.1	19.5	14.625	16.875	10.75
ENSRNOG00000033177	AC118841.1	12.125	7.5	7.5	7.375
ENSRNOG00000036872	AC119007.1	-	3.125	-	0
ENSRNOG00000027511	AC119015.1	63.5	79.25	42.125	81.875
ENSRNOG00000059270	AC119015.2	59	35	47.625	71.5
ENSRNOG00000046544	AC119536.1	2.125	3.625	10.25	1.375
ENSRNOG00000045778	AC119603.1	1.125	1.375	1.375	1.125
ENSRNOG00000041875	AC119762.1	1.875	1.25	-	1.5
ENSRNOG00000055563	AC119762.2	3.25	-	-	-
ENSRNOG00000049101	AC120096.1	20.75	17.375	22.125	16.5
ENSRNOG00000048000	AC120246.1	11.5	4.375	7.125	6.75
ENSRNOG00000054344	AC120246.2	316.875	292.5	205.25	285.75
ENSRNOG00000055053	AC120246.3	1.625	-	-	-
ENSRNOG00000056233	AC120262.1	296.25	228.875	296.5	187.125
ENSRNOG00000047435	AC120692.1	6.375	7.5	7.5	3.625
ENSRNOG00000059938	AC120712.2	26	23.875	20.125	28.625
ENSRNOG00000009609	AC120727.1	194.5	141.5	136.375	169.375
ENSRNOG00000053946	AC120807.1	1.125	1.25	4.125	1.125
ENSRNOG00000060225	AC120922.2	4	3.25	3.875	4.125
ENSRNOG00000043819	AC120949.1	3.5	1.375	2.75	1.75
ENSRNOG00000039439	AC121204.1	5.25	5.125	5.125	10
ENSRNOG00000059138	AC121204.2	2.125	3	3.375	1.875
ENSRNOG00000058990	AC121220.1	9.25	6.875	3.375	10.75
ENSRNOG00000061822	AC121413.2	4.25	3.375	7.875	1.75
ENSRNOG00000020538	AC121639.1	17.875	13.125	7.875	13.125
ENSRNOG00000032095	AC122603.1	1.125	2	0.75	1.625
ENSRNOG00000055261	AC122968.1	22.25	8.75	8.375	45.25
ENSRNOG00000041608	AC123095.2	145.375	106.125	151.625	135.5
ENSRNOG00000048422	AC123213.1	18.5	13.25	18.875	10
ENSRNOG00000025626	AC123358.1	3.5	1.375	1.75	1.625
ENSRNOG00000059703	AC123425.1	3.75	3.125	2.375	3.625
ENSRNOG00000018377	AC123471.1	22.125	22.625	22	23
ENSRNOG00000053935	AC123500.1	2.25	3.375	2.75	3
ENSRNOG00000012595	AC124205.1	3.5	3.125	2.25	3.375
ENSRNOG00000008965	AC124896.1	89.375	138.5	113.875	152.375
ENSRNOG00000060829	AC125248.1	23.625	22.625	4.75	29.25
ENSRNOG00000058467	AC125757.1	1.875	-	-	-
ENSRNOG00000056094	AC125873.1	5.25	3	2.75	3.875
ENSRNOG00000060487	AC125873.2	7	3.25	5.375	4.5
ENSRNOG00000045580	AC125982.2	14.5	11.875	20.125	10.75
ENSRNOG00000048337	AC126148.1	73.125	60.75	63.875	48.75
ENSRNOG00000057502	AC126148.2	309.375	403.5	625.5	224.375
ENSRNOG00000055526	AC126292.2	4.625	4.25	2.75	3.75
ENSRNOG00000059466	AC126572.3	57.875	40.375	34	47.25
ENSRNOG00000058291	AC126581.1	9.125	6.625	6.875	7.125
ENSRNOG00000051957	AC126897.1	2.625	3.5	2.625	5.125
ENSRNOG00000061321	AC127106.1	4.25	1.625	2.875	1.375
ENSRNOG00000058510	AC127140.1	2.625	6.875	16	14.125
ENSRNOG00000056331	AC127640.1	2.25	-	1.375	-
ENSRNOG00000051474	AC127756.1	16.875	16.875	16.5	20.125
ENSRNOG00000059190	AC127784.1	4.375	3.375	2.25	2.125
ENSRNOG00000056737	AC128059.2	6.25	16.125	23.125	4.625
ENSRNOG00000060588	AC128154.1	-	-	2.875	-
ENSRNOG00000028837	AC128207.1	1195	637.875	432.25	1038.25
ENSRNOG00000054355	AC128212.1	50.75	34.625	31	43.375
ENSRNOG00000057782	AC128476.2	1.25	-	-	-
ENSRNOG00000051795	AC128610.1	-	1.875	-	0.375
ENSRNOG00000025764	AC128848.1	123.625	133.375	168	133.125
ENSRNOG00000053197	AC128915.1	0.875	3.125	1	1.75
ENSRNOG00000057958	AC128960.2	23.125	17.75	22.25	13.75
ENSRNOG00000061174	AC128986.1	20.875	7.375	13.375	10.5
ENSRNOG00000039761	AC129054.1	-	0.75	2.5	1.375
ENSRNOG00000061358	AC129365.1	0.625	1.125	1	1.5
ENSRNOG00000051812	AC129370.1	16.75	15.25	19.125	13.625
ENSRNOG00000050584	AC129460.1	7.625	8.875	12.875	5.625
ENSRNOG00000037672	AC129753.1	4.375	11.5	3	6.875
ENSRNOG00000027393	AC129824.1	80.5	28.25	41.125	8.375
ENSRNOG00000042235	AC130035.1	119.375	93.375	135.375	24.75
ENSRNOG00000034030	AC130162.1	12.75	9.875	11	7.25
ENSRNOG00000053025	AC130391.3	1.75	5	1.625	3.25
ENSRNOG00000052904	AC130585.1	3.5	1.375	-	1
ENSRNOG00000046397	AC130624.1	2.125	1.5	3.625	0.625
ENSRNOG00000052431	AC130862.1	-	1.125	2.5	1.125
ENSRNOG00000056968	AC130862.2	0.5	0.125	1	2.125
ENSRNOG00000046229	AC130940.1	3.25	1	5.125	2.25
ENSRNOG00000042445	AC130970.1	47.25	16.125	26	127
ENSRNOG00000039470	AC131360.1	148	216	360.75	228
ENSRNOG00000039472	AC131360.2	79.875	88.875	123.875	99.125
ENSRNOG00000052870	AC131411.1	12.5	9.125	21.125	17.625
ENSRNOG00000056336	AC131521.1	13	9.875	12.5	19.5
ENSRNOG00000045985	AC131537.1	1.125	1.125	0.5	1.625
ENSRNOG00000046410	AC131537.2	1.875	1	1.875	2
ENSRNOG00000058218	AC131806.3	3	2.125	3	2.375
ENSRNOG00000017757	AC132020.1	1.375	0.5	3.125	2.875
ENSRNOG00000060837	AC132752.2	301.125	487.125	232.125	263.5
ENSRNOG00000061881	AC132760.1	46.75	41.625	19.375	26.75
ENSRNOG00000059203	AC133265.1	107.5	111.25	107.875	125.125
ENSRNOG00000031651	AC133270.1	77	72.875	153.25	67.375
ENSRNOG00000002486	AC133273.1	9.375	3.875	4.875	4.5
ENSRNOG00000060876	AC133383.1	1.25	-	-	-
ENSRNOG00000046836	AC133403.1	1.75	2.25	1.75	2.5
ENSRNOG00000057641	AC133613.1	1.25	-	1	-
ENSRNOG00000028529	AC134651.1	2.375	1.125	2.125	2.25
ENSRNOG00000057198	AC134759.1	8.375	5.25	5.625	6.25
ENSRNOG00000054620	AC135026.1	30	39.125	23.125	29.875
ENSRNOG00000059920	AC135285.4	-	-	6.5	-
ENSRNOG00000060386	AC135285.5	2.75	1.375	1.125	1.5
ENSRNOG00000042940	AC135389.1	1.25	1.625	1.125	1.25
ENSRNOG00000037087	AC135400.1	370.75	222.625	276	281
ENSRNOG00000038864	AC135409.1	2.125	2	-	1
ENSRNOG00000054126	AC135645.1	37.75	14.25	33.125	14.75
ENSRNOG00000058908	AC135696.1	318.25	248.125	224.875	204.125
ENSRNOG00000041170	AC135741.1	31.125	23.375	39.125	22
ENSRNOG00000037380	AC136661.1	21.125	22.875	22.25	17.875
ENSRNOG00000000943	AC136867.1	1.625	1.375	1.125	2.375
ENSRNOG00000045604	AC139391.1	7.125	12.125	10.375	30.875
ENSRNOG00000043550	AC139392.1	4.625	5.375	3.375	2.75
ENSRNOG00000059641	AC139445.1	5.75	3.25	2.75	5
ENSRNOG00000054147	AC139608.1	3.25	2.125	3.125	2.25
ENSRNOG00000017710	AC139642.1	10.25	12.375	28.25	31.625
ENSRNOG00000052634	AC139927.1	23.25	15.125	28.125	20.75
ENSRNOG00000053373	AC140765.1	5.25	7.375	5.625	14.875
ENSRNOG00000032900	AC140988.1	4.375	3.375	3.625	4
ENSRNOG00000052813	AC141028.2	6.75	2.75	2.5	13.875
ENSRNOG00000052394	AC141136.1	16.875	23.375	16.75	12.75
ENSRNOG00000046520	AC141152.1	11.5	11.5	21.125	5
ENSRNOG00000054948	AC141169.1	2.125	-	-	-
ENSRNOG00000059041	AC141169.2	418.375	304.25	402.5	267.625
ENSRNOG00000057687	AC141334.3	3.125	1.125	1	5.125
ENSRNOG00000057297	AC141517.1	3.75	8.375	11.375	1.75
ENSRNOG00000060188	AC141526.2	7.5	4.75	6.25	5.875
ENSRNOG00000060226	AC141937.1	-	-	5.875	-
ENSRNOG00000021435	AC141966.1	3	1.5	1.625	1.875
ENSRNOG00000059136	AC141997.1	84.875	26.375	13.125	63.125
ENSRNOG00000049532	AC142126.2	1.875	6.125	5.25	2.875
ENSRNOG00000059375	AC142138.2	27.625	18.75	10.875	42.75
ENSRNOG00000050758	AC142154.1	18.75	18.25	14.875	12.25
ENSRNOG00000043262	AC142180.1	26.5	27.875	25.625	14.625
ENSRNOG00000033815	AC142181.1	3.125	2.625	1.75	3.875
ENSRNOG00000028417	AC142182.1	17	1416.62	42.625	188.5
ENSRNOG00000036473	AC142187.1	2.25	1.625	2.375	1.625
ENSRNOG00000055666	AC142360.1	17.125	11.25	7.25	12.75
ENSRNOG00000054641	AC142458.1	13.5	11.25	15	7.125
ENSRNOG00000058372	Ac1576	14.625	11.75	17.5	21.75
ENSRNOG00000056748	AC229945.1	1.5	1.25	1.375	1.375
ENSRNOG00000057584	AC229945.2	2.25	-	3	-
ENSRNOG00000052315	AC244225.1	-	-	1.625	-
ENSRNOG00000053534	ACA64	5.75	4.5	3.25	1.75
ENSRNOG00000032908	Acaa1	614.25	579	662.625	554.125
ENSRNOG00000013766	Acaa2	546.5	355	400.5	483.75
ENSRNOG00000034013	Acaca	2349.12	2163.75	1875.5	3462.12
ENSRNOG00000000658	Acacb	1012.88	457.125	481.375	653
ENSRNOG00000037815	Acad10	672.75	554.5	723.5	736.875
ENSRNOG00000010940	Acad11	407	332.25	354.875	423.125
ENSRNOG00000048164	Acad8	790.125	796.125	826	582.375
ENSRNOG00000014178	Acad9	1469.75	1404.5	1398.5	1763.5
ENSRNOG00000012966	Acadl	1092.75	881.5	934.375	1779.12
ENSRNOG00000009845	Acadm	1152.75	796.5	843.5	1597.5
ENSRNOG00000001177	Acads	519	438.375	334.375	787.25
ENSRNOG00000020624	Acadsb	1328.38	929.5	1077.88	1120.75
ENSRNOG00000018114	Acadvl	2311.62	1755.75	2086.38	2512.75
ENSRNOG00000028992	Acan	188.375	212.125	55.75	984.25
ENSRNOG00000015674	Acap1	13.875	9.25	7.125	13.5
ENSRNOG00000001730	Acap2	927.375	1445.62	1366.38	1630
ENSRNOG00000022307	Acap3	2862	3262.62	3772.5	1826.25
ENSRNOG00000007862	Acat1	2398.38	2486.12	2344.5	2247.25
ENSRNOG00000019189	Acat2	597.625	463	233.875	935.625
ENSRNOG00000013975	Acat2l1	143.125	96.375	78.875	167.5
ENSRNOG00000003185	Acbd3	1510	1055.75	1140.38	1532.25
ENSRNOG00000003108	Acbd4	894.125	1420	1238.5	769.5
ENSRNOG00000017642	Acbd5	728.625	692	771.25	1159.75
ENSRNOG00000003550	Acbd6	956.625	825.25	733.5	837.5
ENSRNOG00000016480	Acbd7	26.125	6.875	15.5	13.875
ENSRNOG00000009199	Accs	153.5	96.625	82.25	155.75
ENSRNOG00000042533	Accsl	10.25	6.5	7.375	8.625
ENSRNOG00000038973	Acd	1479.5	1408	2022.12	1258
ENSRNOG00000031665	Ace2	74.75	66.875	119.375	117.125
ENSRNOG00000007467	Ace3	1354.75	2477.62	2079	1755
ENSRNOG00000047368	Acer1	5.75	5.75	3.75	2.125
ENSRNOG00000007637	Acer2	624.375	348.25	794.5	923
ENSRNOG00000036866	Acer3	1320	904.875	941.125	1862.88
ENSRNOG00000050841	Ache	4971.62	1244.75	1528.38	5690
ENSRNOG00000013533	Acin1	5186.12	4225.75	5108.12	3689.5
ENSRNOG00000019472	Ackr2	15.875	42.125	22.25	4.375
ENSRNOG00000019622	Ackr3	382.75	403.625	231.25	316.625
ENSRNOG00000011478	Ackr4	24.875	19.125	31.375	26.375
ENSRNOG00000016924	Acly	9093.62	6748.62	7056.25	14163.4
ENSRNOG00000005849	Aco1	1252.5	1124.25	1186.38	1364.12
ENSRNOG00000024128	Aco2	13178.2	13553.2	15090.1	19419.5
ENSRNOG00000055221	Acot1	82	48.5	66.125	52.375
ENSRNOG00000007837	Acot11	383.375	177.375	238.125	659.625
ENSRNOG00000061414	Acot12	6.625	4.75	24.875	1.25
ENSRNOG00000018415	Acot13	598.25	489.375	427.25	636.125
ENSRNOG00000010134	Acot2	308.25	240.625	204.375	245.75
ENSRNOG00000053460	Acot3	262.25	218.875	221.75	217.875
ENSRNOG00000046864	Acot4	75.625	78.125	118.125	50.5
ENSRNOG00000032508	Acot5	14.625	11.625	12	5.375
ENSRNOG00000029637	Acot6	61.625	32	166	13.5
ENSRNOG00000010580	Acot7	7694.62	4648.12	2873.75	8556.12
ENSRNOG00000015187	Acot8	329.75	317.625	292	353.875
ENSRNOG00000003782	Acot9	1119.12	1205.62	1043.12	1259.38
ENSRNOG00000008755	Acox1	5280.62	3730.25	4920.88	4947.62
ENSRNOG00000007378	Acox2	12.75	66.25	63.625	8.25
ENSRNOG00000008474	Acox3	662	706.5	695	635.5
ENSRNOG00000016179	Acoxl	11	0.625	0.375	29.5
ENSRNOG00000005260	Acp1	915.375	672.875	683.5	951.625
ENSRNOG00000013594	Acp2	1715.25	1334.12	1319.75	1606.62
ENSRNOG00000046261	Acp5	24.125	58.25	208.25	24.75
ENSRNOG00000017494	Acp6	445	422.375	453.25	357.375
ENSRNOG00000011820	Acpp	13.75	5	2.5	9.875
ENSRNOG00000021659	Acpt	6	3.625	2.125	3.625
ENSRNOG00000029762	Acr	51.625	19	31.25	12.375
ENSRNOG00000017399	Acrbp	101.625	63.25	114.625	71.125
ENSRNOG00000008508	Acrv1	-	-	3.125	-
ENSRNOG00000011381	Acsbg1	6775.5	5098	5370.25	8745.12
ENSRNOG00000045947	Acsbg2	5.125	0.625	0.25	2
ENSRNOG00000003330	Acsf2	2547.12	1201.62	1125.25	2328
ENSRNOG00000015077	Acsf3	598.75	464.125	587.125	605.875
ENSRNOG00000010633	Acsl1	2742.12	2116.38	3117.25	3815.5
ENSRNOG00000014718	Acsl3	7838.38	7384.88	7706.5	7953.75
ENSRNOG00000019180	Acsl4	4072.75	5070.88	3515.75	2544.75
ENSRNOG00000016265	Acsl5	1193.12	2553.12	963.5	1427.25
ENSRNOG00000026745	Acsl6	8801.25	9060.5	9785.75	14591
ENSRNOG00000042084	Acsm2a	2.25	2.625	0.625	5.375
ENSRNOG00000032246	Acsm3	29.625	58.5	14.75	12.25
ENSRNOG00000031211	Acsm5	73.625	170.75	30.25	93.75
ENSRNOG00000007102	Acss1	2202.25	2250	2534.62	1428.12
ENSRNOG00000018755	Acss2	2119.75	2040.75	1329.38	3278.88
ENSRNOG00000004448	Acss3	421.5	288.375	181.125	441.25
ENSRNOG00000017786	Acta1	288.875	292.375	251.125	135.875
ENSRNOG00000058039	Acta2	542.75	203.75	307.75	398.75
ENSRNOG00000034254	Actb	28643	32383.8	31755.9	24291.6
ENSRNOG00000008536	Actc1	2.125	3	0.125	2.625
ENSRNOG00000036701	Actg1	10051.4	10426.4	9830.5	10564.8
ENSRNOG00000029401	Actg2	39.375	5.875	6.75	16.125
ENSRNOG00000036864	Actl10	1	-	1.625	-
ENSRNOG00000011553	Actl6a	521.125	452.25	608.125	483.375
ENSRNOG00000001408	Actl6b	1611.12	1964.88	2929.88	1132.5
ENSRNOG00000016621	Actl7b	5.375	4.875	6.125	4.5
ENSRNOG00000056756	Actn1	2444.88	3302.75	13744.4	1421.25
ENSRNOG00000017833	Actn2	383	1022.88	4420.88	219.375
ENSRNOG00000019745	Actn3	6.25	16.875	16.125	9.375
ENSRNOG00000020433	Actn4	4181.38	4183.38	6384.88	4925.12
ENSRNOG00000007504	Actr10	2894.75	2264.12	1982	3260
ENSRNOG00000019725	Actr1a	7494.38	6996.5	5936.38	8871.38
ENSRNOG00000016789	Actr1b	6321	7139.75	6447.5	7944
ENSRNOG00000004959	Actr2	3452.88	7291.12	8655.88	4861.75
ENSRNOG00000003206	Actr3	5867.75	9443.25	7520.62	6136.75
ENSRNOG00000031855	Actr3b	573.625	1935	2107.38	626.625
ENSRNOG00000023989	Actr5	308.625	225.125	281.375	264.875
ENSRNOG00000007875	Actr6	1417.62	931.875	895	1331.12
ENSRNOG00000015280	Actr8	1708.5	1305	1588.75	1469.75
ENSRNOG00000012586	Actrt2	1.5	0	0	7.125
ENSRNOG00000027908	Actrt3	15.25	5.875	4.75	31.125
ENSRNOG00000005033	Acvr1	703	1282.38	1074.38	938.125
ENSRNOG00000006934	Acvr1b	3265.12	3414.12	3228	2723.38
ENSRNOG00000004828	Acvr1c	82.375	225.125	1612.75	197.625
[truncated: 17,247 more rows]
