# Supplementary material for: Transcriptome atlases of rat brain regions and their adaptation to diabetes resolution following gastrectomy in the Goto-Kakizaki rat
Source: Mol Brain. 2025 Feb 7;18:9. doi: 10.1186/s13041-025-01176-z (PMC11806591; doi:10.1186/s13041-025-01176-z)
Supplement: Supplementary file 3 — Supplementary Material 3 [file 13041_2025_1176_MOESM3_ESM.xlsx]

## Sheet: corrMatrixPearson
Supplementary Table 3. Pearson's pairwise correlation matrix of RNA sequencing data derived from four brain regions (striatum, brainstem, hypothalamus, hippocampus) of the Goto-Kakizaki rat.
	Striatum								Brainstem								Hypothalamus								Hippocampus
Sample	C6	C9	C7	C11	C13	C15	C12	C16	F6	F9	F7	F11	F16	F14	F15	F12	A11	A6	A9	A7	A16	A14	A15	A12	B11	B6	B9	B7	B15	B14	B16	B12
Striatum_C6	1	0.987031	0.987429	0.986724	0.986009	0.986792	0.987857	0.987082	0.961639	0.961694	0.960269	0.959376	0.961348	0.960408	0.960537	0.959857	0.962332	0.965296	0.966092	0.964051	0.965403	0.965848	0.9625	0.962518	0.968738	0.969229	0.968843	0.969862	0.970067	0.969212	0.971991	0.969118
Striatum_C9	0.987031	1	0.987855	0.987919	0.985397	0.987133	0.986642	0.987468	0.963834	0.964659	0.962648	0.961661	0.963946	0.962728	0.962564	0.962243	0.963269	0.964314	0.967209	0.965716	0.966181	0.968166	0.963774	0.964291	0.972002	0.972987	0.972793	0.972803	0.973855	0.972188	0.975178	0.972425
Striatum_C7	0.987429	0.987855	1	0.987847	0.985563	0.986998	0.987191	0.987313	0.964112	0.964589	0.962854	0.962011	0.964234	0.962306	0.962574	0.962002	0.96381	0.965226	0.967737	0.966147	0.967632	0.968849	0.964579	0.96503	0.972217	0.972008	0.972294	0.972434	0.974152	0.971705	0.975349	0.971826
Striatum_C11	0.986724	0.987919	0.987847	1	0.98539	0.986872	0.986661	0.986921	0.964623	0.964812	0.963843	0.962852	0.964769	0.963478	0.963389	0.962594	0.964875	0.965693	0.967961	0.966399	0.967743	0.968517	0.96524	0.965107	0.973343	0.973371	0.972939	0.973184	0.974601	0.972951	0.976191	0.973223
Striatum_C13	0.986009	0.985397	0.985563	0.98539	1	0.984963	0.985551	0.985085	0.962795	0.962873	0.961856	0.961141	0.962817	0.961565	0.962259	0.961031	0.962854	0.964349	0.965932	0.964106	0.966598	0.967245	0.963321	0.963814	0.969188	0.968618	0.96878	0.969096	0.970158	0.969127	0.971854	0.968801
Striatum_C15	0.986792	0.987133	0.986998	0.986872	0.984963	1	0.986326	0.986089	0.963216	0.963453	0.96157	0.960795	0.962807	0.961482	0.962074	0.961051	0.963571	0.965304	0.966973	0.96535	0.966818	0.967722	0.96382	0.964235	0.971522	0.971619	0.971785	0.971785	0.973038	0.971463	0.974757	0.971986
Striatum_C12	0.987857	0.986642	0.987191	0.986661	0.985551	0.986326	1	0.986798	0.961905	0.961916	0.960569	0.959217	0.961553	0.960594	0.961029	0.960087	0.963746	0.965579	0.966925	0.965094	0.966395	0.967308	0.964492	0.963817	0.969673	0.970169	0.969793	0.970511	0.971181	0.969649	0.973376	0.97027
Striatum_C16	0.987082	0.987468	0.987313	0.986921	0.985085	0.986089	0.986798	1	0.962065	0.962297	0.96062	0.959899	0.961887	0.959838	0.96085	0.959971	0.961814	0.961952	0.965047	0.96363	0.964646	0.966498	0.962124	0.962907	0.970118	0.969606	0.969717	0.970157	0.971978	0.969593	0.973179	0.97032
Brainstem_F6	0.961639	0.963834	0.964112	0.964623	0.962795	0.963216	0.961905	0.962065	1	0.987526	0.986683	0.984691	0.987285	0.986528	0.987896	0.986711	0.973218	0.973335	0.974872	0.975387	0.970411	0.973619	0.968623	0.973065	0.966468	0.969603	0.967594	0.968829	0.967434	0.967328	0.968996	0.969807
Brainstem_F9	0.961694	0.964659	0.964589	0.964812	0.962873	0.963453	0.961916	0.962297	0.987526	1	0.987063	0.985715	0.98724	0.988353	0.987287	0.986873	0.971479	0.971707	0.976467	0.973878	0.9709	0.97365	0.968794	0.972355	0.966827	0.970276	0.970187	0.970583	0.96805	0.969325	0.969435	0.970122
Brainstem_F7	0.960269	0.962648	0.962854	0.963843	0.961856	0.96157	0.960569	0.96062	0.986683	0.987063	1	0.986003	0.987034	0.985997	0.986766	0.985479	0.970436	0.969536	0.972408	0.971744	0.968854	0.972372	0.966635	0.970362	0.965035	0.966998	0.965847	0.966086	0.966228	0.965237	0.967665	0.966861
Brainstem_F11	0.959376	0.961661	0.962011	0.962852	0.961141	0.960795	0.959217	0.959899	0.984691	0.985715	0.986003	1	0.9855	0.984629	0.985201	0.984191	0.969314	0.968542	0.971479	0.970234	0.967829	0.970539	0.965279	0.969337	0.963554	0.965389	0.964576	0.96503	0.964885	0.963966	0.966155	0.965612
Brainstem_F16	0.961348	0.963946	0.964234	0.964769	0.962817	0.962807	0.961553	0.961887	0.987285	0.98724	0.987034	0.9855	1	0.98618	0.986584	0.985429	0.971053	0.971221	0.973703	0.972426	0.97048	0.972987	0.968393	0.971646	0.966421	0.967749	0.967439	0.967973	0.968097	0.966872	0.969206	0.96798
Brainstem_F14	0.960408	0.962728	0.962306	0.963478	0.961565	0.961482	0.960594	0.959838	0.986528	0.988353	0.985997	0.984629	0.98618	1	0.986624	0.986979	0.97194	0.972374	0.975924	0.973729	0.969246	0.972009	0.967927	0.971386	0.965039	0.971573	0.969891	0.970681	0.966344	0.969683	0.967987	0.969933
Brainstem_F15	0.960537	0.962564	0.962574	0.963389	0.962259	0.962074	0.961029	0.96085	0.987896	0.987287	0.986766	0.985201	0.986584	0.986624	1	0.986777	0.97208	0.972213	0.973442	0.97363	0.969623	0.972384	0.967267	0.971803	0.965067	0.968202	0.966078	0.9671	0.966326	0.966129	0.967496	0.968457
Brainstem_F12	0.959857	0.962243	0.962002	0.962594	0.961031	0.961051	0.960087	0.959971	0.986711	0.986873	0.985479	0.984191	0.985429	0.986979	0.986777	1	0.971431	0.971279	0.973759	0.973404	0.968118	0.971411	0.966284	0.971376	0.964541	0.969304	0.967342	0.968137	0.965846	0.967272	0.966801	0.969052
Hypothalamus_A11	0.962332	0.963269	0.96381	0.964875	0.962854	0.963571	0.963746	0.961814	0.973218	0.971479	0.970436	0.969314	0.971053	0.97194	0.97208	0.971431	1	0.98254	0.981358	0.983554	0.981068	0.981726	0.980958	0.981661	0.967564	0.969566	0.967477	0.970444	0.967288	0.968685	0.969278	0.969693
Hypothalamus_A6	0.965296	0.964314	0.965226	0.965693	0.964349	0.965304	0.965579	0.961952	0.973335	0.971707	0.969536	0.968542	0.971221	0.972374	0.972213	0.971279	0.98254	1	0.984517	0.985451	0.983241	0.98055	0.981614	0.981841	0.966595	0.970997	0.967558	0.970497	0.966376	0.969273	0.970253	0.970184
Hypothalamus_A9	0.966092	0.967209	0.967737	0.967961	0.965932	0.966973	0.966925	0.965047	0.974872	0.976467	0.972408	0.971479	0.973703	0.975924	0.973442	0.973759	0.981358	0.984517	1	0.984082	0.984069	0.98295	0.982592	0.982222	0.969822	0.974092	0.973766	0.976084	0.970673	0.974042	0.97332	0.973128
Hypothalamus_A7	0.964051	0.965716	0.966147	0.966399	0.964106	0.96535	0.965094	0.96363	0.975387	0.973878	0.971744	0.970234	0.972426	0.973729	0.97363	0.973404	0.983554	0.985451	0.984082	1	0.981826	0.981636	0.982132	0.983174	0.967964	0.972303	0.969782	0.972273	0.96859	0.970173	0.971074	0.971954
Hypothalamus_A16	0.965403	0.966181	0.967632	0.967743	0.966598	0.966818	0.966395	0.964646	0.970411	0.9709	0.968854	0.967829	0.97048	0.969246	0.969623	0.968118	0.981068	0.983241	0.984069	0.981826	1	0.984255	0.984705	0.981456	0.96844	0.968707	0.968609	0.971152	0.969061	0.969407	0.971571	0.96917
Hypothalamus_A14	0.965848	0.968166	0.968849	0.968517	0.967245	0.967722	0.967308	0.966498	0.973619	0.97365	0.972372	0.970539	0.972987	0.972009	0.972384	0.971411	0.981726	0.98055	0.98295	0.981636	0.984255	1	0.982757	0.981687	0.971399	0.970407	0.971438	0.973091	0.97217	0.971848	0.97363	0.972036
Hypothalamus_A15	0.9625	0.963774	0.964579	0.96524	0.963321	0.96382	0.964492	0.962124	0.968623	0.968794	0.966635	0.965279	0.968393	0.967927	0.967267	0.966284	0.980958	0.981614	0.982592	0.982132	0.984705	0.982757	1	0.981057	0.966649	0.967819	0.967375	0.970205	0.967218	0.968584	0.969545	0.967994
Hypothalamus_A12	0.962518	0.964291	0.96503	0.965107	0.963814	0.964235	0.963817	0.962907	0.973065	0.972355	0.970362	0.969337	0.971646	0.971386	0.971803	0.971376	0.981661	0.981841	0.982222	0.983174	0.981456	0.981687	0.981057	1	0.968007	0.969765	0.968888	0.970784	0.968666	0.969524	0.970533	0.969909
Hippocampus_B11	0.968738	0.972002	0.972217	0.973343	0.969188	0.971522	0.969673	0.970118	0.966468	0.966827	0.965035	0.963554	0.966421	0.965039	0.965067	0.964541	0.967564	0.966595	0.969822	0.967964	0.96844	0.971399	0.966649	0.968007	1	0.982143	0.982797	0.981391	0.985047	0.982614	0.984659	0.982619
Hippocampus_B6	0.969229	0.972987	0.972008	0.973371	0.968618	0.971619	0.970169	0.969606	0.969603	0.970276	0.966998	0.965389	0.967749	0.971573	0.968202	0.969304	0.969566	0.970997	0.974092	0.972303	0.968707	0.970407	0.967819	0.969765	0.982143	1	0.986662	0.986293	0.983498	0.986765	0.984838	0.986372
Hippocampus_B9	0.968843	0.972793	0.972294	0.972939	0.96878	0.971785	0.969793	0.969717	0.967594	0.970187	0.965847	0.964576	0.967439	0.969891	0.966078	0.967342	0.967477	0.967558	0.973766	0.969782	0.968609	0.971438	0.967375	0.968888	0.982797	0.986662	1	0.986	0.984488	0.986634	0.984995	0.985118
Hippocampus_B7	0.969862	0.972803	0.972434	0.973184	0.969096	0.971785	0.970511	0.970157	0.968829	0.970583	0.966086	0.96503	0.967973	0.970681	0.9671	0.968137	0.970444	0.970497	0.976084	0.972273	0.971152	0.973091	0.970205	0.970784	0.981391	0.986293	0.986	1	0.982039	0.986336	0.98351	0.98414
Hippocampus_B15	0.970067	0.973855	0.974152	0.974601	0.970158	0.973038	0.971181	0.971978	0.967434	0.96805	0.966228	0.964885	0.968097	0.966344	0.966326	0.965846	0.967288	0.966376	0.970673	0.96859	0.969061	0.97217	0.967218	0.968666	0.985047	0.983498	0.984488	0.982039	1	0.983144	0.986478	0.98379
Hippocampus_B14	0.969212	0.972188	0.971705	0.972951	0.969127	0.971463	0.969649	0.969593	0.967328	0.969325	0.965237	0.963966	0.966872	0.969683	0.966129	0.967272	0.968685	0.969273	0.974042	0.970173	0.969407	0.971848	0.968584	0.969524	0.982614	0.986765	0.986634	0.986336	0.983144	1	0.984614	0.985226
Hippocampus_B16	0.971991	0.975178	0.975349	0.976191	0.971854	0.974757	0.973376	0.973179	0.968996	0.969435	0.967665	0.966155	0.969206	0.967987	0.967496	0.966801	0.969278	0.970253	0.97332	0.971074	0.971571	0.97363	0.969545	0.970533	0.984659	0.984838	0.984995	0.98351	0.986478	0.984614	1	0.984886
Hippocampus_B12	0.969118	0.972425	0.971826	0.973223	0.968801	0.971986	0.97027	0.97032	0.969807	0.970122	0.966861	0.965612	0.96798	0.969933	0.968457	0.969052	0.969693	0.970184	0.973128	0.971954	0.96917	0.972036	0.967994	0.969909	0.982619	0.986372	0.985118	0.98414	0.98379	0.985226	0.984886	1
