# Supplementary material for: Transcriptome atlases of rat brain regions and their adaptation to diabetes resolution following gastrectomy in the Goto-Kakizaki rat
Source: Mol Brain. 2025 Feb 7;18:9. doi: 10.1186/s13041-025-01176-z (PMC11806591; doi:10.1186/s13041-025-01176-z)
Supplement: Supplementary file 4 — Supplementary Material 4 [file 13041_2025_1176_MOESM4_ESM.xlsx]

## Sheet: Feuil1
Supplementary Table 4. Genes expressed in the rat brain that did not show evidence of differential expression between brain regions. Means of sequence reads mapped to the rat genome assembly RNO6.0 were calculated for eight biological replicates per brain region. Pairwise comparisons were carried out to test gene differential expression between brain regions. Statistics were determined using DESe…
		Mean sequence reads				Hippocampus vs Striatum				Hypothalamus vs Brainstem				Hypothalamus vs Hippocampus				Hypothalamus vs Striatum				Striatum vs Brainstem				Hippocampus vs Brainstem
Ensembl	Gene Symbol	Hypothalamus	Hippocampus	Striatum	Brainstem	log_FC	log_CPM	DESeq adjusted P	EdgeR adjusted P	log_FC	log_CPM	DESeq adjusted P	EdgeR adjusted P	log_FC	log_CPM	DESeq adjusted P	EdgeR adjusted P	log_FC	log_CPM	DESeq adjusted P	EdgeR adjusted P	log_FC	log_CPM	DESeq adjusted P	EdgeR adjusted P	log_FC	log_CPM	DESeq adjusted P	EdgeR adjusted P
ENSRNOG00000053136	1700016D06Rik	1.25	-	0.875	-	-	-	-	-	-	-	-	-	-	-	-	-	0.36	-3.216	0.91	0.86	-	-	-	-	-	-	-	-
ENSRNOG00000032170	1700028J19Rik	1.29167	1.70833	2.125	2.29167	-0.184	-2.871	0.92	1	-0.731	-2.915	0.57	0.37	-0.428	-2.959	0.85	0.66	-0.607	-2.948	0.66	0.43	-0.089	-2.84	0.99	1	-0.314	-2.842	0.79	0.91
ENSRNOG00000061390	1700034I23Rik	3	2	1.45833	3.75	0.559	-2.92	0.67	0.56	-0.278	-2.378	0.78	0.67	0.478	-2.561	0.7	0.57	1.051	-2.723	0.31	0.12	-1.292	-2.678	0.087	0.05	-0.777	-2.523	0.34	0.21
ENSRNOG00000048966	1700092M07Rik	8.25	7.66667	9.08333	8.58333	-0.221	-1.454	0.7	0.54	-0.058	-1.427	0.92	1	0.034	-1.446	1	0.96	-0.172	-1.394	0.78	0.67	0.14	-1.439	0.83	0.66	-0.121	-1.488	0.83	0.86
ENSRNOG00000042579	4930562C15Rik	1.125	1.125	-	-	-	-	-	-	-	-	-	-	-0.089	-3.097	1	1	-	-	-	-	-	-	-	-	-	-	-	-
ENSRNOG00000058979	5_8S_rRNA	0.875	1.25	-	1.25	-	-	-	-	-0.442	-3.254	0.85	0.86	-0.625	-3.154	0.77	0.73	-	-	-	-	-	-	-	-	0.163	-3.143	1	1
ENSRNOG00000060149	5_8S_rRNA	1.125	1.125	-	-	-	-	-	-	-	-	-	-	-0.115	-3.124	1	1	-	-	-	-	-	-	-	-	-	-	-	-
ENSRNOG00000053209	5_8S_rRNA	4.20833	2.125	4.375	3.04167	-0.934	-2.459	0.26	0.18	0.439	-2.287	0.64	0.38	0.939	-2.361	0.27	0.13	0.006	-2.157	1	1	0.478	-2.381	0.57	0.36	-0.505	-2.614	0.54	0.5
ENSRNOG00000044076	5S_rRNA	0.625	0.375	1.125	1.66667	-	-	-	-	-1.304	-3.196	0.38	0.15	-	-	-	-	-	-	-	-	-0.563	-3.15	0.64	0.63	-1.754	-3.229	0.2	0.044
ENSRNOG00000036044	5S_rRNA	0.625	0.75	1.375	1.5	-	-	-	-	-1.108	-3.253	0.5	0.27	-	-	-	-	-	-	-	-	-0.068	-3.15	1	1	-0.739	-3.199	0.64	0.43
ENSRNOG00000035957	5S_rRNA	0.875	1	1.625	-	-0.431	-3.048	0.82	0.75	-	-	-	-	-	-	-	-	-0.902	-3.129	0.55	0.36	-	-	-	-	-	-	-	-
ENSRNOG00000044990	5S_rRNA	0.875	2.25	1	1.33333	1.15	-2.944	0.31	0.17	-0.526	-3.225	0.77	0.74	-1.423	-2.933	0.26	0.071	-	-	-	-	-0.24	-3.234	0.92	0.88	0.86	-2.913	0.45	0.25
ENSRNOG00000044437	5S_rRNA	1	1.125	1.375	-	-0.34	-3.129	0.88	1	-	-	-	-	-	-	-	-	-0.513	-3.158	0.79	0.59	-	-	-	-	-	-	-	-
ENSRNOG00000041679	5S_rRNA	1.125	1	-	-	-	-	-	-	-	-	-	-	-0.135	-3.126	1	1	-	-	-	-	-	-	-	-	-	-	-	-
ENSRNOG00000045356	5S_rRNA	1.125	1.25	-	-	-	-	-	-	-	-	-	-	-0.32	-3.097	0.93	0.88	-	-	-	-	-	-	-	-	-	-	-	-
ENSRNOG00000055067	5S_rRNA	1.125	1.75	6.08333	2.5	-1.683	-2.264	0.32	0.03	-1.082	-2.935	0.36	0.18	-0.71	-2.989	0.64	0.45	-2.344	-2.368	0.17	0.0095	1.307	-2.274	0.34	0.064	-0.357	-2.799	0.81	0.59
ENSRNOG00000044610	5S_rRNA	1.625	0.5	0.75	-	-	-	-	-	-	-	-	-	1.394	-3.129	0.41	0.18	0.95	-3.131	0.53	0.38	-	-	-	-	-	-	-	-
ENSRNOG00000043952	5S_rRNA	17.7917	13.8333	13.5	13.1667	0.056	-0.865	0.96	0.86	0.446	-0.673	0.24	0.16	0.303	-0.594	0.45	0.35	0.38	-0.653	0.33	0.18	0.105	-0.945	0.82	0.78	0.123	-0.886	0.81	0.68
ENSRNOG00000044574	5S_rRNA	-	0.625	1.4375	1	-0.729	-3.188	0.67	0.43	-	-	-	-	-	-	-	-	-	-	-	-	0.557	-3.233	0.72	0.43	-	-	-	-
ENSRNOG00000052042	7SK	1	2.08333	1.125	1.75	0.838	-2.969	0.5	0.19	-0.596	-3.087	0.72	0.51	-0.962	-2.935	0.5	0.2	-0.107	-3.188	1	1	-0.454	-3.124	0.75	0.48	0.346	-2.887	0.81	0.67
ENSRNOG00000061060	7SK	1.25	3.375	2.5	1.54167	0.544	-2.518	0.56	0.36	-0.146	-3.087	1	0.89	-1.415	-2.64	0.16	0.019	-0.851	-2.877	0.48	0.21	0.755	-2.927	0.44	0.29	1.25	-2.692	0.13	0.043
ENSRNOG00000055132	7SK	1.375	1.25	1.875	1.125	-0.389	-2.994	0.82	0.64	0.377	-3.141	0.87	0.88	0.055	-3.014	1	1	-0.324	-2.972	0.87	0.65	0.731	-3.124	0.55	0.27	0.301	-3.17	0.91	0.72
ENSRNOG00000060875	7SK	1.41667	1.125	1.75	1.125	-0.578	-3.073	0.71	0.65	0.391	-3.141	0.87	0.78	0.334	-3.068	0.89	0.89	-0.233	-2.996	0.95	0.78	0.673	-3.15	0.64	0.44	0.07	-3.228	1	1
ENSRNOG00000056165	7SK	1.625	1.25	-	0.5	-	-	-	-	1.544	-3.252	0.33	0.097	0.205	-2.985	0.98	0.8	-	-	-	-	-	-	-	-	-	-	-	-
ENSRNOG00000052090	7SK	1.70833	0.625	1.875	2.54167	-1.278	-3.13	0.35	0.13	-0.343	-2.783	0.84	0.54	1.305	-3.046	0.41	0.14	0.029	-2.878	1	1	-0.345	-2.861	0.76	0.7	-1.664	-3.011	0.14	0.019
ENSRNOG00000060575	7SK	1.70833	1.375	0.375	0.875	-	-	-	-	0.912	-3.14	0.56	0.3	0.144	-2.936	0.99	1	1.816	-3.216	0.23	0.028	-	-	-	-	0.741	-3.199	0.63	0.32
ENSRNOG00000055903	7SK	1.95833	1.25	1.75	1.75	-0.428	-3.046	0.81	0.64	0.212	-2.913	0.96	0.81	0.604	-2.934	0.72	0.53	0.181	-2.897	0.96	0.91	0.049	-3.022	1	1	-0.407	-3.061	0.8	0.76
ENSRNOG00000056975	7SK	2	1.375	1.125	0.625	0.428	-3.075	0.82	0.75	1.454	-3.139	0.27	0.17	0.219	-2.863	0.95	0.79	0.66	-2.997	0.66	0.41	-	-	-	-	1.173	-3.227	0.37	0.29
ENSRNOG00000056113	7SK	2.08333	0.75	1	1.125	-	-	-	-	0.808	-3.033	0.59	0.29	1.143	-3.012	0.45	0.12	0.851	-3.021	0.56	0.26	-0.012	-3.29	1	1	-	-	-	-
ENSRNOG00000059040	7SK	2.125	2.45833	2.20833	2.125	0.282	-2.694	0.85	0.71	0.019	-2.822	1	1	-0.391	-2.658	0.78	0.73	-0.095	-2.784	0.99	1	0.144	-2.861	0.96	0.9	0.388	-2.734	0.74	0.7
ENSRNOG00000061722	7SK	4.04167	2.25	3.16667	4.83333	-0.36	-2.591	0.78	0.62	-0.269	-2.15	0.68	0.78	0.663	-2.407	0.54	0.34	0.311	-2.365	0.78	0.7	-0.555	-2.305	0.4	0.39	-0.956	-2.336	0.2	0.14
ENSRNOG00000057422	7SK	4.70833	8.33333	7.625	5.66667	0.145	-1.523	0.86	0.72	-0.242	-1.973	0.7	0.75	-0.875	-1.692	0.15	0.046	-0.711	-1.792	0.22	0.093	0.487	-1.776	0.37	0.19	0.6	-1.681	0.28	0.12
ENSRNOG00000056247	7SK	5.625	5.95833	5.04167	5.91667	0.289	-1.899	0.65	0.61	-0.059	-1.847	0.97	0.92	-0.147	-1.774	0.85	0.85	0.139	-1.924	0.9	0.91	-0.165	-1.975	0.8	0.73	0.084	-1.824	0.9	0.96
ENSRNOG00000053604	7SK	6.20833	5.83333	5.79167	6.375	0.006	-1.87	1	1	-0.018	-1.751	1	1	0.054	-1.756	0.96	1	0.086	-1.798	0.95	0.9	-0.073	-1.862	0.92	0.95	-0.105	-1.82	0.88	0.95
ENSRNOG00000061808	7SK	7.70833	7.375	8.79167	5.29167	-0.233	-1.505	0.69	0.54	0.527	-1.719	0.4	0.18	0.007	-1.508	1	1	-0.206	-1.453	0.75	0.59	0.761	-1.714	0.1	0.015	0.489	-1.785	0.39	0.15
ENSRNOG00000053782	7SK	-	1.625	-	1.25	-	-	-	-	-	-	-	-	-	-	-	-	-	-	-	-	-	-	-	-	0.416	-3.088	0.82	0.6
ENSRNOG00000056981	A430078G23Rik	2	1.83333	2.54167	3.41667	-0.399	-2.758	0.74	0.64	-0.721	-2.599	0.38	0.44	0.047	-2.811	1	1	-0.331	-2.74	0.75	0.84	-0.379	-2.567	0.67	0.58	-0.809	-2.615	0.34	0.26
ENSRNOG00000000478	AA926063	6.29167	4.45833	3.5	4.41667	0.422	-2.207	0.57	0.47	0.485	-1.9	0.46	0.47	0.395	-1.819	0.65	0.6	0.814	-1.982	0.24	0.17	-0.285	-2.292	0.7	0.55	0.091	-2.107	0.9	1
ENSRNOG00000061316	AABR07000121.1	4.75	4.20833	4.125	6.20833	0.141	-2.189	0.91	0.87	-0.384	-1.912	0.6	0.46	0.055	-2.043	1	0.95	0.213	-2.131	0.86	0.7	-0.556	-2.047	0.33	0.18	-0.449	-1.961	0.5	0.26
ENSRNOG00000055508	AABR07000159.4	1.75	0.875	-	1.125	-	-	-	-	0.484	-3.112	0.8	0.63	0.633	-3.068	0.74	0.64	-	-	-	-	-	-	-	-	-	-	-	-
ENSRNOG00000014431	AABR07000222.1	3.91667	3.29167	1.875	3.04167	0.905	-2.632	0.31	0.16	0.355	-2.348	0.71	0.56	0.163	-2.249	0.89	0.89	1.089	-2.512	0.21	0.078	-0.699	-2.736	0.4	0.23	0.17	-2.451	0.9	0.86
ENSRNOG00000051844	AABR07000248.1	0.75	0.25	0.5	2	-	-	-	-	-1.273	-3.114	0.35	0.099	-	-	-	-	-	-	-	-	-1.628	-3.206	0.16	0.035	-2.355	-3.2	0.076	0.015
ENSRNOG00000016624	AABR07000276.1	1.125	1.125	1.70833	0.75	-0.304	-3.022	0.9	0.78	-	-	-	-	-0.152	-3.069	1	1	-0.424	-3.048	0.8	0.79	1.131	-3.233	0.35	0.18	-	-	-	-
ENSRNOG00000058425	AABR07000385.2	27.25	19.7917	19.375	20.125	0.066	-0.391	0.88	0.87	0.448	-0.134	0.23	0.21	0.394	-0.087	0.34	0.29	0.471	-0.152	0.22	0.22	0.017	-0.435	1	1	0.044	-0.369	0.93	0.92
ENSRNOG00000059898	AABR07000410.1	0.625	1.70833	1.125	1.125	0.576	-3.046	0.72	0.53	-	-	-	-	-1.238	-3.095	0.46	0.14	-	-	-	-	0.131	-3.261	1	1	0.669	-3.086	0.64	0.42
ENSRNOG00000052189	AABR07000452.1	9.29167	3.75	5.04167	7.29167	-0.27	-2.13	0.76	0.54	0.343	-1.434	0.62	0.41	1.142	-1.632	0.053	0.0069	0.88	-1.611	0.1	0.026	-0.51	-1.841	0.29	0.23	-0.822	-1.869	0.13	0.063
ENSRNOG00000057722	AABR07000714.2	4.16667	2	2.375	3.125	-0.024	-2.779	1	1	0.377	-2.315	0.71	0.46	0.892	-2.395	0.33	0.12	0.881	-2.438	0.3	0.098	-0.479	-2.658	0.56	0.45	-0.544	-2.615	0.55	0.37
ENSRNOG00000048796	AABR07000740.1	1.25	-	1	-	-	-	-	-	-	-	-	-	-	-	-	-	0.289	-3.159	0.92	1	-	-	-	-	-	-	-	-
ENSRNOG00000054753	AABR07000986.1	0.875	1.375	2.33333	2	-0.698	-2.894	0.54	0.48	-1.085	-3.088	0.44	0.23	-0.714	-3.152	0.77	0.51	-1.356	-2.997	0.27	0.059	0.306	-2.861	0.81	0.67	-0.437	-2.984	0.74	0.65
ENSRNOG00000017678	AABR07001064.1	13.4583	19.1667	15.4583	19.75	0.323	-0.555	0.27	0.32	-0.543	-0.577	0.12	0.11	-0.558	-0.559	0.14	0.14	-0.227	-0.759	0.65	0.58	-0.287	-0.58	0.3	0.31	0	-0.4	0.98	1
ENSRNOG00000060596	AABR07001880.1	1.75	2.625	1.25	1.25	1.069	-2.824	0.29	0.19	0.598	-3.013	0.69	0.56	-0.602	-2.662	0.67	0.34	0.481	-2.975	0.75	0.67	0.143	-3.205	1	0.87	1.176	-2.865	0.23	0.089
ENSRNOG00000059824	AABR07001929.1	33.5833	23.625	23.8333	30.5833	0.009	-0.153	0.99	0.93	0.137	0.296	0.72	0.58	0.432	0.184	0.098	0.1	0.469	0.143	0.089	0.037	-0.298	-0.001	0.19	0.11	-0.328	0.037	0.15	0.15
ENSRNOG00000058538	AABR07002001.1	1	1.125	1.45833	1.375	-0.342	-3.128	0.88	0.88	-0.278	-3.168	0.94	0.88	-0.064	-3.153	1	1	-0.379	-3.13	0.87	0.73	0.139	-3.15	1	0.87	-0.229	-3.169	0.93	1
ENSRNOG00000056327	AABR07002010.1	7.45833	6.29167	7.91667	7.75	-0.323	-1.67	0.53	0.53	-0.059	-1.551	0.94	0.97	0.2	-1.632	0.75	0.77	-0.102	-1.542	0.89	0.92	0.079	-1.592	0.93	0.9	-0.284	-1.679	0.56	0.59
ENSRNOG00000055983	AABR07002258.1	1.25	-	1	-	-	-	-	-	-	-	-	-	-	-	-	-	0.214	-3.184	0.99	0.87	-	-	-	-	-	-	-	-
ENSRNOG00000053141	AABR07002353.2	-	1.25	0.875	1	0.617	-3.16	0.72	0.72	-	-	-	-	-	-	-	-	-	-	-	-	-	-	-	-	0.56	-3.173	0.73	0.57
ENSRNOG00000022227	AABR07002564.1	1.875	0.75	1.54167	1	-0.649	-3.131	0.71	0.43	0.888	-3.065	0.54	0.25	0.889	-2.994	0.59	0.33	0.246	-2.927	0.9	0.9	0.672	-3.205	0.63	0.42	-	-	-	-
ENSRNOG00000060587	AABR07002627.1	3.91667	2.25	4.95833	2.29167	-1.01	-2.327	0.16	0.042	0.771	-2.477	0.4	0.21	0.652	-2.396	0.52	0.31	-0.342	-2.131	0.68	0.61	1.144	-2.413	0.077	0.016	0.093	-2.735	1	0.91
ENSRNOG00000060041	AABR07002677.2	2.79167	3.45833	2.25	2.125	0.772	-2.52	0.35	0.19	0.494	-2.678	0.69	0.46	-0.407	-2.362	0.68	0.57	0.375	-2.641	0.78	0.56	0.14	-2.861	0.96	1	0.859	-2.56	0.27	0.18
ENSRNOG00000055096	AABR07002768.1	75.5	66.6667	77.875	72.0417	-0.193	1.383	0.23	0.2	0.074	1.448	0.75	0.68	0.107	1.441	0.56	0.57	-0.07	1.499	0.75	0.67	0.179	1.388	0.27	0.15	-0.055	1.328	0.72	0.75
ENSRNOG00000048765	AABR07002774.1	9.5	9.70833	12.25	8.20833	-0.287	-1.135	0.47	0.46	0.211	-1.373	0.77	0.55	-0.106	-1.227	0.92	0.87	-0.378	-1.127	0.38	0.29	0.628	-1.276	0.099	0.029	0.296	-1.388	0.6	0.41
ENSRNOG00000054614	AABR07002779.1	9.125	4.95833	5.25	8.33333	-0.031	-1.972	1	0.95	0.135	-1.386	0.86	0.82	0.769	-1.558	0.21	0.059	0.741	-1.595	0.17	0.066	-0.572	-1.736	0.22	0.12	-0.647	-1.697	0.23	0.085
ENSRNOG00000060634	AABR07002784.2	21.125	16.5417	13.875	20.2083	0.272	-0.721	0.49	0.25	0.071	-0.306	0.91	0.79	0.272	-0.373	0.49	0.29	0.562	-0.513	0.11	0.014	-0.451	-0.626	0.12	0.029	-0.22	-0.484	0.51	0.35
ENSRNOG00000056831	AABR07002805.1	5.70833	4.41667	7.29167	7.375	-0.658	-1.838	0.26	0.095	-0.355	-1.71	0.61	0.36	0.279	-1.917	0.75	0.62	-0.369	-1.713	0.58	0.39	0.051	-1.657	0.98	1	-0.647	-1.833	0.25	0.067
ENSRNOG00000048484	AABR07002908.1	2.125	3.08333	3.25	2.375	0.049	-2.479	1	1	-0.16	-2.742	0.95	0.92	-0.62	-2.56	0.62	0.41	-0.539	-2.621	0.64	0.32	0.41	-2.657	0.67	0.45	0.432	-2.595	0.67	0.5
ENSRNOG00000061774	AABR07002910.1	4.79167	1.5	2	4.54167	-0.053	-2.919	1	1	0.097	-2.051	0.95	0.95	1.42	-2.332	0.092	0.0083	1.37	-2.373	0.072	0.017	-1.263	-2.496	0.061	0.0072	-1.348	-2.452	0.07	0.0035
ENSRNOG00000061315	AABR07002928.1	27.4583	24.75	24.0833	23	0.076	-0.098	0.85	0.78	0.253	-0.034	0.47	0.24	0.065	0.063	0.92	0.79	0.155	-0.005	0.7	0.46	0.134	-0.199	0.67	0.55	0.168	-0.13	0.57	0.45
ENSRNOG00000037415	AABR07002938.1	2.91667	2.875	1.75	2.29167	0.792	-2.674	0.4	0.17	0.457	-2.639	0.7	0.49	-0.113	-2.429	0.97	0.94	0.69	-2.681	0.53	0.24	-0.199	-2.905	0.9	0.89	0.554	-2.634	0.55	0.38
ENSRNOG00000037364	AABR07003049.1	2.41667	2.625	3.125	3	-0.081	-2.554	1	0.84	-0.368	-2.618	0.74	0.7	-0.297	-2.598	0.84	0.84	-0.376	-2.618	0.76	0.66	0.038	-2.582	1	1	-0.092	-2.558	1	0.84
ENSRNOG00000053564	AABR07003049.2	1.5	0.5	-	-	-	-	-	-	-	-	-	-	1.342	-3.154	0.44	0.18	-	-	-	-	-	-	-	-	-	-	-	-
ENSRNOG00000058448	AABR07003051.1	1	-	-	1.125	-	-	-	-	0.031	-3.225	1	1	-	-	-	-	-	-	-	-	-	-	-	-	-	-	-	-
ENSRNOG00000060684	AABR07003186.3	2.54167	2	2.66667	1	-0.239	-2.714	0.88	0.83	1.341	-2.916	0.24	0.073	0.23	-2.641	0.89	0.85	0.01	-2.622	1	1	1.362	-2.998	0.15	0.057	1.084	-3.035	0.35	0.17
ENSRNOG00000054073	AABR07003650.1	1.375	0.25	0.75	2.08333	-	-	-	-	-0.717	-2.986	0.61	0.39	-	-	-	-	-	-	-	-	-1.241	-3.125	0.27	0.1	-2.458	-3.172	0.062	0.005
ENSRNOG00000048836	AABR07003935.7	3.20833	2.25	1.125	2.25	1.023	-2.895	0.33	0.23	0.588	-2.616	0.64	0.31	0.341	-2.499	0.86	0.58	1.38	-2.76	0.2	0.058	-0.762	-3.023	0.45	0.35	0.231	-2.735	0.87	0.81
ENSRNOG00000056061	AABR07004090.1	1.5	1.70833	1.70833	1.125	0.095	-2.943	1	0.9	0.372	-3.141	0.87	0.76	-0.365	-2.933	0.92	0.71	-0.219	-2.998	0.95	0.89	0.624	-3.15	0.63	0.45	0.683	-3.086	0.64	0.31
ENSRNOG00000060733	AABR07004101.2	1.4375	1.25	1.125	-	0.06	-3.158	1	1	-	-	-	-	0.128	-3.066	1	1	0.232	-3.128	1	0.9	-	-	-	-	-	-	-	-
ENSRNOG00000016498	AABR07004112.1	25.4583	19.6667	26.3333	23.5417	-0.392	-0.177	0.17	0.12	0.125	-0.064	0.69	0.7	0.31	-0.122	0.35	0.24	-0.068	0.013	0.87	0.84	0.229	-0.122	0.39	0.37	-0.203	-0.264	0.54	0.41
ENSRNOG00000032310	AABR07004183.1	2.75	3.83333	3.125	1.83333	0.378	-2.362	0.54	0.7	0.662	-2.701	0.53	0.45	-0.478	-2.303	0.59	0.53	-0.083	-2.509	1	0.88	0.764	-2.775	0.4	0.23	1.12	-2.543	0.12	0.093
ENSRNOG00000051426	AABR07004269.2	1.29167	2	1.625	1.125	0.476	-2.872	0.68	0.72	0.163	-3.195	1	1	-0.815	-2.886	0.52	0.47	-0.34	-3.073	0.87	0.8	0.532	-3.177	0.72	0.62	0.98	-2.986	0.37	0.21
ENSRNOG00000030679	AABR07004397.1	0.875	0.875	0.875	1.75	-	-	-	-	-0.904	-3.139	0.55	0.29	-	-	-	-	-	-	-	-	-0.773	-3.177	0.54	0.33	-0.589	-3.089	0.7	0.47
ENSRNOG00000061327	AABR07004421.1	3	0.875	2.04167	0.625	-1.005	-3.021	0.41	0.25	2.143	-2.934	0.11	0.0083	1.524	-2.788	0.25	0.088	0.533	-2.658	0.73	0.44	1.636	-3.177	0.14	0.025	-	-	-	-
ENSRNOG00000055810	AABR07004495.1	2.58333	1.70833	2.54167	1	-0.449	-2.801	0.72	0.61	1.397	-2.893	0.21	0.05	0.555	-2.682	0.65	0.55	0.123	-2.621	0.95	1	1.3	-3.022	0.18	0.067	0.811	-3.113	0.55	0.28
ENSRNOG00000051568	AABR07004776.1	2.25	4.83333	4.625	4.875	0.076	-2.074	0.99	0.88	-0.977	-2.314	0.23	0.055	-1.023	-2.275	0.24	0.047	-0.911	-2.34	0.25	0.052	-0.009	-2.124	1	1	0.036	-2.059	1	0.95
ENSRNOG00000010769	AABR07004799.1	1.66667	3.20833	1.25	3.625	1.351	-2.716	0.13	0.015	-1.014	-2.584	0.27	0.05	-0.943	-2.581	0.37	0.097	0.418	-3	0.82	0.77	-1.399	-2.716	0.074	0.0074	-0.082	-2.368	0.98	0.93
ENSRNOG00000057308	AABR07004868.2	1.66667	1	1.70833	1.125	-0.758	-3.101	0.61	0.36	0.639	-3.065	0.68	0.56	0.767	-3.018	0.64	0.55	0.032	-2.925	1	1	0.636	-3.15	0.63	0.36	-	-	-	-
ENSRNOG00000018083	AABR07004876.1	1.25	1	-	1.125	-	-	-	-	0.148	-3.194	1	1	0.053	-3.098	1	0.89	-	-	-	-	-	-	-	-	0.123	-3.2	1	1
ENSRNOG00000042292	AABR07004993.1	0.625	0.75	2	2.875	-1.129	-3.074	0.38	0.14	-2.098	-2.914	0.053	0.0027	-	-	-	-	-1.515	-3.128	0.26	0.079	-0.547	-2.736	0.53	0.42	-1.715	-2.867	0.079	0.015
ENSRNOG00000059835	AABR07005028.2	2.20833	1.25	0.375	1	-	-	-	-	1.103	-3.009	0.4	0.12	0.636	-2.861	0.68	0.5	2.177	-3.102	0.1	0.0062	-	-	-	-	0.445	-3.199	0.82	0.58
ENSRNOG00000025122	AABR07005506.1	1.16667	1.375	1.375	1.125	0.064	-3.048	1	1	0.088	-3.198	1	1	-0.336	-3.044	0.92	0.89	-0.253	-3.105	0.95	0.89	0.391	-3.205	0.82	0.86	0.416	-3.142	0.82	0.87
ENSRNOG00000061369	AABR07005508.1	12.875	9.875	8.95833	12.2917	0.182	-1.318	0.73	0.68	0.072	-0.933	0.94	0.88	0.307	-1.004	0.56	0.38	0.504	-1.11	0.25	0.14	-0.398	-1.22	0.27	0.23	-0.256	-1.111	0.55	0.42
ENSRNOG00000020477	AABR07005533.1	7.625	5.08333	9.5	8.25	-0.85	-1.622	0.084	0.011	-0.108	-1.491	0.85	0.83	0.524	-1.691	0.44	0.2	-0.314	-1.416	0.56	0.46	0.236	-1.445	0.65	0.43	-0.655	-1.705	0.2	0.058
ENSRNOG00000057531	AABR07005573.1	4.29167	5.45833	5.54167	3.83333	0.028	-1.93	1	1	0.102	-2.209	1	0.83	-0.432	-1.993	0.6	0.41	-0.389	-2.044	0.6	0.51	0.49	-2.137	0.44	0.2	0.482	-2.088	0.49	0.21
ENSRNOG00000059503	AABR07005596.1	4.79167	5.29167	7.20833	5.58333	-0.428	-1.77	0.47	0.3	-0.217	-1.952	0.79	0.71	-0.191	-1.938	0.86	0.76	-0.604	-1.797	0.32	0.12	0.421	-1.798	0.43	0.25	-0.049	-1.926	0.99	1
ENSRNOG00000054067	AABR07005837.1	3.08333	1.125	2.5	1.41667	-0.942	-2.896	0.4	0.19	1.058	-2.723	0.29	0.2	1.244	-2.688	0.24	0.15	0.333	-2.549	0.76	0.69	0.768	-2.928	0.44	0.22	-0.21	-3.116	0.95	1
ENSRNOG00000054093	AABR07005837.2	5.33333	2.83333	3.54167	3.5	-0.18	-2.446	0.92	0.76	0.599	-2.107	0.41	0.3	0.798	-2.108	0.32	0.15	0.624	-2.108	0.38	0.28	0.01	-2.43	1	1	-0.219	-2.437	0.86	0.78
ENSRNOG00000020446	AABR07005838.1	1.3125	-	0.75	1	-	-	-	-	0.395	-3.199	0.87	0.87	-	-	-	-	0.655	-3.218	0.75	0.56	-	-	-	-	-	-	-	-
ENSRNOG00000016597	AABR07006081.1	1.125	-	1.25	-	-	-	-	-	-	-	-	-	-	-	-	-	-0.08	-3.129	1	1	-	-	-	-	-	-	-	-
ENSRNOG00000017884	AABR07006160.1	14.6667	11	10.0833	11.375	0.158	-1.162	0.77	0.66	0.373	-0.887	0.34	0.31	0.334	-0.842	0.46	0.41	0.503	-0.935	0.21	0.17	-0.083	-1.206	0.86	0.77	0.033	-1.104	0.97	1
ENSRNOG00000020980	AABR07006278.1	1.79167	0.75	0.875	3.08333	-	-	-	-	-0.711	-2.664	0.53	0.28	1.069	-3.021	0.5	0.31	0.926	-3.052	0.5	0.41	-1.586	-2.884	0.067	0.03	-1.797	-2.846	0.067	0.015
ENSRNOG00000005112	AABR07006367.1	0.875	-	1.125	-	-	-	-	-	-	-	-	-	-	-	-	-	-0.302	-3.218	0.95	0.87	-	-	-	-	-	-	-	-
ENSRNOG00000058389	AABR07006475.1	2.5	4.45833	3.625	3.375	0.345	-2.247	0.7	0.5	-0.313	-2.495	0.81	0.63	-0.772	-2.293	0.42	0.13	-0.407	-2.458	0.71	0.54	0.138	-2.446	0.91	0.92	0.445	-2.286	0.57	0.37
ENSRNOG00000056301	AABR07006591.1	2.20833	2.83333	2.54167	3.5	0.206	-2.591	0.91	0.85	-0.657	-2.562	0.49	0.39	-0.476	-2.594	0.73	0.55	-0.253	-2.699	0.87	0.86	-0.37	-2.565	0.67	0.66	-0.202	-2.466	0.84	0.79
ENSRNOG00000030351	AABR07006627.1	58.6667	57.5833	58.6667	51.6667	0.002	1.071	1	1	0.184	1.036	0.45	0.29	-0.049	1.154	0.93	0.83	-0.03	1.117	0.92	0.92	0.249	0.953	0.22	0.12	0.209	0.987	0.31	0.17
ENSRNOG00000058592	AABR07006649.1	0.625	0.375	1.875	-	-1.954	-3.159	0.14	0.034	-	-	-	-	-	-	-	-	-1.315	-3.103	0.35	0.091	-	-	-	-	-	-	-	-
ENSRNOG00000051821	AABR07006654.1	0.75	1.25	2.75	0.875	-1.015	-2.87	0.34	0.11	-	-	-	-	-	-	-	-	-1.511	-2.946	0.18	0.015	1.535	-3.021	0.11	0.026	-	-	-	-
ENSRNOG00000059944	AABR07006685.1	6.66667	7.95833	5.16667	4.45833	0.643	-1.746	0.24	0.18	0.556	-1.891	0.42	0.17	-0.301	-1.548	0.66	0.6	0.357	-1.829	0.61	0.47	0.233	-2.123	0.78	0.68	0.84	-1.809	0.12	0.066
ENSRNOG00000052057	AABR07006727.1	1.5	0.75	0.5	1.66667	-	-	-	-	-0.143	-3.034	1	0.92	0.708	-3.125	0.72	0.63	-	-	-	-	-1.396	-3.29	0.31	0.14	-0.86	-3.169	0.55	0.43
ENSRNOG00000056210	AABR07006752.1	1.375	1.5	1.625	0.5	0.14	-2.969	0.98	1	-	-	-	-	-0.286	-2.936	0.92	0.9	-0.131	-3.022	1	0.91	-	-	-	-	1.636	-3.228	0.22	0.086
ENSRNOG00000061842	AABR07007065.1	1	0.375	-	1.75	-	-	-	-	-0.842	-3.088	0.58	0.24	-	-	-	-	-	-	-	-	-	-	-	-	-1.859	-3.2	0.17	0.029
ENSRNOG00000056674	AABR07007095.1	0.75	1	1.875	1	-0.849	-3.074	0.54	0.28	-	-	-	-	-	-	-	-	-1.169	-3.127	0.39	0.3	0.882	-3.15	0.46	0.21	-	-	-	-
ENSRNOG00000010615	AABR07007690.1	1.3125	-	1.5	1.6875	-	-	-	-	-0.439	-3.061	0.8	0.64	-	-	-	-	-0.233	-3.102	0.95	1	-0.174	-3.073	0.94	0.87	-	-	-	-
ENSRNOG00000018045	AABR07007730.1	67.5417	66.0833	69.5417	68.1667	-0.041	1.296	0.91	0.81	-0.007	1.334	0.97	0.99	-0.038	1.357	0.91	0.87	-0.066	1.344	0.81	0.73	0.093	1.271	0.68	0.53	0.011	1.286	0.97	0.98
ENSRNOG00000048656	AABR07007853.1	1.625	-	0.75	0.625	-	-	-	-	1.115	-3.253	0.5	0.25	-	-	-	-	0.782	-3.186	0.65	0.46	-	-	-	-	-	-	-	-
ENSRNOG00000056525	AABR07007853.2	2.08333	0.875	1.70833	0.625	-0.758	-3.103	0.62	0.46	1.652	-3.088	0.21	0.059	1.077	-2.94	0.46	0.2	0.322	-2.854	0.85	0.7	1.357	-3.261	0.27	0.14	-	-	-	-
ENSRNOG00000054794	AABR07007874.1	0.625	-	1.625	1.25	-	-	-	-	-	-	-	-	-	-	-	-	-1.216	-3.214	0.43	0.22	0.382	-3.15	0.82	0.58	-	-	-	-
ENSRNOG00000026928	AABR07008097.1	11.2083	11.375	8.20833	13.9583	0.515	-1.258	0.23	0.087	-0.294	-0.93	0.55	0.31	-0.093	-1.004	0.92	0.83	0.428	-1.237	0.36	0.25	-0.689	-1.165	0.052	0.008	-0.213	-0.945	0.62	0.41
ENSRNOG00000054421	AABR07008255.1	0.625	1.58333	1.625	1.375	0.157	-2.968	0.98	1	-	-	-	-	-1.413	-3.125	0.38	0.11	-1.239	-3.215	0.43	0.089	0.268	-3.123	0.91	0.74	0.389	-3.035	0.82	0.76
ENSRNOG00000052551	AABR07008256.1	1.625	1.5	0.5	1	1.53	-3.188	0.26	0.089	0.686	-3.116	0.66	0.54	-0.102	-2.89	1	1	1.414	-3.189	0.34	0.18	-	-	-	-	0.789	-3.115	0.56	0.34
ENSRNOG00000061419	AABR07008485.1	3.08333	2.79167	1.375	1.95833	1.148	-2.78	0.21	0.12	0.604	-2.695	0.62	0.38	-0.044	-2.463	0.97	1	1.1	-2.783	0.29	0.16	-0.475	-3.047	0.68	0.62	0.654	-2.694	0.49	0.35
ENSRNOG00000036432	AABR07008505.1	-	0.875	1.625	1	-0.529	-3.102	0.8	0.52	-	-	-	-	-	-	-	-	-	-	-	-	0.694	-3.204	0.62	0.36	-	-	-	-
ENSRNOG00000061700	AABR07008844.1	1.75	0.125	0.375	-	-	-	-	-	-	-	-	-	2.964	-3.157	0.076	0.0025	1.994	-3.159	0.16	0.02	-	-	-	-	-	-	-	-
ENSRNOG00000011997	AABR07008940.1	0.875	1.375	1.375	0.875	0.05	-3.049	1	1	-	-	-	-	-0.746	-3.127	0.7	0.48	-0.688	-3.187	0.71	0.48	0.702	-3.261	0.62	0.56	0.721	-3.199	0.63	0.57
ENSRNOG00000055758	AABR07009338.1	1.125	0.875	1.5	-	-0.584	-3.159	0.78	0.46	-	-	-	-	0.306	-3.158	0.96	0.87	-0.261	-3.102	0.95	0.75	-	-	-	-	-	-	-	-
ENSRNOG00000021867	AABR07009508.1	0.625	0.625	0.875	1.625	-	-	-	-	-1.224	-3.225	0.44	0.18	-	-	-	-	-	-	-	-	-0.679	-3.206	0.63	0.45	-1.069	-3.2	0.46	0.21
ENSRNOG00000013038	AABR07009572.1	0.5	1.5	1.375	1.75	0.298	-3.021	0.82	0.9	-1.599	-3.225	0.29	0.099	-1.61	-3.157	0.31	0.11	-	-	-	-	-0.261	-3.097	0.85	0.89	0.017	-2.962	1	1
ENSRNOG00000031378	AABR07009715.1	16.7917	18.875	19.0417	18.4583	0.038	-0.455	0.94	0.88	-0.118	-0.512	0.79	0.72	-0.253	-0.457	0.75	0.49	-0.198	-0.483	0.57	0.59	0.122	-0.508	0.7	0.69	0.099	-0.485	0.95	0.7
ENSRNOG00000056392	AABR07009824.1	1.66667	1	0.875	0.875	-	-	-	-	0.905	-3.141	0.57	0.3	0.634	-3.04	0.67	0.69	0.789	-3.103	0.61	0.49	-	-	-	-	-	-	-	-
ENSRNOG00000053688	AABR07009965.1	7.75	6.875	7.70833	6.16667	-0.167	-1.611	0.78	0.86	0.323	-1.655	0.68	0.48	0.103	-1.552	0.91	0.88	-0.026	-1.524	0.95	1	0.385	-1.716	0.44	0.39	0.187	-1.753	0.82	0.62
ENSRNOG00000052290	AABR07010040.1	1.58333	2.58333	2.125	1.41667	0.3	-2.733	0.84	0.75	0.121	-3.084	1	0.89	-0.815	-2.786	0.53	0.29	-0.505	-2.92	0.73	0.6	0.662	-3.021	0.56	0.39	0.917	-2.886	0.38	0.2
ENSRNOG00000060371	AABR07010040.3	0.875	1.125	-	-	-	-	-	-	-	-	-	-	-0.37	-3.154	0.93	0.75	-	-	-	-	-	-	-	-	-	-	-	-
ENSRNOG00000059781	AABR07010183.1	1.70833	0.375	0.5	1.95833	-	-	-	-	-0.177	-2.915	0.95	0.91	1.74	-3.156	0.3	0.048	1.484	-3.188	0.33	0.087	-1.636	-3.206	0.16	0.052	-1.929	-3.171	0.14	0.03
ENSRNOG00000047765	AABR07010682.1	1.875	0.625	0.875	1.125	-	-	-	-	0.77	-3.036	0.6	0.37	1.314	-3.042	0.38	0.12	0.976	-3.05	0.48	0.24	-	-	-	-	-	-	-	-
ENSRNOG00000032715	AABR07010705.1	5.45833	5.04167	7.41667	7.91667	-0.46	-1.77	0.47	0.17	-0.548	-1.69	0.36	0.21	0.002	-1.882	1	1	-0.477	-1.741	0.48	0.23	-0.043	-1.61	0.93	1	-0.551	-1.718	0.33	0.13
ENSRNOG00000058839	AABR07010763.2	1.625	0.875	2.45833	1.5	-1.283	-2.943	0.25	0.089	0.004	-3.058	1	1	0.565	-3.095	0.81	0.55	-0.729	-2.85	0.54	0.34	0.765	-2.927	0.43	0.3	-0.571	-3.17	0.75	0.51
ENSRNOG00000057008	AABR07010985.1	3.29167	4.16667	1.95833	2.41667	1.199	-2.515	0.12	0.032	0.538	-2.564	0.61	0.36	-0.38	-2.243	0.73	0.51	0.836	-2.621	0.39	0.16	-0.265	-2.883	0.82	0.78	0.896	-2.466	0.24	0.052
ENSRNOG00000060521	AABR07011084.2	2.5	3.375	1.33333	2.79167	1.307	-2.735	0.15	0.015	-0.232	-2.655	0.85	0.84	-0.555	-2.514	0.62	0.46	0.791	-2.897	0.54	0.25	-0.982	-2.883	0.28	0.12	0.29	-2.519	0.79	0.56
ENSRNOG00000058126	AABR07011682.1	13.7917	19.9583	14.7917	19.2917	0.441	-0.545	0.2	0.049	-0.473	-0.584	0.17	0.056	-0.599	-0.518	0.11	0.015	-0.135	-0.763	0.74	0.74	-0.297	-0.61	0.33	0.19	0.099	-0.394	0.82	0.65
ENSRNOG00000054279	AABR07011991.1	1.66667	1	0.875	0.5	-	-	-	-	1.515	-3.252	0.33	0.13	0.342	-3.013	0.91	0.77	0.752	-3.129	0.68	0.4	-	-	-	-	-	-	-	-
ENSRNOG00000057849	AABR07012023.1	3.04167	1.875	1	2.5	0.929	-3.021	0.48	0.19	0.299	-2.564	0.82	0.69	0.565	-2.579	0.63	0.41	1.498	-2.788	0.16	0.02	-1.182	-2.975	0.24	0.11	-0.28	-2.755	0.82	0.73
ENSRNOG00000061763	AABR07012039.1	0.75	1	2.79167	0.375	-1.166	-2.848	0.43	0.12	-	-	-	-	-	-	-	-	-1.749	-2.923	0.3	0.051	2.623	-3.096	0.082	0.0051	-	-	-	-
ENSRNOG00000043111	AABR07012314.1	2.54167	0.75	1.375	2.54167	-0.57	-3.16	0.79	0.46	-0.004	-2.623	1	1	1.369	-2.845	0.3	0.036	0.816	-2.81	0.48	0.27	-0.789	-2.884	0.4	0.33	-1.395	-2.916	0.2	0.032
ENSRNOG00000060494	AABR07012467.1	1.25	-	1	-	-	-	-	-	-	-	-	-	-	-	-	-	0.195	-3.186	0.99	0.88	-	-	-	-	-	-	-	-
ENSRNOG00000049706	AABR07012575.1	2.25	2.25	2	2.125	0.216	-2.759	0.91	0.82	-0.002	-2.8	1	1	-0.206	-2.7	0.9	1	0.059	-2.805	1	0.93	-0.017	-2.862	1	1	0.161	-2.757	0.94	0.91
ENSRNOG00000060042	AABR07012582.1	0.75	1.25	1.70833	0.875	-0.363	-2.995	0.82	0.9	-	-	-	-	-	-	-	-	-1.204	-3.13	0.4	0.14	1.032	-3.177	0.37	0.27	0.623	-3.227	0.72	0.58
ENSRNOG00000037223	AABR07012592.1	1.5	-	0.875	-	-	-	-	-	-	-	-	-	-	-	-	-	0.628	-3.156	0.75	0.53	-	-	-	-	-	-	-	-
ENSRNOG00000053048	AABR07012728.1	4.58333	3	3	2.91667	0.138	-2.55	1	0.87	0.628	-2.297	0.49	0.19	0.523	-2.237	0.55	0.51	0.662	-2.303	0.43	0.18	-0.011	-2.602	1	1	0.138	-2.537	1	0.81
ENSRNOG00000061513	AABR07012728.2	5.20833	2.375	2.79167	2.16667	-0.078	-2.631	1	0.93	1.264	-2.301	0.088	0.0068	0.999	-2.188	0.21	0.037	0.935	-2.218	0.2	0.049	0.362	-2.755	0.74	0.62	0.244	-2.733	0.87	0.82
ENSRNOG00000053044	AABR07012775.1	2	2.25	2.29167	2.625	0.25	-2.696	0.85	0.91	-0.396	-2.722	0.79	0.51	-0.384	-2.669	0.78	0.65	-0.147	-2.788	0.99	0.81	-0.203	-2.756	0.86	0.8	-0.013	-2.637	1	1
ENSRNOG00000061165	AABR07013073.4	1.25	0.5	1.5	0.625	-1.076	-3.189	0.5	0.2	-	-	-	-	-	-	-	-	-0.312	-3.075	0.87	0.9	1.236	-3.291	0.33	0.21	-	-	-	-
ENSRNOG00000023365	AABR07013086.1	3.91667	6.66667	3.79167	6.58333	0.873	-1.981	0.13	0.069	-0.694	-1.95	0.3	0.062	-0.801	-1.886	0.25	0.12	0.093	-2.262	0.96	1	-0.753	-2.047	0.16	0.052	0.081	-1.723	0.93	0.96
ENSRNOG00000055038	AABR07013302.1	2.04167	1.375	1	1.25	0.537	-3.104	0.73	0.75	0.669	-2.988	0.62	0.5	0.344	-2.845	0.91	0.73	0.86	-3	0.52	0.35	-0.154	-3.261	1	0.85	0.34	-3.09	0.82	0.88
ENSRNOG00000059314	AABR07013477.2	4.08333	1	3.04167	2.08333	-1.404	-2.803	0.15	0.045	1.001	-2.475	0.24	0.06	1.824	-2.543	0.058	0.0012	0.429	-2.323	0.67	0.45	0.594	-2.715	0.48	0.43	-0.849	-3.01	0.49	0.24
ENSRNOG00000051702	AABR07013558.1	3.91667	4.08333	5.41667	5.125	-0.394	-2.073	0.58	0.47	-0.352	-2.078	0.69	0.45	-0.06	-2.157	1	0.88	-0.432	-2.051	0.6	0.31	0.122	-2.011	0.91	0.81	-0.308	-2.101	0.66	0.55
ENSRNOG00000058696	AABR07013701.1	2.33333	2.5	2.5	2.83333	0.01	-2.652	1	1	-0.314	-2.625	0.85	0.7	-0.206	-2.623	0.99	0.77	-0.182	-2.665	0.97	0.86	-0.109	-2.658	0.96	0.92	-0.146	-2.614	0.93	1
ENSRNOG00000048082	AABR07013776.1	2.125	2.875	3.375	2.5	-0.023	-2.429	1	0.93	-0.188	-2.702	0.95	0.75	-0.574	-2.529	0.63	0.48	-0.579	-2.566	0.6	0.28	0.441	-2.601	0.61	0.47	0.365	-2.56	0.68	0.67
ENSRNOG00000030563	AABR07013798.1	1.25	-	1.125	-	-	-	-	-	-	-	-	-	-	-	-	-	0.17	-3.131	1	1	-	-	-	-	-	-	-	-
ENSRNOG00000058222	AABR07013802.1	1.79167	0.5	0.9375	2.16667	-	-	-	-	-0.253	-2.888	0.89	0.91	1.438	-3.124	0.37	0.073	0.82	-3.101	0.6	0.29	-1.037	-3.097	0.33	0.16	-1.705	-3.115	0.16	0.026
ENSRNOG00000051869	AABR07013931.1	1	1.375	1.54167	2.375	-0.089	-3.022	1	0.9	-1.134	-2.941	0.38	0.18	-0.464	-3.074	0.86	0.63	-0.595	-3.105	0.8	0.58	-0.536	-2.906	0.59	0.55	-0.662	-2.868	0.57	0.39
ENSRNOG00000053826	AABR07014205.1	5.08333	7.29167	5.75	9	0.355	-1.755	0.58	0.3	-0.821	-1.635	0.11	0.035	-0.574	-1.748	0.4	0.2	-0.191	-1.932	0.8	0.78	-0.593	-1.649	0.18	0.06	-0.277	-1.492	0.57	0.45
ENSRNOG00000051753	AABR07014272.1	2.375	1.375	0.875	1.625	0.548	-3.186	0.79	0.6	0.552	-2.848	0.66	0.54	0.69	-2.816	0.58	0.53	1.263	-2.95	0.3	0.095	-0.672	-3.205	0.62	0.36	-0.143	-3.06	0.96	1
ENSRNOG00000024829	AABR07014804.1	3.79167	1.625	1.70833	1.25	0.037	-2.946	1	1	1.583	-2.659	0.083	0.0042	1.07	-2.507	0.29	0.041	1.124	-2.564	0.21	0.038	0.487	-3.123	0.73	0.61	0.471	-3.063	0.73	0.62
ENSRNOG00000056503	AABR07015015.1	0.875	1	-	-	-	-	-	-	-	-	-	-	-0.323	-3.159	0.93	0.72	-	-	-	-	-	-	-	-	-	-	-	-
ENSRNOG00000057505	AABR07015015.2	1.125	0.5	1.70833	1	-1.18	-3.159	0.42	0.13	0.247	-3.226	0.94	1	-	-	-	-	-0.479	-3.05	0.8	0.64	0.776	-3.177	0.54	0.36	-	-	-	-
ENSRNOG00000047351	AABR07015081.1	0.5	1.75	0.625	0.5	1.464	-3.103	0.25	0.081	-	-	-	-	-1.609	-3.071	0.29	0.07	-	-	-	-	-	-	-	-	1.814	-3.171	0.14	0.049
ENSRNOG00000026134	AABR07015180.1	1.125	-	1.625	-	-	-	-	-	-	-	-	-	-	-	-	-	-0.489	-3.102	0.8	0.66	-	-	-	-	-	-	-	-
ENSRNOG00000022882	AABR07015294.1	3.08333	3.20833	2.66667	3.875	0.487	-2.483	0.57	0.5	-0.329	-2.359	0.73	0.56	-0.228	-2.347	0.82	0.87	0.255	-2.544	0.86	0.76	-0.548	-2.496	0.45	0.28	-0.088	-2.307	1	0.77
ENSRNOG00000052531	AABR07015855.1	1.25	1.25	1.83333	1.125	-0.402	-2.996	0.83	0.77	0.046	-3.225	1	1	-0.29	-3.098	0.93	1	-0.673	-3.048	0.65	0.55	0.733	-3.124	0.55	0.43	0.281	-3.172	0.91	0.87
ENSRNOG00000059624	AABR07015889.1	2.16667	0.5	2.25	1.75	-1.868	-3.048	0.12	0.019	0.459	-2.827	0.73	0.7	1.87	-2.968	0.18	0.028	0.011	-2.705	1	1	0.48	-2.906	0.66	0.54	-1.438	-3.2	0.3	0.078
ENSRNOG00000057861	AABR07015907.2	7.04167	3.375	4.625	3.83333	-0.321	-2.232	0.69	0.63	0.859	-1.896	0.17	0.067	0.925	-1.868	0.15	0.056	0.614	-1.824	0.32	0.19	0.279	-2.248	0.73	0.62	-0.085	-2.32	0.94	0.94
ENSRNOG00000029052	AABR07016577.1	5.04167	6.70833	6	4.29167	0.198	-1.747	0.78	0.67	0.193	-2.073	0.95	0.71	-0.52	-1.786	0.43	0.29	-0.318	-1.907	0.65	0.54	0.505	-2.023	0.41	0.23	0.662	-1.902	0.26	0.16
ENSRNOG00000054531	AABR07016578.2	7.91667	11.75	11.625	10.2083	0.057	-1.044	0.91	0.94	-0.362	-1.352	0.49	0.25	-0.655	-1.194	0.17	0.061	-0.587	-1.259	0.2	0.053	0.262	-1.197	0.54	0.36	0.28	-1.131	0.49	0.44
ENSRNOG00000053274	AABR07016633.1	1.70833	1.75	1.5	0.25	0.268	-2.944	0.9	0.79	2.476	-3.227	0.098	0.0083	-0.033	-2.818	1	0.91	0.254	-2.926	0.9	0.9	-	-	-	-	-	-	-	-
ENSRNOG00000052764	AABR07016779.1	2.20833	3.33333	5.29167	2.79167	-0.593	-2.147	0.44	0.21	-0.388	-2.624	0.75	0.56	-0.661	-2.491	0.53	0.24	-1.245	-2.292	0.099	0.018	0.88	-2.276	0.16	0.059	0.258	-2.454	0.79	0.75
ENSRNOG00000005869	AABR07017110.1	15.6667	12.5417	12.1667	13.7917	0.097	-0.978	0.85	0.81	0.186	-0.737	0.64	0.59	0.233	-0.731	0.61	0.49	0.339	-0.804	0.39	0.3	-0.114	-0.979	0.77	0.72	-0.057	-0.901	0.95	0.81
ENSRNOG00000060406	AABR07017159.1	20.9583	26.625	19.375	20.875	0.497	-0.183	0.065	0.013	0.013	-0.283	0.91	1	-0.416	-0.058	0.22	0.084	0.091	-0.324	0.79	0.83	-0.03	-0.422	0.95	0.92	0.422	-0.151	0.095	0.081
ENSRNOG00000057837	AABR07017236.1	8.375	13.4167	8.66667	10.3333	0.668	-1.14	0.15	0.061	-0.278	-1.287	0.64	0.43	-0.76	-1.07	0.23	0.082	-0.052	-1.398	1	0.89	-0.198	-1.358	0.64	0.56	0.431	-1.05	0.35	0.19
ENSRNOG00000058267	AABR07017237.3	3.25	1.375	2.375	2.45833	-0.727	-2.894	0.54	0.32	0.419	-2.562	0.71	0.52	1.17	-2.66	0.27	0.079	0.458	-2.562	0.68	0.56	-0.002	-2.775	1	1	-0.772	-2.888	0.48	0.27
ENSRNOG00000061157	AABR07017999.1	6.20833	7.625	6.625	7.125	0.225	-1.634	0.75	0.61	-0.142	-1.675	0.87	0.7	-0.32	-1.585	0.7	0.41	-0.084	-1.708	0.96	0.86	-0.031	-1.727	0.99	0.95	0.148	-1.606	0.83	0.68
ENSRNOG00000053491	AABR07018059.1	2	2.08333	2.45833	3.04167	-0.173	-2.735	0.94	0.91	-0.573	-2.639	0.58	0.41	-0.102	-2.744	1	1	-0.26	-2.741	0.87	0.81	-0.283	-2.639	0.76	0.71	-0.494	-2.634	0.6	0.44
ENSRNOG00000056083	AABR07018119.2	-	1	1.125	-	-0.091	-3.188	1	1	-	-	-	-	-	-	-	-	-	-	-	-	-	-	-	-	-	-	-	-
ENSRNOG00000013433	AABR07018165.1	1.25	0.5	1.5625	1.75	-	-	-	-	-0.428	-3.062	0.8	0.77	-	-	-	-	-0.337	-3.075	0.87	0.89	-0.059	-3.048	1	1	-1.422	-3.2	0.3	0.084
ENSRNOG00000056292	AABR07018197.1	2.70833	2.20833	5.33333	3.54167	-1.195	-2.293	0.08	0.011	-0.298	-2.429	0.82	0.55	0.262	-2.564	0.81	0.85	-0.889	-2.202	0.25	0.032	0.623	-2.203	0.31	0.13	-0.614	-2.538	0.47	0.28
ENSRNOG00000058011	AABR07018244.1	1	-	-	1.75	-	-	-	-	-0.897	-3.138	0.54	0.43	-	-	-	-	-	-	-	-	-	-	-	-	-	-	-	-
ENSRNOG00000059143	AABR07018331.1	2.25	0.375	0.625	0.375	-	-	-	-	2.308	-3.116	0.076	0.012	2.13	-3.018	0.13	0.023	1.627	-3.026	0.2	0.053	-	-	-	-	-	-	-	-
ENSRNOG00000054268	AABR07018504.1	1.5	2.25	3.75	1.375	-0.565	-2.515	0.55	0.33	0.019	-3.113	1	1	-0.84	-2.835	0.53	0.24	-1.393	-2.676	0.13	0.033	1.447	-2.754	0.088	0.011	0.835	-2.912	0.45	0.21
ENSRNOG00000008814	AABR07018970.1	1	-	1.625	0.75	-	-	-	-	-	-	-	-	-	-	-	-	-0.6	-3.077	0.72	0.49	1.132	-3.233	0.36	0.22	-	-	-	-
ENSRNOG00000045638	AABR07019083.2	-	1.375	0.75	-	0.824	-3.189	0.61	0.32	-	-	-	-	-	-	-	-	-	-	-	-	-	-	-	-	-	-	-	-
ENSRNOG00000058401	AABR07019116.2	1.54167	3.08333	3.95833	3.08333	-0.23	-2.331	0.88	0.74	-0.897	-2.701	0.41	0.11	-1.012	-2.607	0.33	0.12	-1.239	-2.566	0.17	0.046	0.374	-2.43	0.62	0.56	0.115	-2.454	0.9	1
ENSRNOG00000052453	AABR07019254.1	1.375	3.625	3.04167	1.25	0.32	-2.394	0.75	0.61	0.017	-3.166	1	1	-1.617	-2.616	0.093	0.0085	-1.27	-2.784	0.2	0.069	1.319	-2.86	0.12	0.029	1.605	-2.693	0.052	0.0032
ENSRNOG00000056339	AABR07019432.1	-	1.125	1.125	1	0.179	-3.131	0.98	1	-	-	-	-	-	-	-	-	-	-	-	-	0.297	-3.291	0.93	1	0.425	-3.2	0.82	0.72
ENSRNOG00000060490	AABR07019437.6	-	0.75	1.5	-	-0.835	-3.158	0.59	0.34	-	-	-	-	-	-	-	-	-	-	-	-	-	-	-	-	-	-	-	-
ENSRNOG00000061422	AABR07019442.3	0.875	-	1.25	-	-	-	-	-	-	-	-	-	-	-	-	-	-0.554	-3.216	0.79	0.72	-	-	-	-	-	-	-	-
ENSRNOG00000059133	AABR07020537.1	1.25	-	-	1.25	-	-	-	-	-0.02	-3.169	1	1	-	-	-	-	-	-	-	-	-	-	-	-	-	-	-	-
ENSRNOG00000057117	AABR07020990.1	3.875	3.33333	1.125	3.08333	1.5	-2.737	0.095	0.026	0.249	-2.361	0.84	0.65	0.11	-2.277	0.97	0.95	1.623	-2.642	0.081	0.0062	-1.338	-2.819	0.11	0.028	0.122	-2.435	0.95	0.86
ENSRNOG00000026400	AABR07020999.1	4.95833	2.08333	2.125	2.58333	0.143	-2.78	0.97	0.91	0.843	-2.281	0.3	0.067	1.061	-2.275	0.21	0.044	1.222	-2.353	0.12	0.016	-0.348	-2.756	0.72	0.69	-0.245	-2.674	0.85	0.81
ENSRNOG00000025964	AABR07021005.1	1.125	-	1.625	1.625	-	-	-	-	-0.365	-3.089	0.87	0.63	-	-	-	-	-0.476	-3.051	0.8	0.63	0.142	-3.048	0.99	0.88	-	-	-	-
ENSRNOG00000058486	AABR07021220.1	7.16667	4.79167	5.83333	6.79167	-0.239	-1.934	0.76	0.69	0.096	-1.633	0.91	0.87	0.491	-1.733	0.47	0.28	0.268	-1.696	0.7	0.54	-0.131	-1.819	0.84	0.7	-0.411	-1.856	0.5	0.28
ENSRNOG00000052817	AABR07021419.1	1.25	-	0.875	-	-	-	-	-	-	-	-	-	-	-	-	-	0.479	-3.187	0.83	0.71	-	-	-	-	-	-	-	-
ENSRNOG00000051371	AABR07021590.1	4.33333	1.875	3	2.875	-0.567	-2.673	0.65	0.46	0.498	-2.342	0.61	0.28	1.017	-2.41	0.28	0.051	0.506	-2.335	0.6	0.41	0.06	-2.583	1	0.93	-0.54	-2.675	0.59	0.43
ENSRNOG00000061660	AABR07021614.1	2.66667	1.45833	0.875	2.04167	0.742	-3.13	0.62	0.5	0.315	-2.737	0.85	0.66	0.621	-2.746	0.67	0.4	1.376	-2.922	0.23	0.045	-1.027	-3.098	0.34	0.21	-0.31	-2.913	0.85	0.67
ENSRNOG00000056222	AABR07021636.1	0.5	0.625	1.95833	0.75	-1.272	-3.129	0.34	0.13	-	-	-	-	-	-	-	-	-1.69	-3.185	0.23	0.056	1.243	-3.204	0.29	0.14	-	-	-	-
ENSRNOG00000059957	AABR07021734.2	2.91667	2.45833	2.125	3.29167	0.344	-2.675	0.78	0.72	-0.116	-2.478	0.96	0.86	0.063	-2.488	1	0.93	0.42	-2.624	0.73	0.57	-0.5	-2.658	0.56	0.37	-0.193	-2.523	0.9	0.74
ENSRNOG00000042990	AABR07021804.1	2.16667	0.833333	1.58333	2.875	-0.839	-3.158	0.59	0.33	-0.513	-2.659	0.63	0.49	1.194	-2.988	0.41	0.18	0.364	-2.899	0.83	0.69	-0.848	-2.797	0.32	0.19	-1.729	-2.867	0.079	0.012
ENSRNOG00000060190	AABR07021823.1	1	-	1.625	1	-	-	-	-	-	-	-	-	-	-	-	-	-0.664	-3.13	0.71	0.5	0.685	-3.205	0.63	0.35	-	-	-	-
ENSRNOG00000058321	AABR07021910.1	2	1.25	1.70833	1.125	-0.222	-2.997	0.98	0.9	0.753	-3.036	0.6	0.34	0.373	-2.892	0.89	0.69	0.162	-2.901	0.97	0.9	0.621	-3.15	0.63	0.59	0.347	-3.144	0.82	0.87
ENSRNOG00000037928	AABR07021930.1	0.75	2	0.75	2.04167	1.426	-2.998	0.2	0.096	-1.449	-3.063	0.27	0.062	-1.55	-2.967	0.23	0.076	-	-	-	-	-1.309	-3.099	0.23	0.093	0.086	-2.759	0.94	1
ENSRNOG00000056789	AABR07022053.1	2.04167	2.5	3.45833	1.25	-0.366	-2.535	0.72	0.68	0.653	-3.009	0.67	0.46	-0.414	-2.7	0.78	0.63	-0.763	-2.618	0.42	0.25	1.445	-2.817	0.081	0.017	1.039	-2.911	0.32	0.12
ENSRNOG00000053957	AABR07022064.1	2.04167	1.125	1.75	0.75	-0.498	-3.022	0.74	0.66	1.295	-3.113	0.35	0.14	0.598	-2.936	0.73	0.64	0.119	-2.877	1	0.92	1.223	-3.205	0.3	0.1	-	-	-	-
ENSRNOG00000058959	AABR07022072.2	2.58333	0.625	1.375	2.375	-	-	-	-	0.109	-2.661	0.97	1	1.728	-2.889	0.16	0.034	0.821	-2.811	0.49	0.25	-0.678	-2.929	0.51	0.35	-1.594	-3.01	0.13	0.084
ENSRNOG00000057917	AABR07022653.1	3.29167	2.95833	3.875	2.25	-0.318	-2.392	0.76	0.62	0.567	-2.601	0.6	0.37	0.043	-2.411	1	1	-0.263	-2.352	0.81	0.72	0.859	-2.582	0.25	0.081	0.503	-2.653	0.61	0.38
ENSRNOG00000053118	AABR07024068.1	1.4375	0.5	-	0.5	-	-	-	-	1.398	-3.258	0.38	0.2	1.205	-3.16	0.48	0.27	-	-	-	-	-	-	-	-	-	-	-	-
ENSRNOG00000053037	AABR07024139.1	1.75	0.75	-	1	-	-	-	-	0.759	-3.113	0.65	0.43	0.77	-3.043	0.69	0.4	-	-	-	-	-	-	-	-	-	-	-	-
ENSRNOG00000056629	AABR07024500.1	7.70833	5.41667	5.54167	4.20833	-0.039	-1.909	1	0.95	0.795	-1.796	0.17	0.077	0.442	-1.648	0.51	0.33	0.414	-1.675	0.5	0.35	0.422	-2.072	0.49	0.27	0.339	-2.05	0.62	0.48
ENSRNOG00000052302	AABR07024580.1	1.25	0.875	1.375	1.95833	-0.491	-3.159	0.79	0.75	-0.641	-3.011	0.67	0.49	0.266	-3.155	0.95	0.89	-0.205	-3.104	0.95	0.9	-0.378	-3.023	0.79	0.65	-0.928	-3.062	0.46	0.21
ENSRNOG00000060767	AABR07024652.1	1.625	-	-	0.625	-	-	-	-	1.232	-3.225	0.44	0.16	-	-	-	-	-	-	-	-	-	-	-	-	-	-	-	-
ENSRNOG00000030299	AABR07024742.1	3.875	2.91667	2.95833	2.91667	0.124	-2.52	0.91	1	0.3	-2.377	0.8	0.58	0.286	-2.316	0.88	0.67	0.407	-2.404	0.68	0.54	-0.078	-2.584	0.97	1	0.008	-2.49	1	1
ENSRNOG00000048427	AABR07024825.1	1.375	2.375	2	1.375	0.39	-2.757	0.77	0.5	0.069	-3.089	1	1	-0.852	-2.792	0.54	0.2	-0.436	-2.95	0.81	0.54	0.553	-3.047	0.65	0.4	0.906	-2.887	0.38	0.16
ENSRNOG00000060135	AABR07024869.2	10.4583	9.41667	12.9167	8.70833	-0.422	-1.103	0.31	0.2	0.279	-1.269	0.62	0.45	0.084	-1.17	0.91	0.89	-0.321	-1.023	0.48	0.33	0.637	-1.204	0.085	0.026	0.173	-1.367	0.76	0.57
ENSRNOG00000055634	AABR07024908.1	1.25	1.70833	0.875	0.875	1.032	-3.05	0.42	0.2	0.564	-3.226	0.78	0.73	-0.574	-2.916	0.72	0.55	0.471	-3.189	0.85	0.73	-	-	-	-	1.124	-3.09	0.34	0.19
ENSRNOG00000059091	AABR07024932.1	1.70833	4.20833	4.375	1.91667	-0.006	-2.186	1	1	-0.245	-2.937	0.88	0.91	-1.445	-2.495	0.11	0.016	-1.423	-2.524	0.085	0.013	1.192	-2.547	0.09	0.017	1.158	-2.519	0.14	0.018
ENSRNOG00000053922	AABR07024999.1	4.83333	4.625	6.79167	5.04167	-0.538	-1.883	0.36	0.23	-0.086	-2.024	0.93	0.95	-0.011	-2.025	1	1	-0.524	-1.852	0.4	0.29	0.475	-1.894	0.39	0.22	-0.111	-2.062	0.91	0.94
ENSRNOG00000060395	AABR07025301.1	6.70833	3.125	4.66667	5.20833	-0.489	-2.277	0.52	0.46	0.363	-1.816	0.61	0.49	0.983	-1.952	0.18	0.14	0.512	-1.866	0.42	0.32	-0.125	-2.098	0.86	0.87	-0.649	-2.199	0.31	0.24
ENSRNOG00000059212	AABR07025303.1	0.791667	2.625	2.25	2.04167	0.35	-2.674	0.78	0.71	-1.164	-3.061	0.38	0.13	-1.63	-2.861	0.17	0.024	-1.269	-3.023	0.31	0.073	0.143	-2.861	0.96	1	0.453	-2.714	0.67	0.5
ENSRNOG00000043076	AABR07025328.1	8.83333	3.33333	6.125	3.79167	-0.772	-2.048	0.22	0.076	1.135	-1.741	0.11	0.025	1.252	-1.719	0.084	0.016	0.494	-1.557	0.49	0.34	0.667	-2.06	0.24	0.1	-0.147	-2.305	0.9	0.86
ENSRNOG00000060160	AABR07025345.1	6.70833	6.20833	10.5417	10.4167	-0.743	-1.452	0.094	0.038	-0.641	-1.42	0.18	0.11	0.026	-1.696	1	1	-0.685	-1.409	0.14	0.083	0.091	-1.239	0.87	0.87	-0.695	-1.466	0.12	0.038
ENSRNOG00000054260	AABR07025385.1	-	1.75	0.75	-	1.208	-3.101	0.37	0.16	-	-	-	-	-	-	-	-	-	-	-	-	-	-	-	-	-	-	-	-
ENSRNOG00000052847	AABR07025673.1	1.625	-	-	1.625	-	-	-	-	-0.001	-3.058	1	1	-	-	-	-	-	-	-	-	-	-	-	-	-	-	-	-
ENSRNOG00000033638	AABR07025743.1	1.16667	0.875	1.54167	3.29167	-0.648	-3.13	0.7	0.58	-1.42	-2.741	0.16	0.044	0.276	-3.157	0.96	0.87	-0.364	-3.077	0.87	0.76	-1.01	-2.736	0.21	0.1	-1.701	-2.779	0.066	0.013
ENSRNOG00000059962	AABR07025787.1	2.625	2.25	5.875	3	-1.242	-2.217	0.056	0.012	-0.289	-2.566	0.81	0.76	0.018	-2.619	1	1	-1.212	-2.199	0.081	0.0088	0.96	-2.204	0.1	0.034	-0.319	-2.596	0.75	0.67
ENSRNOG00000038744	AABR07025819.1	2.29167	1.83333	0.875	2.125	1.106	-3.023	0.35	0.23	0.149	-2.742	0.97	0.94	0.177	-2.687	0.99	0.85	1.26	-2.95	0.29	0.16	-1.085	-3.073	0.32	0.16	-0.044	-2.802	1	1
ENSRNOG00000052858	AABR07025896.1	1.125	0.875	2.91667	1.125	-1.312	-2.849	0.21	0.032	-0.035	-3.251	1	1	-	-	-	-	-1.411	-2.872	0.16	0.072	1.347	-2.927	0.13	0.021	-0.017	-3.23	1	1
ENSRNOG00000056149	AABR07026002.2	6.04167	8.625	10.7917	9.125	-0.303	-1.299	0.54	0.43	-0.573	-1.553	0.29	0.11	-0.55	-1.554	0.39	0.15	-0.836	-1.441	0.088	0.01	0.299	-1.318	0.51	0.35	-0.042	-1.405	0.95	0.97
ENSRNOG00000057634	AABR07026032.2	0.625	1.625	0.875	1.375	0.85	-3.103	0.55	0.4	-	-	-	-	-1.366	-3.126	0.38	0.2	-	-	-	-	-0.446	-3.262	0.8	0.7	0.375	-3.037	0.82	0.75
ENSRNOG00000054486	AABR07026137.1	2.08333	2	0.625	2.70833	1.568	-3.074	0.19	0.026	-0.409	-2.735	0.72	0.67	-0.169	-2.765	0.96	1	1.442	-3.101	0.3	0.064	-1.824	-3.023	0.067	0.0096	-0.27	-2.713	0.83	0.72
ENSRNOG00000059145	AABR07026137.2	6.16667	3.66667	4.5	3.79167	-0.223	-2.244	0.84	0.75	0.678	-2.02	0.34	0.12	0.654	-1.97	0.37	0.21	0.447	-1.954	0.51	0.39	0.263	-2.289	0.79	0.58	-0.001	-2.318	1	1
ENSRNOG00000061567	AABR07026151.1	1.375	-	-	0.875	-	-	-	-	0.481	-3.252	0.85	0.61	-	-	-	-	-	-	-	-	-	-	-	-	-	-	-	-
ENSRNOG00000051800	AABR07026353.1	5.16667	2.79167	2.25	3.66667	0.455	-2.633	0.66	0.64	0.472	-2.103	0.55	0.38	0.749	-2.131	0.36	0.14	1.216	-2.279	0.098	0.017	-0.71	-2.566	0.32	0.2	-0.299	-2.402	0.76	0.62
ENSRNOG00000054572	AABR07026361.2	3.875	3.70833	6.20833	3.29167	-0.702	-2.033	0.25	0.15	0.265	-2.315	0.81	0.72	0.053	-2.214	0.98	1	-0.632	-1.985	0.35	0.13	0.931	-2.137	0.097	0.02	0.183	-2.382	0.89	0.77
ENSRNOG00000056366	AABR07026614.1	0.375	0.75	0.875	2	-	-	-	-	-2.098	-3.196	0.14	0.016	-	-	-	-	-	-	-	-	-0.957	-3.124	0.41	0.21	-1.124	-3.089	0.37	0.13
ENSRNOG00000045964	AABR07026892.1	6.625	3.33333	6.375	7	-0.811	-2.033	0.19	0.036	-0.077	-1.668	0.94	0.91	0.837	-1.927	0.23	0.037	0.038	-1.721	0.99	1	-0.079	-1.765	0.89	0.89	-0.935	-1.962	0.1	0.014
ENSRNOG00000059954	AABR07026924.1	-	1.25	0.875	-	0.509	-3.188	0.8	0.72	-	-	-	-	-	-	-	-	-	-	-	-	-	-	-	-	-	-	-	-
ENSRNOG00000053660	AABR07026936.2	1.875	1.125	0.25	0.875	-	-	-	-	1.016	-3.112	0.49	0.25	0.645	-2.985	0.69	0.59	2.329	-3.215	0.11	0.014	-	-	-	-	-	-	-	-
ENSRNOG00000056679	AABR07026972.1	3.16667	1.875	3.04167	3.91667	-0.579	-2.654	0.57	0.44	-0.322	-2.358	0.73	0.61	0.596	-2.579	0.63	0.35	0.042	-2.473	1	1	-0.317	-2.43	0.71	0.53	-0.933	-2.522	0.25	0.084
ENSRNOG00000057787	AABR07026986.1	1.70833	1.125	3.16667	1.25	-1.136	-2.759	0.25	0.055	0.437	-3.062	0.81	0.79	0.284	-2.965	0.93	0.92	-0.853	-2.701	0.41	0.2	1.327	-2.861	0.12	0.018	0.128	-3.144	1	1
ENSRNOG00000053981	AABR07027039.1	7.04167	4.16667	4.41667	3.83333	-0.029	-2.187	1	1	0.78	-1.904	0.22	0.034	0.674	-1.829	0.33	0.11	0.66	-1.866	0.3	0.081	0.153	-2.261	0.89	0.77	0.085	-2.229	0.97	0.94
ENSRNOG00000061738	AABR07027141.1	0.25	0.875	1.9375	-	-0.953	-3.048	0.47	0.31	-	-	-	-	-	-	-	-	-2.502	-3.214	0.078	0.012	-	-	-	-	-	-	-	-
ENSRNOG00000056603	AABR07027371.1	1.25	0.625	-	-	-	-	-	-	-	-	-	-	0.857	-3.161	0.65	0.48	-	-	-	-	-	-	-	-	-	-	-	-
ENSRNOG00000061171	AABR07027431.1	4.125	3.5	3.83333	2.25	-0.031	-2.311	1	1	0.941	-2.445	0.26	0.11	0.143	-2.187	0.91	0.88	0.13	-2.219	0.93	0.87	0.848	-2.583	0.25	0.097	0.778	-2.557	0.35	0.12
ENSRNOG00000039120	AABR07027478.1	1	0.625	1.375	1.625	-	-	-	-	-0.502	-3.115	0.79	0.5	-	-	-	-	-0.385	-3.132	0.87	0.75	-0.086	-3.098	1	1	-1.065	-3.199	0.45	0.2
ENSRNOG00000036397	AABR07027722.1	2.04167	1.5	2.83333	1	-0.702	-2.779	0.51	0.34	0.969	-3.038	0.47	0.25	0.247	-2.841	0.89	0.91	-0.427	-2.702	0.75	0.44	1.435	-2.973	0.12	0.03	0.698	-3.142	0.63	0.37
ENSRNOG00000057700	AABR07027752.2	4.45833	5.25	5.25	5.20833	0.035	-1.957	1	1	-0.262	-2.057	0.73	0.68	-0.351	-1.996	0.68	0.57	-0.297	-2.046	0.68	0.61	0.076	-2.023	0.96	0.94	0.069	-1.972	0.97	0.95
ENSRNOG00000047776	AABR07027753.2	2.125	0.75	2.75	2.625	-1.465	-2.874	0.16	0.032	-0.22	-2.737	0.95	0.77	1.076	-2.94	0.47	0.17	-0.376	-2.662	0.75	0.64	0.168	-2.695	0.84	0.93	-1.342	-2.96	0.36	0.088
ENSRNOG00000054700	AABR07027809.1	3.125	1.375	1.45833	3.625	-0.033	-3.073	1	1	-0.261	-2.392	0.82	0.65	1.077	-2.682	0.31	0.13	1.051	-2.723	0.31	0.12	-1.279	-2.696	0.098	0.028	-1.365	-2.652	0.098	0.039
ENSRNOG00000057759	AABR07027854.1	13.1667	8.625	8.70833	9.70833	-0.023	-1.432	0.98	1	0.46	-1.046	0.25	0.22	0.573	-1.054	0.16	0.12	0.58	-1.085	0.17	0.079	-0.074	-1.404	0.91	0.82	-0.13	-1.377	0.79	0.8
ENSRNOG00000055197	AABR07027872.1	4	1.625	2.125	4	-0.219	-2.872	0.92	0.91	0.028	-2.213	1	1	1.162	-2.453	0.21	0.042	0.958	-2.459	0.27	0.07	-0.896	-2.549	0.21	0.089	-1.155	-2.54	0.14	0.038
ENSRNOG00000021292	AABR07028027.1	119.667	110.5	102.458	120.167	0.136	1.93	0.39	0.22	0.001	2.137	1	1	0.045	2.123	0.74	0.81	0.199	2.025	0.2	0.14	-0.162	1.95	0.16	0.12	-0.066	2.047	0.59	0.61
ENSRNOG00000018685	AABR07028237.1	33.5417	33.4167	32.375	36.375	0.096	0.31	0.63	0.75	-0.107	0.416	0.81	0.68	-0.067	0.415	0.82	0.87	0.031	0.336	0.88	0.94	-0.1	0.305	0.64	0.59	-0.05	0.389	1	0.77
ENSRNOG00000057362	AABR07028262.1	1.5	0.75	1.75	-	-1.008	-3.102	0.45	0.28	-	-	-	-	0.639	-3.151	0.78	0.62	-0.326	-2.996	0.8	0.91	-	-	-	-	-	-	-	-
ENSRNOG00000055638	AABR07028381.1	1.5	-	-	0.625	-	-	-	-	1.183	-3.228	0.46	0.26	-	-	-	-	-	-	-	-	-	-	-	-	-	-	-	-
ENSRNOG00000049178	AABR07028414.1	1.54167	1	1.125	0.625	-0.085	-3.187	1	1	1.216	-3.227	0.45	0.23	0.441	-3.042	0.84	0.88	0.369	-3.077	0.87	0.74	-	-	-	-	-	-	-	-
ENSRNOG00000058428	AABR07028568.2	0.25	2	2.0625	-	0.059	-2.803	1	1	-	-	-	-	-2.651	-3.124	0.07	0.0054	-2.587	-3.186	0.064	0.0055	-	-	-	-	-	-	-	-
ENSRNOG00000056802	AABR07028749.2	4.58333	2.79167	3.91667	6.75	-0.269	-2.377	0.82	0.61	-0.464	-1.84	0.52	0.21	0.563	-2.164	0.51	0.38	0.305	-2.134	0.69	0.69	-0.751	-2.011	0.15	0.046	-1.053	-2.026	0.076	0.0062
ENSRNOG00000061539	AABR07028906.1	1.5	-	-	0.625	-	-	-	-	1.162	-3.253	0.5	0.26	-	-	-	-	-	-	-	-	-	-	-	-	-	-	-	-
ENSRNOG00000052005	AABR07028945.1	-	1.125	0.875	1.5	-	-	-	-	-	-	-	-	-	-	-	-	-	-	-	-	-0.571	-3.232	0.69	0.58	-0.239	-3.115	0.95	0.73
ENSRNOG00000053206	AABR07028981.1	1.5	1.6875	1.75	0.375	-0.031	-2.919	1	1	-	-	-	-	-0.203	-2.911	0.98	0.79	-0.214	-2.948	0.94	0.89	2.039	-3.29	0.096	0.014	-	-	-	-
ENSRNOG00000055362	AABR07029172.2	-	1.75	-	1.5	-	-	-	-	-	-	-	-	-	-	-	-	-	-	-	-	-	-	-	-	0.317	-2.985	0.82	0.8
ENSRNOG00000047205	AABR07029217.1	5.91667	5.41667	6.625	4.04167	-0.23	-1.795	0.79	0.65	0.528	-1.988	0.47	0.3	0.048	-1.787	1	0.96	-0.166	-1.744	0.83	0.76	0.728	-1.999	0.17	0.1	0.457	-2.052	0.45	0.37
ENSRNOG00000056131	AABR07029217.4	-	-	1	1.125	-	-	-	-	-	-	-	-	-	-	-	-	-	-	-	-	-0.015	-3.291	1	1	-	-	-	-
ENSRNOG00000051759	AABR07029489.1	-	1.375	0.75	-	0.833	-3.186	0.6	0.46	-	-	-	-	-	-	-	-	-	-	-	-	-	-	-	-	-	-	-	-
ENSRNOG00000053102	AABR07029526.1	1.375	1.75	1.04167	2.66667	0.785	-3.048	0.56	0.39	-0.93	-2.845	0.4	0.18	-0.49	-2.936	0.78	0.66	0.312	-3.157	0.92	0.73	-1.208	-2.951	0.19	0.092	-0.46	-2.756	0.69	0.5
ENSRNOG00000049112	AABR07029804.1	0.375	0.5	-	1.875	-	-	-	-	-1.963	-3.223	0.16	0.043	-	-	-	-	-	-	-	-	-	-	-	-	-1.29	-3.144	0.34	0.15
ENSRNOG00000048517	AABR07030040.1	1.95833	1.375	1.25	0.75	0.206	-3.075	0.98	0.89	1.211	-3.138	0.4	0.12	0.25	-2.909	0.93	0.9	0.486	-2.997	0.81	0.57	-	-	-	-	0.931	-3.228	0.52	0.32
ENSRNOG00000048453	AABR07030053.1	2.41667	2	3.5	1.91667	-0.724	-2.592	0.41	0.27	0.342	-2.821	0.84	0.64	0.145	-2.72	0.97	1	-0.556	-2.543	0.54	0.46	0.94	-2.695	0.23	0.081	0.172	-2.887	0.96	0.9
ENSRNOG00000046186	AABR07030156.1	4.29167	4.875	3.66667	6.875	0.515	-2.175	0.48	0.32	-0.666	-1.883	0.32	0.15	-0.269	-2.021	0.79	0.65	0.248	-2.234	0.79	0.67	-0.876	-2.024	0.097	0.024	-0.404	-1.835	0.51	0.3
ENSRNOG00000031560	AABR07030162.1	10.625	13.8333	13.2917	8.875	0.117	-0.863	0.77	0.8	0.264	-1.254	0.68	0.49	-0.465	-0.919	0.28	0.16	-0.338	-1.012	0.45	0.34	0.633	-1.183	0.096	0.029	0.707	-1.085	0.057	0.01
ENSRNOG00000052162	AABR07030257.1	12.2917	7.08333	9.75	6.58333	-0.407	-1.422	0.49	0.4	0.891	-1.289	0.096	0.038	0.7	-1.194	0.17	0.05	0.315	-1.091	0.68	0.45	0.604	-1.523	0.36	0.23	0.163	-1.674	0.82	0.75
ENSRNOG00000054174	AABR07030351.1	2.625	2	1.875	1	0.103	-2.847	1	0.91	1.396	-2.892	0.2	0.047	0.344	-2.639	0.77	0.76	0.468	-2.703	0.71	0.53	0.959	-3.123	0.39	0.21	1.03	-3.059	0.41	0.21
ENSRNOG00000022375	AABR07030375.1	3.75	1.625	1.875	4.08333	-0.13	-2.921	1	0.91	-0.208	-2.267	0.83	0.8	1.047	-2.545	0.35	0.11	0.935	-2.582	0.31	0.16	-1.113	-2.566	0.11	0.027	-1.22	-2.524	0.13	0.014
ENSRNOG00000060404	AABR07030378.1	1.54167	1.4375	1.3125	0.375	0.069	-3.101	1	1	1.788	-3.258	0.24	0.13	0.127	-2.965	0.93	1	0.213	-3.026	0.88	0.91	-	-	-	-	-	-	-	-
ENSRNOG00000052682	AABR07030473.1	-	-	0.875	1.375	-	-	-	-	-	-	-	-	-	-	-	-	-	-	-	-	-0.471	-3.261	0.82	0.63	-	-	-	-
ENSRNOG00000028427	AABR07030524.1	2.95833	1.70833	1.375	1.66667	0.395	-3.019	0.82	0.67	0.8	-2.719	0.46	0.21	0.7	-2.64	0.54	0.35	1.114	-2.764	0.27	0.11	-0.286	-3.098	0.84	0.88	0.078	-2.96	1	1
ENSRNOG00000052490	AABR07030568.2	0.25	1.875	-	-	-	-	-	-	-	-	-	-	-2.552	-3.156	0.13	0.033	-	-	-	-	-	-	-	-	-	-	-	-
ENSRNOG00000059036	AABR07030568.7	1.45833	1.125	0.75	0.75	-	-	-	-	0.829	-3.223	0.65	0.64	0.128	-3.015	1	1	0.823	-3.186	0.66	0.45	-	-	-	-	-	-	-	-
ENSRNOG00000054591	AABR07030642.1	3.125	1.375	0.75	0.625	0.842	-3.188	0.61	0.3	2.131	-2.912	0.05	0.0031	0.948	-2.681	0.41	0.16	1.824	-2.853	0.095	0.01	-	-	-	-	-	-	-	-
ENSRNOG00000030224	AABR07030729.1	0.625	1.25	0.75	1.25	0.831	-3.188	0.61	0.44	-	-	-	-	-0.976	-3.156	0.62	0.35	-	-	-	-	-	-	-	-	0.277	-3.115	0.91	0.88
ENSRNOG00000052569	AABR07030834.1	2.5	1.625	2.375	2.95833	-0.427	-2.846	0.7	0.82	-0.137	-2.585	0.96	0.84	0.571	-2.724	0.62	0.63	0.145	-2.663	0.95	0.92	-0.25	-2.696	0.81	0.72	-0.729	-2.753	0.41	0.37
ENSRNOG00000053005	AABR07030890.1	6.25	4.625	6.66667	3.20833	-0.45	-1.892	0.47	0.33	0.94	-2.063	0.16	0.027	0.323	-1.85	0.65	0.58	-0.106	-1.732	0.94	0.8	1.077	-2.109	0.05	0.0046	0.593	-2.271	0.43	0.21
ENSRNOG00000058777	AABR07030919.1	3.83333	4.70833	3.95833	3.29167	0.296	-2.171	0.76	0.64	0.213	-2.345	0.89	0.73	-0.373	-2.119	0.72	0.57	-0.061	-2.259	0.99	1	0.3	-2.398	0.73	0.54	0.567	-2.256	0.48	0.26
ENSRNOG00000045723	AABR07030921.1	1.25	1.5	2.33333	2.33333	-0.426	-2.827	0.79	0.6	-0.724	-2.937	0.62	0.33	-0.355	-2.966	0.85	0.9	-0.785	-2.9	0.54	0.32	0.115	-2.817	0.96	1	-0.387	-2.867	0.86	0.63
ENSRNOG00000061691	AABR07030939.1	1.25	-	1	-	-	-	-	-	-	-	-	-	-	-	-	-	0.204	-3.188	1	1	-	-	-	-	-	-	-	-
ENSRNOG00000058829	AABR07031150.1	3.54167	3.45833	3.125	2.25	0.233	-2.427	0.85	0.78	0.607	-2.512	0.58	0.34	-0.039	-2.291	1	1	0.204	-2.403	0.88	0.78	0.416	-2.658	0.67	0.48	0.629	-2.539	0.51	0.34
ENSRNOG00000041730	AABR07031182.1	2.91667	3.875	3.54167	4.95833	0.247	-2.311	0.81	0.77	-0.733	-2.239	0.34	0.16	-0.481	-2.311	0.64	0.36	-0.228	-2.438	0.86	0.69	-0.469	-2.247	0.46	0.32	-0.265	-2.13	0.74	0.58
ENSRNOG00000031244	AABR07031208.1	2.41667	0.875	1.125	3.29167	-	-	-	-	-0.455	-2.545	0.65	0.44	1.227	-2.887	0.35	0.074	0.979	-2.9	0.43	0.16	-1.394	-2.798	0.094	0.013	-1.697	-2.778	0.066	0.0039
ENSRNOG00000054849	AABR07031388.1	0.75	1.375	-	1	-	-	-	-	-	-	-	-	-1.067	-3.125	0.54	0.24	-	-	-	-	-	-	-	-	0.639	-3.141	0.63	0.64
ENSRNOG00000052914	AABR07031533.2	1	1.375	2	1	-0.368	-2.945	0.84	0.66	0.195	-3.252	1	0.89	-0.385	-3.068	0.86	0.89	-0.757	-3.021	0.57	0.45	0.966	-3.123	0.39	0.22	0.552	-3.171	0.73	0.73
ENSRNOG00000059828	AABR07031590.1	2.58333	2.45833	5.08333	4.625	-0.852	-2.293	0.33	0.1	-0.725	-2.33	0.39	0.15	-0.057	-2.526	1	1	-0.886	-2.288	0.29	0.084	0.195	-2.148	0.9	0.73	-0.691	-2.337	0.38	0.16
ENSRNOG00000051417	AABR07031612.1	1.625	-	-	1.25	-	-	-	-	0.241	-3.113	0.95	0.89	-	-	-	-	-	-	-	-	-	-	-	-	-	-	-	-
ENSRNOG00000047946	AABR07031734.3	0.625	0.625	1.70833	1.25	-1.168	-3.158	0.41	0.16	-	-	-	-	-	-	-	-	-1.334	-3.186	0.37	0.16	0.488	-3.123	0.73	0.5	-	-	-	-
ENSRNOG00000058859	AABR07031931.1	0.375	1.875	0.25	0.375	2.47	-3.187	0.058	0.0064	-	-	-	-	-2.179	-3.124	0.14	0.0054	-	-	-	-	-	-	-	-	2.151	-3.198	0.081	0.01
ENSRNOG00000052952	AABR07031963.1	3.58333	3.66667	3.66667	2.95833	0.059	-2.342	1	1	0.264	-2.425	0.84	0.65	-0.095	-2.276	0.99	0.94	-0.021	-2.337	1	1	0.31	-2.495	0.74	0.49	0.335	-2.433	0.73	0.54
ENSRNOG00000046899	AABR07031972.1	5.91667	4.95833	6.625	8.16667	-0.341	-1.811	0.78	0.57	-0.474	-1.63	0.38	0.28	0.164	-1.825	1	0.77	-0.184	-1.764	0.76	0.79	-0.244	-1.632	0.62	0.5	-0.612	-1.674	0.33	0.15
ENSRNOG00000031591	AABR07032255.2	13.7083	12.6667	12.625	9.83333	0.061	-0.943	0.91	0.94	0.487	-1.015	0.24	0.19	0.039	-0.81	0.99	0.96	0.108	-0.872	0.84	0.8	0.421	-1.163	0.26	0.18	0.439	-1.097	0.24	0.18
ENSRNOG00000061507	AABR07032328.1	1.625	1.70833	2.04167	1.625	-0.127	-2.894	0.99	1	-0.063	-2.963	1	1	-0.145	-2.887	1	0.92	-0.245	-2.9	0.94	0.71	0.24	-2.974	0.9	0.91	0.087	-2.959	1	1
ENSRNOG00000045162	AABR07032329.1	1.70833	0.875	0.5	1	-	-	-	-	0.732	-3.114	0.65	0.43	0.574	-3.017	0.78	0.51	1.498	-3.188	0.33	0.12	-	-	-	-	-	-	-	-
ENSRNOG00000046113	AABR07032441.1	15.9583	13.1667	17.7083	13.25	-0.387	-0.703	0.27	0.15	0.268	-0.744	0.53	0.37	0.197	-0.696	0.64	0.6	-0.175	-0.566	0.7	0.56	0.475	-0.754	0.14	0.056	0.046	-0.899	0.98	0.89
ENSRNOG00000060022	AABR07032518.1	4.75	5	3.625	2.83333	0.554	-2.159	0.43	0.3	0.703	-2.285	0.38	0.16	-0.19	-1.965	0.86	0.77	0.379	-2.189	0.66	0.44	0.358	-2.513	0.68	0.57	0.869	-2.258	0.19	0.071
ENSRNOG00000048409	AABR07032582.1	1	-	1.375	-	-	-	-	-	-	-	-	-	-	-	-	-	-0.428	-3.187	0.87	0.73	-	-	-	-	-	-	-	-
ENSRNOG00000051545	AABR07032590.1	1.83333	0.5	0.875	0.375	-	-	-	-	1.984	-3.252	0.2	0.041	1.47	-3.123	0.37	0.11	0.834	-3.1	0.59	0.45	-	-	-	-	-	-	-	-
ENSRNOG00000051848	AABR07032622.1	1.95833	1.25	3.29167	3.54167	-1.063	-2.716	0.27	0.063	-0.865	-2.581	0.35	0.16	0.358	-2.887	0.88	0.7	-0.704	-2.64	0.47	0.29	-0.121	-2.462	0.93	0.85	-1.229	-2.654	0.16	0.033
ENSRNOG00000013622	AABR07032821.1	2.5	1.5	2.5	2.04167	-0.531	-2.848	0.71	0.5	0.221	-2.761	0.91	0.82	0.525	-2.773	0.74	0.52	0.016	-2.7	1	1	0.235	-2.839	0.89	0.79	-0.325	-2.914	0.85	0.67
ENSRNOG00000018224	AABR07033020.1	2.29167	2.125	1.5	1.25	0.66	-2.827	0.56	0.39	0.913	-2.917	0.46	0.24	-0.106	-2.626	0.99	1	0.561	-2.834	0.67	0.51	0.378	-3.151	0.82	0.72	1.008	-2.914	0.33	0.14
ENSRNOG00000051555	AABR07033270.1	5.04167	4.91667	3.83333	6.625	0.429	-2.146	0.57	0.47	-0.398	-1.836	0.51	0.45	-0.069	-1.949	0.97	1	0.399	-2.131	0.68	0.54	-0.755	-2.013	0.2	0.18	-0.364	-1.847	0.55	0.4
ENSRNOG00000061487	AABR07033301.1	5.08333	4.70833	2	4.91667	1.357	-2.377	0.052	0.011	0.096	-1.998	0.95	0.95	-0.001	-1.928	1	1	1.368	-2.324	0.068	0.0048	-1.241	-2.446	0.057	0.0072	0.082	-2.038	0.94	1
ENSRNOG00000059691	AABR07033318.1	1.25	0.875	-	-	-	-	-	-	-	-	-	-	0.317	-3.155	0.95	0.88	-	-	-	-	-	-	-	-	-	-	-	-
ENSRNOG00000055484	AABR07033465.1	4.58333	5.58333	3.16667	5.91667	0.846	-2.145	0.19	0.065	-0.321	-1.941	0.67	0.43	-0.328	-1.915	0.71	0.46	0.526	-2.234	0.52	0.29	-0.818	-2.165	0.15	0.047	-0.012	-1.868	1	1
ENSRNOG00000056146	AABR07033925.1	1.125	-	-	1	-	-	-	-	0.153	-3.255	1	1	-	-	-	-	-	-	-	-	-	-	-	-	-	-	-	-
ENSRNOG00000030809	AABR07034293.1	1.25	1.375	-	-	-	-	-	-	-	-	-	-	-0.179	-3.013	0.99	0.9	-	-	-	-	-	-	-	-	-	-	-	-
ENSRNOG00000038610	AABR07034445.1	5.33333	5.16667	4.875	4.95833	0.167	-1.997	0.82	0.89	0.021	-1.985	1	1	-0.096	-1.902	0.9	0.96	0.067	-2.008	0.99	0.95	-0.019	-2.085	1	1	0.109	-1.976	0.89	0.89
ENSRNOG00000057765	AABR07034457.1	0.75	-	1.625	-	-	-	-	-	-	-	-	-	-	-	-	-	-1.095	-3.159	0.47	0.17	-	-	-	-	-	-	-	-
ENSRNOG00000048042	AABR07034729.2	2.875	2.58333	1.58333	1.25	0.748	-2.802	0.48	0.25	1.18	-2.843	0.3	0.088	0.047	-2.537	1	1	0.808	-2.762	0.48	0.19	0.386	-3.15	0.82	0.72	1.1	-2.889	0.27	0.096
ENSRNOG00000046027	AABR07034730.1	0.875	1.95833	0.5	1.625	1.782	-3.129	0.19	0.077	-0.794	-3.168	0.62	0.39	-1.197	-3.011	0.42	0.21	-	-	-	-	-1.354	-3.291	0.3	0.11	0.386	-2.935	0.82	0.69
ENSRNOG00000060228	AABR07034750.1	2.625	0.625	1.70833	1.375	-0.955	-3.13	0.52	0.26	0.986	-2.806	0.34	0.23	1.626	-2.823	0.18	0.048	0.667	-2.726	0.53	0.41	0.361	-3.097	0.82	0.75	-0.639	-3.229	0.73	0.54
ENSRNOG00000056188	AABR07034833.2	1.58333	0.5	0.5	0.5	-	-	-	-	1.479	-3.255	0.35	0.093	1.305	-3.156	0.46	0.15	1.382	-3.217	0.39	0.13	-	-	-	-	-	-	-	-
ENSRNOG00000055570	AABR07034940.2	1.79167	0.625	0.5	0.375	-	-	-	-	1.994	-3.199	0.15	0.054	1.076	-3.02	0.5	0.23	1.602	-3.134	0.25	0.091	-	-	-	-	-	-	-	-
ENSRNOG00000061869	AABR07035012.1	62.7917	52.7083	51.3333	56.5417	0.067	0.93	0.82	0.69	0.161	1.151	0.45	0.46	0.18	1.154	0.4	0.36	0.264	1.092	0.22	0.13	-0.067	0.932	0.77	0.71	-0.039	0.996	0.88	0.87
ENSRNOG00000061479	AABR07035065.1	47.7917	45.125	48.0417	53.7083	-0.06	0.769	0.82	0.75	-0.166	0.926	0.39	0.39	0.01	0.846	0.98	1	-0.034	0.84	0.9	0.89	-0.1	0.85	0.52	0.53	-0.201	0.859	0.27	0.2
ENSRNOG00000000887	AABR07035098.1	5.08333	6.04167	4.58333	5.25	0.432	-1.914	0.45	0.41	-0.069	-1.925	1	0.92	-0.31	-1.788	0.72	0.65	0.124	-1.995	0.86	0.91	-0.154	-2.062	0.82	0.81	0.229	-1.851	0.66	0.71
ENSRNOG00000051906	AABR07035561.2	0.25	0.375	1.875	-	-1.944	-3.158	0.14	0.025	-	-	-	-	-	-	-	-	-2.506	-3.215	0.08	0.0055	-	-	-	-	-	-	-	-
ENSRNOG00000057141	AABR07035641.1	4.20833	3.375	3.625	2	0.015	-2.375	1	1	1.005	-2.491	0.27	0.096	0.192	-2.228	0.93	0.8	0.214	-2.287	0.86	0.79	0.809	-2.656	0.32	0.14	0.8	-2.596	0.34	0.15
ENSRNOG00000059625	AABR07035641.2	1.125	1	-	1.25	-	-	-	-	-0.169	-3.197	1	1	0.077	-3.16	1	1	-	-	-	-	-	-	-	-	-0.22	-3.201	1	0.73
ENSRNOG00000056032	AABR07035780.1	26.5417	20.2083	21.3333	25.5417	-0.062	-0.325	0.85	0.9	0.065	0.01	0.86	0.84	0.331	-0.086	0.28	0.21	0.287	-0.097	0.37	0.18	-0.184	-0.208	0.5	0.38	-0.286	-0.198	0.29	0.27
ENSRNOG00000058123	AABR07035780.2	27	17	23.3333	25.0833	-0.434	-0.357	0.14	0.083	0.108	0.009	0.8	0.67	0.597	-0.167	0.057	0.012	0.18	-0.035	0.63	0.48	-0.034	-0.162	0.91	0.9	-0.51	-0.299	0.065	0.016
ENSRNOG00000058398	AABR07035780.3	6.66667	6.04167	7.125	6.04167	-0.165	-1.746	0.87	0.62	0.123	-1.74	0.93	0.74	0.068	-1.693	0.98	0.84	-0.082	-1.676	0.97	0.86	0.249	-1.796	0.75	0.54	0.028	-1.813	1	1
ENSRNOG00000061778	AABR07035780.6	5.75	3.5	3.91667	5.625	-0.071	-2.31	0.93	1	0.05	-1.895	1	0.97	0.605	-2.034	0.45	0.3	0.542	-2.048	0.53	0.21	-0.476	-2.137	0.56	0.34	-0.577	-2.126	0.43	0.36
ENSRNOG00000057201	AABR07035782.1	36.9167	29.1667	37.5	33.8333	-0.341	0.302	0.13	0.11	0.129	0.432	0.66	0.63	0.277	0.38	0.24	0.26	-0.048	0.495	0.97	0.83	0.214	0.355	0.48	0.3	-0.166	0.235	0.42	0.52
ENSRNOG00000052918	AABR07035802.1	13.25	14.1667	13.4583	18.5417	0.098	-0.848	0.88	0.76	-0.475	-0.635	0.15	0.15	-0.16	-0.787	0.77	0.72	-0.039	-0.864	0.92	0.96	-0.401	-0.695	0.17	0.13	-0.345	-0.622	0.28	0.19
ENSRNOG00000060352	AABR07036024.2	1.79167	1.375	0.375	1.625	-	-	-	-	0.19	-2.961	0.96	0.92	0.347	-2.936	0.86	0.8	1.901	-3.187	0.19	0.043	-	-	-	-	-0.179	-3.061	0.96	1
ENSRNOG00000008521	AABR07036066.1	2.75	2.875	2.75	2.125	0.238	-2.521	0.8	0.85	0.429	-2.644	0.71	0.52	-0.133	-2.422	0.91	1	0.1	-2.548	0.96	1	0.362	-2.756	0.74	0.6	0.55	-2.619	0.5	0.42
ENSRNOG00000000964	AABR07036087.1	4.29167	3.08333	3.45833	5	-0.054	-2.412	1	0.93	-0.248	-2.066	0.81	0.69	0.344	-2.223	0.74	0.54	0.296	-2.25	0.74	0.6	-0.503	-2.234	0.42	0.31	-0.604	-2.202	0.4	0.23
ENSRNOG00000051554	AABR07036302.1	2.66667	1.375	1.375	1	0.166	-3.022	0.98	1	1.383	-2.895	0.21	0.049	0.687	-2.709	0.6	0.36	0.869	-2.79	0.44	0.2	0.547	-3.233	0.72	0.71	0.67	-3.143	0.64	0.46
ENSRNOG00000055489	AABR07036391.1	1.25	-	-	1.5	-	-	-	-	-0.07	-3.114	1	1	-	-	-	-	-	-	-	-	-	-	-	-	-	-	-	-
ENSRNOG00000058699	AABR07036452.1	2.33333	1.5	2	2.79167	-0.25	-2.918	0.92	0.79	-0.244	-2.622	0.85	0.84	0.502	-2.77	0.73	0.6	0.26	-2.764	0.87	0.82	-0.47	-2.756	0.58	0.53	-0.767	-2.756	0.43	0.27
ENSRNOG00000058250	AABR07036649.2	7.375	5.25	6.54167	4.16667	-0.215	-1.816	0.78	0.68	0.812	-1.877	0.22	0.064	0.33	-1.691	0.71	0.43	0.138	-1.658	0.94	0.74	0.705	-2.011	0.2	0.11	0.449	-2.064	0.49	0.39
ENSRNOG00000060291	AABR07036723.1	3.45833	2.5	3.125	3.70833	-0.116	-2.555	1	0.84	-0.135	-2.33	0.92	0.94	0.304	-2.417	0.86	0.64	0.186	-2.437	0.87	0.86	-0.297	-2.462	0.69	0.67	-0.446	-2.437	0.64	0.45
ENSRNOG00000003789	AABR07037054.1	2.375	2.33333	1.83333	3.33333	0.466	-2.781	0.7	0.52	-0.418	-2.549	0.76	0.49	-0.106	-2.606	1	1	0.384	-2.769	0.76	0.74	-0.761	-2.715	0.35	0.12	-0.338	-2.558	0.76	0.65
ENSRNOG00000058059	AABR07037112.1	1.29167	0.75	1.125	1.5	-	-	-	-	-0.103	-3.087	1	1	0.648	-3.157	0.79	0.59	0.178	-3.131	1	0.88	-0.247	-3.178	0.92	0.87	-0.768	-3.201	0.65	0.45
ENSRNOG00000046532	AABR07037347.1	1.25	0.875	-	-	-	-	-	-	-	-	-	-	0.338	-3.154	0.95	0.89	-	-	-	-	-	-	-	-	-	-	-	-
ENSRNOG00000061366	AABR07037528.1	203.958	183.208	164.792	200.792	0.188	2.63	0.51	0.46	0.032	2.879	0.87	0.95	0.085	2.859	0.99	0.87	0.288	2.739	0.62	0.54	-0.221	2.656	0.26	0.3	-0.075	2.775	0.61	0.63
ENSRNOG00000056810	AABR07037536.1	5.29167	6.08333	6.5	5.83333	-0.03	-1.741	1	0.96	-0.108	-1.884	0.93	0.84	-0.279	-1.781	0.71	0.61	-0.305	-1.811	0.68	0.45	0.234	-1.85	0.71	0.56	0.157	-1.815	0.78	0.84
ENSRNOG00000045689	AABR07037645.1	1.54167	0.625	0.5	1	-	-	-	-	0.618	-3.139	0.72	0.59	1.054	-3.126	0.56	0.3	1.366	-3.215	0.38	0.2	-	-	-	-	-	-	-	-
ENSRNOG00000052694	AABR07037878.2	1.5	0.625	0.75	1.625	-	-	-	-	-0.069	-3.014	1	0.91	1.126	-3.158	0.46	0.42	0.816	-3.162	0.61	0.56	-0.874	-3.233	0.51	0.32	-1.316	-3.228	0.34	0.21
ENSRNOG00000004319	AABR07038019.1	2.29167	2.58333	2.54167	2	0.129	-2.652	0.97	0.91	0.22	-2.762	0.91	0.92	-0.191	-2.6	0.94	0.82	-0.049	-2.681	1	1	0.302	-2.818	0.81	0.69	0.391	-2.735	0.74	0.6
ENSRNOG00000053721	AABR07039203.1	2.45833	0.125	1.75	1.125	-	-	-	-	1.083	-2.959	0.46	0.13	3.258	-3.067	0.063	0.0013	0.361	-2.806	0.85	0.63	0.726	-3.124	0.55	0.35	-	-	-	-
ENSRNOG00000057427	AABR07039210.1	2	1.5	0.75	0.875	0.932	-3.159	0.52	0.4	1.086	-3.087	0.43	0.17	0.224	-2.863	0.95	0.8	1.183	-3.076	0.4	0.17	-	-	-	-	0.838	-3.171	0.54	0.47
ENSRNOG00000002321	AABR07039541.1	4.75	4.5	2.45833	5.70833	0.94	-2.361	0.2	0.06	-0.24	-1.972	0.78	0.66	-0.025	-2.017	1	1	0.925	-2.324	0.25	0.067	-1.129	-2.291	0.064	0.018	-0.232	-1.998	0.79	0.64
ENSRNOG00000058861	AABR07039697.1	21	24.2917	25.875	23.5833	-0.05	-0.071	0.89	0.85	-0.173	-0.206	0.6	0.57	-0.301	-0.135	0.4	0.26	-0.336	-0.143	0.26	0.17	0.198	-0.144	0.48	0.37	0.108	-0.133	0.76	0.7
ENSRNOG00000048304	AABR07040586.1	1.58333	1.375	3.41667	3.25	-1.109	-2.693	0.22	0.089	-0.955	-2.717	0.35	0.11	0.038	-2.961	1	1	-1.059	-2.679	0.27	0.049	0.143	-2.512	0.92	0.92	-1.01	-2.734	0.27	0.095
ENSRNOG00000003194	AABR07040622.1	8.08333	2.875	3.08333	4.20833	0.064	-2.465	0.97	1	0.853	-1.756	0.15	0.071	1.276	-1.797	0.093	0.025	1.34	-1.862	0.053	0.016	-0.458	-2.367	0.51	0.33	-0.403	-2.292	0.64	0.34
ENSRNOG00000005402	AABR07040938.1	2.45833	2.75	2.875	3.41667	0.081	-2.538	0.97	1	-0.487	-2.495	0.62	0.46	-0.265	-2.526	0.83	0.78	-0.172	-2.602	0.92	0.93	-0.278	-2.514	0.74	0.66	-0.224	-2.438	0.86	0.76
ENSRNOG00000011100	AABR07040947.1	1	1.75	1.5	1.625	0.349	-2.97	0.83	0.9	-0.506	-3.113	0.79	0.64	-0.755	-2.99	0.64	0.41	-0.398	-3.13	0.87	0.76	-0.086	-3.097	1	1	0.244	-2.961	0.89	0.89
ENSRNOG00000046062	AABR07041096.1	8.29167	10.0417	9.04167	8.5	0.192	-1.27	0.64	0.71	-0.024	-1.437	0.97	1	-0.335	-1.258	0.43	0.54	-0.143	-1.393	0.78	0.82	0.154	-1.454	0.76	0.74	0.298	-1.317	0.42	0.53
ENSRNOG00000030645	AABR07041247.1	-	1	-	1.125	-	-	-	-	-	-	-	-	-	-	-	-	-	-	-	-	-	-	-	-	0.005	-3.228	1	1
ENSRNOG00000005665	AABR07041481.1	2.25	2.79167	1.75	2	0.695	-2.716	0.51	0.3	0.163	-2.824	0.96	0.91	-0.459	-2.598	0.73	0.58	0.259	-2.831	0.92	0.81	-0.052	-2.952	1	1	0.6	-2.713	0.54	0.34
ENSRNOG00000058115	AABR07041709.1	18.375	16	19.25	13.875	-0.219	-0.534	0.57	0.37	0.406	-0.639	0.38	0.22	0.118	-0.501	0.91	0.74	-0.098	-0.442	0.74	0.84	0.527	-0.674	0.089	0.017	0.268	-0.745	0.48	0.3
ENSRNOG00000052233	AABR07042454.1	2.79167	5.08333	2.5	3.75	1.139	-2.309	0.087	0.027	-0.473	-2.413	0.7	0.55	-0.957	-2.188	0.26	0.13	0.115	-2.623	0.87	1	-0.619	-2.547	0.37	0.32	0.477	-2.143	0.49	0.3
ENSRNOG00000060419	AABR07042607.1	2.625	2.75	1.75	3.45833	0.745	-2.736	0.45	0.35	-0.364	-2.51	0.76	0.54	-0.201	-2.523	0.93	0.78	0.582	-2.765	0.62	0.51	-0.909	-2.714	0.25	0.13	-0.197	-2.485	0.9	0.8
ENSRNOG00000061644	AABR07042623.1	2.125	3.33333	1.75	2.5	1.043	-2.633	0.22	0.11	-0.351	-2.757	0.78	0.73	-0.861	-2.538	0.37	0.21	0.192	-2.897	0.96	0.91	-0.505	-2.861	0.61	0.46	0.508	-2.522	0.56	0.33
ENSRNOG00000049312	AABR07042633.1	2.79167	1	0.75	1.375	-	-	-	-	1.049	-2.804	0.33	0.11	1.445	-2.794	0.21	0.043	1.725	-2.879	0.12	0.013	-0.66	-3.291	0.68	0.42	-0.421	-3.198	0.83	0.86
ENSRNOG00000054489	AABR07042821.1	21.4583	16.5833	17.0833	15.3333	-0.003	-0.607	0.96	0.99	0.504	-0.454	0.33	0.15	0.281	-0.365	0.51	0.27	0.303	-0.411	0.42	0.36	0.245	-0.695	0.84	0.53	0.173	-0.649	0.77	0.61
ENSRNOG00000061468	AABR07042825.1	9.95833	4.79167	8.45833	5.83333	-0.739	-1.704	0.16	0.042	0.761	-1.502	0.14	0.025	0.93	-1.506	0.09	0.0074	0.205	-1.316	0.74	0.61	0.591	-1.695	0.21	0.077	-0.19	-1.948	0.81	0.63
ENSRNOG00000013826	AABR07042866.1	1.125	1.25	0.75	1.625	0.78	-3.19	0.62	0.57	-0.608	-3.14	0.71	0.62	-0.503	-3.099	0.78	0.88	-	-	-	-	-0.855	-3.233	0.51	0.43	-0.097	-3.039	1	0.88
ENSRNOG00000057776	AABR07042903.2	3.95833	3.66667	4.08333	2.41667	-0.125	-2.249	0.94	0.94	0.706	-2.458	0.45	0.19	0.011	-2.215	1	1	-0.098	-2.215	0.94	1	0.839	-2.496	0.23	0.075	0.675	-2.504	0.41	0.18
ENSRNOG00000058644	AABR07043030.2	-	1.5	0.625	-	1.179	-3.188	0.42	0.14	-	-	-	-	-	-	-	-	-	-	-	-	-	-	-	-	-	-	-	-
ENSRNOG00000059345	AABR07043031.3	2.45833	1	0.625	1	-	-	-	-	1.295	-2.937	0.27	0.062	1.268	-2.861	0.3	0.12	1.78	-2.973	0.14	0.012	-	-	-	-	-	-	-	-
ENSRNOG00000046982	AABR07043085.1	9.29167	10	9.54167	10.25	0.128	-1.245	0.8	0.88	-0.14	-1.241	0.81	0.72	-0.202	-1.193	0.72	0.68	-0.064	-1.285	0.95	0.92	-0.041	-1.299	0.94	0.96	0.04	-1.205	0.93	1
ENSRNOG00000055707	AABR07043133.1	1.66667	1	1.79167	1.125	-0.91	-3.048	0.48	0.32	0.664	-3.063	0.67	0.54	0.798	-3.017	0.63	0.52	-0.112	-2.879	0.99	0.91	0.801	-3.099	0.48	0.32	-	-	-	-
ENSRNOG00000033819	AABR07043141.1	1.4375	0.5	1.125	1.625	-	-	-	-	-0.101	-3.035	1	1	-	-	-	-	0.269	-3.101	0.93	0.89	-0.343	-3.15	0.83	0.87	-1.335	-3.228	0.35	0.12
ENSRNOG00000060383	AABR07043167.4	2.04167	0.625	0.625	0.75	-	-	-	-	1.28	-3.138	0.4	0.15	1.111	-3.04	0.52	0.2	1.37	-3.128	0.34	0.077	-	-	-	-	-	-	-	-
ENSRNOG00000036416	AABR07043169.2	1.25	-	1.25	-	-	-	-	-	-	-	-	-	-	-	-	-	0.014	-3.104	1	1	-	-	-	-	-	-	-	-
ENSRNOG00000055131	AABR07043358.1	2	0.5	1.25	2.25	-	-	-	-	-0.211	-2.845	0.89	1	1.552	-3.096	0.32	0.068	0.481	-2.996	0.8	0.57	-0.645	-2.999	0.55	0.32	-1.769	-3.089	0.14	0.016
ENSRNOG00000052028	AABR07043456.1	8.66667	10.2083	10.375	9.54167	0.02	-1.202	1	1	-0.124	-1.335	0.83	0.82	-0.311	-1.235	0.59	0.41	-0.28	-1.28	0.6	0.4	0.188	-1.304	0.71	0.58	0.163	-1.258	0.75	0.7
ENSRNOG00000046621	AABR07043748.1	23.375	17.6667	18.2083	20.0417	-0.021	-0.512	0.97	1	0.232	-0.219	0.49	0.38	0.345	-0.248	0.28	0.22	0.342	-0.275	0.28	0.21	-0.075	-0.469	0.8	0.78	-0.139	-0.443	0.67	0.6
ENSRNOG00000050326	AABR07043892.1	1.5	1.5	0.75	3	1.046	-3.131	0.45	0.24	-0.927	-2.74	0.4	0.14	-0.185	-2.915	0.97	0.9	0.882	-3.16	0.6	0.34	-1.771	-2.929	0.055	0.0084	-0.76	-2.715	0.45	0.23
ENSRNOG00000055320	AABR07044001.2	2.04167	0.75	1.33333	1.25	-0.462	-3.188	0.87	0.58	0.703	-2.986	0.62	0.37	1.034	-2.966	0.52	0.15	0.589	-2.947	0.68	0.55	0.143	-3.204	1	1	-0.368	-3.23	0.93	0.71
ENSRNOG00000057718	AABR07044139.1	2.58333	4.33333	3.29167	3.33333	0.391	-2.295	0.65	0.49	-0.385	-2.495	0.72	0.54	-0.754	-2.326	0.41	0.12	-0.354	-2.509	0.76	0.61	0.001	-2.463	1	1	0.35	-2.289	0.67	0.48
ENSRNOG00000061610	AABR07044148.1	1.375	0.625	0.875	1.41667	-	-	-	-	-0.069	-3.089	1	1	-	-	-	-	0.471	-3.188	0.83	0.75	-0.533	-3.234	0.71	0.6	-0.88	-3.229	0.53	0.49
ENSRNOG00000000748	AABR07044273.1	6.04167	6.95833	5.04167	8.79167	0.492	-1.807	0.36	0.31	-0.549	-1.58	0.31	0.21	-0.273	-1.665	0.64	0.7	0.216	-1.899	0.82	0.68	-0.727	-1.716	0.11	0.039	-0.279	-1.508	0.69	0.44
ENSRNOG00000058490	AABR07044362.1	5.58333	6.125	4.70833	4.16667	0.367	-1.932	0.6	0.38	0.37	-2.056	0.67	0.45	-0.241	-1.809	0.78	0.66	0.157	-1.983	0.92	0.71	0.243	-2.191	0.73	0.65	0.582	-2.008	0.34	0.17
ENSRNOG00000052534	AABR07044367.1	1.79167	1.375	1.58333	0.875	-0.061	-3.021	1	1	0.926	-3.14	0.56	0.29	0.154	-2.935	0.99	0.9	0.105	-2.971	1	0.89	0.843	-3.233	0.52	0.22	0.743	-3.199	0.63	0.42
ENSRNOG00000051805	AABR07044408.1	8.54167	4.66667	6.16667	5.45833	-0.342	-1.944	0.62	0.47	0.643	-1.634	0.25	0.12	0.791	-1.635	0.18	0.052	0.466	-1.576	0.41	0.21	0.215	-1.928	0.76	0.67	-0.166	-2.01	0.83	0.79
ENSRNOG00000061483	AABR07044412.1	2.45833	2.58333	0.875	2.25	1.498	-2.896	0.14	0.035	0.196	-2.722	0.92	0.92	-0.194	-2.565	0.93	0.83	1.321	-2.927	0.26	0.067	-1.105	-3.073	0.29	0.15	0.368	-2.695	0.74	0.6
ENSRNOG00000055766	AABR07044415.1	16.7083	23	18.5	20.3333	0.344	-0.319	0.26	0.13	-0.272	-0.44	0.43	0.32	-0.527	-0.303	0.12	0.057	-0.169	-0.506	0.66	0.6	-0.066	-0.455	0.82	0.8	0.237	-0.264	0.44	0.29
ENSRNOG00000060751	AABR07044574.1	2.375	1.5	3.08333	1.25	-0.812	-2.693	0.43	0.25	1.05	-2.871	0.36	0.13	0.518	-2.706	0.71	0.54	-0.307	-2.544	0.87	0.75	1.371	-2.86	0.17	0.044	0.508	-3.062	0.73	0.6
ENSRNOG00000055901	AABR07044752.1	1.41667	1.125	0.75	2.04167	-	-	-	-	-0.526	-2.985	0.74	0.57	0.061	-3.069	1	1	0.649	-3.216	0.73	0.73	-1.146	-3.15	0.3	0.14	-0.615	-3.009	0.64	0.54
ENSRNOG00000055711	AABR07044796.1	-	1.25	0.75	0.875	0.818	-3.189	0.61	0.43	-	-	-	-	-	-	-	-	-	-	-	-	-	-	-	-	0.728	-3.2	0.63	0.44
ENSRNOG00000057124	AABR07044824.1	1.45833	1.625	0.75	0.875	1.055	-3.129	0.43	0.25	0.781	-3.169	0.63	0.48	-0.196	-2.912	0.98	0.78	0.867	-3.159	0.59	0.48	-	-	-	-	0.965	-3.141	0.46	0.26
ENSRNOG00000026813	AABR07044933.1	31.875	30.875	33.9167	29.7917	-0.11	0.273	0.69	0.6	0.104	0.245	0.75	0.69	-0.016	0.311	1	0.93	-0.109	0.329	0.73	0.63	0.249	0.204	0.29	0.16	0.1	0.185	0.75	0.62
ENSRNOG00000054465	AABR07045217.1	1.41667	1.5	2.125	2.95833	-0.323	-2.895	0.85	0.79	-1.105	-2.781	0.28	0.11	-0.297	-2.986	0.92	0.9	-0.611	-2.947	0.66	0.43	-0.463	-2.716	0.6	0.52	-0.818	-2.735	0.38	0.27
ENSRNOG00000032964	AABR07045454.1	1.25	-	0.75	-	-	-	-	-	-	-	-	-	-	-	-	-	0.673	-3.217	0.74	0.56	-	-	-	-	-	-	-	-
ENSRNOG00000055063	AABR07047089.1	2.5	1.5	2.125	2.875	-0.222	-2.872	0.93	0.9	-0.26	-2.62	0.85	0.76	0.402	-2.748	0.8	0.61	0.194	-2.744	0.93	0.83	-0.419	-2.736	0.66	0.55	-0.677	-2.735	0.5	0.21
ENSRNOG00000048760	AABR07047219.1	4.79167	1.875	1.625	3.20833	0.349	-2.871	0.83	0.68	0.622	-2.229	0.4	0.26	1.096	-2.285	0.18	0.068	1.468	-2.394	0.062	0.0084	-0.81	-2.756	0.34	0.12	-0.504	-2.633	0.6	0.46
ENSRNOG00000059459	AABR07047256.1	10.5417	6.20833	8.79167	9.875	-0.489	-1.591	0.36	0.22	0.101	-1.2	0.93	0.87	0.711	-1.385	0.19	0.087	0.233	-1.265	0.68	0.62	-0.1	-1.381	0.82	0.85	-0.632	-1.503	0.17	0.097
ENSRNOG00000060892	AABR07047531.1	2.66667	0.625	2.20833	1.25	-1.472	-3.073	0.23	0.095	1.012	-2.91	0.45	0.2	1.725	-2.933	0.26	0.056	0.247	-2.738	0.93	0.79	0.788	-3.046	0.48	0.25	-	-	-	-
ENSRNOG00000048750	AABR07047576.1	1.125	2.875	0.916667	2.45833	1.694	-2.825	0.073	0.009	-1.007	-2.893	0.4	0.13	-1.373	-2.725	0.21	0.019	0.306	-3.216	0.91	1	-1.313	-2.999	0.17	0.056	0.351	-2.577	0.73	0.53
ENSRNOG00000023101	AABR07047835.1	1.375	0.75	-	1	-	-	-	-	0.311	-3.223	0.94	0.74	0.309	-3.154	0.95	0.73	-	-	-	-	-	-	-	-	-	-	-	-
ENSRNOG00000005694	AABR07048253.1	0.833333	1.625	2.33333	1.95833	-0.314	-2.804	0.87	0.71	-1.008	-3.039	0.46	0.22	-0.904	-3.018	0.57	0.46	-1.218	-2.973	0.33	0.12	0.239	-2.84	0.89	0.7	-0.114	-2.868	1	0.9
ENSRNOG00000017640	AABR07048280.1	1.375	0.625	0.875	3	-	-	-	-	-1.111	-2.78	0.28	0.068	-	-	-	-	0.502	-3.187	0.83	0.59	-1.567	-2.906	0.084	0.0086	-1.961	-2.89	0.051	0.0026
ENSRNOG00000027547	AABR07048308.1	3.375	4.45833	3.08333	4.79167	0.684	-2.283	0.33	0.2	-0.454	-2.182	0.59	0.31	-0.444	-2.148	0.6	0.43	0.245	-2.423	0.84	0.76	-0.662	-2.32	0.3	0.12	-0.022	-2.066	1	0.94
ENSRNOG00000031590	AABR07048308.2	11.125	15.8333	10.5417	14.9167	0.625	-0.875	0.058	0.059	-0.397	-0.887	0.38	0.18	-0.578	-0.776	0.15	0.1	0.058	-1.104	0.91	0.94	-0.421	-0.994	0.22	0.1	0.165	-0.692	0.56	0.7
ENSRNOG00000051572	AABR07048342.1	2.70833	1.625	2.54167	2.04167	-0.371	-2.78	0.8	0.49	0.494	-2.718	0.69	0.48	0.52	-2.663	0.72	0.49	0.144	-2.62	0.95	0.93	0.38	-2.839	0.74	0.57	-0.028	-2.89	1	1
ENSRNOG00000038905	AABR07048397.1	2.70833	1.5	1.41667	2.29167	0.169	-3.022	0.98	0.88	0.198	-2.679	0.92	0.92	0.642	-2.728	0.64	0.32	0.826	-2.81	0.48	0.18	-0.597	-2.952	0.57	0.34	-0.463	-2.867	0.72	0.45
ENSRNOG00000047870	AABR07048510.1	1.20833	1.70833	3	2.66667	-0.711	-2.715	0.48	0.27	-1.061	-2.868	0.34	0.11	-0.531	-2.986	0.78	0.53	-1.229	-2.807	0.24	0.048	0.205	-2.639	0.87	0.81	-0.548	-2.777	0.6	0.48
ENSRNOG00000047928	AABR07048653.1	1.25	2.5	3.08333	2.75	-0.06	-2.538	1	0.84	-0.967	-2.846	0.4	0.12	-1.058	-2.754	0.34	0.17	-1.128	-2.785	0.29	0.054	0.208	-2.637	0.87	0.72	0.081	-2.598	0.92	1
ENSRNOG00000051725	AABR07048878.1	25.75	31.7917	26.0417	29.5833	0.323	0.115	0.38	0.24	-0.2	0.094	0.47	0.52	-0.382	0.185	0.25	0.2	-0.041	0.001	0.89	0.94	-0.123	0.026	0.68	0.65	0.159	0.199	0.69	0.56
ENSRNOG00000047278	AABR07049043.1	6.91667	6.45833	9.41667	8.54167	-0.488	-1.522	0.35	0.16	-0.277	-1.546	0.72	0.57	0.025	-1.632	0.99	1	-0.461	-1.47	0.44	0.2	0.239	-1.458	0.68	0.59	-0.303	-1.602	0.6	0.48
ENSRNOG00000054330	AABR07049048.1	7.5	8.83333	6.95833	6.70833	0.362	-1.525	0.57	0.35	0.148	-1.622	0.87	0.77	-0.308	-1.423	0.69	0.5	0.066	-1.594	0.98	0.87	0.119	-1.727	0.87	0.84	0.434	-1.555	0.44	0.24
ENSRNOG00000006721	AABR07049064.1	29.4583	28.6667	28.5833	31.375	0.031	0.117	0.98	0.9	-0.09	0.222	0.75	0.74	-0.037	0.206	0.94	0.93	0.014	0.16	0.99	0.98	-0.066	0.133	0.83	0.78	-0.073	0.178	0.81	0.73
ENSRNOG00000047771	AABR07049119.1	6.91667	8.29167	5.95833	4.75	0.482	-1.65	0.38	0.17	0.507	-1.853	0.48	0.38	-0.337	-1.513	0.63	0.56	0.173	-1.74	0.86	0.81	0.374	-2.009	0.54	0.38	0.817	-1.762	0.11	0.017
ENSRNOG00000052145	AABR07049134.3	1.5	1.125	-	-	-	-	-	-	-	-	-	-	0.277	-3.015	0.92	0.8	-	-	-	-	-	-	-	-	-	-	-	-
ENSRNOG00000052948	AABR07049134.4	2.125	0.875	1.70833	1.375	-0.708	-3.05	0.65	0.43	0.659	-2.983	0.78	0.39	0.975	-2.96	0.7	0.25	0.238	-2.873	1	0.75	0.458	-3.073	0.73	0.64	-0.291	-3.173	0.95	0.73
ENSRNOG00000024197	AABR07049149.1	1.75	0.75	1.25	2	-0.442	-3.19	0.88	0.72	-0.116	-2.893	1	0.91	0.833	-3.021	0.65	0.31	0.407	-3.001	0.82	0.78	-0.496	-3.048	0.69	0.5	-0.958	-3.063	0.47	0.13
ENSRNOG00000054667	AABR07049288.1	1.5	0.875	1	1.66667	-	-	-	-	-0.129	-2.988	1	0.91	0.763	-3.099	0.66	0.63	0.514	-3.105	0.79	0.63	-0.606	-3.151	0.65	0.48	-0.916	-3.142	0.49	0.39
ENSRNOG00000008914	AABR07049348.1	3.41667	2.70833	3.41667	2.66667	-0.179	-2.481	0.91	0.84	0.375	-2.46	0.74	0.55	0.251	-2.379	0.86	0.78	0.08	-2.371	0.98	1	0.324	-2.565	0.74	0.56	0.104	-2.577	0.98	0.92
ENSRNOG00000008953	AABR07049353.1	1.70833	1.75	2.66667	2.20833	-0.308	-2.717	0.88	0.63	-0.353	-2.87	0.83	0.58	-0.331	-2.822	0.85	0.8	-0.622	-2.787	0.62	0.36	0.294	-2.776	0.81	0.7	-0.032	-2.802	1	0.9
ENSRNOG00000054826	AABR07049389.1	2.58333	1.125	1	1.375	0.238	-3.186	0.99	1	0.931	-2.846	0.41	0.17	0.989	-2.792	0.41	0.23	1.244	-2.877	0.28	0.059	-0.282	-3.233	0.9	0.71	-0.081	-3.141	1	1
ENSRNOG00000059476	AABR07049503.1	2.08333	1.5	0.375	1.95833	-	-	-	-	0.22	-2.804	0.91	0.92	0.528	-2.817	0.72	0.61	2.196	-3.078	0.095	0.013	-1.949	-3.233	0.1	0.02	-0.328	-2.96	0.83	0.78
ENSRNOG00000022150	AABR07049524.1	6.45833	2.08333	3.625	2.79167	-0.648	-2.536	0.49	0.24	1.252	-2.111	0.058	0.0037	1.437	-2.087	0.051	0.00087	0.809	-1.998	0.22	0.056	0.471	-2.546	0.55	0.44	-0.223	-2.693	0.91	0.73
ENSRNOG00000049469	AABR07049554.2	1.125	1.25	0.75	1	0.825	-3.188	0.61	0.46	0.266	-3.225	0.94	1	-0.309	-3.043	0.92	0.89	-	-	-	-	-	-	-	-	0.558	-3.17	0.73	0.73
ENSRNOG00000056344	AABR07049578.1	1.41667	1.25	2.70833	1.25	-0.901	-2.846	0.41	0.21	0.02	-3.166	1	1	-0.15	-3.066	1	1	-1.039	-2.871	0.35	0.17	1.095	-2.95	0.25	0.064	0.159	-3.142	1	1
ENSRNOG00000057688	AABR07049695.4	0.5	0.625	2.04167	0.75	-1.431	-3.074	0.24	0.14	-	-	-	-	-	-	-	-	-1.892	-3.129	0.16	0.025	1.439	-3.15	0.19	0.057	-	-	-	-
ENSRNOG00000059520	AABR07050052.1	2.625	1.375	0.8125	0.875	0.919	-3.158	0.52	0.35	1.562	-2.917	0.17	0.041	0.684	-2.707	0.59	0.37	1.603	-2.901	0.14	0.056	-	-	-	-	0.855	-3.171	0.55	0.33
ENSRNOG00000037091	AABR07050222.1	15.9583	11.4167	15.0833	15.0417	-0.356	-0.886	0.37	0.16	0.108	-0.666	0.82	0.77	0.412	-0.762	0.35	0.16	0.065	-0.658	0.91	0.89	0.081	-0.786	0.88	0.81	-0.318	-0.892	0.42	0.21
ENSRNOG00000060917	AABR07050298.1	6.54167	6.125	6.29167	4.91667	0.024	-1.771	1	1	0.429	-1.859	0.53	0.35	0.001	-1.677	1	1	0.037	-1.724	1	1	0.427	-1.962	0.46	0.3	0.408	-1.913	0.5	0.35
ENSRNOG00000059160	AABR07050399.1	2.08333	2.25	4.70833	2.70833	-0.835	-2.358	0.27	0.14	-0.289	-2.699	0.84	0.65	-0.277	-2.66	0.89	0.74	-1.1	-2.402	0.17	0.052	0.844	-2.412	0.21	0.11	-0.031	-2.652	1	1
ENSRNOG00000055071	AABR07050415.1	1.5	1.75	2.95833	3.83333	-0.511	-2.673	0.63	0.52	-1.278	-2.602	0.17	0.019	-0.41	-2.864	0.85	0.69	-0.928	-2.745	0.4	0.18	-0.341	-2.462	0.69	0.57	-0.89	-2.538	0.28	0.12
ENSRNOG00000059071	AABR07050648.1	0.875	-	-	1.75	-	-	-	-	-0.911	-3.141	0.56	0.3	-	-	-	-	-	-	-	-	-	-	-	-	-	-	-	-
ENSRNOG00000005062	AABR07051190.1	4.5	7.29167	5.58333	5.20833	0.422	-1.74	0.44	0.36	-0.218	-2.036	0.81	0.64	-0.759	-1.776	0.23	0.077	-0.333	-1.997	0.68	0.44	0.151	-1.998	0.86	0.73	0.529	-1.781	0.31	0.21
ENSRNOG00000059773	AABR07051218.1	1.16667	1.375	3.04167	2.79167	-0.983	-2.737	0.31	0.16	-1.125	-2.846	0.3	0.081	-0.304	-3.041	0.92	0.89	-1.278	-2.786	0.21	0.042	0.196	-2.602	0.87	0.82	-0.835	-2.799	0.41	0.18
ENSRNOG00000024412	AABR07051240.1	1.125	1.125	1	1.625	0.336	-3.159	0.9	0.87	-0.454	-3.113	0.79	0.75	-0.292	-3.096	0.93	1	0.062	-3.215	1	1	-0.487	-3.178	0.73	0.59	-0.19	-3.063	0.97	0.88
ENSRNOG00000057532	AABR07051250.1	0.75	0.5	0.25	1.83333	-	-	-	-	-1.211	-3.142	0.42	0.16	-	-	-	-	-	-	-	-	-2.287	-3.291	0.076	0.011	-1.507	-3.172	0.25	0.097
ENSRNOG00000056471	AABR07051251.1	2.41667	1	0.375	2	-	-	-	-	0.335	-2.762	0.8	0.73	0.939	-2.82	0.48	0.22	2.33	-3.027	0.068	0.0045	-1.969	-3.233	0.1	0.018	-0.615	-3.011	0.65	0.4
ENSRNOG00000046288	AABR07051353.1	1.125	1.25	1.54167	0.625	-0.093	-3.023	1	1	-	-	-	-	-0.379	-3.071	0.86	0.89	-0.474	-3.102	0.8	0.76	1.253	-3.29	0.33	0.22	-	-	-	-
ENSRNOG00000059802	AABR07051485.1	3.04167	3.45833	1.83333	4.33333	1.052	-2.631	0.22	0.077	-0.589	-2.325	0.46	0.27	-0.332	-2.39	0.78	0.7	0.737	-2.718	0.49	0.25	-1.29	-2.548	0.062	0.014	-0.273	-2.258	0.75	0.61
ENSRNOG00000058364	AABR07051515.1	4.66667	5.45833	6.125	7.29167	-0.113	-1.87	0.9	0.91	-0.617	-1.805	0.31	0.12	-0.287	-1.935	0.79	0.58	-0.381	-1.924	0.61	0.38	-0.204	-1.757	0.69	0.6	-0.355	-1.757	0.5	0.44
ENSRNOG00000059518	AABR07051515.2	1.75	0.8125	1.83333	0.625	-1.043	-3.102	0.44	0.18	1.306	-3.221	0.42	0.17	0.895	-3.093	0.63	0.44	-0.155	-2.945	0.95	1	1.457	-3.232	0.21	0.063	-	-	-	-
ENSRNOG00000048601	AABR07052084.1	0.375	1.875	1.6875	-	0.173	-2.871	0.98	0.79	-	-	-	-	-2.193	-3.122	0.13	0.017	-1.989	-3.216	0.17	0.041	-	-	-	-	-	-	-	-
ENSRNOG00000005951	AABR07052085.1	3.91667	2.45833	2.5	2.83333	0.127	-2.653	0.97	1	0.437	-2.394	0.66	0.47	0.51	-2.363	0.63	0.41	0.649	-2.44	0.48	0.25	-0.177	-2.677	0.89	0.91	-0.091	-2.596	0.99	0.92
ENSRNOG00000054287	AABR07052504.1	0.75	1.45833	1	0.625	0.438	-3.074	0.82	0.79	-	-	-	-	-0.918	-3.099	0.63	0.25	-	-	-	-	-	-	-	-	1.277	-3.228	0.36	0.13
ENSRNOG00000061018	AABR07052529.1	1.66667	1.5	1.70833	0.875	0.049	-2.945	1	1	0.989	-3.115	0.51	0.31	0.011	-2.865	1	1	0.069	-2.924	1	1	0.947	-3.205	0.44	0.17	0.958	-3.143	0.47	0.24
ENSRNOG00000031935	AABR07052587.1	1.95833	2.375	2.41667	1.75	0.194	-2.674	0.91	0.82	0.189	-2.912	0.96	0.91	-0.467	-2.681	0.73	0.63	-0.263	-2.784	0.87	0.91	0.483	-2.905	0.66	0.46	0.635	-2.799	0.53	0.39
ENSRNOG00000056417	AABR07052697.1	0.75	2.25	0.75	0.625	1.449	-3.02	0.21	0.075	-	-	-	-	-1.397	-2.96	0.31	0.093	-	-	-	-	-	-	-	-	1.777	-3.087	0.12	0.022
ENSRNOG00000059883	AABR07052758.1	1	-	1.125	1.125	-	-	-	-	-0.148	-3.254	1	1	-	-	-	-	-	-	-	-	-0.009	-3.29	1	1	-	-	-	-
ENSRNOG00000060152	AABR07052894.1	-	1	1.625	-	-0.515	-3.051	0.83	0.52	-	-	-	-	-	-	-	-	-	-	-	-	-	-	-	-	-	-	-	-
ENSRNOG00000004381	AABR07053065.1	0.75	0.375	1.125	2.25	-	-	-	-	-1.513	-3.06	0.26	0.061	-	-	-	-	-	-	-	-	-0.948	-3.047	0.36	0.2	-2.133	-3.115	0.081	0.011
ENSRNOG00000059850	AABR07053091.1	1.875	1.125	2.70833	1.25	-1.029	-2.871	0.35	0.16	0.547	-3.033	0.74	0.56	0.546	-2.961	0.79	0.59	-0.486	-2.762	0.68	0.57	1.068	-2.95	0.25	0.13	-0.006	-3.17	1	1
ENSRNOG00000053580	AABR07053471.1	1.54167	0.625	0.625	0.875	-	-	-	-	0.727	-3.193	0.69	0.47	0.952	-3.152	0.6	0.41	1.049	-3.214	0.53	0.29	-	-	-	-	-	-	-	-
ENSRNOG00000056645	AABR07053483.1	0.9375	1.75	-	1.5	-	-	-	-	-0.529	-3.17	0.79	0.59	-1.036	-2.988	0.5	0.25	-	-	-	-	-	-	-	-	0.488	-2.961	0.74	0.56
ENSRNOG00000059916	AABR07053483.2	1.75	2.5	0.625	1	1.847	-2.97	0.084	0.023	0.894	-3.063	0.53	0.32	-0.496	-2.685	0.73	0.54	1.371	-3.105	0.33	0.13	-	-	-	-	1.367	-2.936	0.17	0.044
ENSRNOG00000051627	AABR07053580.1	5.20833	3.45833	3.66667	3.91667	-0.044	-2.317	1	1	0.378	-2.079	0.64	0.48	0.52	-2.056	0.65	0.39	0.487	-2.107	0.53	0.36	-0.075	-2.337	0.96	0.93	-0.157	-2.28	1	0.82
ENSRNOG00000057409	AABR07053667.1	3.79167	3.83333	4.08333	2.79167	-0.029	-2.249	1	1	0.482	-2.47	0.67	0.44	-0.099	-2.241	0.9	1	-0.12	-2.272	0.86	1	0.656	-2.479	0.36	0.2	0.581	-2.45	0.46	0.32
ENSRNOG00000011715	AABR07053669.1	1.25	1.5	1.125	1.375	0.669	-3.075	0.64	0.61	-0.06	-3.115	1	1	-0.404	-2.966	0.85	0.66	0.232	-3.159	0.92	1	-0.273	-3.232	0.9	0.86	0.365	-3.036	0.82	0.75
ENSRNOG00000017740	AABR07053707.1	2.25	1.125	2.66667	1.95833	-0.895	-2.85	0.43	0.15	0.253	-2.801	0.91	0.82	0.766	-2.841	0.64	0.26	-0.174	-2.679	0.93	0.92	0.451	-2.818	0.67	0.47	-0.515	-2.987	0.75	0.43
ENSRNOG00000033913	AABR07053734.1	5.70833	4.75	4.125	4.625	0.309	-2.144	0.67	0.68	0.283	-1.954	0.74	0.6	0.172	-1.881	0.88	0.78	0.484	-2.024	0.47	0.4	-0.148	-2.219	0.77	0.89	0.088	-2.065	0.94	0.95
ENSRNOG00000053070	AABR07053749.1	31.5833	24.4583	28.5417	27.125	-0.19	0.028	0.67	0.47	0.221	0.176	0.45	0.5	0.302	0.174	0.53	0.4	0.115	0.215	0.73	0.73	0.15	0.025	0.55	0.51	-0.088	-0.017	0.97	0.73
ENSRNOG00000057381	AABR07053771.1	2.04167	2.75	4.79167	5.125	-0.639	-2.307	0.41	0.25	-1.253	-2.328	0.11	0.013	-0.505	-2.598	0.73	0.35	-1.135	-2.401	0.17	0.026	-0.086	-2.108	0.9	1	-0.765	-2.241	0.25	0.13
ENSRNOG00000054840	AABR07053837.1	2.5	3.91667	3.29167	1.95833	0.318	-2.359	0.75	0.63	0.347	-2.72	0.8	0.73	-0.637	-2.376	0.54	0.32	-0.298	-2.527	0.81	0.57	0.678	-2.696	0.42	0.22	0.961	-2.538	0.23	0.11
ENSRNOG00000056548	AABR07053885.1	2.58333	3.08333	2.58333	1.79167	0.337	-2.553	0.79	0.6	0.65	-2.759	0.56	0.41	-0.279	-2.463	0.88	0.71	0.076	-2.602	1	1	0.609	-2.86	0.52	0.43	0.911	-2.711	0.31	0.14
ENSRNOG00000057476	AABR07054045.1	12.2083	7.70833	9.25	8.54167	-0.243	-1.428	0.61	0.65	0.514	-1.166	0.25	0.11	0.58	-1.163	0.2	0.16	0.353	-1.111	0.46	0.31	0.197	-1.422	0.68	0.61	-0.105	-1.493	0.86	0.87
ENSRNOG00000005920	AABR07054266.1	1.79167	1.5	0.875	2.75	0.768	-3.13	0.62	0.34	-0.435	-2.701	0.74	0.38	0.25	-2.842	0.9	1	1.035	-3.027	0.46	0.25	-1.448	-2.952	0.12	0.016	-0.72	-2.778	0.47	0.3
ENSRNOG00000005116	AABR07054332.1	26.2917	26.7083	28.5417	23.5417	-0.05	0.065	0.92	0.81	0.158	-0.046	0.64	0.61	-0.105	0.086	0.81	0.74	-0.148	0.078	0.68	0.58	0.34	-0.069	0.18	0.097	0.245	-0.061	0.37	0.29
ENSRNOG00000050899	AABR07054362.1	2.66667	2.04167	2.625	1.625	-0.178	-2.696	0.95	0.82	0.789	-2.764	0.46	0.32	0.276	-2.588	0.86	0.85	0.104	-2.587	0.96	1	0.726	-2.883	0.45	0.22	0.505	-2.891	0.67	0.55
ENSRNOG00000043645	AABR07054401.1	2.41667	0.25	0.875	1	-	-	-	-	1.282	-2.939	0.28	0.089	2.695	-2.991	0.052	0.0019	1.345	-2.926	0.26	0.098	-	-	-	-	-	-	-	-
ENSRNOG00000049208	AABR07054456.3	0.9375	1	1.125	1.75	-0.096	-3.187	1	1	-0.737	-3.116	0.65	0.41	-	-	-	-	-0.281	-3.216	0.96	0.87	-0.425	-3.124	0.75	0.75	-0.564	-3.089	0.7	0.62
ENSRNOG00000040443	AABR07054473.1	2.29167	1.25	2.33333	0.625	-0.726	-2.896	0.55	0.36	1.742	-3.062	0.17	0.037	0.683	-2.84	0.65	0.41	-0.032	-2.723	1	1	1.797	-3.124	0.087	0.0089	-	-	-	-
ENSRNOG00000056512	AABR07054609.1	1.625	-	-	0.875	-	-	-	-	0.71	-3.194	0.69	0.49	-	-	-	-	-	-	-	-	-	-	-	-	-	-	-	-
ENSRNOG00000036747	AABR07054723.1	1.625	0.625	-	-	-	-	-	-	-	-	-	-	1.023	-3.099	0.66	0.27	-	-	-	-	-	-	-	-	-	-	-	-
ENSRNOG00000054244	AABR07054752.1	1.5	-	-	0.75	-	-	-	-	1.003	-3.196	0.54	0.29	-	-	-	-	-	-	-	-	-	-	-	-	-	-	-	-
ENSRNOG00000058795	AABR07054855.1	1.875	-	-	0.875	-	-	-	-	1.013	-3.115	0.51	0.2	-	-	-	-	-	-	-	-	-	-	-	-	-	-	-	-
ENSRNOG00000052044	AABR07054979.1	3.33333	3.95833	4.125	3.16667	0.104	-2.191	0.91	0.95	0.19	-2.397	0.85	0.94	-0.311	-2.179	0.76	0.67	-0.205	-2.265	0.9	0.75	0.431	-2.413	0.57	0.46	0.496	-2.322	0.48	0.43
ENSRNOG00000052669	AABR07055162.1	7.875	7.41667	7.20833	7.29167	0.062	-1.622	1	0.87	0.106	-1.538	0.91	0.82	0.043	-1.491	0.96	1	0.118	-1.547	0.9	0.76	0.022	-1.667	1	1	0.044	-1.612	1	0.96
ENSRNOG00000056878	AABR07055492.1	7.125	6.20833	6.375	8.91667	0.021	-1.753	0.94	1	-0.316	-1.465	0.62	0.44	0.121	-1.605	0.95	0.87	0.149	-1.666	0.81	0.83	-0.441	-1.603	0.32	0.17	-0.446	-1.538	0.44	0.23
ENSRNOG00000039997	AABR07055527.1	3.04167	2.375	1.875	3.41667	0.443	-2.78	0.7	0.72	-0.14	-2.413	0.96	0.87	0.268	-2.491	0.84	0.79	0.707	-2.644	0.45	0.4	-0.843	-2.677	0.27	0.16	-0.427	-2.523	0.66	0.42
ENSRNOG00000000958	AABR07055943.1	0.5	1.5	1	1.625	0.571	-3.103	0.72	0.63	-1.496	-3.255	0.36	0.049	-	-	-	-	-	-	-	-	-0.495	-3.178	0.73	0.57	0.045	-3.011	1	1
ENSRNOG00000009072	AABR07056013.1	5.29167	5.33333	3.08333	3.08333	0.888	-2.189	0.16	0.084	0.745	-2.184	0.31	0.17	-0.11	-1.869	0.92	0.91	0.792	-2.188	0.27	0.14	-0.007	-2.564	1	1	0.832	-2.187	0.17	0.11
ENSRNOG00000054038	AABR07056103.1	5.25	5.16667	5.29167	5.625	-0.009	-1.993	1	1	-0.124	-1.925	0.86	0.85	-0.048	-1.932	1	0.96	-0.042	-1.969	1	1	-0.055	-1.987	0.93	1	-0.1	-1.949	0.89	0.95
ENSRNOG00000060952	AABR07056183.1	2.45833	1.70833	1.04167	2.125	0.729	-3.048	0.56	0.52	0.249	-2.718	0.91	0.87	0.467	-2.705	0.81	0.65	1.169	-2.898	0.31	0.19	-0.918	-3.047	0.37	0.25	-0.215	-2.845	0.94	0.81
ENSRNOG00000032424	AABR07056556.1	1.25	1	2.125	0.875	-0.712	-2.97	0.6	0.3	0.555	-3.226	0.78	0.73	0.082	-3.072	1	1	-0.619	-2.949	0.67	0.43	1.223	-3.123	0.25	0.093	-	-	-	-
ENSRNOG00000054263	AABR07056576.1	3.16667	4.20833	3.08333	4.16667	0.551	-2.343	0.48	0.35	-0.432	-2.339	0.59	0.57	-0.52	-2.272	0.54	0.49	0.032	-2.503	1	1	-0.439	-2.412	0.54	0.41	0.067	-2.199	0.97	1
ENSRNOG00000057371	AABR07056608.1	0.625	1.5	-	1.5	-	-	-	-	-1.096	-3.251	0.49	0.38	-1.343	-3.123	0.38	0.21	-	-	-	-	-	-	-	-	0.234	-3.01	0.9	1
ENSRNOG00000054216	AABR07056858.1	4.25	2.625	4.04167	2.875	-0.467	-2.377	0.6	0.34	0.609	-2.361	0.47	0.28	0.504	-2.281	0.62	0.32	0.051	-2.188	1	0.95	0.592	-2.462	0.41	0.28	0.089	-2.576	0.98	1
ENSRNOG00000052964	AABR07056998.1	0.6875	1.125	1.83333	1.29167	-0.4	-2.996	0.83	0.62	-0.751	-3.254	0.68	0.53	-	-	-	-	-1.199	-3.129	0.4	0.21	0.466	-3.073	0.73	0.51	0.008	-3.117	1	1
ENSRNOG00000057380	AABR07057161.1	1.91667	0.75	2.70833	1.375	-1.529	-2.944	0.16	0.022	0.414	-3.01	0.82	0.66	1.014	-3.041	0.53	0.22	-0.506	-2.763	0.68	0.44	0.951	-2.927	0.31	0.1	-0.623	-3.228	0.72	0.53
ENSRNOG00000057241	AABR07057233.2	1.5	-	1.125	-	-	-	-	-	-	-	-	-	-	-	-	-	0.194	-3.13	1	0.89	-	-	-	-	-	-	-	-
ENSRNOG00000004453	AABR07057250.1	1.5	1.375	1.70833	2.125	-0.169	-2.995	0.98	0.89	-0.471	-2.937	0.75	0.57	-0.055	-2.988	1	1	-0.214	-2.997	0.95	1	-0.221	-2.951	0.89	0.89	-0.429	-2.937	0.76	0.52
ENSRNOG00000014169	AABR07057460.1	0.875	2.20833	1.625	0.5	0.442	-2.848	0.76	0.59	-	-	-	-	-1.193	-2.935	0.38	0.095	-0.742	-3.104	0.64	0.39	1.597	-3.291	0.19	0.092	2.004	-3.114	0.079	0.011
ENSRNOG00000058442	AABR07057510.1	1.125	1.625	0.5	0.625	1.628	-3.158	0.24	0.1	-	-	-	-	-0.872	-3.013	0.56	0.49	-	-	-	-	-	-	-	-	1.461	-3.17	0.24	0.15
ENSRNOG00000061701	AABR07057590.1	1.6875	0.625	-	1.75	-	-	-	-	-0.085	-2.937	1	1	1.135	-3.096	0.48	0.29	-	-	-	-	-	-	-	-	-1.243	-3.142	0.32	0.19
ENSRNOG00000057824	AABR07057617.1	1.58333	1.625	2.95833	1.125	-0.718	-2.716	0.48	0.28	0.472	-3.115	0.8	0.64	-0.187	-2.913	0.97	1	-0.894	-2.744	0.4	0.18	1.4	-2.905	0.11	0.027	0.642	-3.088	0.65	0.47
ENSRNOG00000060927	AABR07057683.1	5.79167	4.5	9.16667	5.16667	-0.97	-1.667	0.081	0.022	0.161	-1.896	0.85	0.81	0.298	-1.888	0.81	0.64	-0.672	-1.564	0.24	0.099	0.859	-1.695	0.062	0.012	-0.143	-2.03	0.97	0.77
ENSRNOG00000056050	AABR07057798.1	29.4167	22.75	33.0417	30.8333	-0.499	0.073	0.14	0.089	-0.046	0.186	0.69	0.96	0.297	0.034	0.67	0.51	-0.176	0.233	0.53	0.74	0.168	0.211	0.64	0.53	-0.382	0.021	0.1	0.11
ENSRNOG00000061127	AABR07057844.2	23.2083	20.0417	22	19.2083	-0.091	-0.306	0.83	0.71	0.267	-0.269	0.49	0.27	0.129	-0.193	0.78	0.62	0.048	-0.189	0.95	0.86	0.25	-0.385	0.42	0.23	0.118	-0.392	0.75	0.66
ENSRNOG00000058219	AABR07057848.1	-	1.625	0.625	-	1.287	-3.157	0.34	0.18	-	-	-	-	-	-	-	-	-	-	-	-	-	-	-	-	-	-	-	-
ENSRNOG00000058406	AABR07057946.1	2.08333	2.04167	2.33333	1.375	-0.025	-2.78	1	1	0.66	-2.938	0.63	0.4	-0.026	-2.725	1	1	-0.038	-2.764	1	1	0.729	-2.998	0.49	0.25	0.664	-2.96	0.58	0.32
ENSRNOG00000057662	AABR07058192.1	1.91667	0.5	1.375	1.125	-	-	-	-	0.755	-3.035	0.6	0.35	1.587	-3.07	0.3	0.048	0.404	-2.949	0.83	0.54	0.382	-3.205	0.82	0.86	-	-	-	-
ENSRNOG00000061389	AABR07058233.1	0.875	1.5	-	1.375	-	-	-	-	-0.57	-3.226	0.77	0.72	-0.766	-3.124	0.69	0.35	-	-	-	-	-	-	-	-	0.176	-3.088	0.99	0.88
ENSRNOG00000054367	AABR07058287.1	62.2917	61.2917	54.4583	59.0417	0.198	1.076	0.3	0.16	0.083	1.176	0.78	0.63	-0.049	1.246	0.86	0.82	0.164	1.121	0.48	0.27	-0.047	1.004	0.77	0.75	0.111	1.131	0.57	0.47
ENSRNOG00000055973	AABR07058498.1	2.04167	1.25	1.125	1.25	0.196	-3.131	0.98	0.88	0.714	-2.986	0.62	0.37	0.539	-2.888	0.75	0.57	0.754	-2.973	0.6	0.37	-0.005	-3.233	1	1	0.156	-3.143	1	1
ENSRNOG00000029243	AABR07058578.1	3.20833	4.41667	3.875	4.625	0.262	-2.203	0.76	0.74	-0.451	-2.213	0.59	0.37	-0.452	-2.186	0.64	0.44	-0.174	-2.323	0.9	0.79	-0.243	-2.234	0.72	0.64	-0.017	-2.104	1	1
ENSRNOG00000060017	AABR07058578.2	1.83333	0.375	0.375	0.625	-	-	-	-	1.412	-3.167	0.32	0.094	1.848	-3.127	0.25	0.035	1.913	-3.187	0.19	0.022	-	-	-	-	-	-	-	-
ENSRNOG00000058598	AABR07058722.1	0.5	1.875	0.5	0.375	1.76	-3.129	0.16	0.057	-	-	-	-	-1.883	-3.095	0.2	0.021	-	-	-	-	-	-	-	-	2.179	-3.198	0.083	0.0064
ENSRNOG00000060824	AABR07058723.1	1.125	1.625	0.625	0.625	1.374	-3.13	0.29	0.12	-	-	-	-	-0.609	-2.961	0.71	0.55	-	-	-	-	-	-	-	-	1.452	-3.17	0.24	0.13
ENSRNOG00000053433	AABR07058724.1	1	2.83333	2.45833	1.375	0.385	-2.614	0.72	0.63	-0.265	-3.167	0.94	0.88	-1.429	-2.77	0.2	0.031	-1.037	-2.947	0.39	0.14	0.806	-2.974	0.43	0.19	1.147	-2.799	0.21	0.068
ENSRNOG00000058206	AABR07058788.3	-	-	1.125	1	-	-	-	-	-	-	-	-	-	-	-	-	-	-	-	-	0.325	-3.291	0.93	0.72	-	-	-	-
ENSRNOG00000002475	AABR07058831.1	38.7083	34.0417	37.125	37.8333	-0.086	0.417	0.95	0.7	0.037	0.541	0.93	0.92	0.118	0.526	0.87	0.72	0.037	0.523	0.87	0.92	0.032	0.429	1	0.87	-0.096	0.437	0.9	0.7
ENSRNOG00000053300	AABR07058985.1	26.125	28.2917	25.3333	31.0833	0.199	0.015	0.48	0.36	-0.249	0.128	0.3	0.42	-0.191	0.107	0.5	0.56	0.016	-0.021	1	0.98	-0.234	0.037	0.29	0.24	-0.076	0.159	0.8	0.71
ENSRNOG00000059271	AABR07058985.2	1.79167	0.5	1.5	1	-	-	-	-	0.849	-3.087	0.58	0.32	1.521	-3.096	0.33	0.082	0.308	-2.971	0.88	0.79	0.572	-3.233	0.72	0.44	-	-	-	-
ENSRNOG00000058840	AABR07059003.1	1	-	-	2	-	-	-	-	-0.772	-3.038	0.6	0.31	-	-	-	-	-	-	-	-	-	-	-	-	-	-	-	-
ENSRNOG00000050173	AABR07059072.1	1.875	1.625	1.25	1.20833	0.506	-2.996	0.75	0.63	0.576	-3.013	0.69	0.61	-0.03	-2.819	1	1	0.494	-2.976	0.76	0.67	0.128	-3.205	1	1	0.595	-3.036	0.65	0.53
ENSRNOG00000061080	AABR07059168.2	279.917	302.792	257.583	336.167	0.265	3.308	0.32	0.3	-0.256	3.482	0.2	0.38	-0.186	3.448	0.49	0.57	0.095	3.28	0.94	0.82	-0.317	3.346	0.096	0.16	-0.094	3.501	0.36	0.45
ENSRNOG00000047566	AABR07059807.1	3	1.125	2	1.54167	-0.838	-2.995	0.5	0.42	0.943	-2.721	0.37	0.17	1.364	-2.727	0.21	0.078	0.559	-2.624	0.62	0.42	0.415	-2.975	0.73	0.65	-0.437	-3.115	0.77	0.77
ENSRNOG00000054042	AABR07060118.1	2.41667	0.875	1.875	1.375	-0.853	-3.075	0.55	0.37	0.864	-2.869	0.47	0.34	1.286	-2.864	0.32	0.1	0.441	-2.765	0.75	0.64	0.458	-3.072	0.73	0.63	-0.439	-3.199	0.84	0.72
ENSRNOG00000048544	AABR07060165.1	10.625	9.29167	11.1667	8.20833	-0.23	-1.224	0.75	0.48	0.369	-1.286	0.51	0.27	0.131	-1.168	0.89	0.75	-0.089	-1.125	0.96	0.81	0.483	-1.348	0.29	0.11	0.222	-1.396	0.66	0.52
ENSRNOG00000027445	AABR07060293.1	0.9375	1.25	-	1.625	-	-	-	-	-0.655	-3.141	0.71	0.37	-0.48	-3.126	0.86	0.73	-	-	-	-	-	-	-	-	-0.195	-3.061	0.96	1
ENSRNOG00000061944	AABR07060473.1	2.16667	1.5	2.125	2.29167	-0.465	-2.895	0.69	0.8	0.038	-2.76	1	1	0.479	-2.816	0.71	0.82	0.038	-2.746	1	1	0.043	-2.839	1	1	-0.481	-2.91	0.68	0.69
ENSRNOG00000061984	AABR07060481.1	1.75	1	1.125	1.375	-	-	-	-	0.24	-3.06	0.95	0.9	0.62	-3.067	0.74	0.65	0.396	-3.075	0.86	0.63	-0.13	-3.205	1	1	-0.386	-3.198	0.83	0.88
ENSRNOG00000053029	AABR07060560.2	1.375	-	1.5	-	-	-	-	-	-	-	-	-	-	-	-	-	-0.112	-3.024	1	1	-	-	-	-	-	-	-	-
ENSRNOG00000015328	AABR07060577.1	2.33333	2.25	5.41667	2.29167	-1.133	-2.278	0.1	0.027	0.05	-2.682	1	1	0.005	-2.623	1	1	-1.123	-2.26	0.14	0.024	1.213	-2.35	0.057	0.02	0.034	-2.715	1	1
ENSRNOG00000008611	AABR07060593.1	2.91667	3.33333	3.66667	2.41667	-0.025	-2.362	1	1	0.288	-2.567	0.82	0.67	-0.219	-2.366	0.86	0.78	-0.234	-2.405	0.86	0.7	0.555	-2.565	0.5	0.3	0.484	-2.524	0.56	0.43
ENSRNOG00000033748	AABR07060610.1	1.25	0.875	1.25	-	-	-	-	-	-	-	-	-	0.6	-3.153	0.78	0.74	0.028	-3.102	1	1	-	-	-	-	-	-	-	-
ENSRNOG00000049140	AABR07060678.1	1.75	1.125	0.375	1.125	-	-	-	-	0.638	-3.087	0.73	0.46	0.416	-2.986	0.85	0.67	1.812	-3.215	0.22	0.093	-	-	-	-	0.186	-3.199	1	1
ENSRNOG00000038437	AABR07060746.1	1.5	-	-	0.75	-	-	-	-	0.82	-3.253	0.68	0.37	-	-	-	-	-	-	-	-	-	-	-	-	-	-	-	-
ENSRNOG00000059421	AABR07061448.2	4.5	1.75	4.75	4.25	-1.253	-2.442	0.094	0.018	0.108	-2.154	0.94	0.96	1.178	-2.378	0.17	0.039	-0.063	-2.1	1	0.95	0.21	-2.217	0.83	0.68	-1.086	-2.503	0.15	0.063
ENSRNOG00000056263	AABR07061465.1	1.5	0.5	-	1.375	-	-	-	-	0.215	-3.063	0.95	0.92	1.287	-3.157	0.46	0.17	-	-	-	-	-	-	-	-	-	-	-	-
ENSRNOG00000053654	AABR07061614.2	10.9583	8.625	7.875	9.29167	0.185	-1.457	0.72	0.71	0.2	-1.196	0.73	0.76	0.249	-1.176	0.74	0.68	0.432	-1.284	0.42	0.41	-0.195	-1.471	0.67	0.65	-0.055	-1.355	1	0.89
ENSRNOG00000057550	AABR07061964.1	3.70833	2.375	2.91667	1.95833	-0.196	-2.594	0.9	0.84	0.94	-2.549	0.3	0.096	0.526	-2.398	0.62	0.38	0.339	-2.391	0.75	0.62	0.622	-2.756	0.47	0.39	0.394	-2.777	0.74	0.6
ENSRNOG00000053906	AABR07061979.1	0.75	0.875	2.45833	1	-1.072	-2.946	0.38	0.099	-	-	-	-	-	-	-	-	-1.359	-2.995	0.26	0.069	1.221	-3.046	0.22	0.086	-	-	-	-
ENSRNOG00000053096	AABR07062061.1	2.70833	1.25	1.625	1.125	-0.423	-3.047	0.81	0.74	1.319	-2.848	0.23	0.064	1.117	-2.749	0.33	0.12	0.718	-2.724	0.52	0.22	0.628	-3.151	0.64	0.35	0.181	-3.199	1	0.87
ENSRNOG00000057273	AABR07062157.1	4.08333	4.125	7.79167	8.08333	-0.789	-1.816	0.17	0.065	-0.933	-1.793	0.1	0.024	-0.113	-2.115	0.92	1	-0.902	-1.829	0.12	0.043	0.002	-1.575	1	1	-0.825	-1.781	0.13	0.036
ENSRNOG00000058993	AABR07062183.1	2.66667	1.75	2.83333	4.08333	-0.449	-2.715	0.75	0.5	-0.635	-2.438	0.48	0.36	0.343	-2.682	0.88	0.7	-0.109	-2.618	0.98	1	-0.493	-2.478	0.5	0.45	-0.999	-2.521	0.3	0.14
ENSRNOG00000053476	AABR07062350.1	1.25	-	-	1.125	-	-	-	-	0.015	-3.223	1	1	-	-	-	-	-	-	-	-	-	-	-	-	-	-	-	-
ENSRNOG00000033855	AABR07062466.1	1.91667	1.375	1.83333	2.95833	-0.061	-2.969	1	1	-0.587	-2.642	0.59	0.33	0.283	-2.841	0.9	0.8	0.215	-2.876	0.9	0.91	-0.795	-2.756	0.34	0.19	-0.89	-2.715	0.34	0.1
ENSRNOG00000004199	AABR07062753.1	3.83333	3.125	4.75	7.25	-0.484	-2.22	0.55	0.35	-0.902	-1.911	0.14	0.031	0.123	-2.281	0.97	0.87	-0.342	-2.158	0.68	0.55	-0.525	-1.883	0.33	0.18	-1.044	-1.962	0.075	0.0081
ENSRNOG00000056625	AABR07062758.1	-	1	1.8125	1.5	-0.842	-3.073	0.54	0.48	-	-	-	-	-	-	-	-	-	-	-	-	0.347	-3.047	0.82	0.74	-0.535	-3.17	0.74	0.72
ENSRNOG00000054672	AABR07062775.1	2.79167	1	2.95833	2.16667	-1.469	-2.871	0.14	0.02	0.385	-2.677	0.8	0.53	1.433	-2.813	0.23	0.084	-0.034	-2.561	1	1	0.43	-2.735	0.67	0.51	-1.079	-3.011	0.35	0.17
ENSRNOG00000054861	AABR07062800.1	4	2.625	2.20833	1.54167	0.296	-2.653	0.85	0.67	1.349	-2.55	0.12	0.038	0.498	-2.313	0.61	0.48	0.804	-2.425	0.36	0.23	0.572	-2.929	0.59	0.51	0.826	-2.799	0.41	0.22
ENSRNOG00000031342	AABR07063082.1	2.75	3	2.58333	3.75	0.427	-2.537	0.62	0.7	-0.476	-2.426	0.63	0.38	-0.315	-2.434	0.78	0.73	0.115	-2.621	0.95	1	-0.572	-2.53	0.43	0.29	-0.16	-2.353	0.94	0.7
ENSRNOG00000058265	AABR07063272.1	1.125	-	-	1.125	-	-	-	-	-0.019	-3.223	1	1	-	-	-	-	-	-	-	-	-	-	-	-	-	-	-	-
ENSRNOG00000058114	AABR07063581.1	2.75	2.25	0.625	2.875	1.782	-2.996	0.11	0.032	-0.084	-2.565	1	0.95	0.089	-2.562	1	1	1.886	-2.926	0.1	0.019	-1.933	-2.975	0.095	0.02	-0.19	-2.615	0.94	0.87
ENSRNOG00000048410	AABR07063672.1	2.08333	1.125	2.20833	0.625	-0.662	-2.921	0.62	0.33	1.581	-3.138	0.26	0.073	0.554	-2.91	0.8	0.53	-0.149	-2.806	0.94	1	1.719	-3.15	0.11	0.014	-	-	-	-
ENSRNOG00000046279	AABR07063703.1	0.75	1.375	0.875	1.875	0.746	-3.131	0.63	0.58	-1.212	-3.14	0.4	0.18	-1.052	-3.127	0.54	0.23	-	-	-	-	-0.872	-3.15	0.47	0.28	-0.165	-2.961	0.99	0.89
ENSRNOG00000052265	AABR07063852.1	2.625	1.375	0.75	0.5	-	-	-	-	2.256	-2.988	0.055	0.0028	0.924	-2.749	0.44	0.21	1.862	-2.925	0.097	0.023	-	-	-	-	-	-	-	-
ENSRNOG00000055851	AABR07063901.2	1.45833	2.375	1.25	2.08333	0.968	-2.851	0.35	0.17	-0.449	-2.936	0.75	0.59	-0.83	-2.77	0.48	0.26	0.164	-3.075	1	0.89	-0.584	-3.023	0.62	0.44	0.354	-2.737	0.74	0.72
ENSRNOG00000047769	AABR07064011.1	3.08333	2.5	2.08333	2.125	0.256	-2.715	0.91	0.64	0.501	-2.622	0.66	0.49	0.22	-2.502	0.87	0.93	0.481	-2.604	0.68	0.41	0.049	-2.84	1	1	0.258	-2.733	0.87	0.72
ENSRNOG00000031285	AABR07064305.1	4.04167	4.95833	2.45833	4.20833	1.129	-2.327	0.11	0.014	-0.047	-2.21	1	0.96	-0.375	-2.056	0.68	0.53	0.766	-2.439	0.39	0.2	-0.777	-2.496	0.27	0.17	0.312	-2.115	0.67	0.54
ENSRNOG00000036504	AABR07064349.2	0.75	-	1.25	1.5625	-	-	-	-	-1.004	-3.197	0.54	0.31	-	-	-	-	-	-	-	-	-0.328	-3.15	0.83	0.88	-	-	-	-
ENSRNOG00000056704	AABR07064681.1	0.5	1.125	2.25	1.625	-0.802	-2.944	0.56	0.44	-1.47	-3.254	0.34	0.096	-	-	-	-	-1.942	-3.101	0.13	0.021	0.511	-2.951	0.66	0.45	-0.321	-3.089	0.89	0.78
ENSRNOG00000057000	AABR07064724.3	1.3125	1.125	-	1.25	-	-	-	-	0.037	-3.167	1	1	-0.135	-3.068	1	1	-	-	-	-	-	-	-	-	0.154	-3.143	1	1
ENSRNOG00000029172	AABR07064809.1	2.125	2.75	3.08333	2.83333	-0.013	-2.501	1	1	-0.412	-2.64	0.69	0.62	-0.453	-2.581	0.67	0.63	-0.475	-2.62	0.64	0.61	0.092	-2.566	0.99	0.92	0.038	-2.524	1	1
ENSRNOG00000033058	AABR07064810.1	0.75	1	1.75	1	-0.591	-3.074	0.72	0.49	-	-	-	-	-	-	-	-	-0.937	-3.13	0.55	0.21	0.782	-3.177	0.54	0.25	-	-	-	-
ENSRNOG00000051551	AABR07064867.2	2.66667	1.625	2.70833	2.16667	-0.547	-2.716	0.62	0.52	0.322	-2.68	0.81	0.74	0.487	-2.664	0.72	0.44	-0.05	-2.566	1	1	0.399	-2.736	0.67	0.63	-0.185	-2.843	0.94	0.79
ENSRNOG00000054542	AABR07064897.1	2.79167	4.33333	3.91667	4.16667	0.228	-2.188	0.81	0.72	-0.682	-2.407	0.4	0.29	-0.868	-2.307	0.3	0.14	-0.62	-2.436	0.46	0.39	-0.025	-2.291	1	1	0.164	-2.171	0.87	0.79
ENSRNOG00000004582	AABR07064983.1	1.625	1	1.125	0.625	-	-	-	-	1.341	-3.196	0.38	0.15	0.725	-3.041	0.68	0.54	0.482	-3.049	0.79	0.66	-	-	-	-	-	-	-	-
ENSRNOG00000054814	AABR07065042.1	1.75	0.5	1.875	1.25	-1.605	-3.13	0.21	0.076	0.394	-3.086	0.87	0.66	1.343	-3.152	0.42	0.19	-0.248	-2.922	0.87	0.91	0.68	-3.073	0.56	0.42	-	-	-	-
ENSRNOG00000050817	AABR07065113.1	-	1	-	1	-	-	-	-	-	-	-	-	-	-	-	-	-	-	-	-	-	-	-	-	0.234	-3.231	0.92	1
ENSRNOG00000057327	AABR07065118.1	1.25	-	-	1	-	-	-	-	0.279	-3.226	0.94	1	-	-	-	-	-	-	-	-	-	-	-	-	-	-	-	-
ENSRNOG00000055422	AABR07065124.1	1	-	-	1.125	-	-	-	-	-0.017	-3.225	1	1	-	-	-	-	-	-	-	-	-	-	-	-	-	-	-	-
ENSRNOG00000055490	AABR07065348.2	2.25	0.75	1.45833	1.25	-0.729	-3.187	0.67	0.46	0.811	-2.961	0.55	0.42	1.28	-2.962	0.36	0.13	0.559	-2.899	0.69	0.66	0.278	-3.177	0.92	0.89	-	-	-	-
ENSRNOG00000061478	AABR07065363.1	0.875	-	1.375	-	-	-	-	-	-	-	-	-	-	-	-	-	-0.523	-3.212	0.78	0.77	-	-	-	-	-	-	-	-
ENSRNOG00000061041	AABR07065387.1	2.58333	1.875	2.45833	1.625	-0.329	-2.778	0.79	0.82	0.574	-2.865	0.7	0.5	0.243	-2.74	0.91	0.85	-0.064	-2.697	0.98	1	0.66	-2.905	0.51	0.33	0.301	-2.958	0.89	0.69
ENSRNOG00000005718	AABR07065406.1	2.20833	2.20833	2.83333	3.75	-0.298	-2.652	0.82	0.74	-0.821	-2.512	0.38	0.15	-0.127	-2.705	1	0.92	-0.427	-2.661	0.75	0.63	-0.371	-2.479	0.63	0.54	-0.709	-2.503	0.39	0.18
ENSRNOG00000047180	AABR07065531.2	1.25	1.25	1.75	-	-0.412	-3.046	0.81	0.79	-	-	-	-	0.057	-3.068	1	1	-0.35	-3.022	0.87	0.66	-	-	-	-	-	-	-	-
ENSRNOG00000049296	AABR07065531.4	1.5	-	1.25	-	-	-	-	-	-	-	-	-	-	-	-	-	0.044	-3.101	1	1	-	-	-	-	-	-	-	-
ENSRNOG00000050020	AABR07065532.2	23.2083	15.0417	19.7917	22.2083	-0.353	-0.544	0.28	0.17	0.064	-0.168	0.91	0.86	0.538	-0.34	0.11	0.058	0.2	-0.241	0.57	0.52	-0.103	-0.348	0.7	0.69	-0.498	-0.448	0.086	0.032
ENSRNOG00000012677	AABR07065598.1	22.9583	28.6667	30.9167	32.0833	-0.074	0.171	0.83	0.76	-0.472	0.083	0.082	0.026	-0.399	0.049	0.19	0.051	-0.456	0.056	0.087	0.041	0.02	0.188	0.94	0.99	-0.09	0.191	0.8	0.64
ENSRNOG00000049123	AABR07066510.1	10.75	11.9583	10.9167	9.75	0.135	-1.076	0.83	0.64	0.134	-1.183	0.85	0.68	-0.212	-1.02	0.73	0.53	-0.061	-1.112	0.92	0.93	0.23	-1.241	0.6	0.46	0.324	-1.149	0.47	0.25
ENSRNOG00000031079	AABR07066516.1	2.25	3	1.875	2.25	0.792	-2.672	0.4	0.23	0.139	-2.758	0.91	1	-0.456	-2.521	0.73	0.56	0.351	-2.787	0.8	0.73	-0.169	-2.927	0.97	0.91	0.584	-2.651	0.54	0.49
ENSRNOG00000022566	AABR07066798.1	2.58333	1.75	2.45833	1.625	-0.296	-2.737	0.81	0.83	0.657	-2.822	0.59	0.33	0.283	-2.68	0.87	0.73	0.007	-2.64	1	0.93	0.689	-2.883	0.45	0.34	0.353	-2.935	0.82	0.65
ENSRNOG00000039790	AABR07066826.1	116.667	122.542	122.125	135.75	0.035	2.127	0.89	0.79	-0.214	2.208	0.081	0.2	-0.145	2.177	0.37	0.42	-0.091	2.125	0.49	0.63	-0.084	2.158	0.44	0.45	-0.091	2.208	0.45	0.42
ENSRNOG00000054111	AABR07066829.1	1.375	2.125	1.25	1	0.754	-2.943	0.58	0.31	0.525	-3.17	0.8	0.75	-0.653	-2.86	0.72	0.38	0.134	-3.077	1	1	0.422	-3.262	0.82	0.69	1.141	-3.034	0.34	0.12
ENSRNOG00000054665	AABR07066861.1	16.2917	16.5417	18.625	18.0833	-0.147	-0.54	0.73	0.56	-0.147	-0.542	0.71	0.65	-0.089	-0.556	0.88	0.82	-0.227	-0.523	0.57	0.42	0.111	-0.533	0.8	0.67	-0.079	-0.56	0.86	0.79
ENSRNOG00000016444	AABR07067506.1	7.16667	6.16667	7.875	8.20833	-0.274	-1.624	0.67	0.58	-0.151	-1.53	0.85	0.67	0.105	-1.606	0.91	0.89	-0.152	-1.539	0.85	0.72	0.034	-1.556	1	1	-0.289	-1.615	0.64	0.45
ENSRNOG00000052194	AABR07067728.1	5.54167	4.75	5.375	4.20833	-0.174	-2.007	0.83	0.82	0.404	-2.054	0.66	0.43	0.16	-1.94	0.91	0.8	0.009	-1.918	0.99	0.96	0.43	-2.124	0.49	0.32	0.217	-2.154	0.82	0.73
ENSRNOG00000058413	AABR07067775.2	0.75	1.875	-	1	-	-	-	-	-	-	-	-	-1.288	-3.065	0.4	0.25	-	-	-	-	-	-	-	-	0.902	-3.086	0.47	0.36
ENSRNOG00000021002	AABR07067812.1	2.16667	0.5	0.625	0.375	-	-	-	-	2.147	-3.192	0.13	0.017	1.71	-3.067	0.28	0.056	1.459	-3.099	0.31	0.13	-	-	-	-	-	-	-	-
ENSRNOG00000046349	AABR07067829.1	3.5	2.58333	3.25	2.04167	-0.295	-2.518	0.79	0.74	0.824	-2.602	0.4	0.18	0.327	-2.43	0.79	0.61	0.054	-2.389	1	0.94	0.801	-2.696	0.32	0.19	0.472	-2.755	0.67	0.5
ENSRNOG00000037894	AABR07068042.1	0.5	1.75	0.625	0.5	1.374	-3.131	0.3	0.059	-	-	-	-	-1.737	-3.124	0.25	0.069	-	-	-	-	-	-	-	-	1.725	-3.199	0.17	0.054
ENSRNOG00000032518	AABR07068084.1	1.125	-	1.25	-	-	-	-	-	-	-	-	-	-	-	-	-	0.024	-3.157	1	1	-	-	-	-	-	-	-	-
ENSRNOG00000055588	AABR07068094.2	0.875	0.75	-	1.75	-	-	-	-	-1.04	-3.167	0.46	0.41	-	-	-	-	-	-	-	-	-	-	-	-	-0.939	-3.144	0.5	0.24
ENSRNOG00000027719	AABR07068154.1	7.625	6.79167	5.04167	8.66667	0.445	-1.828	0.43	0.39	-0.17	-1.46	0.8	0.69	0.1	-1.538	0.96	0.84	0.565	-1.735	0.35	0.19	-0.701	-1.727	0.13	0.048	-0.286	-1.534	0.64	0.46
ENSRNOG00000022614	AABR07068253.1	1.41667	2.33333	3.75	1.5	-0.509	-2.465	0.63	0.33	0.078	-3.037	1	1	-0.732	-2.754	0.56	0.42	-1.232	-2.621	0.18	0.015	1.352	-2.714	0.078	0.0092	0.778	-2.846	0.41	0.34
ENSRNOG00000055878	AABR07068447.1	0.75	-	-	1.375	-	-	-	-	-0.794	-3.253	0.68	0.45	-	-	-	-	-	-	-	-	-	-	-	-	-	-	-	-
ENSRNOG00000057630	AABR07068590.1	3.875	5.08333	4.125	5.16667	0.34	-2.115	0.67	0.57	-0.369	-2.09	0.65	0.44	-0.409	-2.055	0.68	0.44	-0.052	-2.217	1	0.94	-0.285	-2.151	0.64	0.61	0.019	-1.998	1	1
ENSRNOG00000052844	AABR07068799.1	5.54167	5.08333	4.54167	8.08333	0.205	-2.048	0.82	0.75	-0.544	-1.675	0.33	0.17	0.026	-1.884	1	1	0.247	-1.996	0.8	0.67	-0.751	-1.818	0.12	0.033	-0.585	-1.715	0.27	0.095
ENSRNOG00000059433	AABR07068810.1	1.54167	0.625	1.25	1.25	-	-	-	-	0.253	-3.113	0.95	0.89	0.932	-3.153	0.61	0.5	0.148	-3.075	1	0.89	0.138	-3.205	1	0.86	-	-	-	-
ENSRNOG00000059237	AABR07068851.1	0.5	0.625	1	2.75	-	-	-	-	-2.217	-3.01	0.062	0.0042	-	-	-	-	-	-	-	-	-1.249	-2.952	0.21	0.091	-1.79	-2.96	0.09	0.011
ENSRNOG00000033199	AABR07068955.1	1.75	1.375	0.916667	1.75	0.741	-3.13	0.62	0.59	0.077	-2.939	1	1	0.114	-2.889	1	1	0.866	-3.077	0.55	0.3	-0.763	-3.177	0.53	0.47	-0.053	-2.985	1	1
ENSRNOG00000054478	AABR07069211.1	-	0.75	1.375	1	-0.725	-3.188	0.68	0.44	-	-	-	-	-	-	-	-	-	-	-	-	0.551	-3.233	0.72	0.55	-	-	-	-
ENSRNOG00000054064	AABR07069213.1	7.5	3.875	6.08333	4.16667	-0.589	-2.02	0.35	0.19	0.8	-1.833	0.19	0.041	0.85	-1.801	0.18	0.051	0.285	-1.67	0.7	0.5	0.552	-2.047	0.34	0.15	-0.079	-2.226	0.96	1
ENSRNOG00000053722	AABR07069218.2	1.91667	0.25	0.625	1	-	-	-	-	0.917	-3.061	0.52	0.24	2.347	-3.127	0.14	0.0095	1.392	-3.103	0.31	0.089	-	-	-	-	-	-	-	-
ENSRNOG00000047395	AABR07069433.1	2.5	2.45833	1.625	1.875	0.685	-2.759	0.5	0.41	0.283	-2.843	0.9	0.72	-0.339	-2.617	0.78	0.84	0.415	-2.85	0.84	0.59	-0.058	-2.998	1	1	0.61	-2.756	0.54	0.41
ENSRNOG00000056108	AABR07069473.1	102	80.8333	81.0833	92.0417	0.024	1.541	1	0.88	0.153	1.836	0.41	0.33	0.264	1.795	0.09	0.13	0.306	1.75	0.065	0.026	-0.117	1.594	0.38	0.35	-0.133	1.639	0.31	0.42
ENSRNOG00000061855	AABR07070087.1	4.33333	0.625	0.625	1.125	-	-	-	-	1.894	-2.651	0.2	0.0087	2.498	-2.634	0.13	0.0013	2.541	-2.695	0.1	0.0011	-	-	-	-	-	-	-	-
ENSRNOG00000022382	AABR07070238.1	9.20833	5.875	5.41667	8.75	0.194	-1.874	0.74	0.86	0.067	-1.347	0.95	0.9	0.547	-1.475	0.41	0.25	0.746	-1.586	0.16	0.13	-0.648	-1.696	0.15	0.076	-0.473	-1.581	0.39	0.17
ENSRNOG00000053878	AABR07070335.1	1.79167	1.25	1.75	1.125	-0.265	-2.97	0.91	0.89	0.761	-3.037	0.61	0.43	0.313	-2.889	0.89	0.79	0.058	-2.877	1	1	0.73	-3.124	0.55	0.37	0.423	-3.143	0.82	0.72
ENSRNOG00000048851	AABR07070357.1	1.29167	1.375	2.875	1.25	-0.892	-2.78	0.45	0.29	-0.01	-3.168	1	1	-0.295	-3.041	0.92	0.91	-1.184	-2.829	0.31	0.14	1.207	-2.904	0.24	0.088	0.274	-3.115	0.91	0.88
ENSRNOG00000051744	AABR07070441.1	2.54167	1.75	2.91667	2.29167	-0.618	-2.695	0.55	0.36	0.089	-2.717	1	0.92	0.341	-2.724	0.86	0.74	-0.275	-2.6	0.81	0.84	0.404	-2.696	0.67	0.52	-0.258	-2.822	0.87	0.79
ENSRNOG00000059112	AABR07070599.1	7.45833	3.83333	4.66667	7.25	-0.208	-2.187	0.85	0.74	0.043	-1.571	0.94	1	0.857	-1.792	0.17	0.085	0.659	-1.782	0.24	0.19	-0.589	-1.894	0.24	0.15	-0.836	-1.902	0.14	0.049
ENSRNOG00000058073	AABR07070799.1	1.375	-	0.875	-	-	-	-	-	-	-	-	-	-	-	-	-	0.466	-3.161	0.77	0.89	-	-	-	-	-	-	-	-
ENSRNOG00000050039	AABR07070858.1	2.5	5.58333	3.29167	3.29167	0.77	-2.143	0.25	0.06	-0.465	-2.529	0.61	0.52	-1.254	-2.193	0.097	0.0085	-0.455	-2.543	0.65	0.53	0.013	-2.463	1	1	0.738	-2.142	0.26	0.078
ENSRNOG00000053472	AABR07071487.1	11	15.625	16.625	13.2917	-0.04	-0.653	0.98	0.87	-0.265	-0.985	0.53	0.45	-0.579	-0.823	0.16	0.051	-0.609	-0.835	0.11	0.028	0.374	-0.806	0.28	0.14	0.289	-0.79	0.43	0.29
ENSRNOG00000056838	AABR07071551.1	0.6875	1.875	0.375	2.25	2.139	-3.13	0.089	0.014	-1.501	-3.085	0.38	0.088	-1.464	-3.015	0.3	0.077	-	-	-	-	-2.147	-3.204	0.18	0.025	0.002	-2.819	1	1
ENSRNOG00000053523	AABR07071567.1	-	1.25	1	1.375	0.345	-3.158	0.9	0.87	-	-	-	-	-	-	-	-	-	-	-	-	-0.27	-3.233	0.91	1	0.041	-3.116	1	1
ENSRNOG00000057234	AABR07071589.1	1.1875	0.8125	2	1.75	-1.111	-3.074	0.38	0.31	-0.437	-3.061	0.8	0.67	-	-	-	-	-0.632	-2.997	0.66	0.52	0.235	-2.975	0.9	0.89	-0.936	-3.143	0.49	0.34
ENSRNOG00000059340	AABR07071659.3	3.58333	1	0.75	2.45833	-	-	-	-	0.487	-2.542	0.66	0.43	1.707	-2.701	0.11	0.015	1.979	-2.784	0.052	0.003	-1.453	-3.047	0.14	0.031	-1.237	-2.96	0.25	0.092
ENSRNOG00000057660	AABR07071747.1	4.5	1.5	3.83333	2.29167	-1.259	-2.631	0.14	0.038	0.955	-2.406	0.26	0.069	1.49	-2.444	0.093	0.015	0.243	-2.212	0.83	0.66	0.734	-2.583	0.34	0.17	-0.56	-2.888	0.62	0.47
ENSRNOG00000052222	AABR07071813.1	6.375	3.29167	7.58333	5.91667	-1.098	-1.93	0.05	0.0028	0.143	-1.754	0.83	0.88	0.868	-1.931	0.2	0.11	-0.217	-1.622	0.82	0.56	0.396	-1.764	0.47	0.25	-0.745	-2.089	0.23	0.099
ENSRNOG00000047593	AABR07071814.1	4.95833	2.08333	3.58333	3	-0.67	-2.574	0.48	0.27	0.761	-2.254	0.32	0.13	1.151	-2.283	0.17	0.047	0.494	-2.174	0.53	0.35	0.307	-2.529	0.74	0.65	-0.417	-2.673	0.72	0.46
ENSRNOG00000049295	AABR07071891.1	0.625	1.875	0.5	1.875	1.724	-3.13	0.17	0.052	-1.411	-3.167	0.32	0.084	-1.564	-3.068	0.27	0.11	-	-	-	-	-1.548	-3.233	0.19	0.05	0.154	-2.889	0.96	0.9
ENSRNOG00000061441	AABR07071935.1	3	3.25	2.75	1.5	0.309	-2.516	0.79	0.66	1.088	-2.722	0.28	0.11	-0.112	-2.379	1	0.79	0.217	-2.511	0.87	0.84	0.902	-2.883	0.33	0.13	1.173	-2.733	0.18	0.046
ENSRNOG00000047266	AABR07072133.1	1.125	1.625	1.3125	0.5	0.389	-3.022	0.82	0.65	-	-	-	-	-0.495	-2.989	0.78	0.68	-0.101	-3.13	1	1	-	-	-	-	1.62	-3.229	0.22	0.048
ENSRNOG00000060390	AABR07072184.1	2.29167	0.875	1.25	1	-	-	-	-	1.167	-2.986	0.36	0.12	1.313	-2.935	0.31	0.16	0.761	-2.9	0.56	0.29	0.429	-3.262	0.82	0.68	-	-	-	-
ENSRNOG00000054282	AABR07072203.1	3.91667	2.125	3.95833	1.75	-0.739	-2.498	0.39	0.18	1.185	-2.565	0.19	0.016	0.738	-2.414	0.46	0.2	0.01	-2.259	1	1	1.208	-2.656	0.11	0.018	0.424	-2.867	0.74	0.55
ENSRNOG00000054368	AABR07072272.1	1.125	-	1.625	-	-	-	-	-	-	-	-	-	-	-	-	-	-0.46	-3.05	0.8	0.64	-	-	-	-	-	-	-	-
ENSRNOG00000059673	AABR07072283.2	2.66667	2.875	2.45833	1.375	0.363	-2.576	0.73	0.66	0.994	-2.826	0.37	0.19	-0.212	-2.47	0.87	0.87	0.159	-2.623	0.95	0.87	0.873	-2.951	0.37	0.21	1.207	-2.778	0.18	0.047
ENSRNOG00000002200	AABR07072371.1	5.875	6.79167	6.04167	8.41667	0.189	-1.741	0.75	0.76	-0.497	-1.611	0.38	0.18	-0.258	-1.688	0.7	0.67	-0.056	-1.809	0.97	0.95	-0.406	-1.668	0.39	0.25	-0.259	-1.554	0.71	0.52
ENSRNOG00000033030	AABR07072440.1	3.08333	1.125	1.33333	1.83333	-0.224	-3.158	0.97	0.88	0.77	-2.68	0.48	0.2	1.393	-2.726	0.2	0.054	1.185	-2.744	0.25	0.081	-0.384	-3.073	0.77	0.76	-0.657	-3.062	0.62	0.5
ENSRNOG00000021843	AABR07072463.1	1.91667	2.25	1.875	0.75	0.465	-2.782	0.7	0.58	1.356	-3.088	0.31	0.12	-0.319	-2.684	0.84	0.73	0.152	-2.854	0.97	0.91	1.234	-3.205	0.29	0.16	1.658	-3.011	0.12	0.015
ENSRNOG00000056375	AABR07072559.2	2.08333	3.16667	2.5	2	0.441	-2.554	0.67	0.47	0.196	-2.805	0.91	1	-0.586	-2.524	0.63	0.27	-0.139	-2.704	0.98	0.92	0.371	-2.839	0.74	0.58	0.777	-2.652	0.38	0.17
ENSRNOG00000054284	AABR07072639.2	2.75	6	4.875	4.29167	0.374	-1.911	0.52	0.46	-0.492	-2.316	0.61	0.28	-1.067	-2.035	0.13	0.02	-0.682	-2.247	0.41	0.13	0.218	-2.176	0.78	0.65	0.557	-1.975	0.32	0.25
ENSRNOG00000060142	AABR07072664.1	1.375	0.75	-	-	-	-	-	-	-	-	-	-	0.67	-3.128	0.74	0.63	-	-	-	-	-	-	-	-	-	-	-	-
ENSRNOG00000051964	AABR07072711.1	1.79167	1.25	0.375	0.75	-	-	-	-	1.132	-3.167	0.47	0.23	0.314	-2.963	0.93	0.78	1.824	-3.215	0.23	0.039	-	-	-	-	-	-	-	-
ENSRNOG00000046519	AABR07072748.1	5.58333	7.45833	7.91667	5.375	-0.054	-1.563	0.97	0.97	0.076	-1.894	1	0.91	-0.444	-1.668	0.54	0.28	-0.482	-1.679	0.42	0.19	0.589	-1.776	0.25	0.11	0.502	-1.766	0.4	0.26
ENSRNOG00000059481	AABR07072755.1	5	2.625	3.125	2.58333	-0.037	-2.536	1	0.93	0.951	-2.311	0.23	0.046	0.722	-2.2	0.43	0.12	0.698	-2.242	0.37	0.2	0.284	-2.656	0.81	0.64	0.216	-2.615	0.86	0.92
ENSRNOG00000052461	AABR07072759.1	1.83333	2.25	2.125	2.83333	0.206	-2.716	0.91	0.91	-0.549	-2.683	0.69	0.47	-0.375	-2.688	0.84	0.65	-0.165	-2.791	0.98	0.82	-0.335	-2.716	0.74	0.63	-0.168	-2.616	0.93	0.83
ENSRNOG00000030494	AABR07072761.1	2.95833	3	2.70833	1.875	0.257	-2.572	0.85	0.85	0.744	-2.681	0.48	0.25	-0.04	-2.43	1	1	0.227	-2.546	0.86	0.84	0.545	-2.839	0.59	0.42	0.761	-2.713	0.42	0.24
ENSRNOG00000052706	AABR07072841.1	1.25	-	-	1.125	-	-	-	-	0.055	-3.221	1	1	-	-	-	-	-	-	-	-	-	-	-	-	-	-	-	-
ENSRNOG00000055385	AABR07072853.1	3.25	2.5	2.95833	0.875	-0.077	-2.591	1	0.92	1.844	-2.804	0.069	0.006	0.259	-2.449	0.84	0.77	0.184	-2.473	0.87	0.86	1.681	-2.973	0.068	0.0075	1.555	-2.959	0.13	0.012
ENSRNOG00000056668	AABR07072995.1	1.25	-	-	0.875	-	-	-	-	0.494	-3.253	0.85	0.76	-	-	-	-	-	-	-	-	-	-	-	-	-	-	-	-
ENSRNOG00000028747	AABR07073039.1	6.33333	3.5	8.08333	4.66667	-1.07	-1.839	0.052	0.007	0.408	-1.865	0.54	0.43	0.716	-1.912	0.32	0.13	-0.338	-1.588	0.62	0.36	0.782	-1.807	0.11	0.027	-0.332	-2.174	0.69	0.47
ENSRNOG00000050747	AABR07073073.1	6.91667	3.45833	4.08333	4.45833	-0.18	-2.294	0.88	0.79	0.61	-1.887	0.35	0.13	0.875	-1.911	0.21	0.052	0.707	-1.911	0.28	0.076	-0.061	-2.246	0.97	0.93	-0.284	-2.257	0.74	0.56
ENSRNOG00000053035	AABR07073245.1	11.375	7.66667	8.66667	8.25	-0.12	-1.473	0.91	0.75	0.467	-1.241	0.33	0.17	0.472	-1.209	0.38	0.19	0.37	-1.212	0.44	0.33	0.127	-1.503	0.84	0.77	-0.025	-1.504	1	0.91
ENSRNOG00000060788	AABR07073270.1	0.875	-	1.375	-	-	-	-	-	-	-	-	-	-	-	-	-	-0.563	-3.215	0.79	0.72	-	-	-	-	-	-	-	-
ENSRNOG00000019107	AABR07073485.1	2.54167	1.125	0.75	2.20833	-	-	-	-	0.197	-2.72	0.91	0.92	0.951	-2.82	0.47	0.17	1.532	-2.951	0.2	0.045	-1.313	-3.098	0.22	0.07	-0.776	-2.961	0.51	0.25
ENSRNOG00000043296	Abca14	1	2.58333	1.125	0.875	1.134	-2.871	0.27	0.11	-	-	-	-	-1.266	-2.837	0.3	0.064	-0.114	-3.187	1	1	-	-	-	-	1.556	-2.959	0.12	0.013
ENSRNOG00000015783	Abca16	5.66667	2.41667	2.83333	4.95833	-0.178	-2.67	0.88	1	0.175	-1.945	0.88	0.72	1.215	-2.178	0.1	0.017	1.031	-2.185	0.15	0.026	-0.82	-2.336	0.19	0.088	-1.05	-2.333	0.11	0.063
ENSRNOG00000006398	Abcb5	1.875	-	-	1.125	-	-	-	-	0.593	-3.088	0.73	0.53	-	-	-	-	-	-	-	-	-	-	-	-	-	-	-	-
ENSRNOG00000058277	AC080157.1	-	-	1.25	1.125	-	-	-	-	-	-	-	-	-	-	-	-	-	-	-	-	0.276	-3.233	0.92	0.86	-	-	-	-
ENSRNOG00000032531	AC093965.1	1.5	1.125	1.58333	0.875	-0.327	-3.074	0.89	0.76	0.718	-3.195	0.7	0.48	0.219	-3.041	0.97	0.89	-0.096	-3.022	1	1	0.843	-3.233	0.52	0.31	-	-	-	-
ENSRNOG00000026891	AC093995.1	1.3125	-	0.875	0.75	-	-	-	-	0.761	-3.253	0.67	0.46	-	-	-	-	0.471	-3.186	0.83	0.74	-	-	-	-	-	-	-	-
ENSRNOG00000030704	AC094053.1	32	25.2917	22.9167	30.625	0.165	-0.121	0.66	0.5	0.065	0.266	0.77	0.88	0.262	0.194	0.37	0.44	0.453	0.098	0.12	0.095	-0.342	-0.027	0.16	0.1	-0.22	0.073	0.44	0.38
ENSRNOG00000055715	AC094126.1	5.04167	7.41667	5	4.29167	0.613	-1.792	0.27	0.12	0.191	-2.052	0.87	0.73	-0.607	-1.715	0.35	0.16	0.016	-1.999	1	1	0.204	-2.138	0.82	0.68	0.77	-1.845	0.16	0.046
ENSRNOG00000058247	AC094126.2	1.75	1.625	2.125	1.625	-0.153	-2.806	1	0.8	0.111	-3.005	1	0.93	-0.052	-2.862	0.9	1	-0.295	-2.873	0.82	0.86	0.495	-2.951	0.66	0.65	0.292	-2.938	0.82	0.89
ENSRNOG00000054338	AC094221.1	-	1	1.25	1.75	-0.078	-3.131	1	1	-	-	-	-	-	-	-	-	-	-	-	-	-0.321	-3.098	0.85	0.75	-0.435	-3.062	0.8	0.62
ENSRNOG00000057778	AC094348.2	7.58333	5.25	7.33333	6.41667	-0.395	-1.759	0.51	0.33	0.22	-1.638	0.8	0.59	0.407	-1.67	0.58	0.35	0.022	-1.571	1	0.96	0.225	-1.726	0.7	0.54	-0.21	-1.834	0.76	0.65
ENSRNOG00000017586	AC094421.1	3.25	4.95833	3.875	5.16667	0.399	-2.157	0.61	0.38	-0.661	-2.194	0.38	0.18	-0.679	-2.165	0.43	0.18	-0.259	-2.354	0.81	0.7	-0.363	-2.191	0.57	0.38	0	-2.02	1	1
ENSRNOG00000054953	AC094605.1	146.167	116.875	123.042	142	-0.039	2.103	0.82	0.79	0.05	2.4	0.7	0.78	0.25	2.314	0.058	0.1	0.226	2.3	0.086	0.091	-0.139	2.197	0.2	0.21	-0.22	2.214	0.066	0.085
ENSRNOG00000059578	AC094636.1	6.04167	2.375	4.25	5.41667	-0.695	-2.426	0.42	0.15	0.151	-1.822	0.83	0.83	1.226	-2.069	0.089	0.02	0.532	-1.953	0.37	0.34	-0.347	-2.111	0.51	0.58	-1.092	-2.232	0.099	0.026
ENSRNOG00000052761	AC095390.1	3.70833	4	6.25	5.16667	-0.53	-1.959	0.42	0.21	-0.402	-2.091	0.65	0.4	-0.169	-2.146	0.92	0.83	-0.679	-1.975	0.32	0.088	0.326	-1.928	0.58	0.43	-0.252	-2.077	0.77	0.59
ENSRNOG00000051712	AC095852.2	2.16667	4.20833	4	3.625	0.14	-2.217	0.91	0.88	-0.631	-2.528	0.68	0.36	-0.914	-2.361	0.33	0.12	-0.763	-2.456	0.42	0.2	0.196	-2.38	0.84	0.83	0.294	-2.286	0.73	0.72
ENSRNOG00000015367	AC096024.1	1.375	-	-	0.75	-	-	-	-	0.914	-3.226	0.61	0.25	-	-	-	-	-	-	-	-	-	-	-	-	-	-	-	-
ENSRNOG00000018612	AC096030.1	0.5	1.25	1.1875	1.625	0.063	-3.157	1	1	-1.521	-3.254	0.34	0.16	-	-	-	-	-	-	-	-	-0.34	-3.15	0.83	0.88	-0.302	-3.087	0.87	0.89
ENSRNOG00000061301	AC096239.3	183.958	179.333	160.875	173.333	0.183	2.595	0.16	0.077	0.092	2.703	0.53	0.52	-0.035	2.771	0.97	0.82	0.167	2.649	0.23	0.16	-0.038	2.525	0.71	0.72	0.105	2.649	0.44	0.38
ENSRNOG00000000574	AC096404.1	4.95833	4.625	4.45833	5.375	0.152	-2.067	0.77	0.95	-0.118	-1.933	1	0.84	0.024	-1.917	1	1	0.146	-2.029	0.8	0.91	-0.229	-2.085	0.71	0.69	-0.13	-1.968	1	0.74
ENSRNOG00000050327	AC096430.1	2.91667	3	2.70833	2.625	0.243	-2.536	0.85	0.74	0.194	-2.599	0.92	0.86	-0.171	-2.446	0.92	0.93	0.086	-2.562	1	0.92	0.135	-2.696	0.94	0.91	0.339	-2.576	0.73	0.66
ENSRNOG00000049196	AC096455.1	2.08333	1.5	1.83333	0.875	-0.082	-2.919	1	0.91	1.111	-3.087	0.44	0.12	0.121	-2.839	1	0.91	0.063	-2.874	1	1	1.089	-3.177	0.37	0.16	0.964	-3.144	0.47	0.26
ENSRNOG00000052480	AC096473.1	1.41667	1.75	2.54167	0.875	-0.359	-2.78	0.8	0.69	0.661	-3.174	0.67	0.68	-0.397	-2.892	0.91	0.62	-0.747	-2.834	0.62	0.26	1.472	-3.047	0.14	0.024	1.071	-3.115	0.39	0.13
ENSRNOG00000055700	AC096473.3	1.375	0.5	1.625	1.25	-1.437	-3.188	0.32	0.094	0.222	-3.114	0.95	1	-	-	-	-	-0.225	-2.998	0.94	0.89	0.484	-3.124	0.73	0.62	-	-	-	-
ENSRNOG00000024177	AC096601.1	24.1667	28.0417	31.5833	32.125	-0.146	0.166	0.61	0.54	-0.397	0.123	0.17	0.05	-0.277	0.065	0.45	0.26	-0.405	0.109	0.15	0.052	0.047	0.208	0.9	0.86	-0.143	0.178	0.61	0.49
ENSRNOG00000033186	AC097037.2	4.41667	8.375	7.25	4.625	0.2	-1.499	0.65	0.81	-0.017	-2.094	0.99	1	-0.924	-1.64	0.25	0.17	-0.71	-1.823	0.32	0.16	0.727	-1.915	0.16	0.076	0.889	-1.723	0.14	0.11
ENSRNOG00000059928	AC097038.1	3.375	3.16667	4.20833	4.75	-0.293	-2.295	0.78	0.58	-0.418	-2.224	0.62	0.49	-0.016	-2.328	1	1	-0.298	-2.275	0.76	0.58	-0.083	-2.204	0.93	0.94	-0.429	-2.244	0.6	0.43
ENSRNOG00000049523	AC097153.2	1.125	2.375	1.875	2.41667	0.521	-2.758	0.63	0.51	-1.118	-2.914	0.33	0.12	-1.229	-2.838	0.3	0.13	-0.696	-3.046	0.64	0.41	-0.388	-2.839	0.69	0.68	0.095	-2.655	0.99	1
ENSRNOG00000056114	AC097312.1	2.16667	0.375	1.125	0.375	-	-	-	-	2.179	-3.167	0.11	0.007	2.013	-3.069	0.17	0.012	0.757	-2.972	0.59	0.26	-	-	-	-	-	-	-	-
ENSRNOG00000041411	AC097745.1	2.5	3.20833	2.875	2.5	0.313	-2.463	0.74	0.71	0.11	-2.659	0.97	1	-0.451	-2.431	0.68	0.55	-0.143	-2.582	0.97	0.88	0.277	-2.695	0.81	0.72	0.567	-2.539	0.5	0.41
ENSRNOG00000056945	AC097778.1	8.33333	5.625	4.375	4	0.459	-1.997	0.47	0.38	1.022	-1.771	0.066	0.013	0.439	-1.558	0.52	0.19	0.913	-1.734	0.1	0.013	0.152	-2.26	0.89	0.88	0.541	-2.037	0.34	0.3
ENSRNOG00000060938	AC097791.2	1	1.125	-	-	-	-	-	-	-	-	-	-	-0.168	-3.127	1	1	-	-	-	-	-	-	-	-	-	-	-	-
ENSRNOG00000054594	AC098022.2	2.125	1.75	0.625	1.125	1.378	-3.13	0.29	0.11	1.062	-2.939	0.39	0.16	0.295	-2.727	0.87	0.91	1.694	-3	0.18	0.041	-	-	-	-	0.744	-3.062	0.56	0.27
ENSRNOG00000055683	AC098125.3	9.58333	7.625	5.20833	8.66667	0.595	-1.738	0.25	0.16	0.16	-1.324	0.81	0.71	0.248	-1.327	0.73	0.5	0.848	-1.557	0.097	0.026	-0.66	-1.716	0.14	0.056	-0.099	-1.472	0.91	0.7
ENSRNOG00000059808	AC098284.1	-	0.75	1.125	1.5	-	-	-	-	-	-	-	-	-	-	-	-	-	-	-	-	-0.259	-3.177	0.92	0.87	-0.745	-3.199	0.64	0.41
ENSRNOG00000022738	AC098459.1	4.58333	4.29167	4.08333	2.125	0.126	-2.189	0.91	0.95	1.172	-2.411	0.11	0.066	0.025	-2.049	1	1	0.159	-2.134	0.86	0.89	1.071	-2.581	0.12	0.071	1.144	-2.485	0.1	0.07
ENSRNOG00000021123	AC098622.1	2.75	3.20833	2.79167	2.58333	0.343	-2.501	0.74	0.65	0.21	-2.585	0.87	0.93	-0.235	-2.4	0.86	0.78	0.113	-2.548	0.97	1	0.143	-2.696	0.94	0.91	0.439	-2.541	0.62	0.56
ENSRNOG00000060382	AC098763.1	1	1.875	2.125	0.375	0.048	-2.847	1	1	-	-	-	-	-0.843	-2.96	0.57	0.35	-0.792	-3.02	0.57	0.37	2.148	-3.26	0.067	0.01	2.146	-3.199	0.086	0.014
ENSRNOG00000029315	AC099294.1	3.66667	3.70833	2.54167	4.95833	0.597	-2.462	0.51	0.27	-0.467	-2.142	0.56	0.37	-0.125	-2.245	0.98	0.88	0.491	-2.458	0.63	0.37	-0.923	-2.337	0.14	0.06	-0.356	-2.142	0.59	0.58
ENSRNOG00000046549	AC099294.2	4.79167	3.33333	4.58333	2.20833	-0.346	-2.232	0.69	0.49	1.053	-2.35	0.18	0.03	0.379	-2.131	0.68	0.53	0.042	-2.065	0.99	1	1.04	-2.462	0.12	0.017	0.652	-2.558	0.45	0.2
ENSRNOG00000031313	AC103024.1	2.33333	1.625	3	1.125	-0.639	-2.696	0.56	0.28	1.059	-2.939	0.38	0.15	0.317	-2.73	0.87	0.72	-0.312	-2.603	0.81	0.63	1.402	-2.905	0.11	0.014	0.707	-3.063	0.57	0.39
ENSRNOG00000050786	AC103024.2	4.29167	3.45833	3.66667	2.83333	-0.075	-2.357	0.98	1	0.644	-2.345	0.44	0.31	0.273	-2.198	0.77	0.75	0.214	-2.216	0.84	0.83	0.466	-2.512	0.56	0.49	0.356	-2.501	0.73	0.53
ENSRNOG00000061285	AC105604.1	1.5625	0.5	-	1.125	-	-	-	-	0.475	-3.115	0.8	0.75	1.306	-3.157	0.46	0.14	-	-	-	-	-	-	-	-	-	-	-	-
ENSRNOG00000043668	AC105645.1	1.875	-	-	0.5	-	-	-	-	1.53	-3.25	0.32	0.076	-	-	-	-	-	-	-	-	-	-	-	-	-	-	-	-
ENSRNOG00000059654	AC105645.4	4.04167	2.58333	4.125	2	-0.579	-2.408	0.47	0.32	1.028	-2.54	0.29	0.099	0.505	-2.368	0.64	0.54	-0.049	-2.239	0.95	1	1.102	-2.582	0.12	0.025	0.488	-2.752	0.67	0.43
ENSRNOG00000060851	AC105662.2	9.25	8.08333	6.20833	8.75	0.397	-1.616	0.46	0.3	0.051	-1.358	1	0.92	0.079	-1.345	0.97	0.78	0.496	-1.526	0.39	0.14	-0.411	-1.621	0.37	0.24	-0.054	-1.438	0.99	0.91
ENSRNOG00000053768	AC105804.1	-	-	0.625	1.5	-	-	-	-	-	-	-	-	-	-	-	-	-	-	-	-	-0.977	-3.291	0.47	0.26	-	-	-	-
ENSRNOG00000059017	AC106292.2	1.54167	1.5	1.625	1.66667	-0.078	-2.971	1	1	-0.098	-2.986	1	1	-0.045	-2.939	1	1	-0.107	-2.972	1	1	0.04	-3.023	1	1	-0.091	-2.986	1	1
ENSRNOG00000042252	AC106648.1	1.4375	0.625	0.875	-	-	-	-	-	-	-	-	-	0.93	-3.156	0.63	0.38	0.607	-3.159	0.76	0.62	-	-	-	-	-	-	-	-
ENSRNOG00000055372	AC106663.1	1	1.125	-	0.875	-	-	-	-	-	-	-	-	-0.551	-3.155	0.78	0.88	-	-	-	-	-	-	-	-	0.55	-3.229	0.72	0.86
ENSRNOG00000055642	AC107096.1	0.5	1.375	1.625	0.5	-0.157	-2.995	0.98	1	-	-	-	-	-	-	-	-	-1.585	-3.215	0.28	0.086	1.618	-3.29	0.19	0.07	-	-	-	-
ENSRNOG00000046263	AC107267.1	0.75	1.58333	1.375	2.79167	0.244	-3.02	0.98	0.81	-1.647	-2.892	0.13	0.017	-0.952	-3.095	0.62	0.34	-0.703	-3.187	0.71	0.5	-0.915	-2.84	0.3	0.15	-0.755	-2.755	0.42	0.36
ENSRNOG00000031401	AC107280.1	0.75	1.75	2.41667	1.25	-0.275	-2.76	0.88	0.73	-	-	-	-	-1.337	-3.043	0.36	0.18	-1.611	-2.998	0.18	0.036	0.97	-2.974	0.32	0.27	0.645	-3.011	0.58	0.47
ENSRNOG00000059331	AC107331.1	0.75	1.58333	1.125	0.625	0.732	-3.049	0.57	0.52	-	-	-	-	-1.025	-3.044	0.49	0.32	-	-	-	-	-	-	-	-	1.388	-3.172	0.25	0.2
ENSRNOG00000058408	AC108588.1	1.79167	1.125	0.75	1.54167	-	-	-	-	0.104	-2.986	1	1	0.41	-2.989	0.85	0.64	0.986	-3.13	0.51	0.37	-0.848	-3.233	0.5	0.46	-0.329	-3.089	0.87	0.74
ENSRNOG00000057827	AC109100.2	7.41667	4.79167	3.875	6.33333	0.357	-2.172	0.66	0.5	0.205	-1.673	0.8	0.64	0.524	-1.744	0.44	0.18	0.898	-1.887	0.15	0.018	-0.67	-2.059	0.23	0.11	-0.347	-1.91	0.59	0.45
ENSRNOG00000052427	AC109660.1	8.04167	6.45833	9.04167	9.20833	-0.421	-1.535	0.44	0.22	-0.21	-1.399	0.71	0.62	0.216	-1.54	0.8	0.61	-0.2	-1.417	0.75	0.61	0.021	-1.404	1	1	-0.438	-1.513	0.38	0.16
ENSRNOG00000061821	AC109891.1	1.25	1.875	1.75	1.125	0.182	-2.872	0.98	0.91	0.259	-3.169	0.94	0.88	-0.619	-2.911	0.72	0.5	-0.423	-2.999	0.8	0.66	0.717	-3.124	0.55	0.37	0.85	-3.035	0.49	0.25
ENSRNOG00000031220	AC110351.1	2.83333	1.875	3.66667	1.75	-0.728	-2.555	0.43	0.15	0.761	-2.721	0.47	0.3	0.436	-2.585	0.76	0.58	-0.301	-2.422	0.81	0.63	1.1	-2.695	0.16	0.04	0.326	-2.89	0.81	0.78
ENSRNOG00000056126	AC110351.2	-	1.75	-	0.25	-	-	-	-	-	-	-	-	-	-	-	-	-	-	-	-	-	-	-	-	2.537	-3.229	0.051	0.007
ENSRNOG00000054854	AC110387.1	2.83333	1.375	2.5	2	-0.574	-2.827	0.65	0.37	0.575	-2.682	0.6	0.49	0.814	-2.669	0.51	0.26	0.233	-2.586	0.86	0.85	0.377	-2.839	0.74	0.67	-0.235	-2.938	0.92	0.76
ENSRNOG00000059559	AC110474.2	0.625	0.75	1.625	0.5	-0.902	-3.13	0.52	0.39	-	-	-	-	-	-	-	-	-1.291	-3.186	0.37	0.18	1.61	-3.291	0.19	0.078	-	-	-	-
ENSRNOG00000046944	AC110709.1	3.29167	3.875	3.75	3.33333	0.21	-2.251	0.81	0.82	0.043	-2.425	1	1	-0.371	-2.233	0.68	0.64	-0.152	-2.356	0.9	0.87	0.234	-2.446	0.8	0.76	0.405	-2.321	0.57	0.57
ENSRNOG00000014899	AC110824.1	1.625	2.25	2.04167	3.04167	0.215	-2.76	0.91	0.82	-0.844	-2.7	0.41	0.17	-0.514	-2.771	0.73	0.5	-0.28	-2.877	0.87	0.83	-0.527	-2.697	0.55	0.41	-0.345	-2.597	0.75	0.54
ENSRNOG00000038087	AC110846.1	0.375	0.5	2	1.25	-1.604	-3.129	0.2	0.12	-	-	-	-	-	-	-	-	-2.11	-3.187	0.14	0.0079	0.676	-3.072	0.56	0.32	-	-	-	-
ENSRNOG00000059841	AC111287.1	4.66667	3.20833	6.33333	4.25	-0.89	-2.072	0.15	0.051	0.165	-2.091	0.83	0.9	0.477	-2.145	0.55	0.52	-0.4	-1.889	0.65	0.37	0.591	-2.033	0.3	0.13	-0.339	-2.302	0.68	0.55
ENSRNOG00000052912	AC111292.1	1.625	1.125	1.75	1.875	-0.387	-2.995	0.83	0.76	-0.228	-2.962	0.95	0.91	0.157	-2.99	0.99	0.89	-0.213	-2.949	0.94	0.89	0.035	-2.974	1	1	-0.395	-3.01	0.81	0.65
ENSRNOG00000059489	AC111319.3	19.25	19.0833	19.5	20.9167	-0.006	-0.42	1	1	-0.117	-0.345	0.75	0.71	-0.064	-0.357	0.92	0.88	-0.055	-0.39	0.9	0.88	-0.026	-0.411	0.93	0.95	-0.073	-0.376	0.85	0.81
ENSRNOG00000057425	AC111678.2	1.125	1.6875	0.75	-	0.974	-3.157	0.51	0.27	-	-	-	-	-0.721	-3.064	0.7	0.53	-	-	-	-	-	-	-	-	-	-	-	-
ENSRNOG00000036362	AC111734.1	1.125	0.875	0.5	1.70833	-	-	-	-	-0.702	-3.112	0.63	0.55	-	-	-	-	-	-	-	-	-1.443	-3.262	0.24	0.084	-0.604	-3.09	0.71	0.48
ENSRNOG00000057296	AC112001.1	2.875	2.45833	2.04167	2.20833	0.442	-2.736	0.71	0.6	0.407	-2.659	0.75	0.47	0.077	-2.522	1	1	0.532	-2.68	0.65	0.45	-0.095	-2.883	0.98	1	0.307	-2.715	0.81	0.6
ENSRNOG00000060743	AC112093.1	2.75	1	2.375	1.5	-0.874	-2.921	0.47	0.21	0.941	-2.782	0.39	0.17	1.151	-2.75	0.34	0.097	0.286	-2.622	0.85	0.65	0.686	-2.951	0.51	0.34	-0.238	-3.116	0.95	0.88
ENSRNOG00000031588	AC112531.1	0.75	1.25	1.625	1.5	-0.269	-3.021	0.9	0.9	-0.887	-3.225	0.6	0.39	-	-	-	-	-1.071	-3.158	0.47	0.33	0.223	-3.073	0.92	0.9	-0.079	-3.088	1	1
ENSRNOG00000056652	AC112739.1	2.91667	1.83333	1.95833	3.875	0.059	-2.895	1	1	-0.435	-2.437	0.67	0.5	0.505	-2.659	0.71	0.5	0.579	-2.72	0.63	0.47	-0.98	-2.637	0.26	0.095	-0.959	-2.574	0.31	0.13
ENSRNOG00000052955	AC114111.1	5.29167	3.33333	4.5	4.41667	-0.35	-2.233	0.69	0.58	0.231	-2.034	0.83	0.59	0.52	-2.083	0.56	0.28	0.194	-2.021	0.87	0.67	0.078	-2.178	0.98	0.94	-0.312	-2.245	0.71	0.55
ENSRNOG00000059545	AC114446.1	2.20833	2	2.33333	1	-0.033	-2.78	1	1	1.032	-3.034	0.45	0.15	-0.066	-2.745	1	1	-0.096	-2.783	0.99	1	1.146	-3.072	0.27	0.067	1.074	-3.036	0.35	0.15
ENSRNOG00000055191	AC115202.1	1.125	-	-	1.25	-	-	-	-	-0.137	-3.198	1	1	-	-	-	-	-	-	-	-	-	-	-	-	-	-	-	-
ENSRNOG00000056279	AC115369.1	1.70833	2.375	2.83333	2	-0.081	-2.632	1	1	-0.123	-2.894	1	0.8	-0.54	-2.727	0.73	0.36	-0.619	-2.745	0.63	0.32	0.52	-2.796	0.6	0.43	0.399	-2.777	0.74	0.59
ENSRNOG00000060822	AC116288.1	1.58333	0.875	1.375	2.125	-0.263	-3.159	0.97	0.73	-0.374	-2.914	0.82	0.7	0.474	-3.045	0.85	0.62	0.228	-3.049	0.94	0.89	-0.568	-3.023	0.61	0.55	-0.87	-3.012	0.5	0.24
ENSRNOG00000057472	AC117065.2	1.125	0.625	1.4375	-	-0.773	-3.189	0.68	0.32	-	-	-	-	-	-	-	-	-0.298	-3.105	0.95	0.75	-	-	-	-	-	-	-	-
ENSRNOG00000013292	AC117101.1	0.875	-	1.5	1.125	-	-	-	-	-0.177	-3.255	1	0.87	-	-	-	-	-0.556	-3.159	0.79	0.61	0.408	-3.205	0.82	0.58	-	-	-	-
ENSRNOG00000018925	AC117330.1	7.95833	7.95833	7.25	6.45833	0.171	-1.547	0.79	0.7	0.306	-1.603	0.68	0.49	-0.076	-1.431	0.92	0.93	0.102	-1.536	0.93	0.83	0.231	-1.727	0.7	0.55	0.361	-1.618	0.5	0.36
ENSRNOG00000031439	AC117869.1	21.9583	15.6667	18.625	15.4167	-0.198	-0.549	0.74	0.46	0.509	-0.429	0.11	0.085	0.411	-0.353	0.38	0.22	0.212	-0.32	0.54	0.49	0.336	-0.636	0.29	0.16	0.085	-0.677	0.7	0.9
ENSRNOG00000053079	AC117889.1	34.0417	33.9583	35.8333	43.625	-0.055	0.37	0.82	0.87	-0.355	0.554	0.091	0.091	-0.066	0.412	0.89	0.81	-0.101	0.404	0.67	0.73	-0.218	0.511	0.24	0.23	-0.314	0.523	0.11	0.084
ENSRNOG00000059191	AC118439.1	2.04167	1.70833	2	1.875	-0.13	-2.895	0.99	1	0.111	-2.847	1	0.92	0.179	-2.814	0.96	0.91	0.064	-2.83	1	1	0.076	-2.929	1	0.9	-0.102	-2.913	1	1
ENSRNOG00000033177	AC118841.1	11.3333	7.83333	7.58333	7	0.076	-1.553	0.97	0.86	0.688	-1.32	0.14	0.052	0.456	-1.213	0.35	0.23	0.551	-1.275	0.24	0.098	0.173	-1.667	0.78	0.68	0.211	-1.603	0.76	0.56
ENSRNOG00000053856	AC119496.1	1	-	1.5	-	-	-	-	-	-	-	-	-	-	-	-	-	-0.492	-3.103	0.8	0.6	-	-	-	-	-	-	-	-
ENSRNOG00000045778	AC119603.1	1.25	1.375	1.375	1.125	0.042	-3.048	1	1	0.018	-3.224	1	1	-0.384	-3.069	0.86	0.9	-0.36	-3.129	0.87	0.88	0.402	-3.205	0.82	0.57	0.397	-3.143	0.82	0.74
ENSRNOG00000041875	AC119762.1	1.79167	1.125	0.375	1.5	-	-	-	-	0.293	-2.986	0.89	0.79	0.373	-2.938	0.87	0.68	1.901	-3.188	0.2	0.039	-	-	-	-	-0.09	-3.089	1	1
ENSRNOG00000055053	AC120246.3	1.625	1	-	0.875	-	-	-	-	0.808	-3.167	0.63	0.44	0.606	-3.067	0.74	0.65	-	-	-	-	-	-	-	-	-	-	-	-
ENSRNOG00000059938	AC120712.2	24.875	24.5417	20.375	27.375	0.304	-0.218	0.3	0.15	-0.135	0.012	0.66	0.62	-0.059	-0.014	0.9	0.88	0.262	-0.181	0.46	0.28	-0.361	-0.184	0.14	0.11	-0.097	-0.022	0.77	0.69
ENSRNOG00000060225	AC120922.2	4.04167	3.375	3.95833	3.875	-0.174	-2.325	0.88	0.86	0.003	-2.266	1	1	0.105	-2.271	0.96	0.89	-0.049	-2.257	0.99	1	0.068	-2.32	1	0.93	-0.132	-2.334	0.88	0.94
ENSRNOG00000043819	AC120949.1	3.375	1.25	2.83333	1.75	-0.889	-2.78	0.39	0.2	0.957	-2.659	0.34	0.061	1.099	-2.621	0.31	0.053	0.224	-2.472	0.87	0.68	0.766	-2.818	0.4	0.2	-0.163	-3.011	0.98	0.88
ENSRNOG00000039439	AC121204.1	5.08333	5.20833	5.33333	9.33333	0.014	-1.969	0.99	1	-0.901	-1.606	0.08	0.027	-0.151	-1.928	0.9	0.84	-0.13	-1.984	0.96	0.88	-0.743	-1.65	0.092	0.1	-0.772	-1.592	0.11	0.027
ENSRNOG00000059138	AC121204.2	2.125	2.75	3.5	1.91667	-0.166	-2.432	0.97	0.79	0.156	-2.868	0.96	0.92	-0.553	-2.585	0.57	0.56	-0.736	-2.582	0.43	0.28	0.938	-2.695	0.23	0.095	0.714	-2.697	0.38	0.33
ENSRNOG00000051581	AC121415.2	-	0.875	1.25	-	-0.239	-3.159	0.97	0.88	-	-	-	-	-	-	-	-	-	-	-	-	-	-	-	-	-	-	-	-
ENSRNOG00000032095	AC122603.1	1.125	2	0.75	1.625	1.329	-3.049	0.27	0.09	-0.484	-3.114	0.79	0.64	-0.928	-2.937	0.51	0.27	-	-	-	-	-0.869	-3.234	0.51	0.31	0.43	-2.913	0.74	0.67
ENSRNOG00000055266	AC123185.3	2	0.25	1.5	-	-	-	-	-	-	-	-	-	2.321	-3.128	0.14	0.034	0.377	-2.95	0.83	0.66	-	-	-	-	-	-	-	-
ENSRNOG00000025626	AC123358.1	3.5	1.25	2	1.625	-0.328	-2.968	0.91	0.57	1.096	-2.677	0.28	0.056	1.148	-2.619	0.3	0.07	0.839	-2.617	0.38	0.26	0.29	-3.022	0.9	0.67	-0.066	-3.037	1	1
ENSRNOG00000059703	AC123425.1	3.5	3.125	2.41667	3.41667	0.436	-2.556	0.67	0.5	0.049	-2.361	1	0.93	0.076	-2.328	1	0.94	0.53	-2.492	0.61	0.31	-0.443	-2.584	0.59	0.39	-0.044	-2.418	1	1
ENSRNOG00000018377	AC123471.1	20.9583	23.8333	22.1667	21.9583	0.117	-0.195	0.79	0.56	-0.056	-0.25	0.89	0.86	-0.247	-0.152	0.56	0.3	-0.108	-0.242	0.78	0.67	0.087	-0.291	0.82	0.74	0.17	-0.204	0.65	0.46
ENSRNOG00000053935	AC123500.1	2.25	3.5	2.75	2.875	0.356	-2.463	0.74	0.5	-0.375	-2.656	0.74	0.68	-0.731	-2.498	0.47	0.26	-0.333	-2.66	0.75	0.76	0.008	-2.62	1	1	0.33	-2.467	0.73	0.58
ENSRNOG00000012595	AC124205.1	3.25	3	2.45833	3.16667	0.498	-2.575	0.61	0.47	0.037	-2.427	1	1	-0.021	-2.365	1	1	0.484	-2.547	0.65	0.43	-0.414	-2.639	0.63	0.53	0.047	-2.453	1	1
ENSRNOG00000058467	AC125757.1	1.95833	0.75	0.875	0.875	-	-	-	-	1.041	-3.112	0.48	0.2	0.878	-3.014	0.61	0.27	0.917	-3.074	0.53	0.23	-	-	-	-	-	-	-	-
ENSRNOG00000056094	AC125873.1	4.79167	3.125	2.83333	3.45833	0.224	-2.515	0.91	0.79	0.417	-2.159	0.62	0.41	0.537	-2.157	0.5	0.39	0.771	-2.25	0.32	0.13	-0.325	-2.497	0.69	0.58	-0.151	-2.399	0.87	0.93
ENSRNOG00000060487	AC125873.2	6.625	3.33333	5.41667	4.125	-0.641	-2.144	0.35	0.17	0.657	-1.915	0.35	0.16	0.892	-1.937	0.2	0.048	0.268	-1.797	0.73	0.6	0.418	-2.112	0.53	0.4	-0.262	-2.29	0.74	0.73
ENSRNOG00000055526	AC126292.2	4.375	4.20833	2.83333	3.45833	0.636	-2.346	0.4	0.29	0.319	-2.24	0.77	0.62	-0.008	-2.087	0.99	1	0.622	-2.323	0.48	0.28	-0.276	-2.514	0.74	0.68	0.311	-2.262	0.67	0.59
ENSRNOG00000058291	AC126581.1	8.58333	6.75	6.75	6.54167	0.025	-1.675	1	0.96	0.352	-1.535	0.58	0.44	0.241	-1.47	0.7	0.63	0.286	-1.515	0.66	0.54	0.098	-1.738	0.91	0.85	0.088	-1.695	0.96	0.86
ENSRNOG00000051957	AC126897.1	2.625	3.5	2.70833	4.83333	0.447	-2.464	0.63	0.53	-0.916	-2.312	0.22	0.073	-0.561	-2.429	0.58	0.46	-0.075	-2.62	0.97	1	-0.791	-2.352	0.22	0.12	-0.375	-2.187	0.63	0.44
ENSRNOG00000061321	AC127106.1	4.125	1.58333	2.95833	1.375	-0.715	-2.714	0.48	0.28	1.569	-2.6	0.077	0.02	1.152	-2.465	0.22	0.082	0.452	-2.353	0.65	0.49	1.143	-2.86	0.19	0.057	0.388	-3.035	0.82	0.65
ENSRNOG00000056331	AC127640.1	2.25	0.6875	1.375	0.875	-0.724	-3.188	0.68	0.55	1.262	-3.036	0.33	0.098	1.285	-2.963	0.37	0.093	0.564	-2.9	0.7	0.46	0.722	-3.262	0.62	0.39	-	-	-	-
ENSRNOG00000051474	AC127756.1	16.0417	17.1667	16.5417	19.1667	0.09	-0.581	0.84	0.79	-0.25	-0.509	0.49	0.31	-0.179	-0.531	0.69	0.59	-0.078	-0.606	0.86	0.85	-0.136	-0.562	0.66	0.52	-0.088	-0.488	0.84	0.72
ENSRNOG00000059190	AC127784.1	4	3.25	2.5	2.04167	0.6	-2.536	0.5	0.42	0.973	-2.477	0.25	0.097	0.173	-2.219	0.9	0.81	0.785	-2.423	0.35	0.19	0.227	-2.838	0.89	0.79	0.779	-2.595	0.34	0.24
ENSRNOG00000054355	AC128212.1	46.4583	34.5417	30.875	41.0833	0.195	0.305	0.39	0.43	0.179	0.731	0.5	0.56	0.358	0.675	0.27	0.22	0.561	0.566	0.055	0.041	-0.343	0.381	0.1	0.084	-0.189	0.501	0.51	0.37
ENSRNOG00000057782	AC128476.2	1.375	-	-	1.25	-	-	-	-	0.018	-3.17	1	1	-	-	-	-	-	-	-	-	-	-	-	-	-	-	-	-
ENSRNOG00000051795	AC128610.1	1.5625	1.875	0.875	0.375	1.053	-3.048	0.4	0.22	-	-	-	-	-0.374	-2.863	0.85	0.57	0.695	-3.131	0.69	0.5	-	-	-	-	2.143	-3.199	0.084	0.015
ENSRNOG00000053197	AC128915.1	0.875	3.125	1	1.75	1.597	-2.78	0.086	0.0094	-0.893	-3.138	0.55	0.33	-1.862	-2.765	0.077	0.011	-	-	-	-	-0.615	-3.151	0.64	0.38	0.953	-2.692	0.27	0.12
ENSRNOG00000061358	AC129365.1	0.625	1	1	1.5	0.198	-3.188	0.99	1	-1.132	-3.254	0.51	0.14	-	-	-	-	-	-	-	-	-0.4	-3.205	0.81	0.58	-0.238	-3.116	0.95	0.87
ENSRNOG00000051812	AC129370.1	16.125	15.5833	19.375	13.0417	-0.278	-0.541	0.53	0.38	0.314	-0.761	0.5	0.34	-0.027	-0.596	0.95	0.99	-0.291	-0.506	0.44	0.44	0.641	-0.703	0.057	0.019	0.325	-0.804	0.37	0.27
ENSRNOG00000034030	AC130162.1	12.0417	10.2917	11.1667	6.91667	-0.085	-1.164	0.89	0.86	0.809	-1.284	0.082	0.0058	0.168	-1.032	0.76	0.71	0.096	-1.035	0.89	0.8	0.75	-1.428	0.067	0.018	0.619	-1.44	0.18	0.04
ENSRNOG00000045985	AC131537.1	1	1	0.5	1.625	-	-	-	-	-0.553	-3.117	0.8	0.53	-0.248	-3.13	1	0.89	-	-	-	-	-1.351	-3.291	0.29	0.1	-0.329	-3.089	0.88	0.73
ENSRNOG00000046410	AC131537.2	1.95833	1.125	1.875	1.95833	-0.731	-3.02	0.56	0.53	-0.074	-2.888	1	1	0.645	-2.984	0.69	0.45	-0.064	-2.875	1	1	0.022	-2.928	1	1	-0.74	-3.034	0.54	0.42
ENSRNOG00000058218	AC131806.3	2.91667	2	3.20833	2.29167	-0.435	-2.613	0.71	0.46	0.333	-2.639	0.81	0.66	0.32	-2.582	0.85	0.66	-0.112	-2.507	0.97	0.93	0.474	-2.676	0.61	0.45	-0.002	-2.757	1	1
ENSRNOG00000059203	AC133265.1	100.958	113.083	108.333	118.667	0.099	1.991	0.48	0.51	-0.225	2.013	0.11	0.11	-0.238	2.023	0.13	0.15	-0.125	1.941	0.44	0.4	-0.064	1.979	0.57	0.57	-0.008	2.058	1	0.96
ENSRNOG00000002486	AC133273.1	8.75	3.95833	4.95833	4.29167	-0.236	-2.129	0.76	0.77	1.031	-1.712	0.061	0.0075	1.021	-1.665	0.072	0.027	0.801	-1.645	0.14	0.043	0.262	-2.164	0.73	0.66	-0.013	-2.213	1	1
ENSRNOG00000060876	AC133383.1	1.25	0.875	1	1	-	-	-	-	0.309	-3.224	0.94	0.89	0.313	-3.154	0.95	0.89	0.194	-3.186	0.99	0.89	-	-	-	-	-	-	-	-
ENSRNOG00000046836	AC133403.1	1.70833	2.25	1.83333	2.375	0.401	-2.802	0.77	0.58	-0.48	-2.825	0.71	0.53	-0.53	-2.768	0.72	0.41	-0.116	-2.923	1	1	-0.333	-2.861	0.76	0.69	0.026	-2.714	1	1
ENSRNOG00000057641	AC133613.1	1.25	-	1	1.375	-	-	-	-	-0.153	-3.14	1	1	-	-	-	-	0.183	-3.187	0.99	1	-0.298	-3.233	0.9	0.74	-	-	-	-
ENSRNOG00000056082	AC133739.1	1.125	1.25	-	-	-	-	-	-	-	-	-	-	-0.34	-3.096	0.93	0.76	-	-	-	-	-	-	-	-	-	-	-	-
ENSRNOG00000028529	AC134651.1	2.25	1.125	2.33333	2.16667	-0.799	-2.944	0.52	0.27	0.04	-2.764	1	1	0.772	-2.868	0.58	0.42	-0.01	-2.746	1	1	0.072	-2.839	1	1	-0.765	-2.962	0.52	0.25
ENSRNOG00000057198	AC134759.1	7.83333	5.33333	5.58333	5.91667	-0.049	-1.91	1	0.95	0.411	-1.652	0.51	0.31	0.482	-1.637	0.48	0.26	0.445	-1.663	0.47	0.29	0	-1.917	1	1	-0.085	-1.891	0.95	0.88
ENSRNOG00000060386	AC135285.5	2.83333	1.5	1.125	1.5	0.356	-3.101	0.9	0.76	0.87	-2.821	0.47	0.2	0.765	-2.742	0.53	0.36	1.147	-2.851	0.32	0.097	-0.238	-3.178	0.92	0.86	0.069	-3.06	1	1
ENSRNOG00000042940	AC135389.1	1.16667	1.625	1.125	1.25	0.567	-3.047	0.73	0.5	-0.004	-3.168	1	1	-0.539	-2.986	0.78	0.54	0.049	-3.159	1	1	-0.022	-3.233	1	1	0.516	-3.06	0.73	0.51
ENSRNOG00000038864	AC135409.1	2.20833	1.875	0.875	1	1.102	-3.022	0.35	0.23	1.014	-3.034	0.45	0.18	-0.048	-2.748	1	1	1.073	-3.022	0.42	0.12	-	-	-	-	1.038	-3.037	0.36	0.22
ENSRNOG00000037380	AC136661.1	19.8333	23.5417	22.7917	16.7917	0.083	-0.18	0.79	0.83	0.242	-0.449	0.55	0.45	-0.321	-0.184	0.4	0.26	-0.23	-0.261	0.61	0.45	0.499	-0.439	0.12	0.042	0.538	-0.359	0.065	0.017
ENSRNOG00000000943	AC136867.1	1.5	1.5	1.25	2.29167	0.309	-3.1	0.9	0.78	-0.538	-2.87	0.7	0.42	-0.006	-2.963	1	1	0.293	-3.076	0.87	1	-0.839	-2.998	0.39	0.29	-0.566	-2.888	0.62	0.47
ENSRNOG00000043550	AC139392.1	4.5	5.625	3.54167	2.66667	0.71	-2.128	0.28	0.15	0.73	-2.36	0.39	0.14	-0.404	-1.958	0.64	0.39	0.322	-2.244	0.73	0.59	0.44	-2.565	0.61	0.42	1.111	-2.241	0.082	0.012
ENSRNOG00000059641	AC139445.1	5.29167	3.41667	2.95833	4.75	0.288	-2.479	0.79	0.75	0.163	-1.989	0.84	0.83	0.58	-2.075	0.46	0.28	0.87	-2.191	0.21	0.088	-0.685	-2.35	0.28	0.16	-0.436	-2.227	0.55	0.36
ENSRNOG00000054147	AC139608.1	3.04167	2	3.29167	2.20833	-0.494	-2.593	0.67	0.52	0.503	-2.62	0.65	0.42	0.414	-2.542	0.76	0.55	-0.06	-2.455	1	0.94	0.591	-2.676	0.48	0.36	0.065	-2.777	1	1
ENSRNOG00000032900	AC140988.1	4.04167	3.20833	3.58333	3.91667	-0.049	-2.346	1	1	0.068	-2.241	0.94	1	0.171	-2.223	0.91	0.81	0.132	-2.25	0.92	0.88	-0.021	-2.366	1	0.93	-0.112	-2.336	0.99	0.86
ENSRNOG00000054948	AC141169.1	2.08333	0.625	0.5	0.375	-	-	-	-	2.18	-3.167	0.11	0.0079	1.418	-3.014	0.32	0.062	1.752	-3.102	0.18	0.019	-	-	-	-	-	-	-	-
ENSRNOG00000060188	AC141526.2	7.29167	4.91667	6.45833	5.54167	-0.336	-1.894	0.63	0.41	0.373	-1.746	0.62	0.46	0.481	-1.745	0.52	0.32	0.148	-1.676	0.87	0.79	0.25	-1.893	0.71	0.54	-0.131	-1.973	0.89	0.81
ENSRNOG00000021435	AC141966.1	2.66667	1.375	1.70833	1.875	-0.056	-2.97	1	1	0.597	-2.723	0.58	0.48	0.722	-2.689	0.55	0.32	0.668	-2.726	0.53	0.4	-0.05	-2.998	1	1	-0.142	-2.961	0.99	0.89
ENSRNOG00000033815	AC142181.1	2.91667	2.375	1.75	3.45833	0.581	-2.738	0.58	0.44	-0.245	-2.411	0.78	0.82	0.114	-2.487	1	0.87	0.703	-2.681	0.53	0.32	-0.921	-2.641	0.22	0.12	-0.382	-2.455	0.69	0.47
ENSRNOG00000036473	AC142187.1	1.95833	1.5	2.58333	1.625	-0.466	-2.801	0.72	0.49	0.391	-2.894	0.78	0.81	0.223	-2.796	0.91	0.91	-0.237	-2.723	0.93	0.73	0.673	-2.904	0.51	0.31	0.162	-2.985	0.97	1
ENSRNOG00000056748	AC229945.1	1.45833	1.375	1.5	1.375	-0.069	-3.073	1	1	0.115	-3.086	1	1	0.048	-3.013	1	1	-0.002	-3.048	1	1	0.143	-3.15	1	0.87	0.039	-3.114	1	1
ENSRNOG00000052315	AC244225.1	1	1.125	1.625	0.5	-0.52	-3.075	0.72	0.78	-	-	-	-	-	-	-	-	-0.702	-3.103	0.64	0.53	1.572	-3.291	0.22	0.13	-	-	-	-
ENSRNOG00000042533	Accsl	9.79167	6.66667	7.5	8.08333	-0.16	-1.643	0.91	0.75	0.256	-1.354	0.69	0.46	0.473	-1.399	0.44	0.18	0.347	-1.395	0.53	0.42	-0.046	-1.584	0.91	0.97	-0.238	-1.589	0.69	0.56
ENSRNOG00000005849	Aco1	1176.21	1152.67	1200.75	1297.62	-0.025	5.373	0.85	0.67	-0.134	5.483	0.061	0.011	-0.043	5.44	0.75	0.56	-0.052	5.421	0.64	0.38	-0.047	5.414	0.31	0.28	-0.112	5.435	0.057	0.021
ENSRNOG00000021659	Acpt	5.75	3.79167	2.29167	3.25	0.792	-2.515	0.34	0.21	0.726	-2.101	0.33	0.13	0.512	-2.001	0.52	0.37	1.317	-2.231	0.062	0.012	-0.566	-2.62	0.45	0.42	0.188	-2.351	0.89	0.71
ENSRNOG00000014718	Acsl3	7402.38	7629.29	7779.29	7593.54	0.004	8.081	1	0.95	-0.031	8.081	0.67	0.63	-0.116	8.129	0.16	0.05	-0.096	8.094	0.19	0.078	0.101	8.035	0.07	0.016	0.065	8.069	0.22	0.19
ENSRNOG00000058039	Acta2	446.333	200.5	311.875	368.625	-0.609	3.186	0.19	0.042	0.277	3.89	0.69	0.67	1.082	3.598	0.33	0.072	0.481	3.784	0.49	0.39	-0.172	3.547	0.61	0.57	-0.825	3.342	0.19	0.031
ENSRNOG00000029401	Actg2	33.5	5.75	6.875	14.9583	-0.207	-1.749	0.93	0.81	1.117	-0.041	0.39	0.22	2.379	-0.24	0.17	0.015	2.166	-0.254	0.15	0.0071	-1.025	-1.163	0.17	0.06	-1.278	-1.154	0.22	0.073
ENSRNOG00000036864	Actl10	0.9375	1	1.625	1.125	-0.731	-3.102	0.62	0.61	-0.155	-3.253	1	1	-	-	-	-	-0.736	-3.103	0.64	0.49	0.611	-3.15	0.64	0.6	-	-	-	-
ENSRNOG00000016621	Actl7b	5.125	4.875	6.41667	4.25	-0.297	-1.893	0.72	0.52	0.242	-2.074	0.79	0.7	-0.05	-1.937	1	1	-0.333	-1.872	0.68	0.44	0.609	-2.032	0.3	0.16	0.273	-2.101	0.72	0.67
ENSRNOG00000017901	Acy3	203.625	207.833	202.958	209.708	0.067	2.867	0.57	0.51	-0.035	2.914	0.84	0.83	-0.1	2.952	0.58	0.51	-0.019	2.886	0.98	0.91	0.018	2.83	1	0.87	0.044	2.895	0.74	0.68
ENSRNOG00000017246	Adad1	1.79167	2	2.70833	2.04167	-0.284	-2.714	0.88	0.75	-0.225	-2.935	0.88	0.91	-0.38	-2.835	0.78	0.83	-0.667	-2.803	0.55	0.49	0.471	-2.817	0.66	0.43	0.157	-2.844	0.95	1
ENSRNOG00000017027	Adam2	1.79167	1.875	2.20833	0.625	-0.105	-2.802	1	1	1.538	-3.118	0.26	0.12	-0.067	-2.772	1	0.92	-0.145	-2.789	0.98	0.91	1.724	-3.15	0.11	0.01	1.584	-3.142	0.19	0.03
ENSRNOG00000019044	Adam30	1	0.5	1.83333	0.625	-1.611	-3.13	0.22	0.072	-	-	-	-	-	-	-	-	-0.91	-3.048	0.5	0.34	1.535	-3.205	0.17	0.085	-	-	-	-
ENSRNOG00000021242	Adam33	9.91667	4.70833	4.58333	7.91667	0.074	-2.09	0.95	1	0.311	-1.337	0.59	0.59	0.992	-1.5	0.13	0.059	1.073	-1.564	0.065	0.022	-0.726	-1.829	0.13	0.08	-0.699	-1.759	0.21	0.15
ENSRNOG00000017518	Adam5	5.16667	3.95833	1.83333	2.375	1.185	-2.518	0.13	0.04	1.149	-2.312	0.13	0.017	0.256	-2.028	0.83	0.58	1.455	-2.355	0.06	0.0016	-0.28	-2.883	0.83	0.68	0.866	-2.469	0.24	0.13
ENSRNOG00000030334	Adck5	559.958	509	506.583	503.708	0.041	4.164	0.62	0.66	0.159	4.268	0.078	0.05	0.066	4.319	0.43	0.5	0.123	4.267	0.15	0.13	0.071	4.112	0.58	0.31	0.072	4.165	0.45	0.36
ENSRNOG00000008950	Adi1	750.292	664	737.333	726.083	-0.117	4.626	0.15	0.096	0.054	4.74	0.61	0.48	0.103	4.721	0.25	0.22	0.002	4.746	1	1	0.088	4.645	0.29	0.12	-0.07	4.619	0.35	0.33
ENSRNOG00000002878	Afm	1.25	1.58333	1.375	1	0.198	-3.02	0.98	0.77	0.27	-3.225	0.94	0.88	-0.455	-3.013	0.85	0.66	-0.235	-3.104	0.95	0.88	0.541	-3.233	0.72	0.71	0.705	-3.141	0.63	0.5
ENSRNOG00000004994	Agr3	2.375	0.125	0.125	0.125	-	-	-	-	3.408	-3.166	0.1	0.0031	3.253	-3.068	0.13	0.0047	3.283	-3.129	0.11	0.004	-	-	-	-	-	-	-	-
ENSRNOG00000014721	Ahrr	2.79167	1.25	2.5	0.875	-0.808	-2.871	0.48	0.21	1.621	-2.894	0.14	0.037	0.983	-2.728	0.4	0.21	0.186	-2.603	0.9	0.92	1.477	-3.047	0.14	0.027	0.626	-3.228	0.72	0.45
ENSRNOG00000007889	Aipl1	1.58333	1	1	0.375	-	-	-	-	1.841	-3.257	0.23	0.064	0.461	-3.018	0.78	0.8	0.581	-3.08	0.73	0.69	-	-	-	-	-	-	-	-
ENSRNOG00000001213	Aire	0.375	1.875	0.625	0.375	1.497	-3.1	0.27	0.11	-	-	-	-	-2.231	-3.122	0.16	0.021	-	-	-	-	-	-	-	-	2.211	-3.198	0.13	0.012
ENSRNOG00000012791	Ajuba	107.625	103.25	114.167	97.0833	-0.12	1.973	0.95	0.63	0.159	1.916	0.61	0.52	-0.005	2.007	0.9	1	-0.109	2.024	0.71	0.58	0.302	1.877	0.21	0.1	0.141	1.864	0.58	0.65
ENSRNOG00000058652	Akp3	2.70833	1.125	3.58333	2.125	-1.445	-2.715	0.11	0.019	0.341	-2.717	0.8	0.68	1.053	-2.794	0.42	0.16	-0.399	-2.489	0.71	0.52	0.779	-2.656	0.32	0.14	-0.746	-2.986	0.58	0.38
ENSRNOG00000023285	Akr1b1-ps2	4.41667	2.25	2.58333	4.125	-0.09	-2.673	1	1	0.049	-2.179	1	0.95	0.795	-2.342	0.39	0.14	0.718	-2.37	0.4	0.18	-0.631	-2.462	0.37	0.2	-0.759	-2.434	0.33	0.13
ENSRNOG00000033010	Akr1c12	1.5	1.75	3.04167	3.54167	-0.628	-2.695	0.56	0.26	-1.209	-2.66	0.21	0.12	-0.352	-2.913	0.85	0.79	-0.993	-2.763	0.34	0.12	-0.198	-2.497	0.81	0.85	-0.893	-2.599	0.31	0.18
ENSRNOG00000006807	Aldob	4.95833	9.625	7.83333	9.04167	0.349	-1.407	0.53	0.48	-0.83	-1.63	0.13	0.061	-1.012	-1.535	0.095	0.044	-0.654	-1.741	0.32	0.18	-0.154	-1.504	0.73	0.73	0.159	-1.325	0.79	0.73
ENSRNOG00000019183	Alox15	58.25	55.0833	46.25	303.667	0.397	0.863	0.97	0.52	-2.313	2.713	0.26	0.0028	-0.001	1.09	1	1	0.412	0.939	0.97	0.53	-2.693	2.553	0.23	6.4e-06	-2.327	2.653	0.24	0.0018
ENSRNOG00000007778	Alox15b	0.875	3	1.375	2.875	1.121	-2.737	0.23	0.054	-1.621	-2.891	0.13	0.036	-1.817	-2.789	0.095	0.0043	-0.672	-3.186	0.7	0.59	-0.924	-2.84	0.3	0.14	0.169	-2.522	0.91	0.85
ENSRNOG00000018662	Amacr	644.458	622.792	662.875	656.208	-0.056	4.503	0.53	0.49	-0.02	4.557	0.77	0.82	-0.024	4.564	0.9	0.84	-0.065	4.56	0.51	0.37	0.079	4.496	0.37	0.15	-0.017	4.5	0.82	0.85
ENSRNOG00000016696	Angpt2	89	37.125	40.9167	47.5417	-0.119	0.547	0.94	0.75	0.906	1.351	0.14	0.035	1.193	1.289	0.097	0.0078	1.082	1.287	0.064	0.0034	-0.144	0.667	0.66	0.66	-0.308	0.663	0.66	0.45
ENSRNOG00000025037	Ankk1	2.25	1.25	2.33333	0.875	-0.741	-2.872	0.52	0.48	1.296	-3.033	0.32	0.094	0.668	-2.86	0.68	0.42	-0.078	-2.721	0.93	1	1.427	-3.048	0.14	0.051	0.625	-3.228	0.72	0.59
ENSRNOG00000048118	Ankra2	4.58333	6.33333	4.125	3.875	0.662	-1.982	0.28	0.083	0.165	-2.167	0.91	0.73	-0.544	-1.871	0.46	0.21	0.136	-2.157	0.93	0.81	0.064	-2.291	1	1	0.686	-1.997	0.25	0.065
ENSRNOG00000013840	Ankrd2	1.58333	1	1.25	1.75	-0.397	-3.188	0.87	0.86	-0.12	-2.986	1	1	0.621	-3.069	0.75	0.64	0.244	-3.05	0.94	0.89	-0.332	-3.098	0.87	0.77	-0.752	-3.115	0.61	0.53
ENSRNOG00000016151	Ankrd23	12.4167	7.83333	8.875	6.875	-0.127	-1.447	0.88	0.79	0.862	-1.271	0.058	0.016	0.58	-1.142	0.27	0.071	0.463	-1.142	0.34	0.13	0.424	-1.591	0.35	0.31	0.241	-1.605	0.61	0.68
ENSRNOG00000021402	Ankrd53	-	1.625	-	1.375	-	-	-	-	-	-	-	-	-	-	-	-	-	-	-	-	-	-	-	-	0.262	-3.011	0.9	0.9
ENSRNOG00000055481	Ankrd7	2.16667	2.83333	2.75	2.75	0.073	-2.555	1	0.92	-0.308	-2.698	0.84	0.68	-0.478	-2.599	0.73	0.51	-0.374	-2.662	0.75	0.66	0.122	-2.657	0.94	1	0.162	-2.594	0.92	0.92
ENSRNOG00000023427	Ano7	2.375	1.625	1.25	2.29167	0.387	-3.023	0.82	0.75	0.083	-2.757	1	0.92	0.366	-2.771	0.85	0.6	0.767	-2.899	0.55	0.22	-0.655	-2.998	0.54	0.33	-0.311	-2.867	0.86	0.67
ENSRNOG00000015830	Ano9	2.41667	0.875	2.625	3.08333	-1.347	-2.921	0.22	0.078	-0.389	-2.619	0.74	0.59	1.159	-2.914	0.4	0.095	-0.174	-2.681	0.93	0.92	-0.186	-2.638	0.89	0.84	-1.576	-2.844	0.11	0.015
ENSRNOG00000008678	Antxr1	461.208	495.5	474.958	539.208	0.094	4.101	0.42	0.53	-0.219	4.18	0.099	0.093	-0.175	4.162	0.36	0.33	-0.066	4.081	0.72	0.61	-0.119	4.117	0.084	0.15	-0.064	4.197	0.86	0.66
ENSRNOG00000007980	Anxa13	2.125	0.25	0.625	1.625	-	-	-	-	0.401	-2.914	0.83	0.62	2.466	-3.098	0.11	0.0078	1.514	-3.076	0.26	0.061	-1.082	-3.262	0.41	0.23	-	-	-	-
ENSRNOG00000054964	Aoah	3.95833	2.70833	2.25	3.41667	0.397	-2.653	0.72	0.66	0.171	-2.328	0.94	0.78	0.385	-2.343	0.79	0.7	0.784	-2.489	0.41	0.28	-0.588	-2.62	0.45	0.3	-0.223	-2.469	0.85	0.77
ENSRNOG00000008575	Aoc1	1.125	0.375	2.20833	1.5	-2.042	-3.13	0.11	0.012	-0.384	-3.14	0.86	0.75	-	-	-	-	-0.877	-2.997	0.51	0.19	0.528	-2.998	0.65	0.42	-	-	-	-
ENSRNOG00000051307	Aoc3	63.4167	28.0833	35.4167	51.5417	-0.316	0.267	0.61	0.39	0.294	1.103	0.6	0.54	1.112	0.841	0.15	0.025	0.801	0.9	0.18	0.053	-0.471	0.639	0.13	0.062	-0.834	0.577	0.088	0.02
ENSRNOG00000043093	Ap1m2	7.33333	6.25	6.29167	5.58333	0.031	-1.743	0.92	1	0.401	-1.745	0.57	0.48	0.173	-1.597	1	0.81	0.196	-1.669	0.84	0.7	0.246	-1.904	0.67	0.62	0.209	-1.826	0.68	0.81
ENSRNOG00000018402	Apoc2	2.16667	0.875	0.375	0.375	-	-	-	-	2.172	-3.168	0.12	0.01	1.001	-2.963	0.51	0.2	2.067	-3.131	0.13	0.014	-	-	-	-	-	-	-	-
ENSRNOG00000007830	Apold1	1007.29	748.042	962.417	915.625	-0.331	4.912	0.34	0.13	0.141	5.121	0.63	0.67	0.357	5.029	0.33	0.19	0.04	5.151	0.84	0.9	0.138	5.003	0.66	0.6	-0.234	4.876	0.58	0.4
ENSRNOG00000046918	Apoo	885.333	908.75	886.542	976.5	0.068	4.983	0.38	0.28	-0.135	5.074	0.065	0.061	-0.109	5.065	0.29	0.18	-0.026	4.998	0.82	0.75	-0.074	4.991	0.17	0.16	-0.047	5.058	0.44	0.46
ENSRNOG00000011542	Apopt1	1.125	-	1.375	-	-	-	-	-	-	-	-	-	-	-	-	-	-0.146	-3.13	1	0.89	-	-	-	-	-	-	-	-
ENSRNOG00000051970	Aqp5	8.375	5.25	10.125	6.75	-0.862	-1.561	0.071	0.011	0.301	-1.555	0.66	0.49	0.566	-1.609	0.36	0.16	-0.288	-1.333	0.63	0.43	0.619	-1.519	0.17	0.058	-0.289	-1.821	0.63	0.48
ENSRNOG00000014652	Aqp8	1.25	-	-	1	-	-	-	-	0.282	-3.226	0.94	1	-	-	-	-	-	-	-	-	-	-	-	-	-	-	-	-
ENSRNOG00000002754	Areg	8.16667	4.20833	4.20833	7.58333	0.095	-2.173	0.96	1	0.119	-1.503	0.85	0.85	0.819	-1.689	0.18	0.08	0.921	-1.758	0.1	0.043	-0.768	-1.905	0.12	0.042	-0.712	-1.832	0.2	0.058
ENSRNOG00000014429	Arfgap2	2495.75	2418.88	2471.79	2508.62	0.001	6.427	0.99	1	-0.001	6.498	0.91	1	-0.027	6.516	0.93	0.67	-0.01	6.483	0.94	0.87	0.044	6.409	0.68	0.32	0.005	6.442	0.91	0.94
ENSRNOG00000013836	Arhgap17	561.917	521.667	599.833	573.333	-0.166	4.307	0.095	0.059	-0.022	4.362	0.87	0.83	0.034	4.339	0.8	0.79	-0.117	4.391	0.27	0.15	0.13	4.327	0.1	0.05	-0.076	4.277	0.54	0.42
ENSRNOG00000029628	Arl9	3.45833	2.20833	3.16667	1.375	-0.405	-2.612	0.7	0.63	1.341	-2.698	0.17	0.026	0.549	-2.481	0.61	0.45	0.163	-2.42	0.93	0.77	1.202	-2.839	0.16	0.031	0.762	-2.935	0.5	0.26
ENSRNOG00000042630	Asb5	25.7083	27.4167	27.25	26.2083	0.036	0.046	0.93	0.93	-0.02	0.011	0.97	0.97	-0.159	0.086	0.69	0.53	-0.108	0.035	0.78	0.71	0.121	-0.031	0.7	0.57	0.118	0.021	0.7	0.58
ENSRNOG00000013795	Asb7	184	205.458	198.833	208.208	0.078	2.844	0.54	0.43	-0.173	2.838	0.1	0.16	-0.233	2.873	0.06	0.038	-0.138	2.799	0.22	0.26	0.001	2.81	0.96	1	0.039	2.88	0.77	0.72
ENSRNOG00000010099	Asb8	2332.08	2242.33	2127.62	2373.08	0.107	6.265	0.11	0.017	-0.02	6.409	0.69	0.73	-0.015	6.413	1	0.83	0.108	6.327	0.19	0.028	-0.092	6.262	0.053	0.013	-0.025	6.348	0.51	0.64
ENSRNOG00000007349	Ascc2	415.625	421.667	431.417	443.042	-0.006	3.912	0.84	0.99	-0.087	3.96	0.26	0.38	-0.091	3.968	0.53	0.37	-0.08	3.937	0.39	0.37	0.028	3.905	0.9	0.7	-0.018	3.936	0.63	0.88
ENSRNOG00000031493	Ascl4	0.5	1.91667	0.625	1.375	1.549	-3.074	0.2	0.056	-	-	-	-	-1.936	-3.069	0.17	0.014	-	-	-	-	-	-	-	-	0.663	-2.961	0.58	0.41
ENSRNOG00000018693	Asgr1	52.25	33.9583	41.4583	52.625	-0.262	0.492	0.66	0.38	-0.006	0.976	1	1	0.555	0.757	0.29	0.14	0.302	0.815	0.35	0.34	-0.281	0.742	0.12	0.16	-0.577	0.694	0.097	0.039
ENSRNOG00000011842	Asic5	1.83333	0.875	0.75	2.70833	-	-	-	-	-0.587	-2.741	0.62	0.46	0.819	-3.017	0.63	0.32	1.069	-3.104	0.46	0.2	-1.63	-2.975	0.084	0.026	-1.424	-2.89	0.16	0.03
ENSRNOG00000015383	Asxl3	131.833	127.958	122.208	138.125	0.097	2.159	0.6	0.49	-0.062	2.302	0.69	0.82	-0.032	2.292	0.88	0.92	0.085	2.212	0.9	0.75	-0.108	2.171	0.46	0.43	-0.052	2.249	0.67	0.7
ENSRNOG00000049575	Atn1	4.95833	5.625	3.83333	3.66667	0.617	-2.062	0.34	0.24	0.435	-2.145	0.58	0.41	-0.268	-1.868	0.78	0.65	0.365	-2.121	0.65	0.57	0.102	-2.366	0.96	0.93	0.679	-2.089	0.27	0.14
ENSRNOG00000032378	Atp1a4	1.70833	0.625	1.70833	1	-1.043	-3.103	0.46	0.17	0.757	-3.091	0.6	0.49	0.983	-3.048	0.56	0.36	-0.055	-2.904	1	1	0.862	-3.151	0.46	0.27	-	-	-	-
ENSRNOG00000046299	Atp5f1	7.83333	6.83333	8.08333	6.45833	-0.165	-1.583	0.82	0.7	0.261	-1.626	0.7	0.56	0.083	-1.53	0.95	0.86	-0.067	-1.506	0.95	0.92	0.358	-1.684	0.47	0.41	0.151	-1.713	0.81	0.8
ENSRNOG00000015320	Atp5g2	2950.88	2743.08	2918.62	2846.33	-0.057	6.638	0.38	0.24	0.057	6.71	0.56	0.28	0.033	6.728	0.66	0.62	-0.009	6.723	0.89	0.89	0.102	6.62	0.12	0.0097	0.004	6.624	0.98	0.94
ENSRNOG00000007842	Aup1	1911.33	1760.25	1710.5	1810.08	0.074	5.933	0.26	0.15	0.084	6.071	0.31	0.12	0.047	6.095	0.5	0.48	0.136	6.027	0.075	0.013	-0.017	5.908	0.56	0.73	0.017	5.978	0.92	0.76
ENSRNOG00000051405	Axdnd1	6.79167	3.45833	6.375	4.5	-0.805	-2.01	0.21	0.066	0.587	-1.872	0.37	0.18	0.852	-1.895	0.24	0.085	0.05	-1.693	0.97	0.96	0.567	-1.986	0.31	0.13	-0.275	-2.231	0.77	0.57
ENSRNOG00000031685	AY172581.12	0.75	0.5	1.5	1.375	-1.062	-3.189	0.5	0.31	-0.659	-3.226	0.77	0.5	-	-	-	-	-0.829	-3.16	0.63	0.38	0.225	-3.124	0.91	1	-	-	-	-
ENSRNOG00000032997	AY172581.20	0.625	0.875	1.54167	0.875	-0.489	-3.103	0.81	0.59	-	-	-	-	-	-	-	-	-1.206	-3.215	0.44	0.25	0.83	-3.233	0.53	0.45	-	-	-	-
ENSRNOG00000001333	Azgp1	1.25	-	-	1.125	-	-	-	-	0.209	-3.171	0.95	1	-	-	-	-	-	-	-	-	-	-	-	-	-	-	-	-
ENSRNOG00000020110	B3gnt1	6.375	7.29167	6.5	5.95833	0.186	-1.649	0.71	0.78	0.086	-1.766	0.93	0.91	-0.26	-1.593	0.69	0.66	-0.056	-1.717	0.99	0.91	0.179	-1.83	0.8	0.68	0.317	-1.7	0.5	0.56
ENSRNOG00000008544	B3gnt4	10.7083	11.2917	12.875	16.7917	-0.164	-1.005	0.74	0.61	-0.646	-0.833	0.078	0.018	-0.154	-1.061	0.78	0.72	-0.307	-1.021	0.48	0.36	-0.301	-0.799	0.35	0.21	-0.508	-0.82	0.15	0.046
ENSRNOG00000046258	B3gnt5	10.7083	6.375	10.7083	20.6667	-0.712	-1.443	0.14	0.067	-0.925	-0.653	0.28	0.078	0.68	-1.353	0.21	0.062	-0.01	-1.147	1	1	-0.87	-0.728	0.26	0.1	-1.641	-0.849	0.097	0.0043
ENSRNOG00000020606	B3gnt8	16.125	15.5	10.5417	14.4167	0.585	-0.896	0.099	0.037	0.168	-0.697	0.77	0.6	-0.032	-0.591	0.91	1	0.565	-0.859	0.18	0.033	-0.372	-1.012	0.31	0.21	0.168	-0.734	0.59	0.64
ENSRNOG00000010344	B4galnt3	2.375	0.625	1	1.75	-	-	-	-	0.462	-2.785	0.74	0.59	1.67	-2.915	0.2	0.053	1.171	-2.903	0.33	0.13	-0.679	-3.126	0.58	0.51	-1.22	-3.144	0.34	0.19
ENSRNOG00000008588	Batf	2.625	1.625	3.08333	4.375	-0.658	-2.693	0.55	0.23	-0.692	-2.39	0.45	0.26	0.451	-2.685	0.77	0.54	-0.209	-2.562	0.92	0.77	-0.439	-2.411	0.53	0.45	-1.159	-2.503	0.16	0.032
ENSRNOG00000003716	Batf3	3.70833	4	4.08333	2.75	0.019	-2.244	1	1	0.441	-2.427	0.65	0.48	-0.156	-2.211	0.98	0.67	-0.13	-2.247	0.94	0.8	0.602	-2.462	0.41	0.28	0.574	-2.429	0.5	0.24
ENSRNOG00000007510	Bbs12	105.042	116.167	118.25	104.583	0.003	2.067	0.99	0.99	0.009	1.944	0.93	0.95	-0.219	2.065	0.17	0.16	-0.198	2.03	0.14	0.21	0.244	1.952	0.056	0.039	0.205	1.984	0.14	0.07
ENSRNOG00000049989	BC068281	158.167	137	151.792	164.25	-0.112	2.364	0.47	0.35	-0.045	2.559	0.81	0.73	0.136	2.477	0.32	0.35	0.039	2.498	0.72	0.81	-0.05	2.446	0.55	0.65	-0.202	2.429	0.08	0.067
ENSRNOG00000047606	Bcl2a1	32.5417	27.125	31.4167	39.25	-0.184	0.146	0.5	0.44	-0.268	0.454	0.4	0.3	0.19	0.251	0.47	0.53	0.024	0.3	0.92	0.96	-0.252	0.353	0.28	0.24	-0.477	0.316	0.054	0.04
ENSRNOG00000028632	Bcl2l14	2.125	0.125	0.625	0.75	-	-	-	-	1.443	-3.087	0.3	0.088	3.074	-3.125	0.054	0.0044	1.544	-3.075	0.26	0.08	-	-	-	-	-	-	-	-
ENSRNOG00000018503	Bcl2l1-ps1	1	-	-	1.125	-	-	-	-	-0.164	-3.254	1	1	-	-	-	-	-	-	-	-	-	-	-	-	-	-	-	-
ENSRNOG00000003737	Best2	0.625	0.5	0.625	1.625	-	-	-	-	-1.22	-3.225	0.44	0.21	-	-	-	-	-	-	-	-	-1.048	-3.262	0.4	0.41	-1.112	-3.201	0.47	0.16
ENSRNOG00000019607	Bglap	2.70833	2	1.75	2.41667	0.268	-2.87	0.85	0.92	0.132	-2.623	0.97	0.92	0.311	-2.622	0.84	0.73	0.606	-2.742	0.55	0.57	-0.399	-2.861	0.67	0.74	-0.198	-2.736	0.9	0.91
ENSRNOG00000055962	Bgn	779.917	492.792	452.083	658.75	0.156	4.063	0.51	0.46	0.251	4.703	0.68	0.57	0.592	4.565	0.38	0.16	0.761	4.474	0.18	0.035	-0.477	4.247	0.06	0.011	-0.363	4.349	0.37	0.16
ENSRNOG00000010798	Blk	1.20833	1.5	1.75	1.625	-0.155	-2.945	0.99	1	-0.352	-3.088	0.87	0.63	-0.416	-3.016	0.85	0.76	-0.561	-3.023	0.73	0.53	0.242	-3.023	0.9	0.75	0.05	-3.011	1	1
ENSRNOG00000012684	Bloc1s2	1400.92	1223.5	1346.5	1317.79	-0.106	5.499	0.11	0.079	0.094	5.619	0.24	0.15	0.123	5.611	0.085	0.1	0.033	5.629	0.71	0.62	0.096	5.507	0.18	0.053	-0.049	5.487	0.36	0.46
ENSRNOG00000007529	Bmf	95.0833	106.042	114.167	118.375	-0.076	1.976	0.58	0.62	-0.308	1.974	0.054	0.076	-0.228	1.933	0.36	0.25	-0.286	1.941	0.13	0.11	0.013	2.01	1	0.93	-0.104	2.008	0.39	0.44
ENSRNOG00000056024	Bnip2	541.5	517.083	577.292	569.375	-0.127	4.27	0.099	0.059	-0.066	4.331	0.42	0.44	-0.005	4.305	0.97	0.97	-0.116	4.337	0.21	0.11	0.085	4.294	0.33	0.13	-0.082	4.264	0.22	0.28
ENSRNOG00000025238	Bpifb5	1.79167	1	2.75	3.41667	-1.236	-2.871	0.24	0.079	-0.831	-2.605	0.4	0.11	0.702	-2.966	0.66	0.45	-0.504	-2.723	0.69	0.35	-0.291	-2.548	0.73	0.65	-1.563	-2.736	0.08	0.01
ENSRNOG00000000461	Brd2	4.25	6.41667	5.08333	5.33333	0.366	-1.851	0.57	0.38	-0.345	-2.06	0.65	0.53	-0.69	-1.887	0.3	0.13	-0.31	-2.076	0.68	0.64	0.009	-2.024	1	1	0.334	-1.845	0.58	0.42
ENSRNOG00000020117	Brms1	2.33333	2.5	3.20833	1.5	-0.185	-2.518	0.91	0.75	0.609	-2.891	0.64	0.43	-0.312	-2.601	0.84	0.75	-0.488	-2.583	0.65	0.51	1.134	-2.796	0.17	0.059	0.908	-2.821	0.35	0.18
ENSRNOG00000014693	Btbd6	1814.17	1767.25	1811.29	1816.67	-0.003	5.976	1	0.97	0.004	6.036	1	0.97	-0.034	6.06	0.85	0.64	-0.021	6.029	0.87	0.76	0.061	5.953	0.48	0.18	0.018	5.983	0.89	0.75
ENSRNOG00000034236	C2cd4a	1.33333	2.5	1.25	1.25	1.068	-2.892	0.31	0.15	0.222	-3.117	0.95	0.88	-0.875	-2.791	0.54	0.17	0.18	-3.103	0.93	1	0.04	-3.233	1	1	1.059	-2.91	0.32	0.088
ENSRNOG00000009211	C3ar1	32	34.0417	37.0833	39.75	-0.082	0.403	0.79	0.68	-0.307	0.452	0.19	0.1	-0.161	0.384	0.62	0.49	-0.229	0.391	0.38	0.25	-0.044	0.463	0.8	0.83	-0.166	0.462	0.46	0.36
ENSRNOG00000047657	C4a	1	1	1.25	-	-0.238	-3.158	0.97	0.87	-	-	-	-	-0.084	-3.158	1	1	-0.281	-3.16	0.95	0.87	-	-	-	-	-	-	-	-
ENSRNOG00000004062	C4bpa	3.5	3.83333	3.875	2.58333	0.087	-2.263	0.96	1	0.401	-2.494	0.73	0.49	-0.271	-2.246	0.81	0.72	-0.164	-2.321	0.9	0.87	0.608	-2.512	0.46	0.31	0.638	-2.435	0.42	0.25
ENSRNOG00000047800	C5ar1	31.4583	28.0417	28.0417	33	0.045	0.079	0.87	0.92	-0.058	0.306	0.84	0.86	0.099	0.245	0.78	0.73	0.149	0.192	0.58	0.61	-0.181	0.148	0.37	0.37	-0.176	0.205	0.49	0.37
ENSRNOG00000007639	C8b	1	1.625	2.75	0.875	-0.5	-2.737	0.67	0.56	-	-	-	-	-0.938	-3.015	0.57	0.41	-1.412	-2.9	0.21	0.04	1.598	-2.998	0.089	0.0097	1.047	-3.115	0.43	0.26
ENSRNOG00000007299	Caap1	495.583	476.792	519.417	491.333	-0.089	4.136	0.32	0.22	0.019	4.16	0.9	0.87	-0.018	4.184	0.9	0.89	-0.092	4.196	0.32	0.27	0.148	4.113	0.05	0.028	0.017	4.099	0.78	0.87
ENSRNOG00000022044	Cabp4	4.95833	4.58333	5.79167	4.25	-0.268	-1.981	0.75	0.6	0.206	-2.089	0.83	0.76	0.017	-1.991	1	1	-0.236	-1.935	0.8	0.6	0.476	-2.084	0.45	0.27	0.168	-2.143	0.86	0.81
ENSRNOG00000008031	Cacna2d4	11.3333	7.04167	9.54167	9.75	-0.4	-1.471	0.43	0.28	0.226	-1.15	0.67	0.57	0.618	-1.259	0.21	0.12	0.239	-1.162	0.65	0.57	0.023	-1.343	1	1	-0.42	-1.451	0.37	0.21
ENSRNOG00000026025	Capn11	2.625	1.375	3.25	1.25	-0.959	-2.695	0.32	0.12	1.094	-2.848	0.32	0.15	0.697	-2.708	0.59	0.39	-0.251	-2.51	0.87	0.78	1.38	-2.839	0.099	0.025	0.374	-3.089	0.82	0.76
ENSRNOG00000010698	Car1	1.125	3.83333	1.66667	2.16667	1.307	-2.592	0.1	0.022	-0.86	-3.009	0.52	0.29	-1.816	-2.616	0.058	0.0021	-0.505	-3.101	0.8	0.66	-0.324	-2.974	0.79	0.77	0.947	-2.537	0.22	0.076
ENSRNOG00000006487	Casp8ap2	695.042	678.125	727.792	763.375	-0.068	4.631	0.42	0.29	-0.13	4.722	0.068	0.1	-0.039	4.68	0.66	0.69	-0.092	4.682	0.23	0.24	-0.001	4.671	0.92	0.98	-0.111	4.671	0.11	0.076
ENSRNOG00000023064	Catsper2	133.25	137.125	123.333	133.208	0.184	2.215	0.16	0.087	0.006	2.285	0.97	0.98	-0.115	2.351	0.5	0.39	0.085	2.227	0.64	0.51	-0.044	2.148	0.65	0.7	0.1	2.272	0.48	0.38
ENSRNOG00000011374	Catsper3	1.16667	0.75	1.5	1	-0.583	-3.159	0.79	0.47	0.289	-3.225	0.94	0.87	0.302	-3.157	0.96	0.87	-0.253	-3.102	0.95	0.76	0.572	-3.232	0.72	0.46	-	-	-	-
ENSRNOG00000049693	Cbr1	2.20833	1.875	4.54167	2.41667	-1.11	-2.442	0.14	0.043	-0.138	-2.739	0.95	0.92	0.05	-2.744	1	1	-1.045	-2.417	0.2	0.031	0.942	-2.461	0.17	0.063	-0.197	-2.776	0.88	1
ENSRNOG00000007375	Ccdc105	1.625	0.5	2.375	1.375	-1.868	-3.047	0.11	0.018	0.396	-3.014	0.83	0.66	1.463	-3.1	0.36	0.12	-0.383	-2.81	0.81	0.59	0.813	-2.975	0.43	0.2	-	-	-	-
ENSRNOG00000039473	Ccdc152	11.4583	7	6.75	10.5833	0.081	-1.683	0.94	0.91	0.106	-1.116	0.82	0.88	0.632	-1.26	0.21	0.083	0.73	-1.326	0.12	0.026	-0.578	-1.485	0.38	0.18	-0.544	-1.413	0.46	0.25
ENSRNOG00000030541	Ccdc154	4.16667	2	1.25	2.41667	0.677	-2.944	0.59	0.43	0.707	-2.413	0.43	0.16	0.893	-2.4	0.34	0.083	1.576	-2.567	0.069	0.0086	-0.847	-2.929	0.37	0.26	-0.208	-2.736	0.9	0.79
ENSRNOG00000038095	Ccdc169	2	0.5	1	0.875	-	-	-	-	1.146	-3.064	0.4	0.17	1.642	-3.045	0.27	0.053	0.869	-3.001	0.53	0.32	-	-	-	-	-	-	-	-
ENSRNOG00000023216	Ccdc17	204.625	157	170.958	184.667	-0.088	2.547	0.75	0.58	0.153	2.826	0.43	0.29	0.311	2.764	0.17	0.083	0.234	2.769	0.11	0.08	-0.049	2.616	0.5	0.66	-0.176	2.611	0.31	0.25
ENSRNOG00000004774	Ccdc175	1.625	1.25	1.75	2.54167	-0.3	-3.021	0.9	0.77	-0.615	-2.782	0.61	0.38	0.266	-2.964	0.93	0.89	-0.02	-2.948	1	1	-0.553	-2.84	0.55	0.53	-0.895	-2.845	0.38	0.22
ENSRNOG00000024545	Ccdc18	58.2083	71.2083	65.9167	64.8333	0.138	1.307	0.49	0.31	-0.152	1.191	0.4	0.39	-0.365	1.307	0.065	0.024	-0.209	1.2	0.26	0.2	0.092	1.196	0.65	0.48	0.19	1.297	0.3	0.16
ENSRNOG00000048919	Ccdc36	2.79167	2.375	1.375	1.33333	0.953	-2.848	0.34	0.24	1.053	-2.803	0.33	0.12	0.07	-2.524	1	0.92	1.053	-2.786	0.31	0.15	0.05	-3.177	1	1	0.952	-2.866	0.34	0.18
ENSRNOG00000021892	Ccdc38	2.0625	0.375	-	0.625	-	-	-	-	1.535	-3.139	0.27	0.054	1.966	-3.097	0.2	0.019	-	-	-	-	-	-	-	-	-	-	-	-
ENSRNOG00000020688	Ccdc51	276.542	296.792	310.167	294.792	-0.03	3.424	0.83	0.74	-0.086	3.376	0.39	0.44	-0.174	3.426	0.14	0.072	-0.189	3.41	0.077	0.034	0.138	3.376	0.16	0.086	0.067	3.392	0.52	0.46
ENSRNOG00000003457	Ccdc64b	1.58333	3.33333	2.625	1.5	0.481	-2.499	0.62	0.46	0.114	-3.036	1	1	-1.182	-2.597	0.24	0.083	-0.68	-2.808	0.55	0.4	0.832	-2.905	0.38	0.2	1.274	-2.693	0.13	0.035
ENSRNOG00000021381	Ccdc68	30.5	27.0417	23.7917	32.625	0.23	-0.039	0.47	0.45	-0.092	0.265	0.7	0.75	0.095	0.199	0.94	0.73	0.334	0.06	0.29	0.13	-0.389	0.039	0.082	0.059	-0.202	0.177	0.6	0.4
ENSRNOG00000025247	Ccdc87	4.625	4.45833	4.875	3.66667	-0.148	-2.075	0.87	0.95	0.347	-2.182	0.69	0.56	0.028	-2.041	1	1	-0.103	-2.025	0.92	0.89	0.481	-2.219	0.44	0.37	0.301	-2.242	0.72	0.58
ENSRNOG00000029606	Ccdc94	0.875	1.25	2.54167	0.75	-0.811	-2.872	0.48	0.27	-	-	-	-	-0.459	-3.127	0.86	0.73	-1.267	-2.947	0.28	0.063	1.648	-3.072	0.097	0.021	-	-	-	-
ENSRNOG00000015668	Ccl19	39.2917	23.5	11	16.875	1.049	-0.521	0.2	0.058	1.215	0.134	0.22	0.071	0.695	0.339	0.6	0.32	1.751	-0.003	0.072	0.0025	-0.509	-0.865	0.39	0.37	0.496	-0.318	0.53	0.47
ENSRNOG00000015992	Ccl20	2.125	0.875	0.8125	1.375	-	-	-	-	0.626	-2.961	0.69	0.41	1.016	-2.962	0.5	0.23	1.255	-3.048	0.34	0.23	-0.617	-3.291	0.68	0.7	-0.421	-3.2	0.84	0.71
ENSRNOG00000016535	Ccl22	1.95833	1.125	1.375	1.375	-0.093	-3.129	1	1	0.45	-3.01	0.82	0.72	0.517	-2.961	0.78	0.55	0.43	-2.996	0.8	0.69	0.041	-3.177	1	1	-0.104	-3.143	1	1
ENSRNOG00000028531	Ccl25	2.45833	1.625	1.70833	2.66667	0.144	-2.92	0.98	1	-0.096	-2.605	1	0.94	0.418	-2.688	0.78	0.64	0.569	-2.767	0.63	0.44	-0.619	-2.818	0.49	0.46	-0.528	-2.736	0.63	0.48
ENSRNOG00000011205	Ccl3	2.83333	2.79167	5.29167	5.70833	-0.759	-2.218	0.29	0.15	-0.989	-2.207	0.13	0.13	-0.214	-2.5	0.88	0.93	-0.929	-2.256	0.18	0.11	-0.036	-1.999	0.98	1	-0.842	-2.173	0.2	0.1
ENSRNOG00000011406	Ccl4	2.08333	1.625	2.625	3.75	-0.502	-2.758	0.74	0.5	-0.791	-2.511	0.37	0.26	0.219	-2.772	0.97	0.76	-0.28	-2.7	0.87	0.78	-0.484	-2.513	0.5	0.5	-1.007	-2.56	0.24	0.067
ENSRNOG00000030021	Ccl6	19.25	18.75	20.1667	22.5417	-0.061	-0.394	0.95	0.85	-0.215	-0.279	0.54	0.57	-0.032	-0.352	0.93	0.99	-0.088	-0.361	0.85	0.85	-0.098	-0.324	0.69	0.73	-0.2	-0.31	0.54	0.46
ENSRNOG00000000239	Ccl7	2.45833	3.33333	1.95833	2.66667	0.826	-2.595	0.33	0.24	-0.023	-2.602	1	1	-0.407	-2.432	0.68	0.6	0.446	-2.722	0.75	0.63	-0.433	-2.777	0.67	0.67	0.36	-2.489	0.68	0.63
ENSRNOG00000028548	Ccl9	2.29167	2.70833	3.95833	1.70833	-0.47	-2.411	0.59	0.47	0.351	-2.826	0.85	0.64	-0.323	-2.599	0.84	0.66	-0.782	-2.473	0.37	0.17	1.152	-2.621	0.12	0.036	0.657	-2.756	0.54	0.36
ENSRNOG00000002951	Ccnb3	1.75	1.5	1.625	1.5	-0.02	-2.969	1	1	0.297	-2.987	0.89	0.9	0.099	-2.886	1	1	0.087	-2.925	1	1	0.239	-3.073	0.91	0.88	0.184	-3.035	0.98	0.89
ENSRNOG00000053054	Ccnt1	31.625	33.1667	34.1667	37.875	-0.016	0.33	0.97	1	-0.258	0.405	0.29	0.3	-0.144	0.353	0.7	0.58	-0.141	0.328	0.61	0.58	-0.081	0.378	0.68	0.7	-0.136	0.406	0.55	0.53
ENSRNOG00000012964	Ccr6	1.125	1.125	2.20833	0.75	-0.929	-2.97	0.43	0.24	-	-	-	-	-0.014	-3.153	1	1	-0.933	-2.971	0.45	0.28	1.495	-3.124	0.16	0.032	-	-	-	-
ENSRNOG00000027660	Cct6a-ps2	2.41667	2.25	3.375	1.70833	-0.448	-2.537	0.76	0.61	0.594	-2.782	0.62	0.51	0.054	-2.584	1	1	-0.382	-2.509	0.76	0.64	1	-2.735	0.24	0.13	0.527	-2.823	0.6	0.54
ENSRNOG00000010253	Cd163	29.375	18.25	22.2917	19.875	-0.297	-0.324	0.81	0.47	0.571	-0.055	0.38	0.24	0.655	-0.037	0.49	0.25	0.357	0.012	0.49	0.44	0.241	-0.345	0.62	0.42	-0.098	-0.402	1	0.85
ENSRNOG00000018311	Cd19	5.04167	7.41667	4.79167	3.79167	0.657	-1.834	0.25	0.13	0.333	-2.129	0.7	0.51	-0.625	-1.743	0.37	0.16	0.048	-2.037	0.99	1	0.315	-2.232	0.68	0.5	0.933	-1.921	0.094	0.018
ENSRNOG00000039048	Cd200r1	17.25	15.5833	18.9583	17.1667	-0.251	-0.559	0.49	0.34	0.01	-0.533	1	1	0.078	-0.546	0.87	0.84	-0.16	-0.47	0.72	0.57	0.204	-0.552	0.56	0.42	-0.088	-0.625	0.83	0.79
ENSRNOG00000042317	Cd209f	0.875	1.375	1.95833	0.375	-0.298	-2.921	0.94	0.84	-	-	-	-	-0.823	-3.098	0.63	0.44	-1.104	-3.075	0.42	0.21	2.135	-3.261	0.091	0.032	-	-	-	-
ENSRNOG00000024000	Cd22	23.9583	21.4167	30	25.375	-0.453	-0.042	0.093	0.04	-0.076	-0.057	0.87	0.82	0.098	-0.122	0.78	0.77	-0.341	0.055	0.27	0.15	0.303	0.006	0.26	0.18	-0.192	-0.161	0.54	0.49
ENSRNOG00000003298	Cd247	5.45833	3.20833	2.91667	5.58333	0.325	-2.464	0.74	0.69	0.026	-1.884	1	1	0.631	-2.035	0.44	0.24	0.963	-2.162	0.17	0.046	-0.908	-2.249	0.13	0.035	-0.62	-2.119	0.36	0.2
ENSRNOG00000027466	Cd27	5.41667	3.83333	2.95833	3.33333	0.525	-2.38	0.48	0.41	0.696	-2.106	0.34	0.16	0.412	-1.975	0.67	0.45	0.948	-2.162	0.17	0.051	-0.217	-2.531	0.8	0.75	0.258	-2.31	0.73	0.72
ENSRNOG00000010283	Cd28	11.75	6.70833	10	7.20833	-0.557	-1.468	0.21	0.15	0.701	-1.278	0.13	0.023	0.755	-1.261	0.11	0.05	0.218	-1.111	0.68	0.55	0.518	-1.478	0.23	0.088	-0.086	-1.679	0.88	1
ENSRNOG00000015994	Cd3d	2.45833	1.625	1.25	2.33333	0.416	-3.021	0.82	0.63	0.059	-2.682	1	1	0.447	-2.728	0.75	0.61	0.874	-2.857	0.47	0.23	-0.786	-2.952	0.43	0.26	-0.41	-2.821	0.73	0.68
ENSRNOG00000015945	Cd3g	2.5	3.16667	2.625	4.91667	0.362	-2.535	0.73	0.66	-0.955	-2.285	0.18	0.094	-0.423	-2.482	0.73	0.51	-0.047	-2.639	1	1	-0.874	-2.337	0.14	0.14	-0.566	-2.202	0.4	0.28
ENSRNOG00000000871	Cd40lg	2.20833	0.5	0.625	1	-	-	-	-	1.117	-3.011	0.4	0.2	1.826	-3.017	0.21	0.045	1.551	-3.048	0.21	0.12	-	-	-	-	-	-	-	-
ENSRNOG00000037563	Cd68	53.9167	45.2083	55.25	47.375	-0.25	0.88	0.23	0.11	0.192	0.922	0.55	0.46	0.182	0.939	0.58	0.5	-0.06	1.021	0.85	0.85	0.283	0.859	0.13	0.061	-0.007	0.772	1	0.98
ENSRNOG00000020125	Cd79a	1.375	0.625	0.75	1.375	-	-	-	-	0.11	-3.088	1	1	0.941	-3.156	0.63	0.34	0.756	-3.187	0.66	0.48	-0.623	-3.291	0.67	0.7	-	-	-	-
ENSRNOG00000011917	Cd79b	1.70833	0.875	2	2.95833	-0.943	-3.047	0.47	0.28	-0.829	-2.721	0.46	0.18	0.697	-3.045	0.7	0.5	-0.242	-2.902	0.94	0.8	-0.555	-2.736	0.52	0.38	-1.541	-2.844	0.11	0.016
ENSRNOG00000001527	Cd80	8.41667	9.5	11.7917	12.4167	-0.285	-1.173	0.55	0.44	-0.527	-1.168	0.24	0.084	-0.219	-1.302	0.76	0.6	-0.489	-1.207	0.3	0.15	-0.006	-1.066	0.99	1	-0.332	-1.137	0.43	0.31
ENSRNOG00000018148	Cd99l2	3	1.125	1.25	1.375	0.163	-3.13	0.98	1	1.197	-2.743	0.23	0.068	1.152	-2.667	0.3	0.079	1.33	-2.746	0.18	0.066	-0.106	-3.205	1	1	0.024	-3.116	1	1
ENSRNOG00000013620	Cdk13	1361.25	1318.83	1382.79	1366.46	-0.036	5.571	0.61	0.52	0.001	5.624	0.98	1	-0.027	5.642	0.84	0.7	-0.048	5.628	0.52	0.44	0.085	5.553	0.18	0.087	0.008	5.567	0.9	0.91
ENSRNOG00000018381	Cdkal1	262.75	270.167	273.5	283.375	0.012	3.267	1	0.9	-0.104	3.311	0.28	0.31	-0.112	3.321	0.41	0.29	-0.084	3.281	0.42	0.42	0.017	3.257	0.98	0.86	-0.013	3.297	0.84	0.91
ENSRNOG00000059485	Cdkl3	4.29167	4.125	4.41667	5.375	-0.007	-2.174	1	1	-0.314	-2.049	0.69	0.56	-0.046	-2.115	1	1	-0.044	-2.158	1	1	-0.238	-2.111	0.7	0.69	-0.283	-2.064	0.72	0.49
ENSRNOG00000059837	Cdkn2a	3.375	5.54167	6.08333	4.66667	-0.086	-1.86	0.94	0.9	-0.361	-2.21	0.67	0.58	-0.696	-2.052	0.37	0.15	-0.761	-2.047	0.25	0.15	0.438	-2.01	0.45	0.36	0.31	-2.009	0.66	0.49
ENSRNOG00000009785	Cdkn3	21.9583	21.3333	29.625	26.2917	-0.435	-0.045	0.16	0.11	-0.255	-0.091	0.42	0.27	-0.042	-0.184	0.97	0.93	-0.459	-0.007	0.11	0.057	0.237	0.025	0.36	0.28	-0.238	-0.131	0.41	0.36
ENSRNOG00000060334	Cdx1	1.125	-	1.25	-	-	-	-	-	-	-	-	-	-	-	-	-	-0.011	-3.158	1	1	-	-	-	-	-	-	-	-
ENSRNOG00000014282	Cebpe	1	-	1	1.25	-	-	-	-	-0.436	-3.251	0.84	0.88	-	-	-	-	-	-	-	-	-0.163	-3.261	1	1	-	-	-	-
ENSRNOG00000010406	Cel	17.0417	19.4167	22.25	20.6667	-0.152	-0.318	0.76	0.53	-0.269	-0.405	0.49	0.36	-0.251	-0.401	0.57	0.45	-0.398	-0.367	0.31	0.16	0.159	-0.333	0.69	0.53	-0.034	-0.355	0.98	0.9
ENSRNOG00000023262	Cenpm	32.125	37.25	35.875	32.5417	0.097	0.442	0.7	0.67	-0.01	0.311	0.99	1	-0.282	0.453	0.31	0.2	-0.175	0.373	0.55	0.45	0.198	0.301	0.42	0.25	0.254	0.382	0.26	0.14
ENSRNOG00000033143	Cep295nl	14.5417	11.2083	11.375	8.625	0.014	-1.106	1	1	0.75	-1.054	0.097	0.041	0.298	-0.871	0.57	0.42	0.33	-0.915	0.5	0.39	0.445	-1.304	0.29	0.14	0.414	-1.263	0.36	0.14
ENSRNOG00000010518	Cer1	2.20833	1.375	0.375	0.875	-	-	-	-	1.279	-3.035	0.33	0.038	0.615	-2.859	0.68	0.47	2.17	-3.101	0.099	0.0053	-	-	-	-	0.628	-3.228	0.72	0.41
ENSRNOG00000036571	Ces2	1.79167	2.125	3.04167	2.625	-0.356	-2.595	0.78	0.58	-0.504	-2.721	0.68	0.48	-0.331	-2.729	0.84	0.73	-0.683	-2.662	0.53	0.4	0.207	-2.602	0.87	0.75	-0.182	-2.656	0.92	0.81
ENSRNOG00000013808	Ces2g	1.83333	0.75	0.625	2.33333	-	-	-	-	-0.312	-2.841	0.76	0.87	1.08	-3.066	0.56	0.22	1.348	-3.155	0.39	0.13	-1.631	-3.098	0.12	0.026	-1.409	-3.011	0.23	0.075
ENSRNOG00000048563	Cetn3	2.91667	2.125	3.29167	4.45833	-0.472	-2.593	0.65	0.45	-0.586	-2.3	0.48	0.23	0.339	-2.562	0.8	0.65	-0.119	-2.473	0.96	0.84	-0.433	-2.336	0.52	0.33	-0.943	-2.402	0.2	0.062
ENSRNOG00000042646	Cfc1	1.91667	0.375	0.125	0.5	-	-	-	-	1.812	-3.168	0.21	0.071	1.975	-3.099	0.22	0.034	3.02	-3.216	0.05	0.0035	-	-	-	-	-	-	-	-
ENSRNOG00000033564	Cfd	40.2917	22.2083	29.875	27.125	-0.407	0	0.52	0.23	0.574	0.365	0.31	0.17	0.804	0.321	0.29	0.086	0.399	0.418	0.48	0.37	0.204	0.054	0.6	0.44	-0.236	-0.066	0.7	0.45
ENSRNOG00000019141	Ch25h	114.667	104.875	89.125	116.583	0.264	1.8	0.26	0.24	-0.022	2.084	1	0.96	0.058	2.056	0.93	0.88	0.335	1.901	0.26	0.19	-0.323	1.832	0.062	0.058	-0.1	1.992	0.85	0.7
ENSRNOG00000001531	Chac2	198.625	211.583	220.208	215.875	-0.022	2.938	0.92	0.84	-0.114	2.916	0.34	0.36	-0.165	2.947	0.2	0.16	-0.173	2.927	0.15	0.13	0.095	2.905	0.39	0.34	0.032	2.927	0.75	0.79
ENSRNOG00000018491	Chchd5	481.667	474	451.417	499.208	0.106	4.03	0.17	0.16	-0.047	4.152	0.5	0.63	-0.051	4.159	0.65	0.63	0.069	4.075	0.54	0.44	-0.082	4.023	0.16	0.21	-0.017	4.107	0.81	0.83
ENSRNOG00000037509	Chek2	48.25	41.0417	47.25	51.75	-0.172	0.701	0.43	0.39	-0.093	0.902	0.69	0.7	0.16	0.794	0.54	0.44	0.004	0.839	1	1	-0.062	0.81	0.78	0.77	-0.273	0.77	0.16	0.14
ENSRNOG00000012815	Chst10	1987.71	1895.25	1860.88	1959.17	0.058	6.046	0.46	0.32	0.028	6.156	0.72	0.68	-0.003	6.176	0.91	0.97	0.071	6.115	0.42	0.28	-0.007	6.026	0.86	0.89	0.01	6.088	0.91	0.87
ENSRNOG00000045997	Chst14	61.9167	51.4583	51.0417	61.5833	0.046	0.902	0.8	0.88	0.007	1.198	1	0.99	0.193	1.123	0.4	0.36	0.251	1.068	0.2	0.19	-0.214	0.989	0.15	0.14	-0.204	1.048	0.26	0.19
ENSRNOG00000058457	Chtopl1	60.3333	61.125	66.75	64.4167	-0.096	1.21	0.63	0.53	-0.087	1.212	0.64	0.67	-0.089	1.22	0.75	0.63	-0.171	1.235	0.38	0.28	0.118	1.2	0.55	0.43	-0.019	1.188	0.91	0.96
ENSRNOG00000033498	Cib1	333	341.25	336.542	340.458	0.057	3.584	0.42	0.61	-0.025	3.612	0.74	0.85	-0.108	3.659	0.33	0.36	-0.037	3.599	0.86	0.73	0.046	3.537	0.9	0.6	0.062	3.597	0.52	0.56
ENSRNOG00000020377	Cideb	2.20833	0.625	0.625	1.5	-	-	-	-	0.593	-2.895	0.66	0.51	1.515	-2.967	0.27	0.058	1.603	-3.027	0.21	0.05	-0.983	-3.291	0.48	0.29	-0.948	-3.229	0.53	0.3
ENSRNOG00000013334	Clca5	1.25	0.75	-	-	-	-	-	-	-	-	-	-	0.511	-3.157	0.8	0.89	-	-	-	-	-	-	-	-	-	-	-	-
ENSRNOG00000020360	Clcc1	1459.5	1331.33	1401.92	1356.38	-0.042	5.588	0.62	0.45	0.112	5.67	0.15	0.026	0.06	5.7	0.43	0.36	0.034	5.688	0.71	0.54	0.113	5.558	0.1	0.0041	0.031	5.569	0.68	0.58
ENSRNOG00000003648	Cldn6	4.29167	1.125	3.625	1.625	-1.39	-2.694	0.22	0.042	1.419	-2.531	0.1	0.018	1.608	-2.49	0.097	0.0084	0.235	-2.259	0.8	0.8	1.213	-2.734	0.22	0.048	-0.201	-3.064	0.97	0.74
ENSRNOG00000057335	Clec1b	3.91667	2.83333	2.25	7.08333	0.417	-2.652	0.72	0.54	-0.794	-1.856	0.5	0.25	0.419	-2.271	0.59	0.71	0.876	-2.413	0.27	0.19	-1.599	-2.127	0.1	0.012	-1.198	-2.001	0.21	0.084
ENSRNOG00000010045	Clec4a	15.2917	9.66667	14.5417	14.3333	-0.558	-1.007	0.24	0.14	0.098	-0.73	0.89	0.81	0.582	-0.891	0.18	0.12	0.04	-0.721	0.97	0.97	0.094	-0.838	0.92	0.79	-0.509	-1.012	0.17	0.095
ENSRNOG00000042139	Clec4a1	53	34.7917	39.9167	40.1667	-0.157	0.471	0.65	0.43	0.403	0.804	0.22	0.12	0.54	0.774	0.17	0.056	0.382	0.797	0.24	0.16	0.052	0.51	0.92	0.77	-0.142	0.482	0.62	0.45
ENSRNOG00000061394	Clec4e	1.75	0.5	1.70833	2.29167	-1.505	-3.159	0.3	0.15	-0.333	-2.866	0.82	0.8	1.445	-3.125	0.38	0.076	-0.04	-2.923	1	1	-0.227	-2.906	0.9	0.79	-1.78	-3.089	0.14	0.015
ENSRNOG00000051690	Clec9a	2.16667	1.625	1.125	3.16667	0.603	-3.023	0.75	0.61	-0.491	-2.584	0.65	0.36	0.269	-2.751	0.93	0.77	0.891	-2.926	0.49	0.25	-1.347	-2.819	0.11	0.022	-0.771	-2.655	0.43	0.19
ENSRNOG00000020821	Clip3	8.29167	8.5	5.83333	11.0417	0.559	-1.602	0.25	0.22	-0.405	-1.258	0.48	0.35	-0.087	-1.353	0.87	0.95	0.479	-1.602	0.42	0.34	-0.838	-1.49	0.061	0.017	-0.321	-1.258	0.64	0.38
ENSRNOG00000051169	Clnk	1.91667	2.45833	1.95833	3.41667	0.6	-2.737	0.57	0.49	-0.748	-2.585	0.45	0.19	-0.468	-2.644	0.73	0.55	0.131	-2.854	0.97	1	-0.851	-2.677	0.27	0.13	-0.29	-2.487	0.79	0.56
ENSRNOG00000012788	Clns1a	1895.04	1704.96	1705.79	1787.42	0.032	5.907	0.7	0.54	0.09	6.056	0.29	0.074	0.079	6.066	0.3	0.2	0.126	6.019	0.13	0.015	-0.001	5.897	0.84	0.98	-0.01	5.946	0.83	0.85
ENSRNOG00000000510	Clps	2.58333	0.375	1.5	2.25	-	-	-	-	0.194	-2.697	0.97	0.77	2.314	-2.961	0.077	0.0027	0.777	-2.828	0.51	0.25	-0.576	-2.952	0.57	0.47	-2.147	-3.089	0.072	0.016
ENSRNOG00000018255	Clptm1	5450.96	5352.79	5259.08	5694.17	0.058	7.544	0.39	0.23	-0.057	7.653	0.32	0.34	-0.046	7.652	0.71	0.48	0.027	7.591	0.78	0.67	-0.049	7.545	0.22	0.3	-0.032	7.606	0.43	0.54
ENSRNOG00000000704	Cmklr1	107.083	86.125	98.2917	97.2917	-0.167	1.724	0.22	0.21	0.143	1.91	0.5	0.42	0.244	1.872	0.1	0.17	0.099	1.912	0.61	0.58	0.076	1.768	0.7	0.52	-0.129	1.723	0.28	0.37
ENSRNOG00000010951	Cmtm6	503.958	503.833	551.583	545.292	-0.095	4.22	0.33	0.22	-0.108	4.249	0.35	0.37	-0.073	4.236	0.56	0.61	-0.155	4.253	0.14	0.16	0.084	4.23	0.3	0.21	-0.053	4.215	0.65	0.52
ENSRNOG00000017609	Cnga4	2.33333	1.375	1.70833	0.875	-0.053	-2.969	1	1	1.365	-3.01	0.28	0.05	0.46	-2.791	0.78	0.5	0.42	-2.829	0.78	0.61	0.955	-3.205	0.44	0.16	0.86	-3.171	0.55	0.31
ENSRNOG00000043044	Cnn2	75.5833	89.6667	76.0417	89.375	0.271	1.576	0.062	0.051	-0.231	1.611	0.3	0.26	-0.314	1.658	0.13	0.11	-0.032	1.49	1	0.89	-0.167	1.53	0.18	0.26	0.062	1.69	0.73	0.68
ENSRNOG00000016032	Cnnm3	1807.38	1717.21	1740.08	1754.54	0.014	5.927	0.82	0.82	0.05	6.008	0.57	0.38	0.002	6.037	0.89	1	0.032	5.997	0.68	0.61	0.053	5.898	0.59	0.22	0.027	5.938	0.73	0.62
ENSRNOG00000023220	Cnot11	610.75	567.833	595.083	606.458	-0.036	4.358	0.65	0.66	0.016	4.462	0.97	0.86	0.033	4.459	0.7	0.75	0.012	4.444	0.98	0.89	0.039	4.361	0.72	0.54	-0.038	4.376	0.56	0.64
ENSRNOG00000002630	Cnot8	2417.71	2301.62	2418.96	2481.25	-0.04	6.375	0.52	0.41	-0.031	6.468	0.66	0.58	-0.001	6.458	0.89	1	-0.025	6.444	0.78	0.65	0.03	6.385	0.78	0.47	-0.051	6.399	0.3	0.28
ENSRNOG00000009260	Cnr2	41.375	33.5833	40.0833	42.1667	-0.222	0.457	0.36	0.24	-0.027	0.654	0.87	0.94	0.219	0.553	0.46	0.31	0.01	0.618	1	0.96	-0.003	0.559	0.95	1	-0.266	0.498	0.22	0.15
ENSRNOG00000019918	Coasy	1064.79	994.458	1020.25	981.25	-0.004	5.149	1	0.96	0.124	5.21	0.12	0.041	0.027	5.262	0.7	0.74	0.039	5.232	0.66	0.54	0.121	5.096	0.1	0.011	0.077	5.126	0.27	0.18
ENSRNOG00000000244	Coil	376.625	337.583	378.042	379.458	-0.134	3.66	0.093	0.1	-0.006	3.778	0.89	0.97	0.085	3.739	0.4	0.41	-0.033	3.77	0.68	0.76	0.063	3.698	0.49	0.43	-0.112	3.667	0.14	0.19
ENSRNOG00000008591	Colec10	1.375	0.625	0.75	1.25	-	-	-	-	0.221	-3.115	0.95	1	0.881	-3.156	0.63	0.62	0.768	-3.188	0.67	0.46	-	-	-	-	-	-	-	-
ENSRNOG00000004484	Commd5	2.41667	3.45833	4.16667	3.79167	-0.168	-2.266	0.89	0.87	-0.597	-2.462	0.53	0.3	-0.587	-2.433	0.58	0.26	-0.746	-2.407	0.39	0.18	0.18	-2.307	0.84	0.86	-0.026	-2.321	1	1
ENSRNOG00000002320	Commd8	1457.25	1285.08	1394	1389.71	-0.085	5.559	0.23	0.13	0.074	5.685	0.39	0.28	0.108	5.674	0.17	0.12	0.039	5.682	0.73	0.56	0.071	5.57	0.32	0.2	-0.054	5.561	0.4	0.38
ENSRNOG00000004755	Commd9	963.375	879.292	887.417	922.875	0.021	4.96	0.76	0.76	0.066	5.092	0.58	0.36	0.058	5.102	0.59	0.49	0.093	5.06	0.34	0.15	0.008	4.951	0.91	0.88	-0.011	4.993	0.88	0.86
ENSRNOG00000001171	Coq5	755.875	769.292	824.833	813.542	-0.071	4.811	0.3	0.27	-0.1	4.828	0.18	0.14	-0.096	4.831	0.41	0.22	-0.15	4.834	0.072	0.016	0.086	4.808	0.28	0.076	-0.025	4.806	0.6	0.73
ENSRNOG00000008193	Cr1l	794.792	748.083	736.375	732.583	0.059	4.71	0.35	0.41	0.122	4.789	0.2	0.1	0.013	4.847	1	0.9	0.084	4.787	0.42	0.23	0.072	4.65	0.43	0.14	0.09	4.711	0.14	0.19
ENSRNOG00000034164	Cr2	6.16667	2.5	3.125	6.16667	-0.14	-2.537	0.96	0.83	-0.026	-1.79	1	1	1.088	-2.073	0.16	0.025	0.951	-2.09	0.17	0.05	-0.94	-2.151	0.095	0.026	-1.123	-2.131	0.076	0.007
ENSRNOG00000023493	Creb3l4	1.70833	0.5	2.375	0.75	-1.856	-3.047	0.12	0.039	1.161	-3.194	0.62	0.33	1.411	-3.152	0.51	0.19	-0.428	-2.85	0.73	0.79	1.595	-3.098	0.17	0.045	-	-	-	-
ENSRNOG00000013225	Crisp2	0.5	1.5	-	-	-	-	-	-	-	-	-	-	-1.661	-3.156	0.31	0.055	-	-	-	-	-	-	-	-	-	-	-	-
ENSRNOG00000038355	Crygs	6.29167	8.20833	5.45833	4.95833	0.648	-1.693	0.21	0.092	0.32	-1.882	0.67	0.5	-0.467	-1.55	0.48	0.21	0.193	-1.842	0.8	0.79	0.156	-2.046	0.87	0.67	0.766	-1.733	0.13	0.031
ENSRNOG00000039326	Csn2	2.25	0.875	0.25	0.625	-	-	-	-	1.667	-3.087	0.19	0.034	1.086	-2.938	0.45	0.14	2.58	-3.131	0.061	0.0032	-	-	-	-	-	-	-	-
ENSRNOG00000013076	Csnk1e	1856.17	1663.33	1679.08	1735.75	0.018	5.878	0.87	0.77	0.102	6.02	0.19	0.04	0.087	6.034	0.2	0.19	0.121	5.992	0.12	0.018	0.017	5.865	1	0.7	-0.005	5.907	0.79	0.95
ENSRNOG00000007160	Csrp2bp	347.708	378.292	384.292	387.292	0.01	3.751	0.98	0.94	-0.15	3.737	0.074	0.16	-0.195	3.765	0.064	0.08	-0.169	3.727	0.074	0.088	0.054	3.724	0.66	0.47	0.023	3.762	0.9	0.81
ENSRNOG00000005195	Cst3	34555.5	31764.5	34609.8	34005	-0.092	10.188	0.18	0.098	0.029	10.273	0.93	0.73	0.049	10.269	0.46	0.49	-0.027	10.281	0.87	0.73	0.091	10.193	0.47	0.16	-0.041	10.179	0.41	0.54
ENSRNOG00000006767	Cst7	-	1.125	-	1.125	-	-	-	-	-	-	-	-	-	-	-	-	-	-	-	-	-	-	-	-	0.155	-3.199	1	0.87
ENSRNOG00000004779	Cstl1	3.58333	2.625	3	4.66667	-0.13	-2.574	0.96	0.92	-0.291	-2.159	0.76	0.49	0.471	-2.366	0.64	0.56	0.357	-2.376	0.71	0.64	-0.624	-2.337	0.34	0.18	-0.795	-2.321	0.27	0.089
ENSRNOG00000005428	Ctbp1	5693.25	5743.04	5737.5	5901.08	0.034	7.657	0.63	0.48	-0.046	7.71	0.4	0.41	-0.085	7.735	0.33	0.14	-0.036	7.685	0.65	0.52	0.025	7.633	0.92	0.57	0.018	7.682	0.9	0.72
ENSRNOG00000017195	Ctr9	2772.83	2689.71	2551.96	2810.71	0.108	6.527	0.088	0.018	-0.014	6.656	0.71	0.82	-0.029	6.669	0.81	0.66	0.095	6.583	0.28	0.067	-0.073	6.514	0.11	0.065	-0.006	6.601	0.82	0.92
ENSRNOG00000029945	Cuzd1	1.75	2.20833	1	2.20833	1.196	-2.921	0.27	0.13	-0.337	-2.868	0.83	0.71	-0.573	-2.748	0.67	0.51	0.635	-3.075	0.7	0.49	-0.94	-3.047	0.37	0.16	0.219	-2.736	0.87	0.91
ENSRNOG00000002802	Cxcl1	6.95833	3.83333	1.625	3.58333	1.239	-2.59	0.13	0.08	1.003	-1.999	0.44	0.19	0.79	-1.89	0.55	0.21	2.004	-2.192	0.12	0.02	-0.979	-2.713	0.38	0.26	0.187	-2.334	0.83	0.82
ENSRNOG00000022298	Cxcl11	5.20833	3	2.54167	5.08333	0.421	-2.556	0.67	0.57	0.047	-1.983	0.99	1	0.638	-2.115	0.47	0.22	1.065	-2.262	0.16	0.053	-0.98	-2.366	0.13	0.047	-0.604	-2.214	0.43	0.21
ENSRNOG00000014269	Cxcr2	2.25	1.375	3.33333	3.20833	-1.127	-2.674	0.2	0.1	-0.457	-2.599	0.69	0.5	0.558	-2.815	0.71	0.53	-0.541	-2.546	0.54	0.54	0.132	-2.496	0.86	0.94	-1.022	-2.733	0.27	0.099
ENSRNOG00000003305	Cxcr3	4.41667	2.45833	4.5	2.95833	-0.675	-2.344	0.41	0.21	0.5	-2.301	0.59	0.38	0.62	-2.282	0.53	0.29	-0.044	-2.131	1	1	0.576	-2.366	0.42	0.23	-0.141	-2.542	0.95	0.87
ENSRNOG00000006319	Cxcr6	2.58333	1.625	0.625	2.33333	1.252	-3.133	0.31	0.29	0.112	-2.662	0.97	0.93	0.529	-2.691	0.78	0.62	1.8	-2.951	0.12	0.026	-1.665	-3.073	0.1	0.015	-0.414	-2.803	0.82	0.62
ENSRNOG00000045742	Cyb5d1	122.417	129.875	139.458	135.792	-0.068	2.265	0.65	0.53	-0.147	2.241	0.25	0.29	-0.161	2.253	0.31	0.26	-0.215	2.256	0.11	0.088	0.103	2.252	0.46	0.28	-0.007	2.25	0.97	0.97
ENSRNOG00000009148	Cyb5rl	48.6667	42	48.5	49.375	-0.162	0.732	0.53	0.31	-0.019	0.877	0.89	0.96	0.135	0.815	0.69	0.51	-0.019	0.857	0.96	0.95	0.031	0.791	1	0.84	-0.171	0.755	0.43	0.26
ENSRNOG00000003622	Cybb	99.125	55.9167	48.25	65.25	0.238	0.935	0.38	0.4	0.614	1.595	0.31	0.15	0.771	1.561	0.28	0.075	1.017	1.44	0.086	0.0063	-0.369	0.999	0.14	0.12	-0.175	1.148	0.8	0.59
ENSRNOG00000019500	Cyp1a1	1.25	-	1.25	-	-	-	-	-	-	-	-	-	-	-	-	-	0.006	-3.156	1	1	-	-	-	-	-	-	-	-
ENSRNOG00000017631	Cyp20a1	591.042	533.75	599.917	583.417	-0.136	4.321	0.081	0.062	0.026	4.411	0.81	0.78	0.076	4.392	0.34	0.42	-0.044	4.426	0.74	0.59	0.105	4.339	0.21	0.08	-0.071	4.305	0.3	0.33
ENSRNOG00000000428	Cyp21a1	3.33333	3.20833	2.875	2.20833	0.271	-2.479	0.79	0.78	0.61	-2.582	0.55	0.45	-0.07	-2.342	1	1	0.208	-2.471	0.87	0.82	0.439	-2.734	0.7	0.56	0.659	-2.594	0.44	0.31
ENSRNOG00000042367	Cyp2ab1	2	0.375	0.75	0.75	-	-	-	-	1.321	-3.112	0.35	0.096	1.961	-3.097	0.2	0.028	1.203	-3.074	0.39	0.11	-	-	-	-	-	-	-	-
ENSRNOG00000008988	Cyp2d2	-	0.875	1.375	1.125	-0.53	-3.158	0.78	0.59	-	-	-	-	-	-	-	-	-	-	-	-	0.409	-3.205	0.82	0.73	-	-	-	-
ENSRNOG00000029128	Cyp2d5	3.375	4.125	4	3.29167	0.105	-2.232	0.96	0.94	0.059	-2.394	1	0.94	-0.331	-2.229	0.77	0.51	-0.21	-2.306	0.86	0.71	0.297	-2.398	0.73	0.59	0.364	-2.32	0.67	0.4
ENSRNOG00000010519	Cyp39a1	17.625	11.4167	10.3333	16.3333	0.17	-1.145	0.76	0.58	0.116	-0.56	0.82	0.78	0.554	-0.704	0.17	0.11	0.75	-0.8	0.058	0.019	-0.589	-0.941	0.077	0.023	-0.457	-0.842	0.2	0.1
ENSRNOG00000015751	Cyp4f18	3.29167	2.125	1.125	1.25	0.916	-2.944	0.43	0.13	1.349	-2.778	0.19	0.091	0.415	-2.537	0.74	0.53	1.384	-2.764	0.19	0.039	-0.039	-3.233	1	1	0.883	-2.959	0.43	0.22
ENSRNOG00000048450	Cyp4f37	5.5	2.125	5.45833	3.70833	-1.165	-2.265	0.092	0.0097	0.577	-2.09	0.44	0.21	1.154	-2.177	0.15	0.014	0	-1.902	1	1	0.61	-2.177	0.32	0.15	-0.603	-2.506	0.5	0.24
ENSRNOG00000042426	Cyp4v3	680.792	663.042	682.333	718.958	-0.007	4.568	1	0.92	-0.073	4.663	0.39	0.48	-0.035	4.649	0.78	0.78	-0.028	4.62	0.81	0.8	-0.011	4.582	0.72	0.87	-0.058	4.611	0.44	0.36
ENSRNOG00000014350	Cyr61	175.625	199.792	159.958	146.125	0.354	2.683	0.19	0.12	0.26	2.559	0.46	0.51	-0.262	2.825	0.59	0.38	0.106	2.619	0.67	0.74	0.191	2.4	0.59	0.57	0.504	2.626	0.14	0.13
ENSRNOG00000037845	Cysltr1	15.125	11.4583	12.9167	16.125	-0.117	-0.977	0.9	0.76	-0.104	-0.658	0.87	0.73	0.304	-0.797	0.57	0.43	0.198	-0.794	0.67	0.59	-0.263	-0.825	0.45	0.31	-0.418	-0.821	0.31	0.13
ENSRNOG00000033368	Dand5	2.16667	2.375	1.95833	2.75	0.393	-2.757	0.77	0.51	-0.349	-2.715	0.8	0.8	-0.339	-2.678	0.84	0.65	0.08	-2.829	1	0.91	-0.414	-2.796	0.74	0.58	-0.026	-2.651	1	1
ENSRNOG00000004301	Dcaf13	818.917	740	740.333	767.25	0.032	4.705	0.74	0.62	0.1	4.843	0.27	0.17	0.074	4.861	0.36	0.36	0.122	4.813	0.17	0.063	0.013	4.687	0.98	0.81	0.005	4.736	0.99	0.95
ENSRNOG00000045895	Dcp2	8.70833	8.41667	8.95833	14.5417	-0.044	-1.403	0.98	0.91	-0.749	-1.053	0.06	0.015	-0.062	-1.364	0.94	1	-0.094	-1.384	0.87	0.92	-0.618	-1.099	0.077	0.016	-0.704	-1.07	0.066	0.01
ENSRNOG00000052837	Dcun1d2	1	2.08333	1.375	0.5	0.643	-2.895	0.6	0.45	-	-	-	-	-1.035	-2.91	0.45	0.2	-0.377	-3.13	0.87	0.73	-	-	-	-	2.003	-3.114	0.083	0.018
ENSRNOG00000014037	Dcun1d3	106	103.042	97.8333	106.792	0.103	1.851	0.57	0.44	-0.008	1.966	0.89	1	-0.034	1.986	0.88	0.87	0.086	1.902	0.76	0.56	-0.057	1.834	0.67	0.65	0.005	1.914	1	0.98
ENSRNOG00000025430	Ddx18	505.792	468.292	518.125	516.333	-0.114	4.121	0.15	0.12	-0.024	4.211	0.73	0.81	0.039	4.185	0.67	0.71	-0.06	4.209	0.53	0.45	0.071	4.146	0.46	0.27	-0.083	4.123	0.22	0.3
ENSRNOG00000018033	Ddx19b	1065.21	1025.62	1070.42	1096.21	-0.029	5.206	0.71	0.65	-0.037	5.288	0.54	0.57	-0.019	5.285	0.88	0.83	-0.033	5.266	0.64	0.63	0.032	5.21	0.77	0.51	-0.038	5.228	0.53	0.51
ENSRNOG00000019817	Ddx28	336.292	326.125	299.458	314.625	0.154	3.468	0.099	0.041	0.101	3.563	0.43	0.31	-0.028	3.632	0.89	0.81	0.142	3.524	0.21	0.1	-0.006	3.397	0.83	0.95	0.108	3.507	0.26	0.19
ENSRNOG00000026686	Ddx4	2.75	1.125	1.5	0.875	-0.469	-3.102	0.8	0.62	1.621	-2.958	0.44	0.11	1.225	-2.835	0.55	0.22	0.786	-2.805	0.72	0.38	0.841	-3.233	0.53	0.39	-	-	-	-
ENSRNOG00000004670	Ddx56	289.042	279	268.708	301.292	0.088	3.278	0.37	0.33	-0.054	3.423	0.61	0.63	-0.022	3.412	0.92	0.87	0.08	3.337	0.51	0.41	-0.098	3.29	0.2	0.21	-0.052	3.365	0.61	0.58
ENSRNOG00000030093	Defa5	0.625	0.5	0.25	4.5	-	-	-	-	-2.595	-2.691	0.3	0.014	-	-	-	-	-	-	-	-	-3.587	-2.815	0.13	7e-05	-2.896	-2.71	0.24	0.0029
ENSRNOG00000007558	Defb36	2.83333	1.54167	1	1.875	0.602	-3.102	0.72	0.49	0.64	-2.72	0.58	0.36	0.747	-2.683	0.53	0.37	1.363	-2.832	0.21	0.041	-0.692	-3.124	0.57	0.35	-0.133	-2.96	0.99	0.89
ENSRNOG00000053675	Dhh	5.29167	4.04167	4.125	7.16667	0.086	-2.166	0.84	1	-0.455	-1.739	0.6	0.45	0.267	-1.946	0.92	0.77	0.341	-2.044	0.65	0.67	-0.767	-1.931	0.12	0.073	-0.728	-1.832	0.39	0.17
ENSRNOG00000015736	Dhrs3	549	576.5	506.25	539.958	0.222	4.259	0.059	0.046	0.03	4.302	0.86	0.87	-0.143	4.396	0.52	0.44	0.092	4.253	0.59	0.56	-0.027	4.163	0.66	0.76	0.153	4.307	0.18	0.19
ENSRNOG00000029197	Diablo	591.667	598.958	574.375	598.917	0.097	4.372	0.14	0.22	-0.011	4.43	0.86	0.91	-0.09	4.475	0.36	0.35	0.021	4.395	0.79	0.84	0.002	4.326	0.79	0.96	0.06	4.406	0.39	0.42
ENSRNOG00000010711	Dicer1	2462.67	2140.88	2167.08	2289.96	0.014	6.244	0.93	0.8	0.11	6.424	0.18	0.067	0.129	6.42	0.076	0.039	0.159	6.381	0.054	0.0063	-0.013	6.248	0.7	0.79	-0.039	6.289	0.42	0.46
ENSRNOG00000002240	Dirc2	1592.92	1490.33	1499.29	1474.21	0.023	5.718	0.85	0.68	0.118	5.793	0.12	0.028	0.024	5.844	0.69	0.73	0.062	5.8	0.51	0.27	0.091	5.666	0.19	0.049	0.073	5.71	0.28	0.16
ENSRNOG00000019267	Dkk4	1.625	-	-	0.875	-	-	-	-	0.729	-3.195	0.7	0.56	-	-	-	-	-	-	-	-	-	-	-	-	-	-	-	-
ENSRNOG00000004278	Dlx3	2.0625	0.125	-	1.75	-	-	-	-	0.296	-2.934	0.89	0.69	2.984	-3.153	0.063	0.0016	-	-	-	-	-	-	-	-	-	-	-	-
ENSRNOG00000004399	Dlx4	1.3125	0.875	0.375	2.08333	-	-	-	-	-0.695	-2.985	0.61	0.41	0.287	-3.154	0.95	0.87	-	-	-	-	-2.043	-3.206	0.082	0.017	-1	-3.036	0.4	0.19
ENSRNOG00000019407	Dmap1	737.25	676.292	734.125	735.5	-0.088	4.635	0.21	0.2	0.011	4.737	0.95	0.92	0.054	4.721	0.42	0.58	-0.017	4.731	0.92	0.83	0.063	4.651	0.5	0.23	-0.065	4.641	0.25	0.36
ENSRNOG00000016301	Dmrt2	1.1875	1.375	-	0.875	-	-	-	-	0.416	-3.255	0.85	0.87	-0.435	-3.017	0.85	0.79	-	-	-	-	-	-	-	-	0.83	-3.171	0.54	0.5
ENSRNOG00000004842	Dnajc24	237.083	220.208	255.167	246.333	-0.179	3.075	0.072	0.042	-0.051	3.136	0.59	0.68	0.032	3.101	0.85	0.8	-0.132	3.158	0.22	0.21	0.117	3.107	0.26	0.16	-0.103	3.053	0.28	0.26
ENSRNOG00000015340	Dnajc25	107.875	109.5	119.583	113.125	-0.084	2.042	0.77	0.52	-0.063	2.02	0.7	0.69	-0.1	2.046	0.45	0.61	-0.174	2.057	0.25	0.16	0.147	2.01	0.28	0.21	0.017	2.004	0.76	0.98
ENSRNOG00000012851	Dnajc5b	6.45833	2.5	3.25	3.66667	-0.271	-2.517	0.79	0.79	0.783	-1.998	0.24	0.062	1.191	-2.042	0.093	0.016	0.921	-2.025	0.17	0.034	-0.102	-2.43	0.94	0.92	-0.431	-2.467	0.61	0.45
ENSRNOG00000055641	Dnase1l1	315.208	304.167	290	317.167	0.102	3.394	0.26	0.26	-0.003	3.522	0.96	1	-0.02	3.536	0.96	0.89	0.097	3.454	0.35	0.36	-0.065	3.38	0.33	0.51	-0.004	3.463	0.97	0.99
ENSRNOG00000023830	Dnase2	396.75	383.292	374.583	386.5	0.068	3.745	0.43	0.59	0.045	3.829	0.69	0.68	-0.023	3.868	0.87	0.89	0.062	3.802	0.48	0.53	0.018	3.704	0.97	0.81	0.047	3.772	0.61	0.71
ENSRNOG00000016894	Dnd1	13.6667	11	16.1667	12.625	-0.501	-0.869	0.19	0.093	0.12	-0.89	0.92	0.74	0.229	-0.914	0.71	0.54	-0.269	-0.74	0.51	0.38	0.41	-0.854	0.26	0.11	-0.124	-1.032	0.78	0.78
ENSRNOG00000013615	Dntt	1.125	1.25	1	1.625	0.205	-3.187	0.99	1	-0.494	-3.113	0.79	0.64	-0.182	-3.125	1	1	0.034	-3.215	1	1	-0.494	-3.177	0.72	0.74	-0.326	-3.088	0.87	0.88
ENSRNOG00000007412	Dok1	52.0417	50.0417	44.3333	47.1667	0.212	0.796	0.28	0.23	0.15	0.898	0.53	0.47	-0.015	0.985	0.99	0.99	0.208	0.856	0.34	0.3	-0.024	0.705	0.86	0.92	0.147	0.839	0.46	0.41
ENSRNOG00000019757	Dpep3	2.625	1.375	3.20833	2.66667	-0.97	-2.695	0.32	0.11	-0.013	-2.586	1	1	0.706	-2.709	0.6	0.37	-0.26	-2.51	0.87	0.71	0.268	-2.583	0.8	0.65	-0.73	-2.779	0.48	0.23
ENSRNOG00000019735	Dph2	345.042	335.042	383.542	365.292	-0.163	3.666	0.06	0.042	-0.077	3.688	0.37	0.5	-0.029	3.67	0.92	0.8	-0.176	3.72	0.081	0.032	0.134	3.682	0.18	0.11	-0.068	3.634	0.35	0.52
ENSRNOG00000012640	Dpp7	1940.75	1814.17	1976.96	2001.62	-0.091	6.059	0.23	0.12	-0.038	6.154	0.59	0.55	0.025	6.128	0.66	0.74	-0.05	6.141	0.72	0.47	0.046	6.085	0.79	0.38	-0.084	6.073	0.096	0.09
ENSRNOG00000022950	Dppa3	1.375	0.75	-	-	-	-	-	-	-	-	-	-	0.661	-3.07	0.75	0.52	-	-	-	-	-	-	-	-	-	-	-	-
ENSRNOG00000025404	Dppa4	2.41667	2	3.83333	3.16667	-0.697	-2.499	0.4	0.3	-0.416	-2.564	0.7	0.5	0.032	-2.659	1	1	-0.661	-2.472	0.46	0.28	0.285	-2.43	0.73	0.6	-0.468	-2.594	0.62	0.47
ENSRNOG00000017927	Drd4	2.83333	1.95833	0.625	1.375	1.545	-3.076	0.2	0.029	0.994	-2.825	0.37	0.16	0.324	-2.624	0.85	0.64	1.892	-2.926	0.1	0.0059	-	-	-	-	0.648	-2.962	0.58	0.42
ENSRNOG00000056258	Dsc1	-	0.875	-	1.5	-	-	-	-	-	-	-	-	-	-	-	-	-	-	-	-	-	-	-	-	-0.483	-3.143	0.88	0.69
ENSRNOG00000016632	Dsg3	2.25	0.75	2.66667	0.75	-1.352	-2.92	0.22	0.028	1.441	-3.062	0.26	0.058	1.088	-2.939	0.46	0.15	-0.263	-2.7	0.87	0.74	1.727	-3.047	0.076	0.0063	-	-	-	-
ENSRNOG00000011165	Dydc1	1.625	-	-	0.625	-	-	-	-	1.119	-3.253	0.5	0.22	-	-	-	-	-	-	-	-	-	-	-	-	-	-	-	-
ENSRNOG00000025353	Ears2	95.4167	105.667	104.667	99.875	0.043	1.915	0.84	0.73	-0.062	1.844	0.66	0.72	-0.222	1.931	0.18	0.13	-0.162	1.875	0.26	0.27	0.136	1.83	0.34	0.25	0.139	1.884	0.34	0.25
ENSRNOG00000018522	Echs1	3.08333	1.25	2.54167	2.5	-0.888	-2.85	0.43	0.15	0.321	-2.549	0.78	0.69	1.175	-2.668	0.3	0.08	0.29	-2.53	0.82	0.67	0.072	-2.716	1	1	-0.868	-2.868	0.44	0.17
ENSRNOG00000021166	Ecm1	233.375	142.542	156.125	154.375	-0.101	2.418	0.91	0.59	0.601	2.825	0.065	0.014	0.642	2.822	0.09	0.014	0.55	2.828	0.063	0.017	0.083	2.422	0.82	0.6	-0.06	2.414	0.96	0.78
ENSRNOG00000039593	Ecscr	26.6667	27.2917	34.6667	34.7917	-0.306	0.226	0.38	0.17	-0.379	0.236	0.15	0.09	-0.111	0.118	0.66	0.75	-0.4	0.225	0.15	0.038	0.058	0.318	0.92	0.79	-0.294	0.236	0.45	0.24
ENSRNOG00000002624	Edaradd	6.91667	5.875	8.25	10.2917	-0.451	-1.642	0.37	0.33	-0.542	-1.401	0.33	0.12	0.156	-1.674	0.79	0.88	-0.265	-1.532	0.68	0.42	-0.232	-1.389	0.63	0.44	-0.729	-1.5	0.11	0.075
ENSRNOG00000052100	Eddm3b	5.45833	2.45833	5.70833	3.91667	-1.136	-2.217	0.095	0.042	0.509	-2.063	0.45	0.42	1.065	-2.145	0.16	0.072	-0.074	-1.867	1	0.93	0.611	-2.136	0.37	0.3	-0.562	-2.467	0.5	0.34
ENSRNOG00000053317	Efcab11	6.375	2.75	3.875	2.54167	-0.406	-2.393	0.65	0.47	1.253	-2.117	0.063	0.0031	1.049	-2.019	0.14	0.025	0.659	-1.964	0.33	0.14	0.624	-2.496	0.4	0.18	0.178	-2.595	0.92	0.83
ENSRNOG00000022536	Efcab5	7.875	4.875	3.5	7.04167	0.561	-2.19	0.43	0.27	0.178	-1.565	0.81	0.66	0.591	-1.668	0.38	0.1	1.165	-1.856	0.05	0.0018	-0.953	-2.024	0.071	0.0091	-0.435	-1.824	0.48	0.22
ENSRNOG00000006467	Eif2b2	891.125	905	876.542	964.333	0.077	4.972	0.35	0.16	-0.109	5.069	0.11	0.089	-0.094	5.067	0.35	0.19	-0.002	4.994	0.93	1	-0.071	4.975	0.19	0.14	-0.035	5.046	0.5	0.54
ENSRNOG00000018375	Eif2b3	624.042	610.042	627.125	620.625	-0.011	4.447	0.79	0.93	0.014	4.494	0.95	0.91	-0.039	4.526	0.85	0.72	-0.033	4.497	0.66	0.73	0.084	4.415	0.25	0.23	0.032	4.443	0.81	0.72
ENSRNOG00000009432	Eif2s1	1319.21	1394.83	1309.25	1425	0.121	5.573	0.09	0.015	-0.105	5.632	0.14	0.061	-0.152	5.662	0.093	0.019	-0.014	5.566	0.87	0.84	-0.054	5.544	0.31	0.21	0.026	5.638	0.8	0.65
ENSRNOG00000010117	Eif3a	7018.38	7024.33	6960.67	6933.46	0.045	7.942	0.6	0.33	0.023	7.977	0.89	0.74	-0.074	8.031	0.41	0.24	-0.013	7.975	0.78	0.84	0.072	7.889	0.23	0.12	0.076	7.944	0.17	0.16
ENSRNOG00000040153	Eif3h	2.125	2.625	2.41667	3	0.287	-2.596	0.79	0.84	-0.461	-2.638	0.69	0.4	-0.47	-2.583	0.68	0.6	-0.183	-2.722	0.93	0.91	-0.24	-2.657	0.82	0.71	-0.01	-2.523	1	0.93
ENSRNOG00000004252	Eif3h	342.292	321.167	316.667	313.875	0.048	3.495	0.74	0.57	0.13	3.574	0.24	0.23	0.02	3.634	0.8	0.89	0.086	3.576	0.51	0.39	0.081	3.435	0.42	0.34	0.089	3.493	0.39	0.32
ENSRNOG00000008282	Elf5	1.1875	1.375	-	1.375	-	-	-	-	-0.127	-3.142	1	1	-0.322	-3.042	0.92	0.89	-	-	-	-	-	-	-	-	0.178	-3.089	0.99	1
ENSRNOG00000022868	Ell3	2.54167	1.625	0.625	1.375	1.279	-3.158	0.35	0.17	0.883	-2.889	0.52	0.2	0.472	-2.744	0.8	0.62	1.776	-2.996	0.21	0.038	-	-	-	-	0.389	-3.036	0.82	0.63
ENSRNOG00000016146	Elp4	139.792	111.333	127.625	122.792	-0.162	2.094	0.25	0.18	0.192	2.265	0.19	0.16	0.255	2.246	0.067	0.045	0.108	2.287	0.46	0.43	0.119	2.115	0.45	0.33	-0.084	2.071	0.5	0.55
ENSRNOG00000019352	Emc6	617	588.75	553.292	609.458	0.125	4.333	0.068	0.093	0.023	4.473	0.9	0.78	-0.006	4.493	0.99	0.97	0.134	4.4	0.12	0.083	-0.076	4.313	0.16	0.22	0.009	4.406	0.91	0.92
ENSRNOG00000017654	Emc8	493.125	487.458	502.042	510.208	-0.01	4.126	0.94	0.91	-0.044	4.184	0.57	0.65	-0.056	4.196	0.65	0.57	-0.051	4.168	0.59	0.55	0.043	4.115	0.73	0.53	-0.008	4.142	0.9	0.93
ENSRNOG00000016734	Emilin3	2.41667	0.75	1	0.5	-	-	-	-	2.123	-3.038	0.081	0.0062	1.454	-2.889	0.25	0.073	1.166	-2.902	0.32	0.13	-	-	-	-	-	-	-	-
ENSRNOG00000021104	Emp3	80.9583	42.5	60.25	62.2917	-0.474	0.915	0.13	0.049	0.384	1.407	0.43	0.27	0.863	1.247	0.12	0.023	0.394	1.384	0.35	0.23	0.016	1.109	0.94	0.93	-0.495	0.954	0.12	0.055
ENSRNOG00000016033	Endog	303	301.833	303.208	302.333	0.029	3.421	0.73	0.8	0.012	3.459	0.93	0.95	-0.065	3.503	0.67	0.6	-0.023	3.458	0.95	0.85	0.069	3.377	0.57	0.39	0.058	3.423	0.52	0.54
ENSRNOG00000013141	Eno2	25.25	29.5417	23.7083	25.6667	0.343	0.028	0.25	0.26	-0.03	-0.007	1	0.97	-0.297	0.141	0.49	0.47	0.051	-0.064	0.86	0.94	-0.051	-0.13	0.82	0.9	0.252	0.078	0.4	0.41
ENSRNOG00000003401	ENSRNOG00000003401	15.3333	13.375	13.8333	11.7917	0.02	-0.851	0.98	1	0.397	-0.833	0.33	0.25	0.122	-0.697	0.85	0.74	0.146	-0.741	0.75	0.67	0.288	-0.998	0.45	0.27	0.262	-0.951	0.49	0.47
ENSRNOG00000017167	ENSRNOG00000017167	1.375	-	0.875	1	-	-	-	-	0.316	-3.223	0.94	0.74	-	-	-	-	0.373	-3.214	0.9	0.72	-	-	-	-	-	-	-	-
ENSRNOG00000017330	ENSRNOG00000017330	1.125	1.91667	2.83333	1.25	-0.331	-2.693	0.82	0.65	-0.279	-3.222	0.93	0.87	-1.079	-2.96	0.43	0.25	-1.379	-2.896	0.2	0.079	1.145	-2.927	0.21	0.12	0.783	-2.985	0.5	0.3
ENSRNOG00000056059	ENSRNOG00000056059	0.875	-	-	1.375	-	-	-	-	-0.672	-3.252	0.67	0.65	-	-	-	-	-	-	-	-	-	-	-	-	-	-	-	-
ENSRNOG00000014574	Entpd1	7.29167	8.66667	12	11.0833	-0.395	-1.186	0.46	0.23	-0.571	-1.3	0.31	0.18	-0.31	-1.394	0.62	0.55	-0.694	-1.257	0.16	0.036	0.17	-1.125	0.75	0.61	-0.281	-1.23	0.69	0.48
ENSRNOG00000016883	Entpd7	21.5417	27.9167	22	25.8333	0.37	-0.077	0.18	0.055	-0.246	-0.101	0.45	0.32	-0.43	-0.006	0.21	0.053	-0.044	-0.216	0.97	0.87	-0.17	-0.171	0.48	0.43	0.158	0.026	0.62	0.41
ENSRNOG00000037483	Ep400	3115.83	3115.25	3065.17	3026.58	0.055	6.764	0.46	0.31	0.048	6.794	0.65	0.48	-0.072	6.859	0.42	0.32	-0.001	6.798	0.91	1	0.084	6.7	0.18	0.077	0.099	6.761	0.072	0.034
ENSRNOG00000001412	Epo	-	0.75	-	1.5	-	-	-	-	-	-	-	-	-	-	-	-	-	-	-	-	-	-	-	-	-0.738	-3.198	0.63	0.57
ENSRNOG00000026323	Eqtn	24.3333	23.375	19.7083	22.75	0.265	-0.273	0.41	0.22	0.111	-0.129	0.83	0.71	-0.012	-0.061	1	1	0.275	-0.211	0.46	0.3	-0.127	-0.339	0.65	0.58	0.099	-0.188	0.8	0.69
ENSRNOG00000017839	Ercc1	660.917	670.792	644.083	653.542	0.089	4.535	0.3	0.15	0.021	4.573	1	0.81	-0.093	4.636	0.4	0.27	0.012	4.557	0.99	0.89	0.044	4.472	0.74	0.47	0.093	4.55	0.27	0.15
ENSRNOG00000001852	Ergic2	1735.92	1720.67	1703.38	1894.58	0.046	5.913	0.56	0.38	-0.121	6.036	0.05	0.021	-0.06	6.009	0.56	0.39	0.002	5.953	0.96	0.98	-0.087	5.939	0.078	0.028	-0.082	5.995	0.11	0.098
ENSRNOG00000024717	Espnl	3.08333	1.45833	1.83333	2.41667	-0.136	-2.944	0.99	1	0.306	-2.565	0.82	0.68	0.868	-2.64	0.43	0.2	0.748	-2.661	0.48	0.2	-0.41	-2.84	0.69	0.49	-0.584	-2.821	0.59	0.48
ENSRNOG00000024288	Etv2	2.95833	1.25	3.79167	1.625	-1.39	-2.653	0.11	0.018	0.871	-2.74	0.4	0.26	1.054	-2.706	0.36	0.13	-0.327	-2.404	0.76	0.6	1.239	-2.695	0.1	0.022	-0.195	-3.062	0.96	0.88
ENSRNOG00000009437	Ewsr1	37.5833	37.625	32.8333	30.8333	0.231	0.389	0.33	0.21	0.29	0.384	0.31	0.18	-0.07	0.559	0.82	0.81	0.173	0.419	0.57	0.44	0.149	0.205	0.58	0.4	0.339	0.351	0.13	0.058
ENSRNOG00000016325	F2	3.45833	1.75	1.875	1.25	0.042	-2.894	1	1	1.471	-2.683	0.11	0.026	0.84	-2.509	0.38	0.3	0.885	-2.568	0.3	0.28	0.591	-3.097	0.64	0.54	0.601	-3.035	0.65	0.53
ENSRNOG00000018003	F2rl1	14.5	18.1667	19.4167	16.75	-0.067	-0.431	1	0.83	-0.192	-0.655	0.68	0.52	-0.391	-0.537	0.28	0.27	-0.444	-0.552	0.26	0.17	0.281	-0.552	0.41	0.3	0.186	-0.53	0.5	0.59
ENSRNOG00000038825	Fabp12	1.58333	1.25	1.25	1.125	0.149	-3.075	0.98	1	0.479	-3.115	0.8	0.64	0.064	-2.965	1	1	0.233	-3.05	0.95	0.89	0.274	-3.233	0.92	0.86	0.386	-3.144	0.82	0.76
ENSRNOG00000047035	Fadd	34	38.3333	37.0417	40.8333	0.074	0.477	0.86	0.69	-0.259	0.507	0.25	0.22	-0.239	0.499	0.42	0.24	-0.146	0.43	0.55	0.53	-0.079	0.485	0.69	0.68	-0.043	0.55	0.8	0.9
ENSRNOG00000014727	Fahd1	498.75	457.958	486.542	485.208	-0.054	4.059	0.56	0.52	0.047	4.156	0.64	0.64	0.052	4.159	0.53	0.63	0.013	4.154	0.88	0.92	0.07	4.055	0.47	0.31	-0.025	4.062	0.74	0.75
ENSRNOG00000013974	Fahd2a	1168.88	1159.21	1175.12	1173.92	0.014	5.361	0.85	0.84	0	5.405	0.95	1	-0.059	5.44	0.66	0.42	-0.03	5.401	0.84	0.62	0.065	5.326	0.53	0.19	0.039	5.365	0.69	0.55
ENSRNOG00000030463	Faim	14.4167	14.9583	17.5	19.25	-0.186	-0.637	0.66	0.45	-0.404	-0.562	0.26	0.13	-0.122	-0.686	0.84	0.71	-0.295	-0.634	0.47	0.24	-0.071	-0.53	0.79	0.86	-0.303	-0.565	0.37	0.26
ENSRNOG00000042522	Fam109b	11.4583	7.16667	6.33333	7.16667	0.203	-1.668	0.71	0.74	0.671	-1.301	0.17	0.033	0.597	-1.232	0.3	0.13	0.805	-1.342	0.094	0.011	-0.102	-1.737	0.87	0.83	0.058	-1.611	0.91	1
ENSRNOG00000002285	Fam122b	5.04167	4.20833	4.54167	6.66667	-0.079	-2.144	0.99	0.95	-0.4	-1.844	0.54	0.38	0.165	-2.028	0.9	0.77	0.104	-2.047	0.95	0.89	-0.468	-1.951	0.37	0.28	-0.584	-1.925	0.33	0.17
ENSRNOG00000015845	Fam129b	1288.54	1263.25	1344.29	1381.08	-0.055	5.52	0.58	0.38	-0.094	5.593	0.24	0.26	-0.044	5.572	0.74	0.68	-0.085	5.568	0.4	0.31	0.025	5.54	0.97	0.59	-0.07	5.545	0.25	0.24
ENSRNOG00000010019	Fam166a	1.66667	2.33333	1.45833	1.5	0.785	-2.849	0.48	0.36	0.25	-2.989	0.9	1	-0.516	-2.73	0.73	0.42	0.261	-2.975	0.89	0.9	0.029	-3.124	1	1	0.774	-2.867	0.46	0.28
ENSRNOG00000015834	Fam170a	3.54167	0.75	1.70833	1.875	-0.762	-3.103	0.62	0.25	0.963	-2.602	0.31	0.057	1.789	-2.664	0.089	0.0024	1.038	-2.602	0.27	0.066	-0.045	-2.999	1	1	-0.855	-3.09	0.54	0.28
ENSRNOG00000048412	Fam181a	3.45833	1.75	0.875	1.625	0.959	-3.075	0.47	0.28	1.147	-2.641	0.23	0.063	0.864	-2.524	0.41	0.19	1.841	-2.724	0.059	0.004	-0.666	-3.205	0.62	0.44	0.26	-2.961	0.89	0.77
ENSRNOG00000002918	FAM187A	1.91667	1	0.625	0.25	-	-	-	-	2.456	-3.228	0.097	0.013	0.783	-2.99	0.56	0.6	1.325	-3.105	0.32	0.23	-	-	-	-	-	-	-	-
ENSRNOG00000017841	Fam192a	1274.92	1199.29	1258.5	1232.83	-0.037	5.435	0.61	0.51	0.055	5.503	0.58	0.37	0.016	5.527	0.8	0.85	-0.006	5.513	0.94	0.94	0.096	5.411	0.18	0.025	0.018	5.425	0.88	0.78
ENSRNOG00000013832	Fam193a	1005.54	860.917	939.792	935.583	-0.094	4.987	0.17	0.15	0.11	5.134	0.22	0.069	0.151	5.119	0.05	0.035	0.073	5.132	0.47	0.28	0.072	5.002	0.38	0.19	-0.063	4.988	0.27	0.3
ENSRNOG00000030253	Fam19a3	11.25	12.375	10.75	15.0417	0.232	-1.066	0.62	0.46	-0.406	-0.88	0.34	0.12	-0.208	-0.963	0.75	0.51	0.039	-1.097	0.96	1	-0.412	-0.979	0.22	0.097	-0.221	-0.853	0.58	0.42
ENSRNOG00000042596	Fam205a	2.375	1.5	0.625	2.375	-	-	-	-	0.016	-2.738	1	1	0.549	-2.812	0.7	0.5	1.643	-3.023	0.19	0.033	-1.594	-3.098	0.13	0.023	-0.563	-2.888	0.62	0.54
ENSRNOG00000001225	Fam207a	558.917	569.458	611.958	617.708	-0.073	4.38	0.36	0.27	-0.138	4.414	0.077	0.089	-0.097	4.398	0.45	0.25	-0.154	4.402	0.1	0.026	0.05	4.395	0.7	0.42	-0.062	4.392	0.29	0.42
ENSRNOG00000001962	Fam3b	4.54167	3.33333	5.33333	4.04167	-0.618	-2.159	0.38	0.22	0.169	-2.143	0.91	0.85	0.383	-2.173	0.7	0.47	-0.223	-2.011	0.8	0.73	0.423	-2.138	0.54	0.42	-0.243	-2.306	0.79	0.72
ENSRNOG00000058439	Fam50a	3.29167	1	2.45833	3.16667	-1.093	-2.92	0.33	0.14	0.053	-2.425	1	0.94	1.511	-2.684	0.16	0.019	0.43	-2.527	0.7	0.44	-0.345	-2.62	0.7	0.57	-1.478	-2.778	0.11	0.024
ENSRNOG00000017083	Fam50b	0.75	1.5	-	-	-	-	-	-	-	-	-	-	-1.059	-3.122	0.52	0.28	-	-	-	-	-	-	-	-	-	-	-	-
ENSRNOG00000006132	Fam71f1	1	0.375	-	1.8125	-	-	-	-	-0.913	-3.138	0.54	0.29	-	-	-	-	-	-	-	-	-	-	-	-	-1.81	-3.228	0.2	0.044
ENSRNOG00000039383	Fam71f2	-	0.75	1.5	-	-0.651	-3.13	0.7	0.47	-	-	-	-	-	-	-	-	-	-	-	-	-	-	-	-	-	-	-	-
ENSRNOG00000042747	Fam72a	35.625	32.5417	38.5417	37.9583	-0.204	0.398	0.43	0.24	-0.09	0.477	0.68	0.74	0.053	0.42	0.93	0.84	-0.142	0.481	0.59	0.56	0.082	0.449	0.81	0.63	-0.163	0.395	0.49	0.37
ENSRNOG00000046772	Fam83c	0.625	-	0.875	1.5625	-	-	-	-	-1.214	-3.225	0.44	0.18	-	-	-	-	-	-	-	-	-0.663	-3.205	0.62	0.5	-	-	-	-
ENSRNOG00000005366	Fam98b	354.375	316.583	316.833	343.542	0.031	3.487	0.84	0.76	0.051	3.664	0.66	0.64	0.091	3.65	0.38	0.42	0.137	3.603	0.22	0.17	-0.049	3.502	0.55	0.53	-0.06	3.55	0.52	0.49
ENSRNOG00000016135	Fars2	441.292	470.292	451.75	468.333	0.092	4.025	0.28	0.2	-0.081	4.043	0.32	0.43	-0.165	4.092	0.095	0.1	-0.059	4.012	0.55	0.54	0.013	3.977	0.99	0.85	0.064	4.055	0.46	0.39
ENSRNOG00000003149	Farsa	937.542	902.625	910	887	0.021	4.997	0.79	0.77	0.086	5.045	0.35	0.19	-0.017	5.101	1	0.84	0.02	5.058	0.81	0.8	0.101	4.941	0.23	0.06	0.082	4.984	0.28	0.15
ENSRNOG00000024922	Fbxo24	1.70833	1	2.45833	2.41667	-1.18	-2.968	0.29	0.15	-0.531	-2.805	0.66	0.55	0.71	-3.041	0.68	0.51	-0.465	-2.83	0.74	0.5	-0.025	-2.756	1	1	-1.233	-2.937	0.22	0.13
ENSRNOG00000019063	Fbxo38	1618.08	1602.96	1526.79	1640.62	0.102	5.784	0.14	0.031	-0.013	5.88	0.84	0.84	-0.058	5.908	0.64	0.37	0.059	5.824	0.53	0.32	-0.037	5.756	0.45	0.39	0.024	5.84	0.79	0.65
ENSRNOG00000010459	Fbxo43	9.91667	11.5417	6.625	7.83333	0.822	-1.373	0.061	0.017	0.358	-1.356	0.52	0.28	-0.271	-1.086	0.69	0.48	0.573	-1.433	0.26	0.092	-0.184	-1.677	0.71	0.65	0.604	-1.301	0.17	0.062
ENSRNOG00000004393	Fcamr	1.75	0.375	-	0.375	-	-	-	-	1.969	-3.252	0.25	0.059	1.808	-3.153	0.32	0.084	-	-	-	-	-	-	-	-	-	-	-	-
ENSRNOG00000020583	Fcgrt	747.708	655.042	593.417	668.125	0.177	4.462	0.054	0.077	0.169	4.68	0.45	0.29	0.119	4.709	0.67	0.5	0.309	4.596	0.082	0.027	-0.107	4.43	0.14	0.22	0.029	4.55	0.77	0.82
ENSRNOG00000004441	Fcmr	11.625	8.83333	5.875	9	0.616	-1.612	0.22	0.13	0.348	-1.166	0.61	0.54	0.294	-1.131	0.63	0.63	0.936	-1.358	0.12	0.041	-0.557	-1.631	0.24	0.21	0.027	-1.378	1	0.98
ENSRNOG00000017063	Fcna	35.0833	27.9583	37.7083	31.9583	-0.391	0.298	0.11	0.032	0.141	0.355	0.66	0.55	0.259	0.321	0.43	0.31	-0.127	0.463	0.66	0.58	0.302	0.323	0.17	0.06	-0.132	0.178	0.69	0.53
ENSRNOG00000003136	Fcrla	0.8125	2.125	0.9375	2.125	1.198	-2.995	0.28	0.14	-1.184	-3.062	0.38	0.071	-1.353	-2.964	0.32	0.091	-	-	-	-	-1.026	-3.098	0.34	0.21	0.156	-2.799	0.95	1
ENSRNOG00000010743	Fdxacb1	166	175.542	193.75	175.625	-0.105	2.713	0.44	0.3	-0.072	2.641	0.63	0.57	-0.15	2.686	0.35	0.2	-0.242	2.71	0.073	0.033	0.204	2.667	0.072	0.03	0.059	2.647	0.65	0.58
ENSRNOG00000051160	Fendrr	3.08333	1.625	3.29167	4.75	-0.83	-2.673	0.37	0.23	-0.618	-2.254	0.45	0.17	0.742	-2.621	0.5	0.32	-0.069	-2.457	1	0.93	-0.513	-2.305	0.43	0.23	-1.385	-2.433	0.055	0.0039
ENSRNOG00000021763	Ffar4	1.625	1.5	0.625	0.875	1.164	-3.187	0.41	0.24	0.786	-3.17	0.64	0.49	-0.098	-2.938	1	0.9	1.078	-3.188	0.49	0.26	-	-	-	-	0.858	-3.17	0.54	0.33
ENSRNOG00000052205	Fgf23	2.75	2	1.625	1.125	0.353	-2.872	0.83	0.68	1.147	-2.913	0.32	0.093	0.192	-2.659	0.93	0.83	0.562	-2.786	0.67	0.42	0.618	-3.151	0.64	0.59	0.931	-3.009	0.42	0.17
ENSRNOG00000006998	Fhl4	47.8333	45.625	55.4167	47.0833	-0.256	0.886	0.17	0.13	0.035	0.832	0.97	0.87	0.001	0.857	0.98	1	-0.238	0.949	0.24	0.21	0.307	0.859	0.087	0.049	0.011	0.765	1	0.96
ENSRNOG00000007680	Fhl5	0.625	0.625	2.20833	1.25	-1.314	-3.022	0.27	0.099	-	-	-	-	-	-	-	-	-1.694	-3.075	0.18	0.019	0.845	-3.022	0.41	0.25	-	-	-	-
ENSRNOG00000019019	Fitm1	1.25	1.375	1.125	1.125	0.321	-3.101	0.9	0.88	0.249	-3.169	0.94	1	-0.192	-3.015	0.99	1	0.148	-3.131	1	1	0.136	-3.261	1	1	0.421	-3.142	0.82	0.87
ENSRNOG00000049851	Fmo6	2.20833	1.5	2	2.54167	-0.133	-2.896	0.99	1	-0.277	-2.7	0.85	0.74	0.253	-2.794	0.91	0.8	0.132	-2.809	0.98	0.91	-0.377	-2.798	0.71	0.6	-0.549	-2.778	0.61	0.4
ENSRNOG00000019890	Folr2	14.25	9	11.25	9.29167	-0.293	-1.219	0.66	0.45	0.623	-1.019	0.35	0.18	0.607	-0.972	0.45	0.27	0.31	-0.922	0.6	0.51	0.328	-1.267	0.48	0.27	0.003	-1.333	0.99	1
ENSRNOG00000014256	Foxa3	3.375	2.375	2.375	4.25	0.21	-2.714	0.91	0.91	-0.302	-2.27	0.75	0.59	0.387	-2.449	0.74	0.6	0.613	-2.546	0.53	0.34	-0.883	-2.497	0.2	0.071	-0.709	-2.401	0.35	0.18
ENSRNOG00000015371	Foxh1	2.70833	1.75	2.04167	1.125	-0.044	-2.871	1	1	1.262	-2.87	0.26	0.054	0.493	-2.663	0.72	0.54	0.459	-2.701	0.7	0.54	0.83	-3.097	0.47	0.21	0.744	-3.062	0.57	0.37
ENSRNOG00000047125	Foxl1	1.125	-	-	1.5	-	-	-	-	-0.352	-3.141	0.86	0.88	-	-	-	-	-	-	-	-	-	-	-	-	-	-	-	-
ENSRNOG00000017190	Foxl2	3.41667	3.875	3.41667	4.20833	0.369	-2.297	0.65	0.63	-0.358	-2.258	0.71	0.54	-0.351	-2.222	0.72	0.66	0.018	-2.39	1	1	-0.341	-2.337	0.63	0.53	-0.02	-2.175	1	0.95
ENSRNOG00000000691	Foxn4	2.25	1.25	0.375	1.25	-	-	-	-	0.82	-2.96	0.55	0.25	0.633	-2.861	0.69	0.38	2.167	-3.101	0.098	0.0051	-	-	-	-	0.159	-3.143	1	1
ENSRNOG00000011702	Foxp3	8.54167	7.29167	8.75	4.83333	-0.229	-1.49	0.7	0.58	0.808	-1.676	0.14	0.089	0.153	-1.428	0.81	0.8	-0.063	-1.377	0.98	0.89	0.911	-1.745	0.05	0.028	0.641	-1.821	0.25	0.13
ENSRNOG00000029089	Foxr1	14.25	11.75	8.75	11	0.438	-1.216	0.35	0.13	0.372	-0.92	0.41	0.21	0.216	-0.84	0.62	0.58	0.673	-1.03	0.11	0.015	-0.267	-1.293	0.51	0.4	0.139	-1.087	0.85	0.67
ENSRNOG00000031331	Fpr3	1.66667	1.125	1.79167	3.04167	-0.538	-3.021	0.74	0.53	-0.82	-2.793	0.66	0.57	0.368	-3.038	0.98	0.72	-0.175	-2.969	0.9	1	-0.648	-2.795	0.73	0.45	-1.26	-2.841	0.53	0.18
ENSRNOG00000007942	Fscn3	35.0417	23	28.9583	25.75	-0.296	-0.012	0.29	0.21	0.453	0.222	0.078	0.039	0.532	0.215	0.057	0.023	0.248	0.296	0.38	0.31	0.242	-0.001	0.33	0.25	-0.094	-0.102	0.8	0.67
ENSRNOG00000031506	Ftl1	11.375	9.375	11.2083	13.5417	-0.23	-1.209	0.69	0.53	-0.27	-0.95	0.49	0.47	0.194	-1.132	0.78	0.59	-0.021	-1.083	1	0.97	-0.214	-1.024	0.49	0.55	-0.482	-1.062	0.21	0.12
ENSRNOG00000034150	Ftl1l1	2.625	2.125	3.08333	3.66667	-0.374	-2.633	0.77	0.64	-0.467	-2.414	0.68	0.48	0.232	-2.588	0.86	0.86	-0.161	-2.531	1	0.88	-0.306	-2.462	0.69	0.58	-0.713	-2.505	0.39	0.13
ENSRNOG00000018476	Fuom	3.66667	3.58333	3.75	4.91667	0.053	-2.326	1	1	-0.393	-2.141	0.64	0.37	-0.027	-2.246	1	1	0.024	-2.294	1	1	-0.39	-2.22	0.57	0.42	-0.393	-2.169	0.58	0.4
ENSRNOG00000026936	G6b	6	3.45833	3.45833	3.83333	0.16	-2.376	0.91	0.85	0.641	-2.033	0.38	0.18	0.642	-1.988	0.41	0.14	0.81	-2.074	0.24	0.074	-0.139	-2.413	0.88	0.92	-0.022	-2.32	1	1
ENSRNOG00000053439	Gabpb1l	4.58333	4.125	4.58333	4.16667	-0.102	-2.158	0.95	0.94	0.144	-2.143	0.91	0.84	0.073	-2.084	0.97	1	-0.013	-2.091	1	1	0.193	-2.219	0.83	0.73	0.056	-2.214	1	0.94
ENSRNOG00000023943	Gbp1	6.125	5.79167	3.91667	5.125	0.621	-2.061	0.34	0.19	0.295	-1.862	0.88	0.72	0.025	-1.759	1	1	0.655	-1.998	0.34	0.19	-0.334	-2.166	0.7	0.7	0.219	-1.917	0.89	0.77
ENSRNOG00000036885	Gbp3	3.33333	0.75	1.125	1.79167	-	-	-	-	0.891	-2.623	0.36	0.18	1.9	-2.708	0.078	0.0057	1.456	-2.704	0.13	0.028	-0.537	-3.098	0.67	0.5	-1.033	-3.116	0.43	0.18
ENSRNOG00000015008	Gcm2	-	0.875	1.125	-	-0.153	-3.188	1	0.87	-	-	-	-	-	-	-	-	-	-	-	-	-	-	-	-	-	-	-	-
ENSRNOG00000006046	Gdf7	2.95833	6.91667	3.29167	5.33333	1.11	-1.994	0.16	0.084	-0.847	-2.176	0.71	0.43	-1.345	-1.962	0.32	0.19	-0.214	-2.442	0.98	0.88	-0.605	-2.208	0.65	0.44	0.472	-1.8	0.75	0.6
ENSRNOG00000007301	Gdf9	4.29167	7.125	4.70833	3.79167	0.634	-1.87	0.27	0.11	0.18	-2.223	0.9	0.75	-0.76	-1.833	0.25	0.081	-0.109	-2.127	0.94	0.88	0.318	-2.261	0.68	0.48	0.914	-1.959	0.1	0.015
ENSRNOG00000019685	Gdpd3	3.04167	2.91667	3.54167	2.25	-0.133	-2.444	0.92	0.94	0.557	-2.639	0.59	0.44	-0.057	-2.428	1	0.94	-0.165	-2.422	0.91	0.85	0.764	-2.656	0.32	0.22	0.585	-2.67	0.57	0.38
ENSRNOG00000029038	Gemin8	515.208	535.333	500.75	555.958	0.128	4.193	0.12	0.078	-0.105	4.278	0.18	0.23	-0.129	4.296	0.22	0.17	0.016	4.197	0.96	0.88	-0.085	4.176	0.17	0.21	0.003	4.272	0.97	0.98
ENSRNOG00000047401	Gfy	1.875	0.5	0.875	1.375	-	-	-	-	0.413	-3.011	0.82	0.67	1.502	-3.099	0.35	0.1	1.048	-3.102	0.45	0.34	-0.606	-3.29	0.67	0.72	-	-	-	-
ENSRNOG00000023931	Ggn	19.7083	20.5417	13.8333	17.3333	0.589	-0.58	0.063	0.011	0.208	-0.438	0.55	0.49	-0.105	-0.285	0.89	0.69	0.497	-0.558	0.14	0.059	-0.253	-0.75	0.43	0.33	0.298	-0.459	0.36	0.22
ENSRNOG00000006478	Gja10	0.625	-	-	1.5	-	-	-	-	-1.102	-3.254	0.51	0.25	-	-	-	-	-	-	-	-	-	-	-	-	-	-	-	-
ENSRNOG00000051691	Gjd3	2.66667	1.625	0.875	1.70833	0.973	-3.074	0.47	0.2	0.707	-2.743	0.52	0.37	0.52	-2.645	0.68	0.46	1.503	-2.858	0.17	0.047	-0.776	-3.178	0.54	0.34	0.163	-2.936	0.97	1
ENSRNOG00000018407	Gjd4	0.875	1	1.5	-	-0.466	-3.103	0.81	0.74	-	-	-	-	-	-	-	-	-0.809	-3.16	0.63	0.34	-	-	-	-	-	-	-	-
ENSRNOG00000009256	Gkn2	9.20833	6.83333	5.25	5.08333	0.426	-1.824	0.49	0.29	0.84	-1.597	0.1	0.045	0.355	-1.409	0.52	0.48	0.796	-1.579	0.12	0.051	0.079	-2.047	0.96	0.95	0.467	-1.841	0.42	0.26
ENSRNOG00000007261	Gli2	148.208	136.75	142.375	134.458	-0.024	2.315	0.86	0.87	0.147	2.37	0.33	0.26	0.043	2.427	0.73	0.8	0.034	2.405	0.85	0.81	0.146	2.258	0.27	0.13	0.082	2.278	0.62	0.49
ENSRNOG00000027900	Glt6d1	-	-	0.75	1.375	-	-	-	-	-	-	-	-	-	-	-	-	-	-	-	-	-0.634	-3.291	0.68	0.54	-	-	-	-
ENSRNOG00000050990	Glyatl3	3.95833	1.5	1.25	2.66667	0.21	-3.074	0.98	0.88	0.53	-2.409	0.6	0.36	1.316	-2.521	0.16	0.043	1.551	-2.603	0.092	0.011	-0.984	-2.884	0.28	0.12	-0.817	-2.799	0.4	0.26
ENSRNOG00000050729	Gm10130	70.4167	66.875	65.4583	71.5417	0.066	1.258	0.77	0.72	-0.021	1.394	0.86	0.96	-0.002	1.392	1	1	0.079	1.327	0.75	0.66	-0.066	1.262	0.61	0.68	-0.04	1.328	0.78	0.83
ENSRNOG00000039252	Gm10644	2.70833	2.75	2.25	2.33333	0.406	-2.652	0.72	0.65	0.255	-2.659	0.86	0.75	-0.131	-2.502	0.98	0.93	0.29	-2.66	0.83	0.74	-0.003	-2.817	1	1	0.365	-2.652	0.73	0.64
ENSRNOG00000029423	Gm14214	1.375	0.75	-	1.25	-	-	-	-	0.144	-3.143	1	0.9	0.414	-3.128	0.89	0.73	-	-	-	-	-	-	-	-	-0.299	-3.23	0.93	0.86
ENSRNOG00000061703	Gm14597	1.625	0.625	0.5	-	-	-	-	-	-	-	-	-	1.073	-3.127	0.56	0.24	1.386	-3.215	0.37	0.1	-	-	-	-	-	-	-	-
ENSRNOG00000054552	Gm19345	1.25	0.625	-	2	-	-	-	-	-0.551	-3.031	0.74	0.64	-	-	-	-	-	-	-	-	-	-	-	-	-1.303	-3.141	0.39	0.13
ENSRNOG00000042133	Gm8369	1.79167	0.75	0.625	2.04167	-	-	-	-	-0.195	-2.871	0.95	0.81	0.951	-3.045	0.54	0.33	1.261	-3.133	0.38	0.16	-1.447	-3.151	0.19	0.046	-1.2	-3.062	0.32	0.095
ENSRNOG00000003158	Gm8444	3.875	2.70833	2.70833	2.04167	0.177	-2.594	0.91	0.92	1.005	-2.515	0.27	0.16	0.414	-2.317	0.7	0.59	0.572	-2.408	0.5	0.45	0.455	-2.818	0.67	0.48	0.589	-2.715	0.54	0.43
ENSRNOG00000005378	Gna15	133.042	108.625	123.333	124.958	-0.149	2.053	0.3	0.18	0.095	2.241	0.58	0.55	0.219	2.192	0.13	0.14	0.084	2.228	0.58	0.57	0.044	2.106	0.87	0.69	-0.146	2.069	0.24	0.24
ENSRNOG00000019465	Gnai3	1512.33	1591.21	1535.46	1622.21	0.086	5.783	0.13	0.14	-0.095	5.824	0.16	0.15	-0.146	5.855	0.061	0.045	-0.046	5.779	0.65	0.52	-0.014	5.752	0.61	0.79	0.031	5.826	0.57	0.62
ENSRNOG00000001891	Gnb1l	149.875	136.333	141	145.958	-0.014	2.306	0.96	0.92	0.045	2.435	0.82	0.79	0.064	2.433	0.69	0.69	0.065	2.407	0.71	0.64	0.017	2.309	0.99	0.9	-0.039	2.335	0.78	0.78
ENSRNOG00000010546	Gngt1	0.25	3.08333	1.375	0.125	1.059	-2.694	0.58	0.24	-	-	-	-	-3.256	-2.884	0.16	0.0049	-	-	-	-	-	-	-	-	3.794	-2.984	0.09	0.00084
ENSRNOG00000013441	Gnrh1	72.7083	29.625	19.4583	25.6667	0.638	-0.094	0.14	0.023	1.503	0.882	0.12	0.00035	1.214	0.988	0.22	0.0078	1.867	0.798	0.066	5.6e-06	-0.329	-0.25	0.19	0.14	0.267	0.065	0.57	0.41
ENSRNOG00000046159	Gns	1.3125	0.5	1.25	2.25	-	-	-	-	-0.673	-2.938	0.62	0.39	-	-	-	-	0.135	-3.13	1	1	-0.784	-3.023	0.45	0.33	-1.788	-3.089	0.14	0.016
ENSRNOG00000058386	Golt1b	2049.58	1799.88	1912.96	1985.38	-0.056	6.029	0.37	0.25	0.052	6.188	0.52	0.35	0.116	6.163	0.088	0.045	0.075	6.157	0.38	0.17	0.013	6.056	0.97	0.77	-0.084	6.061	0.11	0.07
ENSRNOG00000003506	Gosr2	2321.92	2351	2277.54	2266.71	0.078	6.348	0.27	0.1	0.041	6.373	0.7	0.48	-0.09	6.444	0.36	0.12	0.003	6.372	1	0.97	0.072	6.277	0.32	0.11	0.11	6.349	0.064	0.021
ENSRNOG00000047204	Gp6	9.83333	7.45833	9.45833	8.04167	-0.308	-1.443	0.53	0.48	0.314	-1.354	0.58	0.36	0.337	-1.336	0.54	0.39	0.039	-1.255	0.98	0.97	0.306	-1.462	0.51	0.38	-0.047	-1.555	0.95	0.96
ENSRNOG00000010015	Gp9	1.54167	2.125	0.625	2.75	1.574	-3.073	0.19	0.039	-0.823	-2.802	0.42	0.45	-0.584	-2.858	0.72	0.55	1.049	-3.215	0.54	0.3	-1.849	-2.999	0.06	0.014	-0.285	-2.693	0.77	0.84
ENSRNOG00000058260	Gpbar1	1.375	1.75	-	-	-	-	-	-	-	-	-	-	-0.611	-2.938	0.78	0.56	-	-	-	-	-	-	-	-	-	-	-	-
ENSRNOG00000023150	Gpi	16576.8	16680.8	15777	16353.1	0.113	9.157	0.055	0.011	0.025	9.216	0.87	0.68	-0.082	9.275	0.35	0.15	0.047	9.185	0.62	0.42	0.014	9.097	1	0.78	0.086	9.187	0.11	0.062
ENSRNOG00000009487	Gpr160	56.4583	47.4583	43.9167	52.9167	0.144	0.748	0.51	0.45	0.097	1.034	0.63	0.72	0.178	1.01	0.39	0.46	0.332	0.916	0.12	0.13	-0.199	0.78	0.25	0.22	-0.097	0.88	0.67	0.57
ENSRNOG00000025297	Gpr171	6.25	6.75	6.08333	9.79167	0.202	-1.748	0.78	0.72	-0.618	-1.478	0.25	0.087	-0.185	-1.655	0.86	0.75	0.031	-1.768	0.99	1	-0.618	-1.566	0.15	0.064	-0.46	-1.461	0.34	0.22
ENSRNOG00000042269	Gpr21	22.5833	17.9167	16.2917	24.6667	0.148	-0.578	0.74	0.55	-0.117	-0.122	0.79	0.69	0.27	-0.276	0.42	0.37	0.442	-0.369	0.19	0.067	-0.519	-0.387	0.052	0.024	-0.405	-0.293	0.15	0.12
ENSRNOG00000039255	Gpr31	15.4583	10.4583	13.5833	15.625	-0.351	-1.037	0.39	0.28	-0.01	-0.659	1	1	0.511	-0.847	0.21	0.12	0.178	-0.755	0.67	0.63	-0.158	-0.824	0.6	0.61	-0.548	-0.913	0.11	0.059
ENSRNOG00000017521	Gpr55	-	0.625	1.625	-	-1.16	-3.159	0.42	0.24	-	-	-	-	-	-	-	-	-	-	-	-	-	-	-	-	-	-	-	-
ENSRNOG00000003806	Gpr65	6.75	4.54167	7.70833	8.33333	-0.715	-1.812	0.2	0.056	-0.273	-1.546	0.66	0.54	0.52	-1.806	0.46	0.27	-0.188	-1.598	0.82	0.69	-0.056	-1.564	0.9	0.96	-0.813	-1.746	0.11	0.029
ENSRNOG00000025810	Grcc10	1.41667	0.75	0.875	0.5	-	-	-	-	1.426	-3.258	0.38	0.19	0.578	-3.074	0.77	0.66	0.584	-3.132	0.69	0.77	-	-	-	-	-	-	-	-
ENSRNOG00000054576	Gsdmc	2.04167	2.20833	2.375	1.375	0.044	-2.694	0.98	1	0.652	-2.938	0.63	0.47	-0.239	-2.663	0.89	0.83	-0.169	-2.741	0.99	0.93	0.831	-2.973	0.53	0.36	0.876	-2.889	0.39	0.21
ENSRNOG00000019058	Gstm3	4	2.91667	2.70833	2.33333	0.192	-2.592	0.91	0.73	0.705	-2.455	0.53	0.28	0.385	-2.336	0.76	0.57	0.605	-2.433	0.55	0.32	0.095	-2.716	1	0.91	0.248	-2.614	0.86	0.64
ENSRNOG00000038300	Gstt4	0.875	0.25	0.625	2	-	-	-	-	-1.347	-3.087	0.3	0.11	-	-	-	-	-	-	-	-	-1.426	-3.151	0.19	0.1	-2.47	-3.173	0.066	0.0059
ENSRNOG00000047134	Gtf2f1	2215.29	2138.33	2096.12	2155.88	0.061	6.219	0.34	0.25	0.045	6.303	0.65	0.46	-0.021	6.342	0.94	0.78	0.056	6.278	0.48	0.37	0.024	6.181	0.97	0.59	0.046	6.244	0.53	0.35
ENSRNOG00000050016	Gtf3a	413.25	384.833	439.625	414.625	-0.159	3.864	0.05	0.021	0.001	3.908	0.96	1	0.029	3.899	0.8	0.79	-0.116	3.947	0.21	0.15	0.153	3.872	0.055	0.011	-0.048	3.824	0.57	0.54
ENSRNOG00000002091	Gtf3c3	977.167	906	973.333	984.833	-0.072	5.048	0.31	0.23	-0.006	5.149	0.85	0.95	0.037	5.133	0.65	0.66	-0.02	5.136	0.81	0.79	0.049	5.064	0.61	0.39	-0.064	5.061	0.27	0.33
ENSRNOG00000054725	Gtf3c4	1625.25	1596.46	1625.08	1593.71	0.006	5.825	1	0.93	0.035	5.862	0.72	0.63	-0.047	5.908	0.67	0.53	-0.025	5.872	0.68	0.74	0.097	5.78	0.1	0.046	0.061	5.816	0.29	0.25
ENSRNOG00000048168	Gtpbp6	1	2.5	3.375	1.75	-0.243	-2.5	0.85	0.75	-0.894	-3.138	0.55	0.4	-1.612	-2.861	0.16	0.034	-1.848	-2.805	0.061	0.005	0.99	-2.735	0.22	0.063	0.707	-2.778	0.47	0.3
ENSRNOG00000019086	Gucy2f	2.625	1.375	1.375	1.25	-0.024	-3.074	1	1	1.027	-2.89	0.39	0.11	0.82	-2.788	0.51	0.25	0.806	-2.829	0.52	0.23	0.265	-3.178	0.92	0.88	0.179	-3.142	1	0.87
ENSRNOG00000010603	Gzma	0.75	0.5	1	1.66667	-	-	-	-	-1.296	-3.196	0.38	0.19	-	-	-	-	-	-	-	-	-0.608	-3.152	0.66	0.5	-1.422	-3.2	0.3	0.091
ENSRNOG00000010661	Gzmk	1.83333	1.25	2.25	3	-0.531	-2.942	0.67	0.61	-0.77	-2.735	0.44	0.4	0.227	-2.981	0.98	0.94	-0.265	-2.895	0.84	0.93	-0.458	-2.715	0.6	0.47	-1.033	-2.776	0.24	0.21
ENSRNOG00000032401	H3f3c	25.375	23.4167	28.5	25.0833	-0.234	-0.018	0.45	0.26	0.022	-0.026	1	0.95	0.039	-0.02	0.96	0.91	-0.186	0.054	0.57	0.43	0.24	-0.029	0.38	0.24	-0.038	-0.102	0.94	0.91
ENSRNOG00000017523	H6pd	278.542	284.083	264.083	286.833	0.135	3.278	0.23	0.15	-0.036	3.361	0.77	0.8	-0.1	3.399	0.61	0.47	0.052	3.298	0.69	0.7	-0.052	3.241	0.5	0.55	0.042	3.341	0.82	0.68
ENSRNOG00000031263	Haao	7	8.125	9.16667	5.41667	-0.149	-1.411	0.82	0.73	0.333	-1.763	0.66	0.41	-0.284	-1.502	0.69	0.43	-0.419	-1.472	0.44	0.25	0.787	-1.657	0.086	0.027	0.593	-1.695	0.26	0.076
ENSRNOG00000051617	Hammerhead_HH9	1.5	2.45833	2.375	1.125	0.2	-2.712	0.91	0.93	0.412	-3.141	0.87	0.64	-0.826	-2.788	0.53	0.22	-0.634	-2.896	0.67	0.39	1.107	-3.046	0.42	0.19	1.214	-2.935	0.26	0.071
ENSRNOG00000004601	Hao1	1.375	1.125	-	0.875	-	-	-	-	0.644	-3.225	0.78	0.52	0.198	-3.094	0.96	1	-	-	-	-	-	-	-	-	-	-	-	-
ENSRNOG00000004854	Has2	15.5	16.25	16.25	18.875	0.014	-0.649	1	0.98	-0.27	-0.545	0.46	0.32	-0.127	-0.604	0.86	0.69	-0.093	-0.643	0.82	0.8	-0.136	-0.592	0.67	0.56	-0.167	-0.552	0.61	0.55
ENSRNOG00000046745	Haus2	52.7917	58.6667	56.9583	63.625	0.073	1.072	0.76	0.65	-0.266	1.118	0.16	0.13	-0.225	1.101	0.33	0.19	-0.135	1.031	0.53	0.47	-0.095	1.088	0.54	0.54	-0.063	1.155	0.74	0.7
ENSRNOG00000018899	Hc	8.66667	4.375	6.375	5.08333	-0.497	-1.965	0.44	0.34	0.727	-1.658	0.18	0.068	0.899	-1.662	0.11	0.042	0.418	-1.562	0.43	0.32	0.343	-1.947	0.58	0.46	-0.194	-2.084	0.8	0.77
ENSRNOG00000020849	Hcst	6.16667	3.83333	4.125	5.29167	-0.071	-2.234	0.99	1	0.223	-1.856	0.82	0.64	0.604	-1.937	0.43	0.2	0.547	-1.96	0.45	0.2	-0.29	-2.125	0.65	0.55	-0.401	-2.103	0.57	0.44
ENSRNOG00000013695	Hdac1l	3.125	2.83333	1.91667	2.79167	0.543	-2.713	0.64	0.36	0.199	-2.478	0.88	0.88	0.136	-2.429	0.89	0.95	0.728	-2.604	0.47	0.35	-0.498	-2.756	0.59	0.5	0.009	-2.575	1	1
ENSRNOG00000047594	Heatr1	11.4583	16.625	13.75	11.6667	0.31	-0.722	0.4	0.32	-0.026	-1.055	0.98	0.98	-0.614	-0.757	0.11	0.056	-0.288	-0.944	0.48	0.44	0.301	-1.009	0.4	0.35	0.571	-0.824	0.084	0.047
ENSRNOG00000001352	Hectd4	6378	5741.42	6014.21	6030.29	-0.034	7.691	0.6	0.65	0.086	7.808	0.39	0.25	0.079	7.816	0.34	0.34	0.06	7.801	0.71	0.49	0.062	7.683	0.44	0.33	-0.013	7.698	0.73	0.84
ENSRNOG00000004189	Helb	672.167	590.25	591.333	605.875	0.03	4.381	0.72	0.71	0.157	4.532	0.057	0.035	0.115	4.557	0.17	0.15	0.161	4.51	0.063	0.031	0.031	4.355	0.84	0.65	0.021	4.403	0.82	0.78
ENSRNOG00000029995	Herpud2	1208.92	1185.75	1312	1287.29	-0.115	5.458	0.063	0.025	-0.085	5.496	0.23	0.13	-0.044	5.48	0.75	0.55	-0.144	5.506	0.057	0.0046	0.095	5.472	0.15	0.026	-0.061	5.448	0.27	0.3
ENSRNOG00000010490	Hes2	1.66667	0.75	0.875	2	-	-	-	-	-0.288	-2.937	0.88	0.79	0.835	-3.099	0.67	0.4	0.703	-3.131	0.69	0.48	-0.952	-3.124	0.4	0.17	-1.131	-3.089	0.37	0.12
ENSRNOG00000054588	Hhla1	2.58333	4.20833	6.20833	3.95833	-0.527	-1.981	0.4	0.29	-0.552	-2.395	0.55	0.25	-0.684	-2.325	0.5	0.2	-1.195	-2.129	0.08	0.0097	0.669	-2.059	0.24	0.082	0.096	-2.227	0.97	0.86
ENSRNOG00000050407	Hiat1	3.29167	2.66667	3.54167	3.41667	-0.24	-2.464	0.86	0.72	-0.001	-2.353	0.99	1	0.21	-2.371	0.84	0.88	-0.045	-2.346	1	0.96	0.052	-2.446	1	1	-0.222	-2.47	0.85	0.67
ENSRNOG00000046405	Hic1	11.2917	7.5	10.3333	10.1667	-0.457	-1.361	0.32	0.18	0.165	-1.121	0.76	0.68	0.522	-1.225	0.29	0.22	0.087	-1.097	0.89	0.87	0.115	-1.249	0.84	0.72	-0.386	-1.386	0.41	0.27
ENSRNOG00000046069	Higd1c	7	2.83333	3.66667	6.54167	-0.273	-2.444	0.8	0.67	0.077	-1.678	1	0.92	1.184	-1.962	0.084	0.015	0.926	-1.947	0.15	0.033	-0.82	-2.049	0.12	0.039	-1.131	-2.064	0.055	0.01
ENSRNOG00000001071	Higd2al1	2.83333	1.375	1.41667	1.95833	0.264	-3.048	0.9	1	0.553	-2.7	0.64	0.46	0.77	-2.686	0.55	0.22	1.052	-2.787	0.32	0.16	-0.474	-3.047	0.68	0.63	-0.235	-2.938	0.92	0.76
ENSRNOG00000054999	Hilpda	72.75	84.0417	70.2083	75.6667	0.293	1.47	0.058	0.041	-0.05	1.457	0.81	0.78	-0.279	1.579	0.16	0.094	0.029	1.4	0.87	0.91	-0.045	1.347	0.69	0.78	0.208	1.524	0.2	0.14
ENSRNOG00000024041	Hils1	3.83333	1.58333	2.5	1.375	-0.543	-2.824	0.64	0.58	1.458	-2.638	0.11	0.032	1.145	-2.519	0.22	0.075	0.622	-2.456	0.52	0.22	0.85	-2.951	0.37	0.34	0.324	-3.059	0.91	0.81
ENSRNOG00000019333	Hipk1	5645.17	5555.04	5712.33	5691.25	-0.008	7.63	0.92	0.89	-0.006	7.677	0.83	0.93	-0.05	7.704	0.56	0.44	-0.042	7.675	0.52	0.47	0.071	7.604	0.25	0.086	0.023	7.632	0.7	0.65
ENSRNOG00000020835	Hipk4	14.4583	9.41667	10.875	9.41667	-0.165	-1.205	0.79	0.63	0.614	-0.995	0.14	0.074	0.539	-0.933	0.26	0.17	0.376	-0.915	0.39	0.31	0.272	-1.269	0.54	0.35	0.067	-1.299	0.92	0.97
ENSRNOG00000047459	Hist1h1d	4.79167	3.125	4.41667	2.5	-0.334	-2.28	0.73	0.51	0.929	-2.315	0.24	0.059	0.46	-2.145	0.63	0.36	0.139	-2.09	0.9	0.89	0.82	-2.462	0.24	0.085	0.453	-2.541	0.62	0.46
ENSRNOG00000022146	Hist1h2af	1.625	1.375	2.125	1	-0.524	-2.896	0.7	0.56	0.659	-3.141	0.72	0.52	0.054	-2.962	1	1	-0.464	-2.876	0.74	0.57	1.142	-3.073	0.28	0.073	0.585	-3.171	0.73	0.6
ENSRNOG00000054539	Hist1h2ail1	0.75	-	1.25	1.125	-	-	-	-	-	-	-	-	-	-	-	-	-0.572	-3.217	0.79	0.57	0.266	-3.233	0.92	1	-	-	-	-
ENSRNOG00000046434	Hist1h2ail1	4.5	4.04167	3.625	3.625	0.244	-2.279	0.81	0.7	0.328	-2.197	0.73	0.54	0.095	-2.084	0.97	0.88	0.351	-2.202	0.7	0.52	0.008	-2.398	1	1	0.211	-2.274	0.83	0.7
ENSRNOG00000058437	Hist1h2an	1.375	1.58333	2.20833	2.16667	-0.322	-2.894	0.85	0.68	-0.66	-2.938	0.62	0.39	-0.305	-2.986	0.92	0.77	-0.614	-2.947	0.66	0.37	-0.012	-2.861	1	1	-0.377	-2.888	0.78	0.67
ENSRNOG00000050933	Hist1h2ao	9.125	8.20833	7.29167	11.1667	0.194	-1.559	0.79	0.66	-0.283	-1.193	0.58	0.46	0.096	-1.341	0.86	0.93	0.308	-1.448	0.57	0.44	-0.56	-1.383	0.14	0.09	-0.406	-1.28	0.32	0.26
ENSRNOG00000059382	Hist1h2bcl1	0.75	0.625	1	1.5	-	-	-	-	-1.098	-3.252	0.49	0.26	-	-	-	-	-	-	-	-	-0.403	-3.205	0.81	0.72	-0.766	-3.2	0.64	0.46
ENSRNOG00000060769	Hist1h2bd	2.45833	2.375	2.33333	2.54167	0.134	-2.694	0.97	0.92	-0.13	-2.698	0.95	0.92	-0.172	-2.638	0.94	0.93	-0.026	-2.721	1	1	-0.064	-2.756	1	1	0.03	-2.673	1	1
ENSRNOG00000055512	Hist1h2bk	4.5	1.75	2.20833	3.5	-0.215	-2.826	0.93	0.91	0.34	-2.214	0.69	0.63	1.212	-2.368	0.17	0.035	1.008	-2.376	0.2	0.056	-0.638	-2.602	0.41	0.29	-0.89	-2.597	0.3	0.13
ENSRNOG00000053845	Hist1h2bl	2.625	2.75	2.08333	2.875	0.549	-2.653	0.59	0.47	-0.178	-2.616	0.85	0.94	-0.294	-2.536	0.78	0.87	0.255	-2.74	0.92	0.65	-0.418	-2.736	0.66	0.47	0.086	-2.54	0.97	1
ENSRNOG00000054296	Hist1h2bo	19.75	16.0417	17.9167	17.5	-0.127	-0.575	0.75	0.71	0.181	-0.433	0.65	0.59	0.224	-0.432	0.58	0.52	0.113	-0.414	0.81	0.74	0.106	-0.575	0.78	0.72	-0.064	-0.596	0.89	0.86
ENSRNOG00000051891	Hist1h4a	2.83333	1.875	1.58333	1.125	0.33	-2.92	0.83	0.81	1.309	-2.868	0.25	0.048	0.435	-2.64	0.78	0.49	0.799	-2.763	0.49	0.28	0.564	-3.178	0.73	0.55	0.838	-3.037	0.5	0.32
ENSRNOG00000052555	Hist2h2aa2	2.625	4.54167	3.83333	2.54167	0.306	-2.189	0.71	0.64	0.116	-2.621	0.97	1	-0.809	-2.264	0.35	0.079	-0.493	-2.421	0.61	0.32	0.641	-2.529	0.39	0.23	0.909	-2.368	0.2	0.043
ENSRNOG00000048317	Hist2h2ab	3.16667	2.125	1.91667	1.5	0.302	-2.781	0.84	0.79	1.143	-2.701	0.24	0.057	0.423	-2.489	0.74	0.5	0.736	-2.605	0.47	0.2	0.44	-3.023	0.73	0.5	0.702	-2.889	0.52	0.34
ENSRNOG00000028975	Hist2h3c2	1.45833	2.58333	2.375	1.875	0.302	-2.674	0.78	0.84	-0.231	-2.963	0.95	0.8	-0.831	-2.729	0.5	0.26	-0.524	-2.877	0.74	0.53	0.322	-2.905	0.82	0.69	0.593	-2.757	0.54	0.44
ENSRNOG00000031790	Hist3h2bb	2.125	0.5	0.25	0.875	-	-	-	-	1.322	-3.011	0.29	0.1	1.809	-2.989	0.18	0.054	2.634	-3.104	0.052	0.0021	-	-	-	-	-	-	-	-
ENSRNOG00000034130	Hmg1l1	2.08333	1.70833	1.95833	1.375	-0.034	-2.917	1	1	0.609	-2.981	0.74	0.46	0.186	-2.83	1	0.86	0.151	-2.87	1	0.84	0.472	-3.071	0.73	0.5	0.406	-3.034	0.82	0.64
ENSRNOG00000051482	Hmg1l1	3	3.70833	2.83333	2.91667	0.42	-2.444	0.68	0.47	0.202	-2.512	0.88	0.84	-0.281	-2.326	0.86	0.65	0.163	-2.494	0.93	0.84	0.076	-2.638	1	1	0.449	-2.465	0.61	0.46
ENSRNOG00000050910	Hmgb3	4.125	2.58333	5.58333	3.58333	-1.005	-2.189	0.13	0.016	0.213	-2.268	0.85	0.74	0.534	-2.312	0.6	0.3	-0.465	-2.023	0.52	0.28	0.711	-2.163	0.22	0.092	-0.35	-2.469	0.73	0.55
ENSRNOG00000049192	Hmgn5	5.29167	4	3.08333	3.54167	0.436	-2.391	0.63	0.38	0.542	-2.141	0.49	0.25	0.333	-2.039	0.7	0.58	0.79	-2.202	0.29	0.11	-0.218	-2.496	0.8	0.75	0.181	-2.317	0.89	0.77
ENSRNOG00000001183	Hnf1a	0.5	0.875	1.625	0.625	-0.582	-3.075	0.72	0.6	-	-	-	-	-	-	-	-	-1.586	-3.215	0.29	0.089	1.356	-3.261	0.27	0.14	-	-	-	-
ENSRNOG00000027006	Hnrnpa3	4.04167	2.875	3.875	4.25	-0.309	-2.393	0.76	0.65	-0.031	-2.172	1	0.88	0.389	-2.268	0.68	0.61	0.093	-2.22	0.93	1	-0.109	-2.291	0.91	0.85	-0.458	-2.335	0.56	0.34
ENSRNOG00000052968	Hnrnpa3	4617	4273.75	4595.12	4575.29	-0.073	7.284	0.16	0.13	0.018	7.375	0.97	0.75	0.039	7.37	0.58	0.54	-0.018	7.373	0.7	0.77	0.073	7.289	0.23	0.081	-0.041	7.286	0.34	0.4
ENSRNOG00000014562	Hnrnpf	2032.58	1985.79	2010.54	2001.33	0.015	6.136	0.86	0.83	0.028	6.188	0.85	0.67	-0.039	6.226	0.75	0.55	-0.009	6.186	0.92	0.91	0.072	6.097	0.35	0.15	0.046	6.137	0.51	0.36
ENSRNOG00000043120	Hpse2	5.625	3.95833	4.20833	4.58333	-0.028	-2.217	1	1	0.267	-1.976	0.73	0.67	0.407	-1.98	0.62	0.43	0.391	-2.013	0.6	0.49	-0.091	-2.204	0.93	0.94	-0.159	-2.17	0.88	0.73
ENSRNOG00000018257	Hpx	9.29167	5.08333	6.79167	4.58333	-0.368	-1.826	0.57	0.32	0.994	-1.64	0.061	0.0031	0.776	-1.537	0.18	0.02	0.422	-1.467	0.45	0.21	0.606	-1.939	0.25	0.1	0.197	-2.049	0.81	0.73
ENSRNOG00000006062	Hs1bp3	615.542	622.292	588.792	660.917	0.114	4.417	0.13	0.1	-0.097	4.53	0.21	0.2	-0.089	4.531	0.41	0.3	0.04	4.442	0.7	0.61	-0.102	4.417	0.076	0.084	-0.029	4.505	0.67	0.7
ENSRNOG00000014672	Hs3st6	9	4.29167	4.41667	5.54167	0.079	-2.145	0.95	1	0.672	-1.587	0.2	0.15	0.934	-1.611	0.12	0.054	0.998	-1.676	0.057	0.039	-0.302	-2.085	0.61	0.53	-0.262	-2.012	0.74	0.49
ENSRNOG00000036819	Hspb9	5.41667	2.5	2.625	3	0.127	-2.651	0.97	1	0.825	-2.184	0.25	0.12	0.957	-2.159	0.22	0.048	1.094	-2.233	0.13	0.026	-0.228	-2.657	0.82	0.73	-0.143	-2.575	0.93	0.83
ENSRNOG00000042078	Icam4	2.5	2.25	0.625	1	1.721	-3.021	0.12	0.023	1.23	-2.96	0.3	0.081	-0.035	-2.638	1	1	1.715	-2.997	0.16	0.012	-	-	-	-	1.237	-2.984	0.24	0.088
ENSRNOG00000030004	Ier3ip1	2.04167	2.04167	2	2.16667	0.074	-2.803	1	1	-0.003	-2.822	1	1	-0.101	-2.746	1	1	-0.018	-2.808	1	1	0.046	-2.883	1	1	0.078	-2.82	1	1
ENSRNOG00000002470	Ifi47	123.583	92.5833	92.4583	116.375	0.042	1.736	0.68	0.84	0.097	2.134	0.89	0.69	0.349	2.031	0.31	0.1	0.395	1.98	0.15	0.044	-0.267	1.859	0.08	0.078	-0.272	1.913	0.18	0.099
ENSRNOG00000024204	Ifne	1.25	-	1.375	0.75	-	-	-	-	0.771	-3.253	0.68	0.45	-	-	-	-	0.014	-3.102	1	1	-	-	-	-	-	-	-	-
ENSRNOG00000015061	Igfals	2.79167	3.375	5.70833	3.625	-0.67	-2.101	0.33	0.2	-0.336	-2.427	0.82	0.57	-0.332	-2.38	0.82	0.58	-0.988	-2.158	0.18	0.035	0.706	-2.162	0.23	0.19	-0.013	-2.366	1	1
ENSRNOG00000058780	Igfbp1	4.04167	1.75	2.45833	3.45833	-0.3	-2.737	0.81	0.82	0.233	-2.258	0.82	0.73	0.989	-2.4	0.28	0.097	0.695	-2.377	0.43	0.16	-0.431	-2.549	0.61	0.42	-0.782	-2.577	0.36	0.19
ENSRNOG00000017277	Igsf6	12.0833	6.66667	10.875	12.125	-0.636	-1.375	0.26	0.068	0.002	-0.973	0.95	1	0.797	-1.197	0.28	0.12	0.142	-1.037	0.71	0.8	-0.097	-1.136	0.81	0.8	-0.8	-1.29	0.18	0.043
ENSRNOG00000025100	Ikbke	227.167	227.583	249.75	226.667	-0.1	3.081	0.38	0.38	0.01	3.047	0.94	0.97	-0.074	3.094	0.71	0.63	-0.16	3.113	0.3	0.26	0.205	3.033	0.093	0.071	0.064	3.015	0.56	0.6
ENSRNOG00000019216	Il12rb1	2.66667	2.375	4.375	3.125	-0.68	-2.361	0.45	0.25	-0.283	-2.53	0.81	0.78	-0.089	-2.545	0.98	1	-0.733	-2.37	0.39	0.23	0.488	-2.366	0.53	0.42	-0.227	-2.524	0.9	0.7
ENSRNOG00000007270	Il12rb2	5.91667	1.625	3.125	2.83333	-0.825	-2.674	0.38	0.22	1.037	-2.108	0.31	0.1	1.664	-2.166	0.16	0.027	0.882	-2.057	0.38	0.17	0.199	-2.566	0.86	0.82	-0.668	-2.735	0.5	0.35
ENSRNOG00000003439	Il15	52.625	43.375	49.1667	56.0417	-0.139	0.772	0.61	0.41	-0.088	1.018	0.65	0.71	0.199	0.895	0.52	0.29	0.068	0.924	0.87	0.73	-0.122	0.896	0.48	0.48	-0.307	0.873	0.13	0.072
ENSRNOG00000009204	Il17re	14.6667	14.625	9.29167	11	0.69	-1.023	0.083	0.042	0.429	-0.915	0.66	0.48	-0.051	-0.702	0.92	0.98	0.638	-1.007	0.38	0.24	-0.192	-1.265	0.62	0.65	0.452	-0.93	0.36	0.26
ENSRNOG00000025571	Il19	1.5	0.5	-	-	-	-	-	-	-	-	-	-	1.299	-3.156	0.46	0.17	-	-	-	-	-	-	-	-	-	-	-	-
ENSRNOG00000004575	Il1a	16.7917	10.8333	15.9583	12.125	-0.537	-0.892	0.13	0.065	0.474	-0.748	0.17	0.17	0.566	-0.753	0.11	0.1	0.052	-0.587	0.85	0.99	0.461	-0.886	0.16	0.092	-0.115	-1.09	0.79	0.81
ENSRNOG00000015773	Il21r	24.75	23.2083	23.9167	30.5	-0.007	-0.159	1	0.99	-0.288	0.098	0.36	0.23	0.028	-0.043	0.9	0.99	0.028	-0.076	0.87	0.99	-0.288	-0.012	0.19	0.21	-0.335	0.027	0.19	0.095
ENSRNOG00000019170	Il27	1.125	1.125	1.125	1.375	0.06	-3.158	1	1	-0.269	-3.168	0.94	0.88	-0.181	-3.125	1	1	-0.108	-3.186	1	1	-0.127	-3.205	1	0.86	-0.105	-3.142	1	1
ENSRNOG00000008111	Il5	1	-	-	1.125	-	-	-	-	-0.157	-3.253	1	1	-	-	-	-	-	-	-	-	-	-	-	-	-	-	-	-
ENSRNOG00000005954	Il5ra	1.25	1.125	-	-	-	-	-	-	-	-	-	-	0.24	-3.095	0.96	0.88	-	-	-	-	-	-	-	-	-	-	-	-
ENSRNOG00000010278	Il6	1	2	1.875	0.625	0.219	-2.803	0.91	0.91	-	-	-	-	-1.024	-2.913	0.46	0.19	-0.799	-3.024	0.58	0.39	1.528	-3.204	0.17	0.1	1.729	-3.088	0.13	0.032
ENSRNOG00000058446	Il7r	39.25	40.0833	43.75	49.375	-0.097	0.628	0.71	0.61	-0.328	0.739	0.11	0.094	-0.102	0.629	0.75	0.7	-0.184	0.644	0.43	0.39	-0.109	0.729	0.53	0.48	-0.247	0.723	0.21	0.14
ENSRNOG00000020630	Il9r	2.54167	1.875	1.70833	1.95833	0.343	-2.871	0.83	0.67	0.27	-2.759	0.91	0.66	0.138	-2.678	0.98	0.92	0.498	-2.806	0.72	0.43	-0.213	-2.952	0.89	0.89	0.098	-2.821	1	0.9
ENSRNOG00000007601	Inhbe	-	1.125	-	1.625	-	-	-	-	-	-	-	-	-	-	-	-	-	-	-	-	-	-	-	-	-0.404	-3.115	0.77	0.77
ENSRNOG00000012375	Inpp1	611.167	526.667	562.875	580.792	-0.064	4.265	0.45	0.37	0.08	4.432	0.4	0.36	0.142	4.408	0.11	0.089	0.093	4.406	0.38	0.21	0.023	4.29	0.84	0.78	-0.082	4.292	0.28	0.29
ENSRNOG00000018757	Insl3	1.375	0.875	-	1.25	-	-	-	-	0.207	-3.114	0.95	1	0.346	-3.073	0.91	0.88	-	-	-	-	-	-	-	-	-0.169	-3.199	1	0.87
ENSRNOG00000022599	Ints1	3.125	4.125	3.16667	3.95833	0.41	-2.327	0.64	0.42	-0.276	-2.341	0.78	0.66	-0.41	-2.259	0.68	0.54	0.011	-2.437	1	1	-0.254	-2.413	0.77	0.61	0.114	-2.242	0.93	0.87
ENSRNOG00000011844	Ints12	230.667	217.208	223.125	227.458	-0.007	2.966	0.97	0.98	0.023	3.059	1	0.85	0.011	3.071	0.98	0.93	0.021	3.041	1	0.87	0.039	2.955	0.82	0.71	-0.009	2.984	0.92	0.94
ENSRNOG00000010556	Intu	183.042	166.958	169.958	168.375	0.006	2.584	1	0.97	0.126	2.679	0.42	0.37	0.059	2.718	0.76	0.71	0.08	2.682	0.72	0.56	0.083	2.544	0.48	0.44	0.047	2.58	0.71	0.72
ENSRNOG00000012002	Iqgap1	1016.83	990.042	935.75	935.542	0.116	5.085	0.067	0.14	0.126	5.142	0.25	0.15	-0.035	5.226	0.65	0.77	0.095	5.137	0.27	0.25	0.065	4.999	0.6	0.33	0.14	5.09	0.073	0.088
ENSRNOG00000007437	Irf5	246.75	250.292	238.708	273	0.105	3.116	0.24	0.31	-0.138	3.241	0.21	0.3	-0.092	3.222	0.52	0.48	0.026	3.139	0.76	0.87	-0.13	3.135	0.11	0.22	-0.067	3.218	0.53	0.56
ENSRNOG00000009919	Irg1	0.75	1.5	0.9375	1.91667	0.75	-3.129	0.62	0.46	-1.209	-3.14	0.4	0.15	-1.067	-3.125	0.54	0.23	-	-	-	-	-0.862	-3.15	0.46	0.28	-0.145	-2.96	0.99	1
ENSRNOG00000011402	Isg20l2	214.792	197.792	213.417	204.292	-0.08	2.868	0.41	0.49	0.075	2.931	0.75	0.56	0.045	2.953	0.74	0.76	-0.019	2.958	0.79	0.92	0.129	2.848	0.25	0.2	0.008	2.84	0.92	0.94
ENSRNOG00000036762	Itpripl2	12.3333	14.625	11.2083	17.625	0.428	-0.937	0.24	0.17	-0.496	-0.722	0.18	0.13	-0.315	-0.802	0.5	0.44	0.115	-1.026	0.82	0.82	-0.589	-0.85	0.052	0.02	-0.196	-0.649	0.6	0.42
ENSRNOG00000016286	Iyd	2.20833	3.25	1.25	1.5	1.357	-2.735	0.15	0.04	0.612	-2.894	0.65	0.5	-0.616	-2.52	0.62	0.28	0.745	-2.902	0.57	0.4	-0.107	-3.151	1	1	1.203	-2.733	0.18	0.05
ENSRNOG00000003666	Jchain	21.2083	23.1667	21.2083	19.3333	0.167	-0.234	0.57	0.58	0.156	-0.315	0.67	0.58	-0.191	-0.146	0.66	0.46	-0.01	-0.258	0.99	0.93	0.196	-0.41	0.57	0.38	0.325	-0.291	0.26	0.15
ENSRNOG00000010643	Kank2	667.208	668.375	599.917	644.958	0.189	4.485	0.093	0.075	0.056	4.57	0.87	0.82	-0.074	4.641	0.86	0.74	0.129	4.515	0.52	0.49	-0.039	4.412	0.63	0.78	0.109	4.54	0.6	0.49
ENSRNOG00000060185	Kansl2	8.45833	9.45833	9.33333	8.08333	0.067	-1.326	0.89	0.97	0.081	-1.447	0.94	0.9	-0.235	-1.298	0.73	0.61	-0.157	-1.37	0.87	0.69	0.268	-1.478	0.65	0.45	0.294	-1.403	0.56	0.49
ENSRNOG00000047618	Katnal1	2.70833	3	1.83333	2.54167	0.797	-2.671	0.4	0.25	0.174	-2.64	0.92	0.93	-0.274	-2.465	0.87	0.71	0.544	-2.723	0.64	0.54	-0.338	-2.86	0.75	0.68	0.424	-2.593	0.67	0.57
ENSRNOG00000061868	Kbtbd12	13.2917	8.875	11.6667	7.875	-0.345	-1.217	0.48	0.3	0.73	-1.153	0.1	0.031	0.503	-1.043	0.31	0.18	0.168	-0.958	0.75	0.63	0.592	-1.334	0.14	0.045	0.207	-1.451	0.7	0.66
ENSRNOG00000020779	Kcna7	2.875	2.75	4	5.83333	-0.415	-2.392	0.65	0.5	-1.095	-2.167	0.12	0.018	-0.164	-2.504	0.97	0.87	-0.562	-2.405	0.56	0.35	-0.502	-2.097	0.39	0.24	-0.96	-2.155	0.13	0.03
ENSRNOG00000001656	Kcnj15	3.08333	3.25	5.45833	5.79167	-0.612	-2.131	0.4	0.26	-0.922	-2.153	0.14	0.15	-0.261	-2.391	0.78	0.89	-0.891	-2.196	0.19	0.11	-0.015	-1.952	0.99	1	-0.666	-2.092	0.35	0.22
ENSRNOG00000005465	Kcnmb1	6.20833	4.29167	4.16667	7.54167	0.089	-2.174	0.96	0.96	-0.311	-1.656	0.78	0.63	0.404	-1.875	0.68	0.65	0.501	-1.945	0.51	0.49	-0.769	-1.906	0.13	0.045	-0.726	-1.833	0.2	0.14
ENSRNOG00000012566	Kcnv2	3.66667	3.83333	3.66667	5.29167	0.15	-2.341	1	0.85	-0.585	-2.137	0.4	0.27	-0.143	-2.285	0.95	0.91	-0.018	-2.352	1	1	-0.52	-2.192	0.4	0.28	-0.429	-2.127	0.49	0.5
ENSRNOG00000013577	Kdelr3	65.1667	55.0833	52.375	55.5	0.105	0.987	0.6	0.69	0.243	1.165	0.59	0.45	0.186	1.212	0.82	0.58	0.294	1.127	0.44	0.29	-0.018	0.936	0.93	0.95	0.04	1.027	0.78	0.92
ENSRNOG00000055933	Kdf1	1.70833	0.875	0.625	2.375	-	-	-	-	-0.467	-2.864	0.69	0.68	0.742	-3.066	0.76	0.51	1.411	-3.212	0.39	0.22	-1.851	-3.123	0.074	0.032	-1.195	-2.985	0.3	0.15
ENSRNOG00000024726	Kdm4d	7.41667	4.45833	4.58333	7.08333	0.027	-2.114	1	1	0.07	-1.593	0.97	0.93	0.626	-1.748	0.33	0.14	0.669	-1.798	0.27	0.08	-0.561	-1.906	0.28	0.25	-0.57	-1.854	0.35	0.25
ENSRNOG00000028595	Khdc1c	2.875	1.875	4.20833	3.79167	-1.078	-2.514	0.17	0.056	-0.441	-2.423	0.63	0.56	0.495	-2.657	0.7	0.57	-0.571	-2.383	0.51	0.32	0.16	-2.319	0.9	0.77	-0.959	-2.557	0.23	0.11
ENSRNOG00000011453	Kif6	81.5	78.7917	84.0833	77.4583	-0.064	1.549	0.67	0.72	0.079	1.551	0.75	0.65	-0.025	1.609	1	0.92	-0.073	1.606	0.68	0.66	0.188	1.491	0.22	0.12	0.083	1.493	0.71	0.61
ENSRNOG00000017808	Klf15	607.833	588.625	563.333	590.375	0.098	4.345	0.2	0.14	0.049	4.44	0.62	0.59	-0.026	4.482	0.9	0.81	0.086	4.402	0.35	0.27	-0.002	4.302	0.85	0.99	0.055	4.383	0.46	0.44
ENSRNOG00000012961	Klf7	1.125	0.625	1.95833	2.54167	-1.333	-3.101	0.37	0.17	-1.068	-2.934	0.36	0.19	-	-	-	-	-0.755	-3.021	0.58	0.45	-0.271	-2.838	0.87	0.77	-1.655	-3.009	0.15	0.07
ENSRNOG00000046599	Klhdc4	58.5417	58.375	55.2917	52.8333	0.104	1.049	0.67	0.47	0.155	1.06	0.49	0.42	-0.062	1.171	0.9	0.72	0.06	1.087	0.83	0.75	0.13	0.938	0.51	0.42	0.196	1.021	0.33	0.19
ENSRNOG00000032419	Klhdc7b	2.79167	1	0.9375	2.29167	-	-	-	-	0.294	-2.659	0.86	0.68	1.116	-2.77	0.37	0.099	1.481	-2.875	0.18	0.062	-1.167	-3.048	0.25	0.12	-0.84	-2.938	0.47	0.25
ENSRNOG00000020880	Klhl18	441.583	398.75	435.875	411	-0.096	3.882	0.27	0.23	0.11	3.951	0.33	0.35	0.075	3.973	0.47	0.5	-0.006	3.988	0.93	0.97	0.152	3.86	0.095	0.081	0.015	3.843	0.88	0.9
ENSRNOG00000024479	Klhl34	0.875	1.125	1.5	1.125	-0.195	-3.049	0.98	0.88	-	-	-	-	-	-	-	-	-0.974	-3.186	0.53	0.37	0.51	-3.177	0.72	0.59	0.283	-3.172	0.91	0.86
ENSRNOG00000022353	Klk13	1.75	-	-	0.375	-	-	-	-	2.012	-3.225	0.18	0.058	-	-	-	-	-	-	-	-	-	-	-	-	-	-	-	-
ENSRNOG00000007811	Klrb1c	1.3125	0.5	1	1.70833	-	-	-	-	-0.34	-3.037	0.88	0.66	-	-	-	-	0.289	-3.16	0.93	0.88	-0.597	-3.151	0.65	0.47	-1.447	-3.201	0.3	0.089
ENSRNOG00000052467	Klrc3	2.70833	1.75	0.75	1.95833	1.232	-3.075	0.32	0.21	0.34	-2.739	0.85	0.57	0.314	-2.681	0.87	0.65	1.57	-2.947	0.18	0.023	-1.2	-3.125	0.27	0.21	0.001	-2.845	1	1
ENSRNOG00000060246	Klrd1	3.08333	2.375	3.875	5.58333	-0.627	-2.48	0.45	0.39	-0.793	-2.139	0.27	0.062	0.344	-2.503	0.77	0.7	-0.262	-2.356	0.81	0.71	-0.492	-2.137	0.41	0.21	-1.171	-2.242	0.071	0.018
ENSRNOG00000058714	Klre1	5.16667	2.95833	3.5	4.91667	-0.139	-2.445	0.92	0.94	0.1	-1.996	0.95	0.91	0.728	-2.14	0.4	0.29	0.609	-2.145	0.48	0.3	-0.452	-2.262	0.5	0.33	-0.644	-2.258	0.36	0.22
ENSRNOG00000052803	Klri1	1.5	-	-	1.125	-	-	-	-	0.41	-3.138	0.86	0.68	-	-	-	-	-	-	-	-	-	-	-	-	-	-	-	-
ENSRNOG00000042296	Kpna7	0.75	1	1.70833	0.75	-0.583	-3.074	0.72	0.51	-	-	-	-	-	-	-	-	-1.098	-3.156	0.46	0.26	1.143	-3.232	0.35	0.2	-	-	-	-
ENSRNOG00000003899	Krt14	1.75	0.625	0.5	0.875	-	-	-	-	0.832	-3.167	0.62	0.29	1.054	-3.123	0.53	0.27	1.408	-3.215	0.37	0.093	-	-	-	-	-	-	-	-
ENSRNOG00000030344	Krt31	2.29167	1.125	0.375	0.875	-	-	-	-	1.384	-2.988	0.25	0.078	0.785	-2.821	0.6	0.25	2.267	-3.051	0.071	0.0097	-	-	-	-	0.555	-3.231	0.73	0.71
ENSRNOG00000050420	Krt5	1.5	1.375	-	-	-	-	-	-	-	-	-	-	0.028	-3.012	1	1	-	-	-	-	-	-	-	-	-	-	-	-
ENSRNOG00000050670	L1td1	5.58333	3.29167	1.83333	3.33333	0.905	-2.614	0.29	0.23	0.748	-2.114	0.45	0.28	0.672	-2.045	0.52	0.29	1.582	-2.292	0.055	0.019	-0.807	-2.678	0.36	0.33	0.044	-2.387	1	1
ENSRNOG00000027733	Lair1	11.5	6.25	10.3333	9.66667	-0.699	-1.47	0.11	0.066	0.237	-1.149	0.72	0.58	0.795	-1.316	0.1	0.075	0.124	-1.117	0.87	0.77	0.14	-1.285	0.81	0.71	-0.586	-1.504	0.17	0.15
ENSRNOG00000047768	Lamb2	1850.92	1611.33	1552.29	1702.46	0.087	5.8	0.49	0.55	0.127	6.005	0.51	0.41	0.128	6.01	0.66	0.51	0.23	5.937	0.19	0.11	-0.068	5.795	0.38	0.44	-0.022	5.871	1	0.89
ENSRNOG00000059507	Lamc3	101.125	80.0833	85.6667	108.542	-0.066	1.585	0.97	0.83	-0.106	1.954	0.97	0.78	0.259	1.796	0.61	0.53	0.205	1.79	0.57	0.59	-0.276	1.759	0.14	0.15	-0.383	1.773	0.19	0.092
ENSRNOG00000009581	Lce1m	0.375	1.875	0.25	0.625	2.456	-3.188	0.061	0.0064	-	-	-	-	-2.168	-3.126	0.15	0.0082	-	-	-	-	-	-	-	-	1.559	-3.142	0.19	0.072
ENSRNOG00000058597	Lcn5	2.04167	3.33333	4.04167	3.66667	-0.216	-2.326	0.88	0.72	-0.797	-2.565	0.4	0.11	-0.77	-2.542	0.47	0.19	-0.971	-2.506	0.28	0.042	0.204	-2.365	0.85	0.69	-0.046	-2.384	1	1
ENSRNOG00000017161	Lcn8	0.875	1.625	2.95833	1.875	-0.691	-2.736	0.53	0.31	-0.995	-3.113	0.49	0.23	-0.97	-3.069	0.55	0.27	-1.652	-2.897	0.13	0.026	0.692	-2.796	0.46	0.25	-0.037	-2.937	1	1
ENSRNOG00000060325	Lefty2	2	-	0.875	1	-	-	-	-	0.895	-3.085	0.57	0.35	-	-	-	-	0.948	-3.074	0.53	0.3	-	-	-	-	-	-	-	-
ENSRNOG00000031247	Lekr1	78.875	85.875	75.4583	78.5	0.215	1.533	0.19	0.14	0.01	1.535	0.91	0.96	-0.196	1.645	0.28	0.32	0.036	1.503	0.99	0.86	0.009	1.425	0.98	0.97	0.183	1.563	0.28	0.19
ENSRNOG00000008539	Lgals2	-	1.25	-	1	-	-	-	-	-	-	-	-	-	-	-	-	-	-	-	-	-	-	-	-	0.516	-3.173	0.73	0.73
ENSRNOG00000020380	Lgals7	1.79167	4.375	3.91667	2.625	0.236	-2.204	0.76	0.81	-0.544	-2.76	0.67	0.43	-1.333	-2.414	0.12	0.021	-1.086	-2.562	0.23	0.046	0.59	-2.512	0.45	0.28	0.772	-2.369	0.26	0.19
ENSRNOG00000016712	Lhcgr	2.95833	1.45833	1.58333	1.5	0.053	-2.995	1	1	1.041	-2.741	0.31	0.12	0.857	-2.643	0.45	0.21	0.931	-2.703	0.36	0.18	0.144	-3.098	1	0.88	0.157	-3.035	0.98	1
ENSRNOG00000058422	Lilrb3b	4.95833	3.41667	3.375	5.95833	0.053	-2.392	1	1	-0.224	-1.906	0.79	0.7	0.46	-2.113	0.59	0.52	0.523	-2.162	0.5	0.39	-0.715	-2.138	0.21	0.096	-0.717	-2.088	0.23	0.16
ENSRNOG00000058087	Lilrc2	1.375	-	-	1	-	-	-	-	0.288	-3.196	0.86	1	-	-	-	-	-	-	-	-	-	-	-	-	-	-	-	-
ENSRNOG00000018464	Lipt1	60.625	53.25	49.5	57.625	0.141	0.909	0.51	0.4	0.081	1.139	0.75	0.68	0.113	1.134	0.61	0.57	0.269	1.038	0.19	0.12	-0.152	0.92	0.35	0.33	-0.052	1.018	0.8	0.77
ENSRNOG00000016161	Lman2	1492.71	1485.83	1413.67	1432.12	0.104	5.674	0.12	0.054	0.066	5.724	0.47	0.27	-0.066	5.795	0.52	0.32	0.053	5.71	0.59	0.37	0.047	5.603	0.59	0.36	0.111	5.688	0.058	0.038
ENSRNOG00000055229	Lnpep	0.75	0.625	0.375	2	-	-	-	-	-1.211	-3.138	0.39	0.14	-	-	-	-	-	-	-	-	-1.911	-3.261	0.14	0.025	-1.29	-3.141	0.32	0.11
ENSRNOG00000032807	LOC100359505	9.04167	6.79167	5.875	6.33333	0.26	-1.751	0.63	0.7	0.523	-1.524	0.41	0.3	0.35	-1.422	0.67	0.48	0.598	-1.556	0.26	0.2	-0.05	-1.862	0.92	1	0.154	-1.71	0.77	0.82
ENSRNOG00000029843	LOC100359563	1.25	1	1.04167	1.5	0.201	-3.188	0.99	1	-0.12	-3.088	1	0.89	0.085	-3.071	1	1	0.294	-3.159	0.92	0.87	-0.389	-3.205	0.82	0.7	-0.222	-3.116	0.95	0.87
ENSRNOG00000030058	LOC100359600	3.20833	2.5	2.08333	2.20833	0.401	-2.655	0.72	0.64	0.526	-2.568	0.62	0.37	0.153	-2.418	0.95	0.85	0.569	-2.568	0.59	0.35	-0.013	-2.819	1	1	0.352	-2.656	0.74	0.63
ENSRNOG00000029090	LOC100359656	2.45833	2.25	2.08333	2.45833	0.161	-2.737	0.97	0.92	-0.02	-2.661	1	1	-0.007	-2.621	1	1	0.176	-2.704	0.95	0.92	-0.156	-2.777	0.93	0.8	-0.039	-2.693	1	1
ENSRNOG00000033776	LOC100359668	2.41667	1.125	3.08333	1.625	-1.112	-2.758	0.24	0.13	0.579	-2.847	0.66	0.51	0.739	-2.817	0.59	0.35	-0.364	-2.583	0.76	0.68	0.974	-2.797	0.25	0.13	-0.186	-3.062	0.97	0.89
ENSRNOG00000045785	LOC100359687	113.333	96.1667	111.042	109.042	-0.176	1.889	0.23	0.19	0.061	2.028	0.83	0.7	0.165	1.988	0.3	0.3	0.004	2.036	0.99	1	0.089	1.931	0.66	0.48	-0.127	1.882	0.31	0.35
ENSRNOG00000038241	LOC100359752	12.0833	6.875	11.0417	9.16667	-0.641	-1.374	0.15	0.09	0.399	-1.161	0.43	0.3	0.722	-1.234	0.15	0.12	0.097	-1.05	0.91	0.82	0.339	-1.295	0.42	0.3	-0.345	-1.51	0.5	0.44
ENSRNOG00000043422	LOC100359777	1.16667	1.375	1.54167	1.375	-0.054	-3.02	1	1	-0.139	-3.14	1	1	-0.321	-3.041	0.93	0.91	-0.355	-3.075	0.87	0.75	0.255	-3.123	0.91	0.87	0.157	-3.087	0.99	1
ENSRNOG00000050047	LOC100359907	2.125	1	0.5	1.625	-	-	-	-	0.354	-2.917	0.84	0.68	0.662	-2.915	0.68	0.46	1.733	-3.105	0.21	0.04	-1.353	-3.291	0.3	0.11	-0.328	-3.089	0.88	0.73
ENSRNOG00000049218	LOC100359924	2.54167	0.875	0.9375	1.54167	-	-	-	-	0.567	-2.867	0.71	0.36	1.175	-2.909	0.39	0.079	1.233	-2.97	0.31	0.13	-0.628	-3.205	0.62	0.6	-0.637	-3.144	0.68	0.46
ENSRNOG00000025217	LOC100360200	0.75	0.5	0.5	1.79167	-	-	-	-	-1.139	-3.168	0.46	0.13	-	-	-	-	-	-	-	-	-1.475	-3.261	0.24	0.06	-1.2	-3.171	0.39	0.11
ENSRNOG00000037801	LOC100360238	18.75	17.5	22.375	16.5	-0.317	-0.382	0.33	0.17	0.184	-0.506	0.7	0.5	0.029	-0.424	0.96	0.96	-0.274	-0.314	0.44	0.25	0.49	-0.465	0.094	0.025	0.134	-0.582	0.77	0.65
ENSRNOG00000029808	LOC100360244	6.875	8.25	9.33333	11.5417	-0.112	-1.393	0.89	0.73	-0.708	-1.308	0.14	0.029	-0.326	-1.478	0.66	0.44	-0.424	-1.465	0.47	0.22	-0.252	-1.247	0.52	0.39	-0.404	-1.244	0.36	0.18
ENSRNOG00000060610	LOC100360362	1.5	1.58333	1.25	0.875	0.356	-3.022	0.83	0.81	0.787	-3.169	0.63	0.49	-0.158	-2.914	0.97	0.91	0.22	-3.05	0.95	0.91	0.576	-3.29	0.72	0.73	0.925	-3.143	0.47	0.38
ENSRNOG00000028449	LOC100360449	3.25	2.375	3.125	1.91667	-0.212	-2.576	0.96	0.67	0.778	-2.607	0.42	0.25	0.369	-2.441	0.81	0.7	0.152	-2.441	0.88	0.94	0.654	-2.755	0.47	0.27	0.39	-2.76	0.67	0.65
ENSRNOG00000020093	LOC100360573	7.58333	6.25	6.41667	4.33333	-0.001	-1.751	1	1	0.746	-1.804	0.23	0.056	0.196	-1.587	0.86	0.67	0.215	-1.632	0.78	0.69	0.569	-1.987	0.31	0.17	0.537	-1.941	0.35	0.18
ENSRNOG00000033152	LOC100360679	24.375	23.0417	22	17.0833	0.12	-0.215	0.66	0.73	0.517	-0.283	0.11	0.03	0.009	-0.057	1	0.99	0.141	-0.146	0.64	0.63	0.412	-0.457	0.19	0.081	0.485	-0.357	0.089	0.035
ENSRNOG00000030374	LOC100360750	4.08333	1.25	1.375	3	0.046	-3.101	1	1	0.366	-2.358	0.75	0.54	1.478	-2.539	0.13	0.017	1.535	-2.599	0.083	0.013	-1.142	-2.818	0.17	0.056	-1.132	-2.756	0.22	0.076
ENSRNOG00000036981	LOC100360933	4.33333	2.70833	2.125	4.33333	0.403	-2.713	0.77	0.57	-0.041	-2.151	1	1	0.609	-2.307	0.5	0.35	1.013	-2.438	0.23	0.055	-1.02	-2.496	0.14	0.027	-0.672	-2.365	0.35	0.23
ENSRNOG00000008548	LOC100360940	2.54167	1.5	2.375	2	-0.486	-2.848	0.71	0.56	0.344	-2.723	0.81	0.66	0.615	-2.729	0.64	0.53	0.147	-2.663	0.95	0.92	0.228	-2.84	0.89	0.78	-0.297	-2.914	0.85	0.89
ENSRNOG00000031947	LOC100361060	2.33333	2.45833	3.25	2.66667	-0.253	-2.536	0.85	0.77	-0.153	-2.622	0.96	0.85	-0.128	-2.583	0.98	0.83	-0.377	-2.547	0.76	0.62	0.252	-2.583	0.8	0.77	-0.037	-2.615	1	1
ENSRNOG00000025179	LOC100361061	7.375	6.33333	5.875	7.33333	0.135	-1.757	0.78	0.88	0.041	-1.562	0.97	1	0.161	-1.553	0.97	0.74	0.319	-1.668	0.61	0.49	-0.249	-1.767	0.65	0.53	-0.148	-1.644	1	0.75
ENSRNOG00000022652	LOC100361067	9.91667	7.54167	7.875	12.6667	-0.014	-1.523	1	0.97	-0.343	-1.056	0.48	0.32	0.313	-1.301	0.64	0.49	0.303	-1.339	0.56	0.52	-0.616	-1.244	0.096	0.025	-0.663	-1.201	0.12	0.023
ENSRNOG00000048927	LOC100361180	2.25	2	3.875	1.91667	-0.826	-2.518	0.34	0.16	0.347	-2.804	0.79	0.72	0.114	-2.687	0.99	0.92	-0.72	-2.474	0.46	0.24	1.092	-2.637	0.14	0.053	0.239	-2.866	0.88	0.89
ENSRNOG00000049099	LOC100361240	0.625	2	2.375	0.875	-0.045	-2.715	1	1	-	-	-	-	-1.802	-3.013	0.2	0.031	-1.838	-3.024	0.13	0.013	1.45	-3.048	0.14	0.043	1.36	-3.035	0.28	0.083
ENSRNOG00000055911	LOC100361259	2.54167	2.75	3.95833	1.75	-0.355	-2.346	0.72	0.49	0.614	-2.781	0.61	0.37	-0.268	-2.487	0.83	0.85	-0.615	-2.405	0.47	0.31	1.264	-2.62	0.079	0.021	0.864	-2.715	0.32	0.22
ENSRNOG00000025211	LOC100361265	2.58333	2.375	0.875	2.5	1.426	-2.923	0.51	0.13	0.078	-2.658	1	0.94	0.014	-2.582	1	1	1.461	-2.923	0.34	0.15	-1.325	-3	0.22	0.14	0.072	-2.657	1	1
ENSRNOG00000033891	LOC100361475	4.66667	4.75	4.125	4.29167	0.24	-2.119	0.77	0.67	0.048	-2.1	1	0.95	-0.131	-2.004	0.91	0.95	0.128	-2.13	0.94	0.81	-0.048	-2.22	0.98	1	0.148	-2.091	0.86	0.88
ENSRNOG00000033346	LOC100361636	44.7083	32.25	42.125	45.125	-0.351	0.464	0.12	0.046	-0.007	0.751	1	0.99	0.397	0.591	0.11	0.03	0.061	0.706	0.87	0.79	-0.033	0.627	0.96	0.88	-0.427	0.516	0.14	0.046
ENSRNOG00000050000	LOC100361706	2.41667	1.70833	1.25	3.625	0.542	-2.972	0.67	0.56	-0.602	-2.476	0.47	0.4	0.283	-2.705	0.93	0.64	0.86	-2.876	0.5	0.21	-1.424	-2.698	0.067	0.023	-0.908	-2.544	0.3	0.11
ENSRNOG00000013046	LOC100361830	31.8333	27.25	23.7083	33.125	0.248	-0.034	0.36	0.28	-0.045	0.321	0.94	0.87	0.146	0.248	0.64	0.63	0.404	0.113	0.13	0.13	-0.415	0.06	0.057	0.051	-0.208	0.197	0.43	0.31
ENSRNOG00000045749	LOC100361879	0.75	-	1.5625	1.25	-	-	-	-	-	-	-	-	-	-	-	-	-0.999	-3.185	0.53	0.35	0.397	-3.151	0.82	0.6	-	-	-	-
ENSRNOG00000034182	LOC100361934	24.7917	17.1667	20.3333	24.2917	-0.207	-0.441	0.55	0.41	0.038	-0.062	0.91	0.95	0.45	-0.213	0.16	0.12	0.258	-0.168	0.42	0.37	-0.183	-0.265	0.5	0.41	-0.43	-0.31	0.13	0.053
ENSRNOG00000022144	LOC100361993	315.75	314.667	293.083	322.625	0.137	3.427	0.12	0.11	-0.024	3.536	0.82	0.85	-0.066	3.562	0.7	0.58	0.085	3.463	0.4	0.46	-0.075	3.401	0.25	0.38	0.021	3.5	0.9	0.83
ENSRNOG00000030150	LOC100362109	2.875	5.66667	3.25	4.91667	0.88	-2.184	0.2	0.06	-0.712	-2.239	0.34	0.17	-0.967	-2.131	0.23	0.07	-0.056	-2.489	1	1	-0.627	-2.291	0.31	0.21	0.226	-1.982	0.85	0.56
ENSRNOG00000050554	LOC100362342	28.4583	24.7917	23.5417	30.25	0.104	-0.129	0.78	0.67	-0.078	0.175	0.77	0.78	0.134	0.088	0.67	0.63	0.252	0.009	0.4	0.29	-0.296	-0.022	0.17	0.2	-0.234	0.057	0.32	0.32
ENSRNOG00000036910	LOC100362344	2.95833	1.375	0.875	1.375	0.648	-3.158	0.71	0.44	1.109	-2.78	0.28	0.085	0.933	-2.683	0.41	0.19	1.6	-2.832	0.13	0.015	-0.464	-3.261	0.79	0.56	0.154	-3.087	0.99	0.88
ENSRNOG00000028690	LOC100362366	3.54167	5	3.70833	2.58333	0.444	-2.199	0.55	0.42	0.485	-2.493	0.63	0.47	-0.503	-2.136	0.6	0.33	-0.051	-2.336	1	0.94	0.565	-2.563	0.49	0.31	0.966	-2.348	0.17	0.035
ENSRNOG00000031540	LOC100362384	3.625	3	5.20833	5.45833	-0.657	-2.188	0.37	0.14	-0.57	-2.09	0.42	0.29	0.13	-2.314	0.96	0.87	-0.518	-2.128	0.51	0.27	-0.02	-1.999	0.98	1	-0.722	-2.147	0.28	0.12
ENSRNOG00000001893	LOC100362453	88.2917	85.5417	91.125	97.0417	-0.061	1.668	0.75	0.67	-0.128	1.774	0.48	0.45	-0.021	1.727	1	0.91	-0.067	1.725	0.79	0.67	-0.025	1.714	0.8	0.87	-0.127	1.719	0.38	0.36
ENSRNOG00000030442	LOC100362583	37.875	24.0417	32.2917	29.6667	-0.385	0.108	0.25	0.13	0.362	0.371	0.12	0.13	0.582	0.314	0.081	0.051	0.205	0.425	0.4	0.43	0.193	0.167	0.43	0.3	-0.233	0.043	0.54	0.33
ENSRNOG00000031052	LOC100362751	3	3.45833	1.375	2.45833	1.324	-2.636	0.11	0.045	0.193	-2.603	0.92	0.74	-0.408	-2.366	0.68	0.62	0.945	-2.765	0.38	0.16	-0.714	-2.906	0.45	0.37	0.579	-2.49	0.46	0.36
ENSRNOG00000021159	LOC100362987	3.16667	2.625	2.95833	3.625	-0.007	-2.537	1	1	-0.241	-2.392	0.82	0.77	0.099	-2.45	1	0.95	0.082	-2.491	1	0.95	-0.27	-2.479	0.75	0.65	-0.317	-2.435	0.75	0.48
ENSRNOG00000043375	LOC100363178	1.375	-	-	0.625	-	-	-	-	1.091	-3.256	0.52	0.33	-	-	-	-	-	-	-	-	-	-	-	-	-	-	-	-
ENSRNOG00000029339	LOC100363268	41.3333	34.625	37.9583	36.8333	-0.099	0.417	0.71	0.67	0.171	0.566	0.53	0.37	0.191	0.57	0.42	0.39	0.104	0.578	0.66	0.67	0.098	0.416	0.77	0.58	-0.045	0.406	0.82	0.88
ENSRNOG00000010657	LOC100363289	3	3.25	3.79167	2.58333	-0.035	-2.344	1	1	0.273	-2.566	0.82	0.78	-0.248	-2.362	0.86	0.73	-0.269	-2.39	0.81	0.73	0.579	-2.548	0.45	0.32	0.505	-2.521	0.56	0.36
ENSRNOG00000024504	LOC100363368	2.08333	0.5625	1.5625	0.375	-1.181	-3.16	0.42	0.26	2.144	-3.194	0.13	0.025	1.406	-3.041	0.38	0.13	0.233	-2.898	0.96	0.82	-	-	-	-	-	-	-	-
ENSRNOG00000046629	LOC100363405	16.8333	19.0417	18.5833	13.1667	0.048	-0.456	0.97	0.83	0.342	-0.725	0.44	0.21	-0.253	-0.453	0.56	0.36	-0.185	-0.508	0.59	0.58	0.561	-0.72	0.067	0.03	0.571	-0.668	0.085	0.018
ENSRNOG00000031579	LOC100363469	34.5	18.875	28.5	26.0417	-0.537	-0.134	0.061	0.015	0.4	0.226	0.27	0.24	0.789	0.118	0.096	0.029	0.243	0.279	0.47	0.5	0.191	-0.01	0.48	0.32	-0.388	-0.199	0.21	0.087
ENSRNOG00000047067	LOC100363537	20.2083	15.0417	15.2083	18.3333	0.026	-0.721	0.92	1	0.14	-0.386	0.74	0.62	0.351	-0.446	0.41	0.24	0.385	-0.497	0.27	0.13	-0.212	-0.644	0.48	0.4	-0.228	-0.589	0.58	0.41
ENSRNOG00000030426	LOC100364116	1.125	-	-	1	-	-	-	-	0.197	-3.256	1	1	-	-	-	-	-	-	-	-	-	-	-	-	-	-	-	-
ENSRNOG00000039203	LOC100364509	1.625	0.5	1.25	1.95833	-	-	-	-	-0.282	-2.939	0.89	0.91	1.293	-3.156	0.44	0.25	0.233	-3.05	0.94	0.88	-0.483	-3.048	0.69	0.5	-1.594	-3.143	0.2	0.08
ENSRNOG00000045885	LOC100365810	3.41667	2.625	3.625	3.375	-0.327	-2.462	0.74	0.61	0.083	-2.407	0.98	0.94	0.252	-2.411	0.85	0.77	-0.065	-2.355	1	0.94	0.176	-2.461	0.86	0.86	-0.187	-2.519	0.89	0.77
ENSRNOG00000048585	LOC100365961	3.5	2.25	3.25	2.29167	-0.41	-2.558	0.79	0.54	0.583	-2.547	0.57	0.34	0.506	-2.456	0.75	0.47	0.089	-2.405	0.98	0.94	0.526	-2.657	0.55	0.38	0.075	-2.718	0.93	1
ENSRNOG00000049446	LOC100366030	14.3333	13	13.6667	20.1667	-0.035	-0.903	1	0.95	-0.484	-0.546	0.15	0.067	0.062	-0.791	0.93	0.89	0.044	-0.817	0.95	0.92	-0.493	-0.65	0.079	0.057	-0.567	-0.617	0.071	0.031
ENSRNOG00000059572	LOC100909510	3.91667	3.33333	2.625	2.08333	0.464	-2.501	0.62	0.48	0.92	-2.499	0.29	0.15	0.128	-2.239	0.94	0.95	0.591	-2.409	0.5	0.36	0.366	-2.797	0.74	0.68	0.788	-2.597	0.35	0.15
ENSRNOG00000048910	LOC100909526	12.875	12.7083	11.25	11.3333	0.238	-1.022	0.59	0.46	0.176	-0.993	0.81	0.56	-0.075	-0.868	0.88	0.91	0.181	-1.004	0.79	0.61	0.032	-1.151	1	0.96	0.229	-1.012	0.6	0.4
ENSRNOG00000014992	LOC100909548	5.29167	6.125	4.875	4.75	0.376	-1.897	0.57	0.39	0.131	-1.988	0.92	0.85	-0.306	-1.796	0.71	0.49	0.083	-1.974	0.96	0.95	0.083	-2.099	0.97	0.95	0.409	-1.914	0.5	0.37
ENSRNOG00000003160	LOC100909655	1.75	-	-	0.625	-	-	-	-	1.151	-3.251	0.49	0.17	-	-	-	-	-	-	-	-	-	-	-	-	-	-	-	-
ENSRNOG00000049662	LOC100909688	141.5	138.958	155	148.75	-0.125	2.39	0.34	0.27	-0.065	2.408	0.68	0.68	-0.046	2.405	0.82	0.78	-0.156	2.435	0.25	0.2	0.128	2.39	0.28	0.29	-0.039	2.362	0.85	0.79
ENSRNOG00000000787	LOC100909797	2.70833	3.75	6.625	7.625	-0.746	-1.981	0.27	0.24	-1.453	-1.983	0.14	0.039	-0.561	-2.405	0.66	0.57	-1.285	-2.087	0.074	0.041	-0.138	-1.687	0.91	0.83	-0.912	-1.888	0.28	0.2
ENSRNOG00000042598	LOC100909977	2.20833	2.625	2.875	1.25	0.003	-2.572	1	1	0.852	-2.939	0.51	0.32	-0.362	-2.598	0.84	0.69	-0.345	-2.641	0.81	0.6	1.217	-2.905	0.18	0.045	1.178	-2.864	0.23	0.063
ENSRNOG00000033024	LOC100910017	11.9583	6.04167	11.0417	8.33333	-0.79	-1.412	0.074	0.019	0.52	-1.197	0.26	0.11	0.872	-1.269	0.074	0.0072	0.096	-1.041	0.89	0.83	0.46	-1.335	0.25	0.15	-0.371	-1.614	0.49	0.28
ENSRNOG00000025725	LOC100910068	4.04167	1	1.58333	3.75	-0.359	-3.075	0.9	0.63	0.085	-2.284	0.98	0.88	1.606	-2.565	0.11	0.01	1.268	-2.565	0.15	0.032	-1.15	-2.677	0.13	0.051	-1.546	-2.675	0.08	0.014
ENSRNOG00000045790	LOC100910130	1	0.875	-	-	-	-	-	-	-	-	-	-	-0.012	-3.159	1	1	-	-	-	-	-	-	-	-	-	-	-	-
ENSRNOG00000001160	LOC100910137	3.5	4.20833	4.41667	3.79167	0.031	-2.133	1	1	-0.071	-2.276	1	0.96	-0.311	-2.139	0.8	0.63	-0.3	-2.193	0.85	0.55	0.275	-2.276	0.73	0.56	0.258	-2.217	0.72	0.65
ENSRNOG00000053979	LOC100910178	17.9583	16.0833	19.8333	17.9583	-0.278	-0.522	0.39	0.31	-0.006	-0.491	0.96	1	0.086	-0.519	0.86	0.82	-0.177	-0.43	0.61	0.55	0.204	-0.499	0.55	0.4	-0.113	-0.587	0.72	0.77
ENSRNOG00000037897	LOC100910336	2.91667	2.125	4.70833	2.54167	-0.962	-2.36	0.21	0.058	0.208	-2.567	0.82	0.88	0.296	-2.528	0.83	0.81	-0.659	-2.262	0.45	0.23	0.928	-2.412	0.15	0.065	-0.1	-2.694	1	0.93
ENSRNOG00000060898	LOC100910418	1.125	-	1	0.75	-	-	-	-	0.707	-3.257	0.7	0.62	-	-	-	-	0.268	-3.161	0.93	1	-	-	-	-	-	-	-	-
ENSRNOG00000033583	LOC100910577	84.8333	88.3333	95.5417	88.7917	-0.082	1.725	0.62	0.56	-0.059	1.679	0.71	0.72	-0.13	1.721	0.54	0.36	-0.197	1.73	0.22	0.16	0.172	1.683	0.25	0.16	0.05	1.675	0.82	0.7
ENSRNOG00000043400	LOC100910678	29.7083	27.6667	31.5417	26.5833	-0.145	0.169	0.72	0.49	0.167	0.121	0.58	0.51	0.03	0.202	1	0.93	-0.109	0.234	0.76	0.66	0.313	0.081	0.19	0.067	0.125	0.05	0.56	0.67
ENSRNOG00000000390	LOC100910755	2.70833	2.20833	4.79167	2.08333	-0.957	-2.359	0.2	0.059	0.388	-2.663	0.76	0.64	0.194	-2.564	0.91	0.93	-0.746	-2.291	0.36	0.099	1.159	-2.461	0.084	0.0078	0.165	-2.757	0.94	0.81
ENSRNOG00000028899	LOC100910807	8.20833	8.75	5.45833	9.83333	0.714	-1.634	0.15	0.049	-0.243	-1.344	0.69	0.5	-0.16	-1.356	0.82	0.75	0.556	-1.652	0.32	0.2	-0.767	-1.61	0.074	0.02	-0.093	-1.329	0.91	0.77
ENSRNOG00000046439	LOC100910929	2.29167	1.625	3.08333	4.875	-0.641	-2.695	0.56	0.27	-1.071	-2.341	0.16	0.029	0.297	-2.748	0.92	0.63	-0.364	-2.618	0.76	0.66	-0.665	-2.32	0.3	0.12	-1.346	-2.402	0.066	0.0035
ENSRNOG00000046845	LOC100910957	3.125	5.70833	3.66667	4.91667	0.719	-2.088	0.26	0.085	-0.556	-2.185	0.51	0.23	-0.818	-2.045	0.29	0.04	-0.113	-2.357	0.99	0.79	-0.411	-2.233	0.51	0.44	0.262	-1.949	0.71	0.61
ENSRNOG00000019723	LOC100910990	3.25	5.625	5.41667	3.79167	0.097	-1.887	0.95	0.9	-0.179	-2.331	0.92	0.73	-0.815	-2.045	0.29	0.076	-0.702	-2.12	0.33	0.11	0.565	-2.15	0.32	0.28	0.615	-2.074	0.3	0.21
ENSRNOG00000047565	LOC100911186	1.66667	1	1.375	2.08333	-0.211	-3.103	0.98	0.87	-0.263	-2.85	0.89	0.81	0.486	-2.967	0.81	0.67	0.285	-2.976	0.9	0.9	-0.52	-2.976	0.65	0.52	-0.768	-2.963	0.53	0.31
ENSRNOG00000026378	LOC100911204	-	0.375	1.6875	0.875	-1.827	-3.188	0.18	0.059	-	-	-	-	-	-	-	-	-	-	-	-	1.043	-3.178	0.38	0.2	-	-	-	-
ENSRNOG00000049229	LOC100911238	10.4167	11.2917	9.83333	12.7083	0.222	-1.152	0.54	0.7	-0.264	-1.034	0.6	0.45	-0.172	-1.039	0.68	0.78	0.073	-1.197	0.88	0.94	-0.307	-1.151	0.39	0.39	-0.112	-0.996	0.99	0.76
ENSRNOG00000031045	LOC100911252	7.875	8.83333	4.70833	8.58333	0.937	-1.677	0.052	0.048	-0.135	-1.465	0.82	0.83	-0.248	-1.375	0.59	0.69	0.707	-1.772	0.22	0.13	-0.807	-1.775	0.072	0.063	0.093	-1.389	0.77	0.94
ENSRNOG00000050978	LOC100911295	1.625	2.33333	1.75	1.125	0.491	-2.76	0.64	0.61	0.638	-3.066	0.68	0.53	-0.574	-2.711	0.67	0.51	-0.064	-2.903	1	1	0.733	-3.124	0.55	0.27	1.186	-2.915	0.23	0.14
ENSRNOG00000049007	LOC100911313	3.04167	3.75	2.25	5.29167	0.801	-2.517	0.34	0.15	-0.757	-2.184	0.29	0.12	-0.343	-2.325	0.77	0.56	0.472	-2.602	0.68	0.39	-1.193	-2.353	0.055	0.011	-0.431	-2.117	0.51	0.42
ENSRNOG00000050108	LOC100911319	9.875	13.125	10.9583	10.1667	0.297	-1.006	0.43	0.47	-0.029	-1.198	1	0.94	-0.469	-0.977	0.35	0.27	-0.151	-1.157	0.87	0.68	0.157	-1.233	0.77	0.67	0.413	-1.047	0.27	0.28
ENSRNOG00000022572	LOC100911356	5.04167	8.33333	6.91667	9.58333	0.274	-1.532	0.58	0.61	-0.914	-1.593	0.089	0.015	-0.785	-1.629	0.17	0.087	-0.504	-1.8	0.44	0.29	-0.373	-1.514	0.41	0.29	-0.134	-1.364	0.91	0.66
ENSRNOG00000051193	LOC100911361	77.125	87.3333	81.7917	89	0.134	1.613	0.3	0.44	-0.198	1.622	0.27	0.26	-0.249	1.654	0.17	0.21	-0.104	1.555	0.68	0.56	-0.06	1.578	0.6	0.69	0.032	1.676	0.76	0.9
ENSRNOG00000045795	LOC100911365	1.5	2.125	1.875	2	0.23	-2.804	0.91	0.8	-0.399	-2.963	0.82	0.56	-0.653	-2.84	0.66	0.37	-0.408	-2.95	0.81	0.67	0.047	-2.929	1	1	0.242	-2.821	0.88	0.9
ENSRNOG00000046022	LOC100911453	2.125	2.45833	1.33333	2.125	0.988	-2.848	0.35	0.17	0.147	-2.782	0.97	1	-0.261	-2.62	0.89	0.83	0.745	-2.901	0.56	0.34	-0.568	-3.023	0.62	0.51	0.386	-2.734	0.74	0.69
ENSRNOG00000050669	LOC100911515	25.875	23.875	21.7083	23.0833	0.142	-0.159	0.65	0.76	0.155	-0.047	0.69	0.74	0.059	0.032	1	0.93	0.209	-0.079	0.59	0.64	-0.018	-0.252	0.96	0.96	0.081	-0.126	0.72	0.88
ENSRNOG00000047113	LOC100911548	4.75	1.375	3.375	3.375	-1.006	-2.675	0.29	0.068	0.498	-2.224	0.56	0.3	1.5	-2.382	0.092	0.0056	0.496	-2.217	0.56	0.29	0.04	-2.479	1	1	-1.008	-2.675	0.27	0.063
ENSRNOG00000046779	LOC100911562	2.54167	1.375	2.54167	2.29167	-0.566	-2.825	0.64	0.49	0.18	-2.717	0.91	0.93	0.572	-2.749	0.68	0.44	0.017	-2.661	1	1	0.204	-2.796	0.88	0.91	-0.411	-2.888	0.78	0.58
ENSRNOG00000050800	LOC100911576	9.08333	9.16667	8.58333	8.79167	0.122	-1.336	0.8	0.88	0.068	-1.336	0.9	0.94	-0.087	-1.234	0.88	0.91	0.054	-1.332	0.95	0.95	0.036	-1.447	0.95	1	0.134	-1.343	0.69	0.85
ENSRNOG00000048365	LOC100911625	28.7083	30.4583	28.5417	30.8333	0.128	0.163	0.57	0.73	-0.115	0.204	0.97	0.79	-0.164	0.253	0.81	0.74	-0.041	0.149	0.93	0.93	-0.047	0.104	0.8	0.9	0.043	0.216	0.78	0.95
ENSRNOG00000048471	LOC100911637	0.75	-	1.5625	0.625	-	-	-	-	-	-	-	-	-	-	-	-	-0.987	-3.185	0.53	0.35	1.25	-3.29	0.33	0.15	-	-	-	-
ENSRNOG00000060594	LOC100911672	6.29167	5.25	2.83333	4.875	0.941	-2.22	0.15	0.061	0.339	-1.892	0.63	0.54	0.168	-1.787	0.9	0.79	1.116	-2.093	0.1	0.026	-0.731	-2.336	0.26	0.11	0.166	-1.999	0.8	0.83
ENSRNOG00000046271	LOC100911685	18.7917	27.5833	23.5833	29.0833	0.259	-0.028	0.28	0.35	-0.629	-0.095	0.088	0.13	-0.608	-0.086	0.13	0.19	-0.354	-0.261	0.39	0.4	-0.238	-0.049	0.31	0.25	-0.025	0.109	0.96	0.92
ENSRNOG00000050660	LOC100911713	1.95833	1.375	0.875	0.625	0.554	-3.187	0.8	0.46	1.585	-3.112	0.23	0.062	0.511	-2.884	0.74	0.62	1.093	-3.023	0.43	0.15	-	-	-	-	-	-	-	-
ENSRNOG00000020025	LOC100911721	1.125	1	-	0.875	-	-	-	-	0.424	-3.255	0.86	0.86	0.079	-3.128	1	1	-	-	-	-	-	-	-	-	-	-	-	-
ENSRNOG00000048130	LOC100911725	1.41667	1.45833	1.04167	1.125	0.579	-3.101	0.72	0.6	0.369	-3.141	0.87	0.75	-0.188	-2.963	0.98	1	0.399	-3.13	0.85	0.88	-0.006	-3.29	1	1	0.537	-3.115	0.73	0.58
ENSRNOG00000047790	LOC100911746	1.83333	1.375	2.375	2.625	-0.758	-2.894	0.54	0.32	-0.513	-2.759	0.66	0.47	0.375	-2.936	0.86	0.68	-0.372	-2.805	0.81	0.72	-0.111	-2.735	0.94	1	-0.899	-2.843	0.38	0.2
ENSRNOG00000055809	LOC100911769	4.04167	7.08333	6.79167	8.41667	0.135	-1.656	0.83	0.85	-0.999	-1.737	0.12	0.032	-0.827	-1.796	0.25	0.17	-0.721	-1.894	0.37	0.16	-0.263	-1.62	0.58	0.44	-0.163	-1.527	0.82	0.58
ENSRNOG00000022101	LOC100911902	211.958	129	136.417	104.833	-0.06	2.258	0.93	0.87	1.034	2.527	0.1	0.015	0.664	2.677	0.41	0.11	0.614	2.658	0.21	0.038	0.45	2.068	0.28	0.17	0.345	2.086	0.49	0.44
ENSRNOG00000050104	LOC100911911	21.8333	24.125	17.5833	22.4167	0.492	-0.294	0.069	0.085	-0.047	-0.197	1	0.92	-0.207	-0.088	0.64	0.67	0.279	-0.346	0.46	0.52	-0.287	-0.418	0.3	0.21	0.166	-0.153	0.44	0.62
ENSRNOG00000018018	LOC100911951	13.6667	12.6667	15.375	12.125	-0.24	-0.812	0.62	0.44	0.168	-0.916	0.8	0.64	0.022	-0.83	1	0.92	-0.206	-0.765	0.6	0.58	0.408	-0.904	0.24	0.17	0.128	-0.971	0.73	0.75
ENSRNOG00000004316	LOC100911956	41.875	44.9167	50.1667	46.2917	-0.123	0.805	0.63	0.47	-0.137	0.733	0.63	0.49	-0.174	0.759	0.56	0.43	-0.285	0.789	0.23	0.13	0.184	0.772	0.36	0.23	0.02	0.748	0.93	0.97
ENSRNOG00000056855	LOC100911991	2.54167	0.5	0.5	0.375	-	-	-	-	2.394	-3.088	0.06	0.0019	1.894	-2.963	0.16	0.014	1.964	-3.024	0.11	0.008	-	-	-	-	-	-	-	-
ENSRNOG00000048356	LOC100912029	0.75	0.875	-	1.375	-	-	-	-	-0.592	-3.227	0.78	0.61	-	-	-	-	-	-	-	-	-	-	-	-	-0.277	-3.173	0.94	0.71
ENSRNOG00000057619	LOC100912068	5.375	3.25	5	6.91667	-0.461	-2.176	0.61	0.4	-0.371	-1.765	0.57	0.53	0.552	-2.051	0.57	0.37	0.088	-1.962	0.93	0.96	-0.431	-1.874	0.38	0.37	-0.931	-1.944	0.12	0.04
ENSRNOG00000016391	LOC100912163	24.5417	24.0833	28.375	30.6667	-0.213	-0.012	0.46	0.38	-0.322	0.087	0.24	0.14	-0.044	-0.041	0.95	0.9	-0.242	0.027	0.41	0.3	-0.044	0.103	0.84	0.86	-0.298	0.049	0.24	0.16
ENSRNOG00000046036	LOC100912218	1.125	1.25	-	1	-	-	-	-	0.274	-3.225	0.94	1	-0.233	-3.046	0.92	1	-	-	-	-	-	-	-	-	0.475	-3.173	0.73	0.88
ENSRNOG00000042206	LOC100912252	0.625	-	1.625	-	-	-	-	-	-	-	-	-	-	-	-	-	-1.213	-3.214	0.43	0.24	-	-	-	-	-	-	-	-
ENSRNOG00000015447	LOC100912282	1.625	0.375	1.875	0.5	-1.859	-3.186	0.16	0.092	1.462	-3.256	0.36	0.18	-	-	-	-	-0.275	-2.948	0.94	0.82	1.761	-3.26	0.18	0.067	-	-	-	-
ENSRNOG00000046855	LOC100912293	1.5	-	-	1	-	-	-	-	0.456	-3.193	0.85	0.62	-	-	-	-	-	-	-	-	-	-	-	-	-	-	-	-
ENSRNOG00000004066	LOC100912365	3	2.875	3.54167	4.54167	-0.191	-2.46	0.86	0.94	-0.534	-2.28	0.52	0.34	0.007	-2.442	1	1	-0.149	-2.42	0.91	0.87	-0.339	-2.305	0.63	0.48	-0.577	-2.316	0.41	0.34
ENSRNOG00000011096	LOC100912369	6.29167	5.58333	6.83333	4.41667	-0.231	-1.771	0.79	0.63	0.521	-1.928	0.44	0.25	0.081	-1.743	0.97	0.91	-0.136	-1.702	0.9	0.76	0.69	-1.962	0.2	0.089	0.418	-2.013	0.49	0.41
ENSRNOG00000030807	LOC100912427	6.04167	7.79167	10.9583	6.625	-0.448	-1.314	0.34	0.13	-0.117	-1.749	0.87	0.87	-0.412	-1.6	0.51	0.39	-0.859	-1.419	0.066	0.015	0.775	-1.454	0.058	0.0058	0.283	-1.627	0.61	0.46
ENSRNOG00000024889	LOC100912429	1.83333	1.375	0.375	1.66667	-	-	-	-	0.093	-2.939	1	1	0.231	-2.912	0.94	0.9	1.899	-3.188	0.2	0.026	-1.777	-3.291	0.17	0.039	-0.157	-3.011	0.98	1
ENSRNOG00000046379	LOC100912604	2.625	2.625	2.20833	1.75	0.293	-2.693	0.84	0.61	0.482	-2.783	0.74	0.46	-0.132	-2.577	0.99	0.83	0.179	-2.702	0.94	0.82	0.328	-2.906	0.82	0.56	0.591	-2.776	0.6	0.27
ENSRNOG00000015386	LOC100912849	1.79167	2.20833	0.625	1.95833	1.719	-3.021	0.13	0.031	-0.058	-2.87	1	1	-0.382	-2.727	0.84	0.63	1.353	-3.105	0.33	0.14	-1.372	-3.177	0.23	0.082	0.319	-2.798	0.81	0.71
ENSRNOG00000030932	LOC102546354	22.5	20.0417	20	28.2917	0.042	-0.361	0.94	0.92	-0.321	-0.021	0.27	0.14	0.088	-0.205	0.84	0.77	0.144	-0.257	0.71	0.56	-0.429	-0.163	0.073	0.022	-0.43	-0.109	0.1	0.03
ENSRNOG00000022426	LOC102546864	19.8333	18.375	23.8333	20.7917	-0.353	-0.304	0.24	0.15	-0.062	-0.315	0.86	0.88	0.047	-0.356	0.9	0.93	-0.291	-0.227	0.41	0.25	0.264	-0.273	0.41	0.27	-0.13	-0.396	0.64	0.72
ENSRNOG00000046655	LOC102546892	3.875	1.875	3.58333	2	-0.825	-2.555	0.33	0.23	0.986	-2.53	0.27	0.093	0.88	-2.45	0.35	0.14	0.074	-2.279	1	0.94	0.947	-2.639	0.21	0.1	0.08	-2.865	1	1
ENSRNOG00000047740	LOC102547078	9.04167	8.58333	9.625	13.375	-0.108	-1.365	0.92	0.79	-0.566	-1.087	0.18	0.092	0.001	-1.324	1	1	-0.105	-1.323	0.9	0.82	-0.432	-1.135	0.21	0.13	-0.573	-1.122	0.15	0.046
ENSRNOG00000039305	LOC102547118	7.125	4.54167	3.29167	3.5	0.537	-2.235	0.47	0.34	1.019	-1.959	0.11	0.042	0.52	-1.771	0.51	0.26	1.072	-1.96	0.099	0.029	-0.016	-2.462	1	1	0.486	-2.23	0.48	0.39
ENSRNOG00000046212	LOC102547811	9.20833	5.33333	4.20833	7.16667	0.384	-2.074	0.62	0.39	0.351	-1.457	0.58	0.41	0.697	-1.539	0.24	0.15	1.116	-1.682	0.084	0.017	-0.719	-1.929	0.16	0.047	-0.385	-1.777	0.49	0.33
ENSRNOG00000015196	LOC102547897	82.625	73.0833	77.375	71.5833	-0.051	1.442	0.74	0.8	0.21	1.509	0.32	0.23	0.102	1.568	0.64	0.61	0.066	1.558	0.87	0.71	0.179	1.383	0.26	0.24	0.087	1.389	0.7	0.63
ENSRNOG00000023089	LOC102548013	1.125	1	1	1.125	-	-	-	-	0.154	-3.197	1	1	0.114	-3.126	1	1	0.186	-3.187	0.99	1	-0.001	-3.291	1	1	0.019	-3.229	1	1
ENSRNOG00000051130	LOC102548326	10.7083	8.5	7.95833	11.3333	0.112	-1.471	0.93	0.84	-0.069	-1.114	0.9	0.91	0.262	-1.224	0.66	0.53	0.4	-1.298	0.5	0.33	-0.419	-1.336	0.32	0.19	-0.352	-1.263	0.42	0.26
ENSRNOG00000031960	LOC102548369	2.29167	0.75	1.95833	1.625	-1.133	-3.074	0.38	0.2	0.51	-2.869	0.71	0.53	1.329	-2.938	0.33	0.08	0.205	-2.786	0.92	0.82	0.336	-2.998	0.82	0.65	-0.842	-3.171	0.56	0.32
ENSRNOG00000061786	LOC102548467	2.29167	2.375	2.54167	2.91667	-0.061	-2.671	1	1	-0.298	-2.674	0.79	0.79	-0.182	-2.674	0.95	0.94	-0.189	-2.698	0.87	1	-0.058	-2.676	1	1	-0.155	-2.65	0.91	0.92
ENSRNOG00000053052	LOC102548472	1.41667	1.625	1.25	1.625	0.397	-3.021	0.82	0.77	-0.097	-3.036	1	1	-0.28	-2.937	0.92	0.9	0.133	-3.076	1	1	-0.199	-3.124	0.93	0.87	0.163	-2.986	0.97	1
ENSRNOG00000058444	LOC102548682	3.79167	4.45833	4.20833	5.70833	0.149	-2.159	0.91	0.8	-0.527	-2.048	0.46	0.3	-0.272	-2.124	0.8	0.6	-0.109	-2.216	0.94	0.94	-0.387	-2.086	0.53	0.4	-0.273	-1.998	0.7	0.59
ENSRNOG00000056324	LOC102548818	1.75	1	3	0.875	-1.205	-2.803	0.22	0.072	0.844	-3.167	0.63	0.39	0.342	-3.013	0.91	0.66	-0.862	-2.741	0.39	0.25	1.727	-2.951	0.057	0.0043	-	-	-	-
ENSRNOG00000059949	LOC102549061	0.625	1.375	1.625	-	-0.006	-2.996	1	1	-	-	-	-	-1.238	-3.156	0.46	0.35	-1.231	-3.214	0.43	0.28	-	-	-	-	-	-	-	-
ENSRNOG00000051660	LOC102549406	2.41667	1.25	0.875	1	-	-	-	-	1.221	-2.962	0.31	0.12	0.883	-2.84	0.51	0.37	1.259	-2.948	0.28	0.15	-	-	-	-	0.309	-3.228	0.92	0.85
ENSRNOG00000048949	LOC102549542	1.0625	1	-	1.25	-	-	-	-	-0.148	-3.197	1	0.88	-0.034	-3.156	1	1	-	-	-	-	-	-	-	-	-0.133	-3.2	1	1
ENSRNOG00000022941	LOC102549852	0.875	1.875	2.33333	1.875	-0.222	-2.781	0.94	0.83	-0.923	-3.064	0.52	0.25	-1.008	-2.991	0.51	0.26	-1.225	-2.973	0.33	0.13	0.331	-2.861	0.81	0.62	0.07	-2.868	1	1
ENSRNOG00000052695	LOC102549869	29.7917	34.5417	39.7083	32.2083	-0.169	0.454	0.5	0.4	-0.106	0.248	0.72	0.65	-0.278	0.34	0.37	0.16	-0.433	0.395	0.077	0.02	0.362	0.363	0.094	0.043	0.152	0.312	0.58	0.44
ENSRNOG00000059549	LOC102549993	1	1.25	-	1	-	-	-	-	-	-	-	-	-0.318	-3.154	0.93	0.88	-	-	-	-	-	-	-	-	0.309	-3.228	0.92	0.86
ENSRNOG00000047596	LOC102550306	5	3.70833	3.04167	5.04167	0.331	-2.443	0.8	0.57	-0.056	-2.01	0.97	1	0.367	-2.121	0.66	0.61	0.708	-2.246	0.38	0.13	-0.726	-2.292	0.24	0.098	-0.448	-2.169	0.49	0.42
ENSRNOG00000050229	LOC102550314	-	-	1.125	1	-	-	-	-	-	-	-	-	-	-	-	-	-	-	-	-	0.286	-3.291	0.92	0.84	-	-	-	-
ENSRNOG00000024616	LOC102550456	8.125	5.375	6.04167	9.08333	-0.058	-1.883	1	0.96	-0.147	-1.401	0.83	0.73	0.48	-1.604	0.46	0.21	0.44	-1.631	0.44	0.26	-0.558	-1.638	0.2	0.11	-0.646	-1.606	0.19	0.055
ENSRNOG00000010741	LOC102550932	5.45833	2.625	3.08333	3.125	-0.127	-2.572	0.96	1	0.786	-2.133	0.27	0.093	0.986	-2.131	0.18	0.061	0.886	-2.149	0.21	0.07	-0.069	-2.548	0.98	1	-0.231	-2.539	0.82	0.83
ENSRNOG00000058450	LOC102551100	1.25	2.375	1.25	2.125	1.058	-2.894	0.31	0.13	-0.721	-2.986	0.61	0.28	-1.075	-2.836	0.41	0.16	-0.012	-3.157	1	1	-0.7	-3.047	0.51	0.4	0.323	-2.754	0.81	0.7
ENSRNOG00000032224	LOC102551184	1.625	1.70833	2.33333	1.91667	-0.312	-2.803	0.87	0.72	-0.16	-2.914	0.95	1	-0.143	-2.863	0.97	1	-0.446	-2.829	0.74	0.53	0.317	-2.861	0.81	0.69	-0.031	-2.891	1	1
ENSRNOG00000057440	LOC102551339	1	1.5	2.25	0.875	-0.413	-2.871	0.77	0.58	0.347	-3.256	0.86	0.89	-0.473	-3.016	0.85	0.54	-0.901	-2.948	0.53	0.21	1.312	-3.097	0.2	0.11	0.858	-3.17	0.54	0.36
ENSRNOG00000057003	LOC102552638	3.04167	1.375	2.04167	1.5	-0.328	-2.895	0.85	0.79	1.039	-2.739	0.31	0.12	0.863	-2.642	0.45	0.23	0.552	-2.622	0.62	0.4	0.526	-2.998	0.65	0.52	0.152	-3.035	0.98	1
ENSRNOG00000038215	LOC102552663	1.70833	1.125	1.20833	2.04167	0.046	-3.157	1	1	-0.348	-2.913	0.82	0.68	0.321	-3.012	0.91	0.78	0.382	-3.074	0.86	0.76	-0.697	-3.047	0.52	0.4	-0.671	-2.985	0.58	0.44
ENSRNOG00000028116	LOC102552988	1.25	2.33333	2.5	1.75	-0.006	-2.733	1	1	-0.338	-3.035	0.87	0.8	-0.8	-2.858	0.58	0.24	-0.787	-2.898	0.53	0.22	0.496	-2.904	0.66	0.5	0.472	-2.863	0.73	0.52
ENSRNOG00000057834	LOC102553018	2.875	2.45833	3.75	4.04167	-0.443	-2.464	0.63	0.49	-0.499	-2.348	0.6	0.28	0.077	-2.508	0.98	1	-0.346	-2.408	0.76	0.6	-0.124	-2.321	0.91	0.85	-0.616	-2.401	0.44	0.18
ENSRNOG00000048674	LOC102553180	1.875	0.875	2.04167	3.625	-0.872	-2.996	0.51	0.22	-0.948	-2.6	0.3	0.085	0.687	-2.989	0.71	0.43	-0.186	-2.852	0.94	1	-0.722	-2.62	0.35	0.19	-1.633	-2.715	0.066	0.0038
ENSRNOG00000053557	LOC102553386	9.125	5.79167	8.33333	7.45833	-0.474	-1.626	0.39	0.21	0.3	-1.43	0.59	0.49	0.572	-1.485	0.33	0.16	0.111	-1.36	0.88	0.82	0.231	-1.566	0.66	0.53	-0.284	-1.706	0.64	0.39
ENSRNOG00000025200	LOC102553785	0.625	1.5	1.375	0.625	0.238	-2.998	0.93	0.92	-	-	-	-	-1.216	-3.128	0.43	0.38	-	-	-	-	-	-	-	-	1.309	-3.202	0.41	0.24
ENSRNOG00000011225	LOC102554034	1.79167	0.75	2.375	1.875	-1.229	-2.972	0.31	0.08	-0.02	-2.917	1	1	0.87	-3.022	0.65	0.33	-0.377	-2.81	0.81	0.6	0.391	-2.883	0.74	0.56	-0.89	-3.091	0.54	0.2
ENSRNOG00000031202	LOC102554102	4.70833	4.79167	4.95833	4.41667	-0.057	-2.047	0.96	1	0.046	-2.102	1	1	-0.092	-2.024	0.99	0.89	-0.139	-2.037	0.88	0.89	0.217	-2.125	0.77	0.7	0.122	-2.114	0.95	0.81
ENSRNOG00000031595	LOC102554838	12.875	7.04167	10.375	8.95833	-0.556	-1.416	0.16	0.21	0.539	-1.107	0.23	0.072	0.842	-1.174	0.052	0.03	0.287	-1.015	0.59	0.43	0.291	-1.329	0.48	0.45	-0.346	-1.534	0.45	0.42
ENSRNOG00000047477	LOC102555445	0.5	0.625	1	1.625	-	-	-	-	-1.406	-3.252	0.52	0.34	-	-	-	-	-	-	-	-	-0.543	-3.178	0.83	0.66	-1.064	-3.199	0.62	0.35
ENSRNOG00000053832	LOC102555525	1.125	-	1.25	-	-	-	-	-	-	-	-	-	-	-	-	-	-0.26	-3.158	0.95	0.88	-	-	-	-	-	-	-	-
ENSRNOG00000023431	LOC102555635	410.5	354.583	389.958	369.167	-0.105	3.718	0.22	0.18	0.159	3.822	0.11	0.068	0.138	3.837	0.16	0.13	0.048	3.855	0.75	0.59	0.147	3.702	0.077	0.027	0.001	3.681	1	1
ENSRNOG00000058578	LOC102555758	2.875	4.08333	5.5	3.875	-0.375	-2.048	0.6	0.46	-0.453	-2.376	0.59	0.49	-0.568	-2.306	0.54	0.39	-0.932	-2.185	0.17	0.075	0.51	-2.125	0.4	0.23	0.095	-2.229	0.97	0.94
ENSRNOG00000060052	LOC102556253	3.875	3.20833	3.5	5.04167	-0.004	-2.391	1	1	-0.404	-2.127	0.6	0.46	0.101	-2.276	0.97	0.95	0.108	-2.321	0.95	1	-0.487	-2.233	0.42	0.33	-0.526	-2.186	0.44	0.25
ENSRNOG00000057690	LOC102557184	2.83333	1.625	2.25	2.875	-0.305	-2.849	0.86	0.79	-0.083	-2.579	0.96	1	0.578	-2.7	0.68	0.31	0.282	-2.678	0.88	0.64	-0.337	-2.716	0.74	0.52	-0.684	-2.735	0.5	0.29
ENSRNOG00000047845	LOC102557302	7.58333	6.75	8.5	10.5833	-0.276	-1.547	0.68	0.53	-0.448	-1.324	0.4	0.25	0.104	-1.53	0.93	0.91	-0.164	-1.466	0.85	0.76	-0.253	-1.351	0.54	0.44	-0.561	-1.396	0.23	0.094
ENSRNOG00000048738	LOC103689963	24.6667	20.2917	18.875	18.4583	0.137	-0.396	0.75	0.57	0.424	-0.252	0.21	0.13	0.197	-0.141	0.6	0.52	0.355	-0.233	0.31	0.22	0.109	-0.513	0.77	0.69	0.204	-0.417	0.56	0.39
ENSRNOG00000058793	LOC103689964	0.8125	1.375	1.125	1.5	0.216	-3.129	0.98	0.74	-0.719	-3.197	0.7	0.34	-0.661	-3.155	0.78	0.45	-	-	-	-	-0.248	-3.178	0.92	0.87	-0.073	-3.087	1	1
ENSRNOG00000045721	LOC103689971	1.125	1.125	1.375	1.25	-0.346	-3.129	0.88	0.88	-0.151	-3.195	1	1	-0.041	-3.153	1	1	-0.371	-3.13	0.87	0.73	0.256	-3.177	0.92	1	-0.128	-3.198	1	1
ENSRNOG00000047880	LOC103689975	48.9167	53.2917	55.7083	55.5417	-0.041	0.993	0.82	0.9	-0.171	0.969	0.44	0.41	-0.187	0.983	0.48	0.32	-0.208	0.972	0.29	0.29	0.074	0.976	0.67	0.74	-0.003	0.988	1	1
ENSRNOG00000031367	LOC103689983	9.5	9.5	7.75	8.5	0.317	-1.384	0.54	0.6	0.17	-1.334	0.78	0.72	-0.055	-1.194	0.88	0.99	0.281	-1.384	0.6	0.54	-0.078	-1.54	0.88	0.92	0.2	-1.337	0.66	0.76
ENSRNOG00000045655	LOC103690005	2.5	1.95833	1.5	2	0.488	-2.874	0.69	0.59	0.426	-2.74	0.74	0.65	0.217	-2.624	0.95	0.76	0.715	-2.788	0.55	0.29	-0.254	-2.999	0.88	0.76	0.192	-2.823	0.88	1
ENSRNOG00000012020	LOC103690007	1	0.625	-	1.5	-	-	-	-	-0.39	-3.143	0.87	0.74	-	-	-	-	-	-	-	-	-	-	-	-	-0.754	-3.201	0.66	0.29
ENSRNOG00000057696	LOC103690016	3.66667	2.625	3.79167	2.70833	-0.335	-2.427	0.75	0.58	0.368	-2.426	0.74	0.47	0.299	-2.36	0.81	0.56	-0.017	-2.306	1	1	0.427	-2.496	0.62	0.46	0.054	-2.559	1	1
ENSRNOG00000050645	LOC103690067	8.875	9.08333	12.7917	8.66667	-0.444	-1.137	0.32	0.1	0.063	-1.367	0.95	0.93	-0.084	-1.285	0.95	0.84	-0.527	-1.122	0.27	0.084	0.614	-1.224	0.11	0.018	0.129	-1.386	0.83	0.75
ENSRNOG00000046021	LOC103690091	9.5	7.5	5.58333	4.95833	0.491	-1.707	0.35	0.28	0.928	-1.589	0.073	0.024	0.24	-1.33	0.73	0.61	0.735	-1.532	0.15	0.065	0.223	-2.022	0.77	0.61	0.671	-1.769	0.19	0.11
ENSRNOG00000039560	LOC103690116	9.79167	5.625	3.625	5.66667	0.702	-2.091	0.38	0.22	0.737	-1.508	0.28	0.18	0.71	-1.445	0.43	0.27	1.418	-1.662	0.057	0.0057	-0.625	-2.151	0.3	0.14	0.012	-1.878	0.97	1
ENSRNOG00000060492	LOC103690190	-	1.25	-	1.125	-	-	-	-	-	-	-	-	-	-	-	-	-	-	-	-	-	-	-	-	0.293	-3.171	0.91	0.86
ENSRNOG00000057189	LOC103690326	2.41667	0.875	1.0625	1.91667	-	-	-	-	0.359	-2.82	0.84	0.66	1.197	-2.908	0.38	0.16	1.075	-2.944	0.38	0.19	-0.689	-3.123	0.56	0.41	-0.857	-3.087	0.51	0.42
ENSRNOG00000029996	LOC103691939	74.4583	56.0417	61.4583	57.5833	-0.097	1.106	0.78	0.6	0.37	1.298	0.12	0.12	0.338	1.328	0.23	0.16	0.248	1.336	0.27	0.27	0.158	1.072	0.4	0.37	0.017	1.061	0.83	0.99
ENSRNOG00000045955	LOC103691995	1.625	1	1.375	0.625	-0.351	-3.129	0.88	0.74	1.312	-3.197	0.39	0.16	0.538	-3.015	0.77	0.76	0.202	-2.998	0.95	0.89	-	-	-	-	-	-	-	-
ENSRNOG00000009022	LOC103692165	0.75	1.25	0.875	2	0.617	-3.16	0.71	0.72	-1.275	-3.113	0.35	0.11	-0.91	-3.156	0.62	0.47	-	-	-	-	-0.948	-3.124	0.4	0.19	-0.358	-2.962	0.84	0.64
ENSRNOG00000011398	LOC103692719	1.5	2.58333	3.41667	2.08333	-0.234	-2.464	0.86	0.67	-0.555	-2.916	0.7	0.48	-1.001	-2.727	0.39	0.12	-1.231	-2.681	0.2	0.044	0.709	-2.639	0.38	0.16	0.432	-2.675	0.67	0.52
ENSRNOG00000034237	LOC103692785	4.70833	3.875	4.66667	2.79167	-0.239	-2.173	0.8	0.66	0.796	-2.273	0.29	0.22	0.249	-2.075	0.78	0.78	0.009	-2.039	0.99	1	0.817	-2.381	0.22	0.07	0.535	-2.434	0.51	0.3
ENSRNOG00000029267	LOC103693375	1.25	1.125	1.375	0.75	-0.062	-3.075	1	1	-	-	-	-	-0.171	-3.069	1	1	-0.214	-3.103	0.95	1	0.9	-3.291	0.51	0.42	-	-	-	-
ENSRNOG00000025923	LOC103693776	9	11.25	12	7.79167	-0.059	-1.037	1	0.85	0.203	-1.441	0.76	0.65	-0.386	-1.144	0.35	0.43	-0.45	-1.17	0.33	0.18	0.686	-1.319	0.075	0.025	0.569	-1.289	0.17	0.19
ENSRNOG00000048073	LOC103694169	1.75	0.5	1.83333	1	-1.54	-3.159	0.26	0.093	0.699	-3.137	0.75	0.53	1.444	-3.153	0.51	0.18	-0.139	-2.944	0.95	1	0.865	-3.15	0.46	0.3	-	-	-	-
ENSRNOG00000005389	LOC103694903	5.125	5.20833	5.25	4.16667	0.076	-1.936	0.95	0.95	0.358	-2.066	0.6	0.6	-0.102	-1.863	0.95	0.91	-0.017	-1.931	1	1	0.43	-2.15	0.49	0.4	0.451	-2.077	0.45	0.44
ENSRNOG00000032195	LOC103695172	2.29167	4.83333	4.25	5.41667	0.207	-2.14	0.86	0.68	-1.225	-2.264	0.083	0.011	-1.094	-2.316	0.19	0.043	-0.87	-2.434	0.29	0.11	-0.319	-2.11	0.6	0.46	-0.151	-2.006	0.82	0.89
ENSRNOG00000028414	LOC288521	1.625	0.875	1.79167	1.375	-0.711	-3.048	0.65	0.42	0.123	-3.086	1	1	0.381	-3.07	0.9	0.75	-0.288	-2.971	0.87	0.91	0.451	-3.072	0.73	0.66	-0.277	-3.171	0.94	0.86
ENSRNOG00000026740	LOC290876	1.25	-	-	0.875	-	-	-	-	0.558	-3.226	0.78	0.75	-	-	-	-	-	-	-	-	-	-	-	-	-	-	-	-
ENSRNOG00000007238	LOC297756	18.9167	18	21.0417	16.9583	-0.194	-0.402	0.65	0.48	0.161	-0.47	0.65	0.68	0.011	-0.386	0.99	1	-0.174	-0.337	0.75	0.63	0.363	-0.493	0.23	0.08	0.133	-0.542	0.69	0.69
ENSRNOG00000037743	LOC299277	2.0625	0.375	-	0.25	-	-	-	-	2.446	-3.252	0.098	0.005	1.852	-3.123	0.23	0.05	-	-	-	-	-	-	-	-	-	-	-	-
ENSRNOG00000000889	LOC304239	9.79167	8.08333	5.5	8.375	0.594	-1.693	0.26	0.11	0.209	-1.336	0.75	0.62	0.192	-1.302	0.78	0.63	0.797	-1.536	0.12	0.029	-0.555	-1.716	0.22	0.13	-0.003	-1.468	1	1
ENSRNOG00000025157	LOC310177	7.70833	7.08333	8.91667	6.54167	-0.281	-1.515	0.65	0.49	0.251	-1.605	0.68	0.6	0.068	-1.507	0.93	0.92	-0.214	-1.439	0.81	0.68	0.487	-1.617	0.35	0.21	0.168	-1.692	0.81	0.72
ENSRNOG00000003883	LOC317456	0.75	0.5	0.75	2.25	-	-	-	-	-1.579	-3.012	0.2	0.034	-	-	-	-	-	-	-	-	-1.438	-3.049	0.16	0.04	-1.908	-3.037	0.095	0.0097
ENSRNOG00000017758	LOC361985	2074.42	1992.83	2092.88	2117.67	-0.038	6.167	0.62	0.45	-0.024	6.243	0.73	0.7	-0.015	6.243	0.95	0.83	-0.037	6.23	0.65	0.52	0.049	6.167	0.51	0.27	-0.029	6.181	0.65	0.56
ENSRNOG00000032995	LOC364556	2.79167	1.375	1.20833	2.25	0.202	-3.129	0.98	1	0.335	-2.624	0.77	0.77	0.993	-2.708	0.37	0.22	1.219	-2.79	0.24	0.096	-0.855	-2.999	0.4	0.26	-0.688	-2.912	0.54	0.37
ENSRNOG00000012345	LOC365287	2.66667	2.25	2.83333	1.625	-0.067	-2.616	1	0.93	0.775	-2.784	0.51	0.22	0.063	-2.548	1	1	0.004	-2.584	1	1	0.801	-2.861	0.39	0.18	0.684	-2.825	0.48	0.35
ENSRNOG00000031912	LOC367195	19	25.3333	27.5417	20.5833	-0.083	0.004	0.83	0.71	-0.116	-0.346	0.75	0.69	-0.486	-0.156	0.13	0.048	-0.555	-0.143	0.055	0.0066	0.472	-0.173	0.063	0.0099	0.349	-0.183	0.21	0.13
ENSRNOG00000060241	LOC497796	0.375	0.625	0.875	1.75	-	-	-	-	-1.916	-3.252	0.2	0.058	-	-	-	-	-	-	-	-	-0.798	-3.177	0.54	0.29	-1.36	-3.198	0.31	0.24
ENSRNOG00000004341	LOC498222	8.16667	4.41667	3.79167	5.125	0.289	-2.245	0.81	0.63	0.682	-1.691	0.24	0.1	0.802	-1.693	0.15	0.14	1.115	-1.801	0.051	0.0098	-0.401	-2.205	0.52	0.45	-0.149	-2.085	0.8	0.9
ENSRNOG00000025987	LOC498236	5.16667	4.125	7.25	3.91667	-0.777	-1.894	0.16	0.097	0.406	-2.089	0.59	0.48	0.28	-2.015	0.71	0.73	-0.474	-1.765	0.48	0.27	0.916	-1.973	0.075	0.022	0.098	-2.255	0.98	0.87
ENSRNOG00000048710	LOC498424	0.625	0.625	1.25	1.5	-	-	-	-	-0.942	-3.227	0.61	0.25	-	-	-	-	-	-	-	-	-0.222	-3.177	0.92	1	-0.783	-3.201	0.66	0.3
ENSRNOG00000038074	LOC498555	10.5	6.45833	5.58333	8.20833	0.253	-1.814	0.7	0.6	0.345	-1.304	0.53	0.35	0.597	-1.355	0.28	0.077	0.864	-1.473	0.081	0.0081	-0.484	-1.725	0.3	0.18	-0.275	-1.596	0.64	0.47
ENSRNOG00000033993	LOC498705	2.20833	2.58333	3.79167	2.16667	-0.455	-2.462	0.63	0.41	0.007	-2.781	1	1	-0.33	-2.639	0.84	0.63	-0.774	-2.525	0.4	0.15	0.808	-2.601	0.29	0.12	0.312	-2.713	0.81	0.7
ENSRNOG00000050687	LOC498759	0.625	0.875	1.125	1.79167	-0.109	-3.188	1	1	-1.337	-3.194	0.37	0.14	-	-	-	-	-	-	-	-	-0.46	-3.123	0.74	0.64	-0.601	-3.088	0.7	0.38
ENSRNOG00000054336	LOC499306	2.125	0.5	1	1	-	-	-	-	0.998	-3.036	0.46	0.18	1.68	-3.044	0.26	0.033	0.879	-2.998	0.51	0.26	-	-	-	-	-	-	-	-
ENSRNOG00000058912	LOC499407	1.0625	-	1.125	1	-	-	-	-	0.116	-3.255	1	1	-	-	-	-	-0.142	-3.187	1	1	0.298	-3.291	0.93	0.86	-	-	-	-
ENSRNOG00000027979	LOC500354	4.29167	3.29167	3.16667	1.625	0.097	-2.444	1	0.86	1.41	-2.529	0.099	0.0056	0.305	-2.228	0.76	0.67	0.419	-2.293	0.68	0.5	1.025	-2.777	0.21	0.11	1.071	-2.712	0.22	0.048
ENSRNOG00000051928	LOC500827	7.5	5.5	7.125	4.91667	-0.312	-1.787	0.62	0.5	0.62	-1.781	0.33	0.15	0.359	-1.667	0.58	0.48	0.071	-1.599	0.95	0.91	0.578	-1.904	0.29	0.11	0.232	-1.995	0.8	0.57
ENSRNOG00000048976	LOC501467	1.25	-	1.125	-	-	-	-	-	-	-	-	-	-	-	-	-	0.287	-3.157	0.92	1	-	-	-	-	-	-	-	-
ENSRNOG00000030321	LOC502176	4.33333	2.08333	3.5	2.75	-0.625	-2.572	0.47	0.41	0.695	-2.362	0.39	0.22	0.903	-2.362	0.27	0.24	0.31	-2.248	0.74	0.68	0.424	-2.565	0.61	0.48	-0.252	-2.712	0.83	0.83
ENSRNOG00000002314	LOC678813	2.41667	2.125	3.41667	4.5	-0.525	-2.538	0.61	0.35	-0.914	-2.374	0.26	0.099	0.004	-2.644	1	1	-0.526	-2.526	0.6	0.46	-0.344	-2.305	0.63	0.44	-0.918	-2.385	0.24	0.065
ENSRNOG00000048039	LOC679149	9.70833	10.75	13.9583	15.25	-0.346	-0.977	0.41	0.34	-0.619	-0.937	0.12	0.032	-0.203	-1.131	0.77	0.66	-0.531	-1.005	0.22	0.083	-0.056	-0.819	0.86	0.9	-0.439	-0.911	0.23	0.19
ENSRNOG00000047631	LOC679247	8.83333	6.54167	7	5.54167	-0.047	-1.693	0.99	1	0.658	-1.59	0.21	0.1	0.358	-1.456	0.53	0.43	0.323	-1.479	0.54	0.48	0.375	-1.838	0.5	0.33	0.287	-1.82	0.66	0.5
ENSRNOG00000055020	LOC679731	72.5833	63.4167	78.9583	71.75	-0.278	1.365	0.084	0.056	0.02	1.416	0.99	0.93	0.117	1.381	0.61	0.52	-0.147	1.481	0.4	0.39	0.205	1.394	0.19	0.13	-0.115	1.296	0.52	0.44
ENSRNOG00000034106	LOC679748	2.04167	1.375	1.875	2.5	-0.366	-2.946	0.84	0.78	-0.298	-2.781	0.84	0.72	0.357	-2.889	0.88	0.7	-0.005	-2.853	1	1	-0.25	-2.84	0.84	0.67	-0.652	-2.868	0.57	0.34
ENSRNOG00000033559	LOC679794	3.83333	5.75	4.75	4.5	0.348	-1.948	0.56	0.55	-0.257	-2.209	0.75	0.76	-0.699	-1.99	0.29	0.21	-0.344	-2.183	0.67	0.59	0.121	-2.164	0.93	0.8	0.433	-1.977	0.46	0.37
ENSRNOG00000025618	LOC680112	2.125	1.75	1.25	1.75	0.51	-2.995	0.74	0.51	0.317	-2.87	0.84	0.81	0.139	-2.772	0.97	1	0.665	-2.926	0.63	0.48	-0.315	-3.098	0.85	0.73	0.162	-2.936	0.97	0.89
ENSRNOG00000011606	LOC680385	14.2917	9.16667	11.8333	11.875	-0.306	-1.164	0.56	0.4	0.268	-0.88	0.45	0.56	0.553	-0.939	0.28	0.23	0.25	-0.87	0.57	0.59	0.069	-1.097	0.88	0.93	-0.278	-1.173	0.62	0.34
ENSRNOG00000033808	LOC680512	1.45833	1.125	1.45833	1.5	-0.252	-3.103	0.98	0.75	0.104	-3.037	1	1	0.334	-3.019	0.92	0.89	0.1	-3.024	1	1	0.029	-3.124	1	1	-0.238	-3.117	0.96	0.87
ENSRNOG00000032160	LOC680579	3.58333	2.25	3.91667	2.29167	-0.528	-2.447	0.58	0.33	0.594	-2.514	0.58	0.33	0.412	-2.416	0.76	0.49	-0.113	-2.307	0.95	0.87	0.732	-2.548	0.35	0.19	0.153	-2.677	0.93	1
ENSRNOG00000011484	LOC680700	1.625	0.5	0.875	0.625	-	-	-	-	1.266	-3.222	0.42	0.14	1.363	-3.153	0.43	0.11	0.763	-3.129	0.67	0.39	-	-	-	-	-	-	-	-
ENSRNOG00000036647	LOC680907	1.375	1.95833	0.5	0.5	1.748	-3.129	0.16	0.046	-	-	-	-	-0.508	-2.886	0.78	0.47	-	-	-	-	-	-	-	-	1.85	-3.169	0.13	0.012
ENSRNOG00000048881	LOC680910	14.375	12.4583	11.8333	13.625	0.1	-0.997	0.88	0.8	0.086	-0.79	0.84	0.87	0.133	-0.792	0.75	0.79	0.252	-0.864	0.55	0.46	-0.127	-0.988	0.74	0.67	-0.071	-0.914	0.9	0.88
ENSRNOG00000030346	LOC680959	2.33333	1.625	3.29167	2	-0.839	-2.634	0.4	0.18	0.284	-2.74	0.86	0.84	0.421	-2.708	0.83	0.58	-0.428	-2.526	0.7	0.5	0.74	-2.676	0.37	0.22	-0.134	-2.868	1	0.79
ENSRNOG00000021898	LOC681241	4.25	3.45833	2.625	1.625	0.514	-2.482	0.57	0.43	1.391	-2.545	0.11	0.0097	0.158	-2.199	0.94	0.73	0.698	-2.386	0.44	0.19	0.727	-2.883	0.45	0.31	1.205	-2.655	0.14	0.034
ENSRNOG00000023005	LOC681325	2.04167	1	1.375	2.16667	-0.51	-3.159	0.79	0.74	-0.058	-2.842	1	1	0.974	-2.986	0.54	0.24	0.478	-2.946	0.81	0.53	-0.461	-2.998	0.71	0.53	-1.021	-3.035	0.39	0.15
ENSRNOG00000046871	LOC681367	46.125	44.8333	42.5833	46.2917	0.108	0.675	0.79	0.63	0.005	0.797	1	1	-0.029	0.817	0.99	0.9	0.097	0.737	0.71	0.65	-0.057	0.659	0.74	0.75	0.009	0.738	0.95	0.97
ENSRNOG00000050215	LOC682408	0.25	2.125	0.625	0.75	1.635	-2.999	0.19	0.16	-	-	-	-	-2.76	-3.047	0.059	0.0054	-	-	-	-	-	-	-	-	1.546	-3.014	0.18	0.094
ENSRNOG00000048701	LOC682793	7.08333	8.875	5.79167	6.625	0.667	-1.584	0.17	0.054	0.115	-1.66	0.87	0.86	-0.412	-1.416	0.51	0.3	0.267	-1.715	0.69	0.62	-0.108	-1.849	0.87	0.82	0.512	-1.538	0.27	0.19
ENSRNOG00000048698	LOC683961	1.625	1.875	1.33333	1.375	0.644	-2.945	0.6	0.58	0.218	-3.06	0.95	0.9	-0.414	-2.839	0.78	0.73	0.239	-3.048	0.94	0.77	0.011	-3.177	1	1	0.618	-2.96	0.58	0.58
ENSRNOG00000050514	LOC684509	6.45833	4.70833	6.75	8.125	-0.406	-1.851	0.57	0.25	-0.313	-1.579	0.63	0.43	0.339	-1.793	0.7	0.49	-0.065	-1.693	0.99	0.85	-0.213	-1.639	0.65	0.63	-0.669	-1.72	0.23	0.064
ENSRNOG00000045644	LOC684762	2.70833	2.45833	2.79167	4.41667	0.006	-2.612	1	1	-0.691	-2.332	0.39	0.15	-0.009	-2.54	1	1	0.01	-2.583	1	1	-0.668	-2.399	0.31	0.19	-0.697	-2.353	0.33	0.21
ENSRNOG00000059748	LOC684773	1.45833	1.70833	2.125	1.25	-0.13	-2.805	1	0.91	0.318	-3.088	0.88	0.89	-0.34	-2.867	0.85	0.81	-0.476	-2.878	0.74	0.6	0.845	-3.023	0.42	0.22	0.663	-3.012	0.58	0.51
ENSRNOG00000050478	LOC684841	1	1.25	1.5	1.20833	-0.317	-3.074	0.89	0.75	-0.429	-3.253	0.85	0.74	-	-	-	-	-0.8	-3.157	0.62	0.46	0.383	-3.15	0.82	0.6	0.038	-3.17	1	1
ENSRNOG00000061185	LOC684841	1.75	2.625	3.20833	3.375	-0.133	-2.534	0.96	0.84	-0.912	-2.621	0.34	0.11	-0.659	-2.681	0.61	0.35	-0.772	-2.679	0.46	0.2	-0.111	-2.495	0.92	1	-0.277	-2.486	0.79	0.67
ENSRNOG00000049198	LOC684841	4.66667	5.5	5.25	7.66667	0.085	-1.944	0.99	0.84	-0.642	-1.772	0.29	0.071	-0.242	-1.924	0.83	0.58	-0.152	-1.988	0.88	0.83	-0.459	-1.798	0.37	0.24	-0.419	-1.734	0.44	0.29
ENSRNOG00000049331	LOC685048	3.29167	2.375	2.54167	1.875	-0.097	-2.674	1	1	0.824	-2.658	0.43	0.18	0.406	-2.502	0.77	0.63	0.324	-2.525	0.81	0.62	0.538	-2.839	0.59	0.4	0.406	-2.821	0.74	0.68
ENSRNOG00000052565	LOC685095	3.16667	4.33333	3.95833	3.45833	0.2	-2.203	0.86	0.72	-0.101	-2.409	0.96	0.93	-0.513	-2.229	0.59	0.35	-0.3	-2.339	0.76	0.61	0.236	-2.382	0.79	0.67	0.391	-2.273	0.62	0.51
ENSRNOG00000032131	LOC685160	0.625	1	2.08333	0.75	-0.638	-2.994	0.66	0.41	-	-	-	-	-	-	-	-	-1.538	-3.127	0.25	0.062	1.346	-3.176	0.23	0.046	-	-	-	-
ENSRNOG00000047982	LOC685226	2.79167	0.875	1.5	1.83333	-0.467	-3.103	0.81	0.74	0.629	-2.722	0.58	0.38	1.282	-2.775	0.29	0.061	0.822	-2.747	0.46	0.22	-0.168	-3.023	0.96	0.89	-0.675	-3.063	0.63	0.38
ENSRNOG00000023899	LOC685513	25.6667	15.2917	7.75	15.1667	0.967	-1.023	0.25	0.088	0.784	-0.316	0.39	0.25	0.72	-0.241	0.62	0.37	1.684	-0.568	0.057	0.0072	-0.882	-1.11	0.057	0.024	0.05	-0.68	0.87	0.98
ENSRNOG00000029470	LOC685619	221.792	200.625	215.125	216.292	-0.076	2.88	0.43	0.5	0.04	2.995	0.89	0.73	0.074	2.986	0.51	0.6	0.016	2.987	1	0.89	0.059	2.891	0.67	0.46	-0.057	2.889	0.47	0.63
ENSRNOG00000051000	LOC685881	1.125	-	1.625	1.125	-	-	-	-	0.012	-3.225	1	1	-	-	-	-	-0.592	-3.075	0.72	0.48	0.631	-3.151	0.64	0.36	-	-	-	-
ENSRNOG00000005533	LOC686013	-	-	0.875	1.25	-	-	-	-	-	-	-	-	-	-	-	-	-	-	-	-	-0.323	-3.291	0.89	0.84	-	-	-	-
ENSRNOG00000031434	LOC686066	6.66667	2.75	4.16667	3.70833	-0.395	-2.359	0.66	0.5	0.867	-1.985	0.18	0.054	1.051	-1.977	0.13	0.039	0.671	-1.925	0.31	0.1	0.233	-2.35	0.79	0.69	-0.214	-2.432	0.86	0.8
ENSRNOG00000030364	LOC686074	21.4583	18.75	19	13.9167	0.019	-0.421	0.84	1	0.631	-0.493	0.057	0.035	0.123	-0.261	0.91	0.74	0.151	-0.319	0.64	0.67	0.509	-0.677	0.11	0.036	0.49	-0.609	0.14	0.13
ENSRNOG00000047364	LOC687508	2.25	1.875	1.70833	2	0.275	-2.894	0.9	0.69	0.17	-2.822	0.96	0.92	0.059	-2.744	1	1	0.347	-2.852	0.85	0.6	-0.143	-2.974	0.96	0.89	0.092	-2.864	1	1
ENSRNOG00000050028	LOC687560	3.33333	1	0.875	1.875	-	-	-	-	0.76	-2.64	0.49	0.25	1.596	-2.724	0.13	0.055	1.716	-2.787	0.096	0.0094	-0.928	-3.125	0.41	0.28	-0.795	-3.062	0.49	0.6
ENSRNOG00000042847	LOC687707	2.16667	2.04167	0.375	1.125	2.154	-3.129	0.079	0.0077	0.866	-3.009	0.53	0.31	-0.11	-2.744	1	1	2.096	-3.13	0.13	0.023	-	-	-	-	0.936	-3.009	0.42	0.16
ENSRNOG00000045889	LOC688282	2.16667	2.375	3.08333	2.625	-0.161	-2.572	0.96	0.75	-0.215	-2.717	0.9	0.83	-0.321	-2.64	0.84	0.82	-0.468	-2.637	0.69	0.42	0.288	-2.656	0.81	0.66	0.086	-2.653	0.99	1
ENSRNOG00000008516	LOC688684	5.66667	3.5	4.54167	3.04167	-0.264	-2.193	0.86	0.65	0.874	-2.131	0.21	0.059	0.561	-1.987	0.55	0.29	0.31	-1.964	0.69	0.54	0.598	-2.351	0.38	0.21	0.278	-2.388	0.68	0.81
ENSRNOG00000054096	LOC688812	2.41667	2.33333	1.375	3	0.724	-2.873	0.54	0.29	-0.296	-2.571	0.91	0.68	-0.014	-2.608	1	1	0.731	-2.815	0.51	0.52	-0.983	-2.819	0.26	0.084	-0.294	-2.615	0.81	0.73
ENSRNOG00000005178	LOC689081	2.45833	2.83333	5.70833	6.41667	-0.915	-2.185	0.17	0.053	-1.276	-2.115	0.057	0.0016	-0.223	-2.523	0.93	0.76	-1.116	-2.214	0.12	0.011	-0.134	-1.882	0.82	0.81	-1.087	-2.088	0.069	0.0088
ENSRNOG00000037315	LOC689173	1.79167	1.125	0.5	1.125	-	-	-	-	0.755	-3.038	0.61	0.45	0.559	-2.938	0.74	0.67	1.641	-3.132	0.24	0.046	-	-	-	-	0.176	-3.199	1	1
ENSRNOG00000028533	LOC689618	1.125	-	0.75	-	-	-	-	-	-	-	-	-	-	-	-	-	0.606	-3.219	0.75	0.73	-	-	-	-	-	-	-	-
ENSRNOG00000033703	LOC689713	1.375	1.375	1.125	-	0.306	-3.103	0.9	0.88	-	-	-	-	-0.028	-2.99	1	1	0.267	-3.103	0.94	0.89	-	-	-	-	-	-	-	-
ENSRNOG00000052667	LOC689728	8.95833	7.58333	7.58333	6.79167	0.047	-1.532	0.91	1	0.406	-1.504	0.49	0.31	0.158	-1.362	0.95	0.76	0.224	-1.44	0.77	0.73	0.218	-1.686	0.73	0.65	0.247	-1.601	0.57	0.7
ENSRNOG00000037076	LOC689757	1.70833	1.125	1.25	3.16667	-0.085	-3.13	1	1	-0.92	-2.679	0.37	0.1	0.398	-2.99	0.86	0.76	0.324	-3.024	0.88	0.76	-1.209	-2.797	0.14	0.061	-1.331	-2.756	0.15	0.031
ENSRNOG00000030614	LOC689899	10.5	4.66667	8.83333	8.08333	-0.816	-1.676	0.12	0.016	0.361	-1.297	0.43	0.42	1.038	-1.455	0.054	0.0096	0.228	-1.246	0.65	0.57	0.181	-1.495	0.73	0.66	-0.695	-1.737	0.22	0.076
ENSRNOG00000047876	LOC689986	8.29167	5.95833	8.625	3.875	-0.461	-1.611	0.46	0.28	1.082	-1.782	0.058	0.0051	0.389	-1.542	0.55	0.36	-0.061	-1.419	0.99	0.9	1.176	-1.859	0.053	0.0066	0.671	-2.035	0.27	0.1
ENSRNOG00000061895	LOC690045	4.58333	3.41667	3.875	8.375	-0.084	-2.312	1	0.95	-0.855	-1.754	0.31	0.17	0.316	-2.158	0.85	0.73	0.228	-2.186	0.84	0.78	-1.05	-1.882	0.15	0.05	-1.193	-1.843	0.19	0.075
ENSRNOG00000009240	LOC690096	4.375	3.75	2.5	2.91667	0.6	-2.447	0.47	0.34	0.545	-2.329	0.58	0.31	0.12	-2.156	0.99	0.83	0.736	-2.371	0.41	0.17	-0.156	-2.64	0.9	0.92	0.407	-2.403	0.62	0.47
ENSRNOG00000045646	LOC690126	-	1.125	1.375	-	-0.08	-3.129	1	1	-	-	-	-	-	-	-	-	-	-	-	-	-	-	-	-	-	-	-	-
ENSRNOG00000053155	LOC690171	1.25	2.375	1.75	2.125	0.421	-2.801	0.76	0.49	-0.599	-2.964	0.69	0.35	-0.889	-2.838	0.53	0.13	-0.446	-3	0.8	0.51	-0.12	-2.929	0.97	0.89	0.258	-2.776	0.88	0.59
ENSRNOG00000032771	LOC690335	1.70833	2.375	3	2.625	-0.214	-2.593	0.9	0.84	-0.636	-2.783	0.6	0.28	-0.615	-2.75	0.67	0.44	-0.817	-2.723	0.46	0.15	0.208	-2.638	0.87	0.81	-0.044	-2.654	1	1
ENSRNOG00000025261	LOC691254	7.20833	8.91667	11.125	9.16667	-0.261	-1.234	0.6	0.42	-0.374	-1.472	0.43	0.4	-0.423	-1.44	0.45	0.33	-0.665	-1.349	0.13	0.083	0.324	-1.277	0.45	0.3	0.022	-1.353	1	1
ENSRNOG00000023452	LOC691354	6.58333	2.83333	4.83333	4.875	-0.693	-2.278	0.34	0.18	0.436	-1.859	0.53	0.29	1.107	-1.991	0.11	0.013	0.425	-1.855	0.53	0.35	0.045	-2.111	1	0.94	-0.688	-2.273	0.32	0.19
ENSRNOG00000032130	LOC691427	11.3333	9.625	11.0417	14.4167	-0.145	-1.209	0.82	0.66	-0.324	-0.907	0.48	0.22	0.169	-1.102	0.78	0.69	0.035	-1.083	0.96	1	-0.325	-1.009	0.34	0.25	-0.51	-1.016	0.19	0.055
ENSRNOG00000013097	LOC691485	2.66667	3.54167	4.625	5.95833	-0.326	-2.26	0.7	0.72	-1.098	-2.155	0.11	0.0095	-0.436	-2.427	0.78	0.47	-0.742	-2.338	0.39	0.19	-0.343	-2.035	0.54	0.45	-0.724	-2.087	0.22	0.13
ENSRNOG00000028473	LOC691551	1.66667	1	3.20833	1.125	-1.292	-2.781	0.19	0.04	0.601	-3.087	0.73	0.52	0.444	-2.989	0.86	0.66	-0.847	-2.699	0.41	0.15	1.476	-2.882	0.09	0.013	0.141	-3.201	1	1
ENSRNOG00000019280	LOC691722	27.75	28.6667	24.7917	28.7083	0.247	0.009	0.35	0.28	-0.05	0.116	0.82	0.91	-0.121	0.16	0.7	0.7	0.137	0.011	0.72	0.55	-0.157	-0.034	0.48	0.47	0.051	0.112	0.89	0.87
ENSRNOG00000026982	LOC691921	144.875	127.875	142.667	151	-0.126	2.271	0.32	0.27	-0.054	2.436	0.65	0.71	0.107	2.364	0.47	0.49	-0.002	2.391	0.97	1	-0.017	2.343	0.8	0.89	-0.183	2.319	0.096	0.11
ENSRNOG00000021401	Lpar5	23.625	21.9583	31.4583	23.3333	-0.484	0.016	0.14	0.047	0.02	-0.122	1	0.95	0.028	-0.113	1	0.92	-0.435	0.078	0.13	0.056	0.493	-0.005	0.12	0.04	-0.031	-0.191	0.98	0.94
ENSRNOG00000012611	Lpxn	190.958	196.792	206.833	202.625	-0.039	2.841	0.77	0.71	-0.082	2.842	0.47	0.51	-0.117	2.866	0.43	0.34	-0.141	2.853	0.25	0.19	0.094	2.817	0.45	0.26	0.015	2.831	0.96	0.9
ENSRNOG00000001774	Lrch3	568.208	568.542	526.167	573.125	0.142	4.271	0.16	0.09	-0.007	4.369	0.8	0.97	-0.073	4.408	0.64	0.55	0.085	4.304	0.65	0.46	-0.057	4.233	0.44	0.49	0.044	4.336	0.82	0.61
ENSRNOG00000037466	Lrcol1	-	-	1	1.125	-	-	-	-	-	-	-	-	-	-	-	-	-	-	-	-	-0.027	-3.291	1	1	-	-	-	-
ENSRNOG00000025053	Lrp1	17466.3	16230.9	16886.1	16733.3	-0.025	9.185	0.6	0.69	0.068	9.27	0.36	0.36	0.033	9.292	0.48	0.7	0.024	9.272	0.77	0.78	0.079	9.163	0.19	0.12	0.014	9.183	1	0.81
ENSRNOG00000030243	Lrp1b	136.333	144.417	157.542	131.5	-0.088	2.425	0.81	0.83	0.066	2.286	0.93	0.87	-0.153	2.4	0.63	0.73	-0.226	2.416	0.49	0.63	0.327	2.32	0.35	0.26	0.195	2.299	0.5	0.36
ENSRNOG00000028357	Lrrc14b	9.70833	6.70833	11.8333	11.2083	-0.769	-1.335	0.076	0.0084	-0.201	-1.157	0.71	0.6	0.468	-1.392	0.42	0.21	-0.288	-1.13	0.57	0.34	0.127	-1.124	0.82	0.72	-0.687	-1.362	0.11	0.05
ENSRNOG00000022565	Lrrc25	23.2083	12.125	13.125	14.2917	-0.068	-0.943	0.97	0.84	0.701	-0.422	0.14	0.047	0.859	-0.439	0.095	0.021	0.791	-0.46	0.058	0.014	-0.063	-0.896	0.83	0.9	-0.176	-0.88	0.75	0.65
ENSRNOG00000015310	Lrrc32	100.583	71.5417	76.2917	103.167	-0.065	1.427	1	0.81	-0.036	1.91	1	0.93	0.422	1.72	0.46	0.26	0.365	1.71	0.36	0.26	-0.368	1.648	0.069	0.049	-0.476	1.666	0.16	0.054
ENSRNOG00000042025	Lrrc37a	14.5833	9.125	12.8333	10.1667	-0.466	-1.141	0.25	0.16	0.53	-0.98	0.41	0.13	0.608	-0.984	0.29	0.13	0.175	-0.853	0.89	0.65	0.385	-1.13	0.33	0.15	-0.123	-1.294	0.79	0.87
ENSRNOG00000006498	Lrrc69	1.54167	0.5625	1.125	1.66667	-	-	-	-	-0.191	-3.01	0.94	0.9	0.966	-3.156	0.63	0.32	0.287	-3.102	0.93	0.75	-0.445	-3.125	0.75	0.61	-1.179	-3.172	0.4	0.16
ENSRNOG00000027286	Lrrc75a	141.333	114.708	134.583	137.75	-0.2	2.153	0.12	0.1	0.039	2.351	0.98	0.79	0.228	2.271	0.12	0.12	0.043	2.33	0.87	0.76	0.029	2.236	0.99	0.8	-0.209	2.177	0.058	0.11
ENSRNOG00000009555	Lrriq3	22.1667	19.4583	15.5417	21.875	0.363	-0.541	0.24	0.21	0.024	-0.215	1	0.95	0.111	-0.236	0.85	0.71	0.484	-0.42	0.17	0.13	-0.428	-0.505	0.11	0.1	-0.102	-0.319	0.79	0.65
ENSRNOG00000032989	Lrrn4	1.125	1.58333	1.375	1.83333	0.181	-3.021	0.98	0.88	-0.698	-3.061	0.67	0.57	-0.57	-3.04	0.78	0.53	-0.357	-3.13	0.87	0.76	-0.302	-3.047	0.86	0.79	-0.129	-2.96	0.99	1
ENSRNOG00000023434	Lrtomt	-	0.875	0.625	1.5	-	-	-	-	-	-	-	-	-	-	-	-	-	-	-	-	-0.975	-3.291	0.47	0.4	-0.717	-3.198	0.63	0.57
ENSRNOG00000039110	Lsmem1	0.875	0.875	-	1.125	-	-	-	-	-0.165	-3.255	1	0.86	-	-	-	-	-	-	-	-	-	-	-	-	-0.009	-3.229	1	1
ENSRNOG00000000838	Lta	1.66667	0.875	1.75	0.25	-0.755	-3.101	0.61	0.37	2.401	-3.256	0.12	0.012	0.802	-3.017	0.63	0.52	0.063	-2.924	1	1	-	-	-	-	-	-	-	-
ENSRNOG00000020399	Ltb4r	1.41667	1.125	0.75	0.875	-	-	-	-	0.709	-3.195	0.7	0.47	0.085	-3.015	1	1	0.79	-3.186	0.65	0.33	-	-	-	-	0.597	-3.229	0.73	0.54
ENSRNOG00000001602	Ltn1	1947.33	1902.71	1936.92	2024	0.007	6.078	0.9	0.9	-0.05	6.165	0.39	0.42	-0.04	6.164	0.65	0.55	-0.017	6.128	0.79	0.8	0.003	6.078	0.88	0.97	-0.031	6.115	0.62	0.52
ENSRNOG00000053337	Ly49s6	0.875	0.875	-	1.625	-	-	-	-	-1.065	-3.168	0.46	0.27	-	-	-	-	-	-	-	-	-	-	-	-	-0.747	-3.116	0.6	0.39
ENSRNOG00000027516	Ly6g5b	12.9167	9.5	9.125	8.54167	0.106	-1.341	0.89	0.85	0.604	-1.124	0.17	0.055	0.384	-1.018	0.41	0.26	0.504	-1.093	0.25	0.11	0.137	-1.453	0.83	0.75	0.204	-1.373	0.73	0.64
ENSRNOG00000027225	Ly6g6f	1.95833	2.5	2.625	2.83333	0.006	-2.651	1	1	-0.619	-2.736	0.51	0.55	-0.528	-2.739	0.67	0.62	-0.487	-2.782	0.64	0.68	-0.101	-2.658	0.96	1	-0.133	-2.614	0.93	1
ENSRNOG00000002950	Lyl1	56.25	43.5	50.5	50.6667	-0.177	0.787	0.43	0.33	0.159	1.002	0.47	0.51	0.297	0.954	0.15	0.17	0.133	0.998	0.48	0.56	0.06	0.84	0.87	0.76	-0.158	0.795	0.43	0.42
ENSRNOG00000048840	Magea8	1.66667	1.5	3.29167	2.29167	-0.942	-2.694	0.32	0.14	-0.386	-2.803	0.78	0.63	0.123	-2.887	1	0.9	-0.81	-2.66	0.42	0.2	0.456	-2.639	0.61	0.47	-0.527	-2.844	0.65	0.49
ENSRNOG00000061779	Man2b2	132.708	110.625	126.167	112.042	-0.152	2.082	0.35	0.19	0.248	2.164	0.12	0.1	0.188	2.201	0.27	0.21	0.047	2.239	0.79	0.79	0.233	2.045	0.095	0.05	0.039	2.001	0.82	0.78
ENSRNOG00000036925	Mansc4	2	0.125	0.875	0.625	-	-	-	-	1.535	-3.139	0.27	0.089	2.978	-3.154	0.066	0.0037	1.177	-3.074	0.38	0.22	-	-	-	-	-	-	-	-
ENSRNOG00000014089	Map3k2	172.583	201.25	191.125	191.917	0.107	2.8	0.58	0.54	-0.146	2.729	0.4	0.63	-0.292	2.812	0.15	0.31	-0.17	2.722	0.44	0.6	0.06	2.721	0.79	0.72	0.127	2.807	0.23	0.25
ENSRNOG00000002412	Mapk7	1.125	1.5	1.375	1.125	0.114	-3.047	1	0.9	-0.006	-3.223	1	1	-0.46	-3.066	0.86	0.63	-0.348	-3.13	0.87	0.89	0.374	-3.205	0.82	0.87	0.431	-3.141	0.82	0.74
ENSRNOG00000016291	Marveld3	2	-	-	0.75	-	-	-	-	1.193	-3.165	0.46	0.23	-	-	-	-	-	-	-	-	-	-	-	-	-	-	-	-
ENSRNOG00000011258	Masp2	5.16667	4.29167	6.16667	4.33333	-0.462	-1.958	0.45	0.46	0.229	-2.027	0.8	0.7	0.212	-1.99	0.8	0.77	-0.253	-1.847	0.72	0.69	0.515	-2	0.38	0.31	-0.013	-2.156	1	1
ENSRNOG00000011351	Mat1a	4.95833	2.70833	1.95833	2.41667	0.483	-2.693	0.71	0.5	1.056	-2.313	0.18	0.03	0.768	-2.196	0.34	0.18	1.25	-2.339	0.11	0.012	-0.168	-2.819	0.92	0.81	0.28	-2.652	0.87	0.68
ENSRNOG00000056141	Matn3	3.125	3	3.04167	3.5	0.101	-2.431	0.96	1	-0.184	-2.408	0.87	0.8	-0.118	-2.379	0.91	1	0.015	-2.456	1	1	-0.128	-2.463	0.94	0.85	-0.051	-2.386	1	0.84
ENSRNOG00000046191	Mb21d1	5.54167	4.5	8.04167	7.04167	-0.733	-1.769	0.18	0.065	-0.307	-1.752	0.73	0.45	0.204	-1.907	0.79	0.84	-0.515	-1.665	0.43	0.18	0.248	-1.646	0.62	0.57	-0.526	-1.864	0.38	0.22
ENSRNOG00000030102	Mboat4	14.9167	16.0833	10.5417	13.4167	0.631	-0.89	0.1	0.058	0.165	-0.79	0.74	0.64	-0.175	-0.626	0.75	0.62	0.473	-0.909	0.33	0.22	-0.27	-1.067	0.53	0.43	0.319	-0.773	0.39	0.22
ENSRNOG00000038193	Mc1r	1.1875	1.75	-	1.25	-	-	-	-	0.118	-3.142	1	1	-0.452	-2.96	0.85	0.45	-	-	-	-	-	-	-	-	0.553	-3.06	0.73	0.43
ENSRNOG00000028259	Mcemp1	1.25	1.125	1.75	2.125	-0.435	-3.047	0.81	0.64	-0.615	-3.009	0.67	0.53	-0.008	-3.096	1	1	-0.441	-3.047	0.8	0.69	-0.142	-2.974	0.96	1	-0.621	-3.01	0.65	0.44
ENSRNOG00000039588	Mcidas	2.54167	0.875	0.625	0.375	-	-	-	-	2.448	-3.063	0.051	0.002	1.117	-2.844	0.41	0.11	1.759	-2.975	0.14	0.011	-	-	-	-	-	-	-	-
ENSRNOG00000001272	Mcm3ap	2215.21	2249.75	2332.96	2389.38	-0.02	6.333	0.73	0.73	-0.104	6.378	0.081	0.057	-0.095	6.379	0.26	0.12	-0.1	6.356	0.15	0.098	0.032	6.332	0.72	0.5	-0.029	6.355	0.55	0.54
ENSRNOG00000015024	Mcoln3	9.25	4.66667	5.5	8.04167	-0.189	-1.984	0.84	0.75	0.193	-1.399	0.8	0.65	0.874	-1.582	0.14	0.023	0.694	-1.573	0.21	0.057	-0.468	-1.737	0.33	0.2	-0.7	-1.748	0.19	0.067
ENSRNOG00000024785	Mcpt3	2.29167	1.125	0.625	1.625	-	-	-	-	0.473	-2.827	0.76	0.64	0.819	-2.841	0.52	0.52	1.634	-3	0.2	0.084	-1.152	-3.234	0.34	0.28	-0.381	-3.062	0.8	0.78
ENSRNOG00000049096	Mcpt8l2	0.875	-	-	1.75	-	-	-	-	-1.026	-3.193	0.52	0.39	-	-	-	-	-	-	-	-	-	-	-	-	-	-	-	-
ENSRNOG00000009696	Mdm4	1247.71	1113.54	1320.83	1255.46	-0.215	5.42	0.05	0.023	-0.003	5.5	0.8	1	0.091	5.458	0.75	0.62	-0.107	5.532	0.48	0.56	0.139	5.459	0.34	0.15	-0.116	5.385	0.14	0.18
ENSRNOG00000013933	Med27	600.333	614.708	605.333	601.042	0.056	4.428	0.49	0.45	0.004	4.443	0.93	0.98	-0.107	4.505	0.3	0.23	-0.036	4.444	0.74	0.66	0.074	4.368	0.47	0.27	0.09	4.428	0.26	0.25
ENSRNOG00000014618	Med31	599.208	520.458	520	562.083	0.034	4.199	0.71	0.65	0.097	4.394	0.37	0.26	0.13	4.384	0.18	0.17	0.178	4.336	0.065	0.024	-0.046	4.211	0.43	0.42	-0.053	4.26	0.49	0.44
ENSRNOG00000007053	Med7	338.667	341.833	321.917	352.167	0.117	3.551	0.25	0.18	-0.05	3.648	0.63	0.66	-0.084	3.671	0.62	0.46	0.049	3.579	0.69	0.67	-0.064	3.529	0.37	0.45	0.013	3.62	1	0.9
ENSRNOG00000020400	Mef2b	4.25	5.08333	4.625	6.75	0.246	-2.048	0.72	0.76	-0.669	-1.913	0.28	0.14	-0.371	-2.014	0.64	0.59	-0.114	-2.153	0.94	0.88	-0.523	-1.952	0.3	0.22	-0.303	-1.825	0.64	0.41
ENSRNOG00000026596	Meikin	1.375	-	-	1.25	-	-	-	-	0.009	-3.169	1	1	-	-	-	-	-	-	-	-	-	-	-	-	-	-	-	-
ENSRNOG00000014711	Meiob	1.875	0.125	1.5	1.6875	-	-	-	-	0.246	-2.894	0.9	0.83	2.983	-3.129	0.067	0.0073	0.455	-2.947	0.67	0.83	-0.216	-3.097	0.84	1	-	-	-	-
ENSRNOG00000011022	Mep1a	18	13.7917	14.625	18.875	-0.04	-0.813	0.96	0.94	-0.06	-0.442	0.9	0.87	0.311	-0.581	0.44	0.33	0.287	-0.604	0.46	0.38	-0.311	-0.649	0.29	0.19	-0.392	-0.624	0.23	0.1
ENSRNOG00000001387	Mepce	2.66667	2.33333	3.08333	1.66667	-0.207	-2.556	0.91	0.85	0.671	-2.762	0.57	0.43	0.028	-2.544	1	1	-0.168	-2.528	0.91	0.87	0.872	-2.776	0.3	0.21	0.626	-2.8	0.54	0.43
ENSRNOG00000055143	Metazoa_SRP	0.5	1.75	1.25	0.375	0.611	-2.969	0.66	0.57	-	-	-	-	-1.857	-3.095	0.2	0.061	-	-	-	-	-	-	-	-	2.156	-3.198	0.084	0.021
ENSRNOG00000055587	Metazoa_SRP	-	1.625	2	0.875	-0.13	-2.895	0.99	1	-	-	-	-	-	-	-	-	-	-	-	-	1.142	-3.15	0.31	0.089	0.977	-3.142	0.46	0.2
ENSRNOG00000030830	Mex3d	336.167	316.625	293	306.292	0.145	3.432	0.13	0.11	0.141	3.544	0.17	0.15	0.014	3.611	0.89	0.91	0.174	3.509	0.12	0.07	0.003	3.362	1	1	0.108	3.467	0.22	0.21
ENSRNOG00000002382	Mfap4	2.45833	1.375	1.33333	0.875	0.181	-3.074	0.98	1	1.469	-2.96	0.2	0.032	0.701	-2.768	0.6	0.34	0.898	-2.852	0.44	0.13	0.598	-3.29	0.71	0.56	0.742	-3.198	0.62	0.46
ENSRNOG00000048016	Mff	4.625	2	2.95833	2.66667	-0.304	-2.653	0.83	0.61	0.767	-2.3	0.34	0.1	1.009	-2.3	0.25	0.045	0.71	-2.277	0.37	0.17	0.089	-2.638	1	1	-0.261	-2.675	0.85	0.71
ENSRNOG00000015685	Mfsd3	370.625	324.417	323	364.333	0.042	3.518	0.65	0.66	0.03	3.737	0.93	0.82	0.119	3.7	0.26	0.29	0.175	3.649	0.082	0.085	-0.111	3.559	0.088	0.19	-0.11	3.611	0.15	0.22
ENSRNOG00000037712	Mfsd6l	3.83333	1.625	2.625	2.20833	-0.578	-2.759	0.6	0.49	0.758	-2.526	0.42	0.17	1.016	-2.521	0.3	0.083	0.458	-2.439	0.68	0.41	0.338	-2.756	0.74	0.7	-0.279	-2.865	0.86	0.78
ENSRNOG00000039568	Mgat4e	1.66667	1.5	1.91667	1.75	-0.31	-2.943	0.84	0.9	0.071	-2.939	1	1	0.149	-2.911	0.93	1	-0.117	-2.878	0.99	0.91	0.228	-2.975	0.9	0.89	-0.097	-3.009	0.97	1
ENSRNOG00000019542	MGC108823	25	18.5417	23.4583	27.7083	-0.309	-0.302	0.37	0.25	-0.144	0.015	0.59	0.68	0.38	-0.189	0.54	0.31	0.066	-0.102	0.98	0.82	-0.175	-0.094	0.47	0.37	-0.528	-0.169	0.062	0.043
ENSRNOG00000000720	MGC95208	131.167	129.875	128.042	146.083	0.047	2.201	0.86	0.69	-0.145	2.345	0.34	0.26	-0.052	2.303	0.98	0.71	0.014	2.245	0.9	0.96	-0.123	2.245	0.25	0.24	-0.116	2.302	0.27	0.33
ENSRNOG00000028196	Mgme1	127.292	109.292	109	125.208	0.038	1.967	0.85	0.78	0.031	2.21	0.88	0.85	0.146	2.162	0.32	0.28	0.199	2.112	0.18	0.1	-0.132	2.021	0.24	0.2	-0.135	2.073	0.29	0.22
ENSRNOG00000005695	Mgp	506.292	231.458	279.583	339.375	-0.244	3.185	0.67	0.35	0.587	3.937	0.32	0.12	1.067	3.777	0.12	0.0073	0.834	3.825	0.11	0.01	-0.214	3.41	0.36	0.28	-0.501	3.346	0.28	0.091
ENSRNOG00000057645	Micb	42.2083	34.5417	34.5833	43.2917	0.034	0.376	0.96	0.93	-0.03	0.692	0.9	0.92	0.21	0.594	0.44	0.36	0.259	0.546	0.32	0.25	-0.254	0.492	0.24	0.22	-0.261	0.54	0.23	0.21
ENSRNOG00000024139	Miip	3.91667	4.375	4.58333	3.33333	-0.021	-2.092	1	1	0.188	-2.314	0.9	0.72	-0.263	-2.116	0.76	0.75	-0.267	-2.157	0.76	0.61	0.49	-2.291	0.47	0.32	0.432	-2.247	0.53	0.44
ENSRNOG00000042524	Milr1	8.875	6.125	7.41667	7.20833	-0.251	-1.695	0.69	0.64	0.303	-1.491	0.63	0.38	0.461	-1.511	0.46	0.24	0.23	-1.464	0.76	0.53	0.118	-1.667	0.86	0.84	-0.177	-1.724	0.79	0.71
ENSRNOG00000011287	Minpp1	733.792	690.417	661.167	704.5	0.094	4.575	0.25	0.14	0.064	4.702	0.6	0.41	0.015	4.732	0.87	0.88	0.124	4.653	0.21	0.073	-0.025	4.545	0.62	0.68	0.028	4.625	0.8	0.7
ENSRNOG00000035599	Mir101a	7.95833	7.83333	10.3333	7.45833	-0.361	-1.373	0.48	0.32	0.097	-1.52	0.91	0.87	-0.022	-1.448	1	0.96	-0.373	-1.335	0.51	0.25	0.507	-1.451	0.26	0.15	0.103	-1.566	0.9	0.86
ENSRNOG00000035496	Mir103-2	2.375	3.20833	3.54167	1.5	-0.035	-2.409	1	1	0.655	-2.891	0.64	0.35	-0.559	-2.517	0.62	0.49	-0.587	-2.543	0.54	0.29	1.253	-2.755	0.12	0.02	1.189	-2.733	0.19	0.069
ENSRNOG00000035593	Mir124-3	-	1.5	1.5	-	0.161	-2.969	0.98	1	-	-	-	-	-	-	-	-	-	-	-	-	-	-	-	-	-	-	-	-
ENSRNOG00000035572	Mir125a	0.625	-	1.75	0.375	-	-	-	-	-	-	-	-	-	-	-	-	-1.408	-3.157	0.32	0.12	2.033	-3.291	0.099	0.025	-	-	-	-
ENSRNOG00000035550	Mir125b1	2.16667	1	1.125	1.25	0.044	-3.159	1	1	0.815	-2.939	0.51	0.38	0.818	-2.867	0.58	0.35	0.851	-2.926	0.49	0.36	-0.003	-3.233	1	1	0.007	-3.171	1	1
ENSRNOG00000035502	Mir125b2	2.04167	2.70833	3	3.95833	-0.086	-2.571	0.96	1	-0.965	-2.495	0.27	0.052	-0.508	-2.656	0.78	0.44	-0.532	-2.662	0.64	0.36	-0.397	-2.43	0.59	0.42	-0.53	-2.414	0.46	0.46
ENSRNOG00000035626	Mir134	1.5	0.875	0.75	0.75	-	-	-	-	0.9	-3.224	0.6	0.33	0.525	-3.096	0.81	0.75	0.8	-3.187	0.66	0.33	-	-	-	-	-	-	-	-
ENSRNOG00000035609	Mir140	2.875	0.5	1.5625	1.5	-	-	-	-	0.923	-2.782	0.39	0.27	2.181	-2.867	0.082	0.019	0.832	-2.745	0.45	0.31	0.135	-3.098	1	1	-	-	-	-
ENSRNOG00000035633	Mir142	6.16667	3.875	5.04167	5.83333	-0.285	-2.091	0.73	0.63	0.068	-1.823	1	0.9	0.491	-1.926	0.55	0.28	0.217	-1.877	0.83	0.6	-0.113	-1.976	0.89	0.82	-0.441	-2.026	0.51	0.34
ENSRNOG00000035603	Mir143	3.04167	2.125	3.16667	3.20833	-0.461	-2.593	0.65	0.53	-0.013	-2.442	1	1	0.444	-2.523	0.71	0.54	-0.008	-2.439	1	1	0.026	-2.513	1	1	-0.478	-2.595	0.62	0.55
ENSRNOG00000046475	Mir148a	1	-	1.25	-	-	-	-	-	-	-	-	-	-	-	-	-	-0.146	-3.187	1	0.88	-	-	-	-	-	-	-	-
ENSRNOG00000035569	Mir181c	1.75	-	-	0.5	-	-	-	-	1.598	-3.225	0.3	0.094	-	-	-	-	-	-	-	-	-	-	-	-	-	-	-	-
ENSRNOG00000036417	Mir181d	1.375	-	-	1	-	-	-	-	0.446	-3.196	0.86	0.75	-	-	-	-	-	-	-	-	-	-	-	-	-	-	-	-
ENSRNOG00000035585	Mir185	1.125	-	-	1.25	-	-	-	-	-0.143	-3.196	1	1	-	-	-	-	-	-	-	-	-	-	-	-	-	-	-	-
ENSRNOG00000046587	Mir193b	0.5	0.5	1.6875	-	-1.428	-3.187	0.3	0.098	-	-	-	-	-	-	-	-	-1.604	-3.215	0.29	0.049	-	-	-	-	-	-	-	-
ENSRNOG00000044615	Mir1949	1.375	0.625	1.625	-	-1.057	-3.187	0.48	0.26	-	-	-	-	-	-	-	-	-0.309	-3.072	0.87	1	-	-	-	-	-	-	-	-
ENSRNOG00000035472	Mir204	0.25	2.125	0	0.125	4.209	-3.133	0.053	0.0012	-	-	-	-	-2.709	-3.045	0.14	0.026	-	-	-	-	-	-	-	-	3.304	-3.145	0.083	0.0072
ENSRNOG00000035596	Mir207	12.25	14.2917	9.66667	9.70833	0.61	-1.016	0.098	0.038	0.337	-1.109	0.49	0.31	-0.301	-0.815	0.5	0.4	0.317	-1.107	0.52	0.31	0.057	-1.341	0.96	0.91	0.617	-1.022	0.08	0.046
ENSRNOG00000035501	Mir24-2	8.08333	6.375	6.29167	4.25	0.077	-1.769	0.94	1	0.882	-1.79	0.13	0.018	0.239	-1.552	0.76	0.5	0.327	-1.619	0.61	0.4	0.588	-2.033	0.3	0.13	0.62	-1.961	0.29	0.12
ENSRNOG00000035531	Mir25	2.79167	2.75	5.33333	2.79167	-0.858	-2.202	0.2	0.084	-0.002	-2.548	1	1	-0.085	-2.483	1	0.84	-0.93	-2.201	0.2	0.039	0.962	-2.276	0.11	0.023	0.061	-2.557	1	0.92
ENSRNOG00000035586	Mir301a	4.54167	2.33333	3.25	1.625	-0.238	-2.554	0.9	0.67	1.465	-2.51	0.083	0.0041	0.714	-2.295	0.47	0.17	0.488	-2.288	0.57	0.4	1.003	-2.796	0.24	0.067	0.73	-2.822	0.47	0.33
ENSRNOG00000035409	Mir3068	1.5	0.75	2.25	0.625	-1.312	-3.02	0.27	0.073	1.118	-3.254	0.52	0.24	0.715	-3.126	0.73	0.45	-0.591	-2.899	0.67	0.38	1.734	-3.15	0.1	0.025	-	-	-	-
ENSRNOG00000059872	Mir3068	2.70833	2.29167	2.375	1.125	0.048	-2.675	1	1	1.162	-2.914	0.33	0.12	-0.002	-2.6	1	1	0.065	-2.66	1	0.93	1.132	-2.999	0.24	0.11	1.143	-2.937	0.27	0.11
ENSRNOG00000046704	Mir3099	2.70833	1.125	1.3125	0.5	-0.085	-3.13	1	1	2.207	-3.009	0.059	0.0071	1.044	-2.792	0.41	0.18	0.965	-2.83	0.4	0.23	-	-	-	-	-	-	-	-
ENSRNOG00000053467	Mir30b	1.41667	2.5	2.58333	1.5	0.126	-2.613	0.97	0.93	-0.092	-3.084	1	1	-0.994	-2.766	0.37	0.31	-0.892	-2.851	0.42	0.25	0.827	-2.905	0.38	0.17	0.895	-2.82	0.38	0.27
ENSRNOG00000035562	Mir30c2	0.5	1.375	2.20833	0.5	-0.491	-2.895	0.69	0.72	-	-	-	-	-	-	-	-	-1.946	-3.101	0.13	0.041	1.993	-3.177	0.091	0.012	-	-	-	-
ENSRNOG00000035611	Mir30d	1	1.5	1.625	0.875	-0.05	-2.969	1	1	-	-	-	-	-0.705	-3.068	0.7	0.51	-0.742	-3.102	0.64	0.4	0.943	-3.204	0.44	0.26	0.854	-3.17	0.54	0.32
ENSRNOG00000035629	Mir320a	1	-	1.5	-	-	-	-	-	-	-	-	-	-	-	-	-	-0.543	-3.158	0.79	0.63	-	-	-	-	-	-	-	-
ENSRNOG00000036413	Mir328	2.04167	0.875	1.875	1.25	-0.829	-3.047	0.73	0.32	0.637	-3.009	0.67	0.44	0.773	-2.963	0.65	0.33	0.03	-2.873	1	1	0.655	-3.096	0.71	0.39	-0.151	-3.2	1	1
ENSRNOG00000035565	Mir330	2.83333	1.125	2.16667	2.29167	-0.752	-2.969	0.58	0.39	0.372	-2.622	0.76	0.6	1.191	-2.729	0.3	0.069	0.458	-2.641	0.66	0.6	-0.048	-2.839	0.99	1	-0.84	-2.937	0.46	0.24
ENSRNOG00000035459	Mir336	5.875	8.16667	10.125	6.41667	-0.26	-1.344	0.63	0.5	-0.139	-1.807	0.8	0.88	-0.545	-1.601	0.31	0.37	-0.813	-1.51	0.079	0.064	0.708	-1.529	0.097	0.018	0.406	-1.614	0.44	0.31
ENSRNOG00000035527	Mir337	2.375	1.75	1.875	0.5	0.071	-2.895	1	1	1.963	-3.112	0.13	0.016	0.185	-2.767	0.96	0.93	0.274	-2.829	0.91	0.73	1.714	-3.261	0.15	0.057	1.744	-3.198	0.16	0.046
ENSRNOG00000035479	Mir339	5.875	3.375	4.125	6.58333	-0.247	-2.324	0.77	0.8	-0.124	-1.77	0.94	0.77	0.749	-2.015	0.27	0.22	0.527	-1.988	0.45	0.26	-0.609	-2.022	0.27	0.18	-0.877	-2.044	0.12	0.11
ENSRNOG00000046685	Mir344a-2	1.125	1.375	-	1	-	-	-	-	0.282	-3.225	0.94	0.87	-0.322	-3.041	0.93	0.76	-	-	-	-	-	-	-	-	0.582	-3.17	0.72	0.45
ENSRNOG00000035618	Mir345	4.91667	4.41667	3.5	3.66667	0.511	-2.247	0.51	0.41	0.462	-2.134	0.55	0.44	0.046	-1.968	0.96	1	0.585	-2.163	0.43	0.27	-0.081	-2.43	0.94	1	0.396	-2.214	0.62	0.52
ENSRNOG00000036516	Mir349	1.4375	0.625	1.125	-	-	-	-	-	-	-	-	-	0.962	-3.156	0.63	0.33	0.4	-3.129	0.84	0.88	-	-	-	-	-	-	-	-
ENSRNOG00000050508	Mir3552	2.75	1	1.125	0.75	-0.104	-3.188	1	1	1.804	-2.936	0.11	0.0067	1.264	-2.791	0.3	0.05	1.175	-2.829	0.29	0.053	-	-	-	-	-	-	-	-
ENSRNOG00000050512	Mir3568	6.54167	7.125	6.45833	4.16667	0.17	-1.674	0.83	0.71	0.623	-1.925	0.38	0.16	-0.189	-1.607	0.79	0.77	-0.015	-1.71	1	1	0.666	-1.999	0.22	0.078	0.793	-1.889	0.15	0.08
ENSRNOG00000048292	Mir3593	4.79167	7.29167	5.875	6.29167	0.353	-1.716	0.59	0.49	-0.367	-1.891	0.61	0.43	-0.662	-1.745	0.32	0.24	-0.294	-1.924	0.68	0.6	-0.03	-1.862	1	0.95	0.269	-1.693	0.65	0.57
ENSRNOG00000035615	Mir370	1.5	1	2.04167	0.75	-1.021	-3.02	0.4	0.3	0.897	-3.222	0.6	0.38	0.519	-3.094	0.8	0.76	-0.475	-2.922	0.74	0.68	1.409	-3.15	0.19	0.058	-	-	-	-
ENSRNOG00000035484	Mir425	5.41667	7.25	3.29167	5.5	1.171	-1.969	0.067	0.011	-0.013	-1.913	1	1	-0.491	-1.699	0.5	0.34	0.699	-2.132	0.36	0.19	-0.665	-2.206	0.28	0.11	0.451	-1.774	0.43	0.31
ENSRNOG00000036249	Mir485	4.125	3.08333	3.41667	3.70833	0.043	-2.411	1	1	0.124	-2.241	0.94	0.89	0.243	-2.235	0.86	0.74	0.286	-2.292	0.77	0.73	-0.132	-2.414	0.89	0.85	-0.136	-2.354	0.94	0.85
ENSRNOG00000036499	Mir540	1.25	-	1.25	-	-	-	-	-	-	-	-	-	-	-	-	-	-0.098	-3.128	1	1	-	-	-	-	-	-	-	-
ENSRNOG00000049481	Mir6321	4.08333	3.75	4.125	2.41667	-0.042	-2.231	0.99	1	0.757	-2.488	0.42	0.13	-0.058	-2.205	0.98	1	-0.097	-2.226	0.9	1	0.904	-2.512	0.19	0.078	0.812	-2.5	0.31	0.15
ENSRNOG00000049963	Mir6325	1.4375	0.625	2.75	2	-1.767	-2.968	0.1	0.015	-0.495	-2.984	0.74	0.56	-	-	-	-	-0.93	-2.849	0.41	0.21	0.468	-2.816	0.66	0.42	-1.343	-3.115	0.28	0.13
ENSRNOG00000046573	Mir6328	1	0.625	1.375	2.375	-	-	-	-	-1.042	-2.963	0.42	0.14	-	-	-	-	-0.394	-3.131	0.87	0.74	-0.597	-2.951	0.57	0.45	-1.592	-3.036	0.16	0.036
ENSRNOG00000059414	Mir7578	1.625	0.875	0.875	-	-	-	-	-	-	-	-	-	0.637	-3.069	0.75	0.49	0.714	-3.13	0.68	0.47	-	-	-	-	-	-	-	-
ENSRNOG00000040427	Mir764	2.125	0.75	1.25	1	-	-	-	-	1.097	-3.011	0.41	0.17	1.259	-2.962	0.37	0.13	0.691	-2.924	0.62	0.38	0.43	-3.262	0.82	0.73	-	-	-	-
ENSRNOG00000035613	Mir7a-1	23.0833	23.5833	29.5833	27.2917	-0.302	-0.001	0.24	0.17	-0.231	-0.033	0.44	0.33	-0.094	-0.093	0.92	0.67	-0.377	0.021	0.2	0.054	0.181	0.047	0.53	0.36	-0.155	-0.055	0.5	0.59
ENSRNOG00000049078	Mir7b	1.3125	0.75	0.625	-	-	-	-	-	-	-	-	-	0.533	-3.099	0.82	0.61	1.018	-3.217	0.56	0.33	-	-	-	-	-	-	-	-
ENSRNOG00000041300	Mir874	2.375	2.70833	2.58333	1.5	0.147	-2.611	0.97	0.83	0.553	-2.934	0.75	0.45	-0.449	-2.632	0.73	0.59	-0.264	-2.718	0.81	0.92	0.837	-2.905	0.38	0.19	0.943	-2.819	0.34	0.11
ENSRNOG00000041320	Mir876	1.5	1.875	1.375	1.375	0.48	-2.945	0.75	0.56	0.235	-3.062	0.95	0.77	-0.373	-2.862	0.85	0.69	0.12	-3.024	1	1	0.147	-3.151	1	1	0.591	-2.986	0.66	0.45
ENSRNOG00000035485	Mir93	-	0.625	1.5	0.75	-1.028	-3.188	0.49	0.33	-	-	-	-	-	-	-	-	-	-	-	-	1.017	-3.262	0.43	0.2	-	-	-	-
ENSRNOG00000035632	Mirlet7a1	3.75	3.5	4.625	3.66667	-0.311	-2.201	0.7	0.61	0.01	-2.311	1	1	-0.042	-2.257	1	1	-0.349	-2.184	0.67	0.53	0.392	-2.261	0.57	0.36	0.037	-2.333	1	1
ENSRNOG00000050242	Mirlet7g	2.625	3.16667	1.375	2.125	1.168	-2.736	0.23	0.069	0.375	-2.716	0.8	0.61	-0.307	-2.479	0.83	0.7	0.876	-2.808	0.47	0.18	-0.504	-2.999	0.75	0.63	0.661	-2.651	0.48	0.33
ENSRNOG00000035642	Mirlet7i	2	1	3.08333	1.20833	-1.416	-2.803	0.14	0.032	0.648	-3.011	0.68	0.46	0.748	-2.962	0.64	0.43	-0.661	-2.659	0.52	0.31	1.333	-2.861	0.12	0.031	-0.122	-3.2	1	1
ENSRNOG00000019657	Mk1	1.125	0.625	1.5	1.375	-0.85	-3.159	0.6	0.22	-0.279	-3.169	0.94	0.74	-	-	-	-	-0.499	-3.103	0.8	0.61	0.256	-3.124	0.91	0.73	-0.64	-3.23	0.73	0.54
ENSRNOG00000004740	Mmadhc	1230.88	1207.92	1147.62	1255.62	0.107	5.374	0.097	0.056	-0.022	5.49	0.75	0.75	-0.045	5.507	0.76	0.57	0.078	5.421	0.33	0.24	-0.066	5.358	0.16	0.17	0.001	5.443	0.96	0.99
ENSRNOG00000017756	Mmp21	1.25	1.625	2.125	0.5	-0.306	-2.849	0.86	0.82	-	-	-	-	-0.415	-2.963	0.85	0.81	-0.71	-2.924	0.6	0.44	1.969	-3.177	0.069	0.02	1.618	-3.228	0.21	0.1
ENSRNOG00000009907	Mmp8	3.91667	2.625	4.70833	13.375	-0.701	-2.296	0.48	0.38	-1.726	-1.439	0.13	0.032	0.461	-2.372	0.87	0.68	-0.206	-2.17	0.81	0.9	-1.475	-1.434	0.18	0.013	-2.207	-1.514	0.051	0.001
ENSRNOG00000024733	Mnd1	7.70833	7.625	7.25	8.66667	0.114	-1.593	0.9	0.81	-0.14	-1.459	0.85	0.69	-0.041	-1.477	1	0.92	0.087	-1.557	0.93	0.91	-0.192	-1.574	0.71	0.6	-0.12	-1.494	0.86	0.83
ENSRNOG00000011784	Mocs1	328.167	302.375	287.25	328.875	0.108	3.383	0.26	0.2	0.003	3.576	1	1	0.047	3.561	0.63	0.7	0.169	3.478	0.095	0.083	-0.132	3.4	0.068	0.067	-0.064	3.485	0.43	0.43
ENSRNOG00000029211	Mogat3	3.625	1.5	2.54167	1.375	-0.666	-2.847	0.56	0.5	1.462	-2.626	0.1	0.017	1.251	-2.528	0.18	0.062	0.595	-2.443	0.49	0.44	0.894	-2.951	0.37	0.19	0.185	-3.088	0.99	0.88
ENSRNOG00000014642	Morn1	310.667	257.458	264.125	270.417	-0.001	3.208	0.99	0.99	0.205	3.399	0.13	0.087	0.197	3.41	0.14	0.11	0.208	3.379	0.094	0.068	0.03	3.198	0.93	0.7	-0.012	3.23	0.91	0.91
ENSRNOG00000028377	Mpl	1.29167	1.125	1.04167	3.04167	0.198	-3.187	0.98	1	-1.147	-2.78	0.28	0.099	0.057	-3.07	1	1	0.28	-3.158	0.92	1	-1.388	-2.882	0.11	0.038	-1.226	-2.798	0.19	0.078
ENSRNOG00000046165	Mptx1	0.875	-	1.375	-	-	-	-	-	-	-	-	-	-	-	-	-	-0.425	-3.187	0.87	0.73	-	-	-	-	-	-	-	-
ENSRNOG00000049430	Mpv17	262.083	252.625	237.917	258.208	0.122	3.121	0.22	0.2	0.027	3.242	0.95	0.83	-0.02	3.271	0.94	0.89	0.116	3.18	0.33	0.26	-0.054	3.092	0.41	0.59	0.027	3.183	0.88	0.81
ENSRNOG00000021524	Mrap	1.29167	0.875	1.375	2.33333	-0.513	-3.159	0.79	0.72	-0.712	-2.871	0.59	0.33	0.483	-3.099	0.82	0.88	-0.01	-3.052	1	1	-0.668	-2.929	0.51	0.28	-1.222	-2.961	0.26	0.13
ENSRNOG00000059891	Mrgbp	1.66667	3.375	4.04167	3.41667	-0.12	-2.296	0.98	0.87	-0.897	-2.606	0.4	0.12	-0.994	-2.53	0.35	0.14	-1.121	-2.529	0.24	0.057	0.244	-2.381	0.79	0.61	0.091	-2.37	0.94	1
ENSRNOG00000002070	Mrpl1	8.04167	6.79167	6.29167	6.45833	0.143	-1.724	0.86	0.82	0.319	-1.61	0.65	0.46	0.144	-1.519	0.86	0.81	0.301	-1.61	0.64	0.47	0.049	-1.817	1	0.95	0.157	-1.723	0.85	0.78
ENSRNOG00000019734	Mrpl14	350.167	330.333	331.167	342.125	0.03	3.548	0.77	0.75	0.04	3.651	0.79	0.73	0.012	3.671	0.88	0.94	0.057	3.624	0.61	0.59	0.018	3.529	1	0.82	0.007	3.576	1	0.95
ENSRNOG00000014582	Mrpl18	747.667	772.5	810.75	806.75	-0.04	4.802	0.52	0.61	-0.105	4.814	0.15	0.18	-0.12	4.827	0.21	0.16	-0.144	4.813	0.057	0.052	0.076	4.789	0.28	0.22	-0.005	4.802	0.9	0.96
ENSRNOG00000018647	Mrpl20	1282.96	1157	1210.04	1228.21	-0.031	5.381	0.76	0.59	0.069	5.505	0.45	0.37	0.077	5.506	0.35	0.37	0.06	5.489	0.5	0.44	0.044	5.38	0.66	0.37	-0.027	5.396	0.69	0.64
ENSRNOG00000049330	Mrpl30	24.1667	24.5833	24.75	23.5	0.031	-0.072	0.89	1	0.04	-0.102	0.91	0.94	-0.098	-0.013	0.78	0.84	-0.062	-0.068	0.92	0.9	0.139	-0.167	0.64	0.59	0.133	-0.108	0.57	0.69
ENSRNOG00000008546	Mrpl35	817.5	826.5	893.792	876.333	-0.08	4.921	0.3	0.15	-0.095	4.938	0.18	0.23	-0.088	4.939	0.41	0.29	-0.152	4.948	0.074	0.023	0.092	4.919	0.27	0.069	-0.028	4.911	0.61	0.68
ENSRNOG00000023407	Mrpl36	6.875	6.375	3.95833	7.20833	0.659	-1.994	0.31	0.12	-0.078	-1.631	0.94	0.91	0.048	-1.66	0.95	1	0.726	-1.904	0.27	0.078	-0.765	-1.941	0.14	0.026	-0.156	-1.702	0.8	0.74
ENSRNOG00000002943	Mrpl55	570.333	537.167	574.375	558.667	-0.062	4.293	0.55	0.39	0.035	4.354	0.83	0.71	0.013	4.37	0.93	0.9	-0.034	4.369	0.76	0.7	0.104	4.277	0.23	0.097	0.002	4.278	1	1
ENSRNOG00000022609	Mrps10	405.625	427.042	402.292	408.542	0.12	3.873	0.15	0.15	-0.003	3.884	1	0.98	-0.146	3.962	0.22	0.14	-0.011	3.869	1	0.92	0.042	3.795	0.8	0.59	0.122	3.888	0.14	0.094
ENSRNOG00000018531	Mrps11	691.333	598.833	639.125	653.625	-0.064	4.448	0.37	0.39	0.087	4.606	0.39	0.28	0.136	4.588	0.084	0.15	0.089	4.585	0.38	0.24	0.034	4.466	0.81	0.54	-0.071	4.469	0.22	0.33
ENSRNOG00000049921	Mrps21l	0.625	1.25	0.75	1.25	0.778	-3.189	0.61	0.58	-	-	-	-	-0.903	-3.157	0.62	0.45	-	-	-	-	-	-	-	-	0.241	-3.117	0.91	1
ENSRNOG00000012136	Mrps30	1020.54	1079.58	1084.33	1039.79	0.024	5.252	0.85	0.71	-0.021	5.22	0.75	0.78	-0.153	5.293	0.099	0.048	-0.112	5.246	0.17	0.086	0.126	5.182	0.067	0.0029	0.11	5.227	0.1	0.047
ENSRNOG00000020945	Ms4a1	1	0.625	0.875	1.54167	-	-	-	-	-0.512	-3.114	0.79	0.54	-	-	-	-	-	-	-	-	-0.676	-3.205	0.62	0.46	-1.1	-3.2	0.46	0.31
ENSRNOG00000025805	Ms4a14	1.125	-	0.875	-	-	-	-	-	-	-	-	-	-	-	-	-	0.297	-3.217	0.92	0.89	-	-	-	-	-	-	-	-
ENSRNOG00000026957	Ms4a15	-	1.375	-	1.125	-	-	-	-	-	-	-	-	-	-	-	-	-	-	-	-	-	-	-	-	0.402	-3.143	0.82	0.87
ENSRNOG00000020993	Ms4a2	3.54167	1	1.41667	2.04167	-0.378	-3.13	0.88	0.74	0.788	-2.566	0.42	0.21	1.616	-2.644	0.13	0.014	1.244	-2.642	0.18	0.065	-0.425	-2.999	0.71	0.67	-0.851	-3.012	0.5	0.25
ENSRNOG00000050024	Ms4a4a	5.20833	1.5	1.45833	1.25	0.281	-2.995	0.9	0.78	2.071	-2.473	0.08	0.019	1.529	-2.325	0.2	0.07	1.825	-2.42	0.11	0.029	0.269	-3.177	0.92	0.87	0.513	-3.062	0.73	0.65
ENSRNOG00000020997	Ms4a4c	1.58333	2.375	2.33333	3.20833	0.206	-2.715	0.91	0.91	-1.067	-2.683	0.29	0.083	-0.731	-2.772	0.61	0.28	-0.509	-2.878	0.74	0.38	-0.528	-2.64	0.51	0.38	-0.358	-2.541	0.71	0.66
ENSRNOG00000020991	Ms4a6a	72.375	53.9583	62.0417	59.9583	-0.158	1.081	0.53	0.31	0.278	1.295	0.21	0.17	0.348	1.28	0.17	0.11	0.196	1.314	0.31	0.33	0.11	1.099	0.63	0.43	-0.087	1.062	0.73	0.62
ENSRNOG00000047349	Ms4a6c	1.95833	1.25	1.625	1.5	-0.231	-2.997	0.98	0.79	0.332	-2.986	0.89	0.67	0.301	-2.913	0.94	0.67	0.101	-2.922	1	0.91	0.274	-3.073	0.91	0.77	0.016	-3.065	1	1
ENSRNOG00000020953	Ms4a7	3.08333	1.875	2	2.75	0.065	-2.827	0.98	1	0.206	-2.498	0.94	0.84	0.575	-2.547	0.66	0.39	0.654	-2.622	0.5	0.42	-0.404	-2.757	0.67	0.71	-0.42	-2.678	0.77	0.64
ENSRNOG00000007540	Msc	3.79167	3.33333	1.83333	3.66667	0.85	-2.595	0.33	0.18	0.027	-2.275	1	1	0.086	-2.254	0.98	0.95	0.951	-2.514	0.29	0.11	-0.891	-2.604	0.23	0.11	-0.08	-2.339	0.99	0.94
ENSRNOG00000000857	Msh5	12.0417	11.5	17.2083	17.2083	-0.525	-0.795	0.16	0.064	-0.491	-0.747	0.23	0.089	-0.017	-0.952	1	0.98	-0.539	-0.752	0.2	0.11	0.068	-0.63	0.93	0.82	-0.486	-0.79	0.17	0.037
ENSRNOG00000043023	Msmp	2.79167	3.45833	1.83333	2.45833	0.944	-2.578	0.3	0.23	0.115	-2.587	0.97	0.93	-0.375	-2.369	0.68	0.71	0.6	-2.704	0.59	0.39	-0.461	-2.819	0.63	0.58	0.473	-2.474	0.54	0.59
ENSRNOG00000042668	Msrb3	299.083	286.917	274.667	306.292	0.099	3.317	0.32	0.46	-0.028	3.459	0.85	0.85	-0.013	3.458	0.87	0.96	0.099	3.378	0.34	0.4	-0.092	3.318	0.21	0.34	-0.035	3.399	1	0.79
ENSRNOG00000038047	Mt1	1.5	2	1.125	2.54167	0.817	-2.971	0.51	0.23	-0.662	-2.826	0.59	0.27	-0.461	-2.842	0.78	0.57	0.364	-3.078	0.87	0.76	-0.996	-2.952	0.3	0.097	-0.212	-2.736	0.9	0.79
ENSRNOG00000028841	Mt1m	1.5	2	1.125	2.58333	0.83	-2.969	0.5	0.34	-0.767	-2.846	0.52	0.27	-0.582	-2.861	0.72	0.5	0.266	-3.103	0.93	0.76	-0.998	-2.951	0.29	0.14	-0.206	-2.734	0.9	0.8
ENSRNOG00000004492	Mterf3	588.458	584.292	570.583	603.542	0.066	4.348	0.48	0.34	-0.031	4.432	0.69	0.74	-0.062	4.453	0.64	0.52	0.02	4.387	0.91	0.82	-0.015	4.327	0.73	0.81	0.01	4.393	0.99	0.9
ENSRNOG00000018860	Mtg1	587	509.625	525.292	559.958	-0.012	4.19	0.87	0.89	0.075	4.377	0.46	0.36	0.134	4.355	0.094	0.12	0.137	4.328	0.13	0.057	-0.027	4.215	0.56	0.67	-0.08	4.242	0.2	0.27
ENSRNOG00000046443	Mthfsd	162.5	181.375	167.292	162.417	0.147	2.632	0.24	0.14	0.006	2.569	0.97	0.97	-0.23	2.695	0.096	0.051	-0.067	2.586	0.61	0.61	0.108	2.509	0.39	0.25	0.214	2.616	0.058	0.026
ENSRNOG00000008972	Mtnr1b	1.91667	0.375	0.25	0.5	-	-	-	-	1.758	-3.17	0.21	0.055	1.909	-3.1	0.22	0.025	2.393	-3.189	0.1	0.0083	-	-	-	-	-	-	-	-
ENSRNOG00000047106	Mtrf1	590.625	578.875	593.75	611.25	-0.007	4.37	0.86	0.96	-0.043	4.444	0.59	0.6	-0.042	4.449	0.86	0.65	-0.032	4.418	0.73	0.68	0.025	4.365	0.88	0.68	-0.023	4.395	0.64	0.79
ENSRNOG00000001794	Muc13	0.875	1.125	-	1.4375	-	-	-	-	-0.586	-3.224	0.77	0.64	-	-	-	-	-	-	-	-	-	-	-	-	-0.252	-3.17	0.93	1
ENSRNOG00000017369	Mustn1	133.417	75.7917	91.5417	85.5833	-0.238	1.594	0.36	0.19	0.644	2.012	0.18	0.058	0.741	1.991	0.13	0.023	0.51	2.047	0.2	0.094	0.164	1.628	0.67	0.45	-0.118	1.553	0.75	0.66
ENSRNOG00000037082	Mybphl	1.41667	2	1.95833	2.54167	0.287	-2.827	0.84	0.91	-0.823	-2.825	0.47	0.21	-0.612	-2.842	0.66	0.51	-0.329	-2.972	0.87	0.67	-0.465	-2.818	0.63	0.49	-0.213	-2.696	0.91	0.81
ENSRNOG00000003085	Mycs	2.41667	0.875	0.75	0.5	-	-	-	-	2.108	-3.036	0.079	0.0092	1.253	-2.864	0.32	0.13	1.536	-2.95	0.2	0.03	-	-	-	-	-	-	-	-
ENSRNOG00000018858	Myct1	2.95833	2.33333	2.79167	2.95833	-0.083	-2.595	1	1	-0.015	-2.526	1	1	0.175	-2.521	1	0.81	0.058	-2.544	1	0.93	-0.039	-2.602	1	1	-0.179	-2.578	0.94	0.78
ENSRNOG00000020246	Myl9	638.208	420.292	505.042	461.75	-0.233	4.031	0.43	0.16	0.472	4.318	0.23	0.086	0.532	4.302	0.24	0.068	0.311	4.368	0.33	0.23	0.194	4.05	0.4	0.17	-0.079	3.968	0.87	0.71
ENSRNOG00000015035	Myo7b	4.79167	6.375	7.41667	9.33333	-0.146	-1.673	0.92	0.73	-0.901	-1.623	0.097	0.0084	-0.474	-1.809	0.53	0.38	-0.596	-1.796	0.38	0.12	-0.284	-1.521	0.5	0.46	-0.454	-1.515	0.38	0.21
ENSRNOG00000057701	Myom1	37.8333	28.75	32.6667	35.125	-0.162	0.208	0.52	0.53	0.103	0.481	0.7	0.79	0.316	0.404	0.28	0.33	0.177	0.44	0.5	0.55	-0.032	0.296	0.94	0.9	-0.231	0.258	0.49	0.41
ENSRNOG00000014815	Myoz2	2.08333	0.5	1.125	1.25	-	-	-	-	0.685	-3.01	0.68	0.41	1.637	-3.069	0.29	0.067	0.683	-2.997	0.66	0.36	0.006	-3.233	1	1	-	-	-	-
ENSRNOG00000057139	Myoz3	0.875	-	0.625	1.5	-	-	-	-	-0.901	-3.224	0.6	0.39	-	-	-	-	-	-	-	-	-0.994	-3.291	0.47	0.21	-	-	-	-
ENSRNOG00000002031	Naa11	2.125	1.125	2.33333	1.5	-0.841	-2.919	0.45	0.41	0.481	-2.936	0.76	0.58	0.67	-2.909	0.66	0.48	-0.165	-2.763	0.93	1	0.683	-2.951	0.5	0.32	-0.209	-3.114	0.95	1
ENSRNOG00000014192	Naa30	1453.92	1543.96	1515.29	1531.17	0.059	5.751	0.48	0.31	-0.069	5.754	0.32	0.29	-0.159	5.806	0.057	0.016	-0.085	5.742	0.26	0.15	0.052	5.701	0.47	0.33	0.07	5.763	0.28	0.26
ENSRNOG00000039017	Naa50	207.375	207.917	216.125	209.583	-0.019	2.912	0.97	0.85	-0.009	2.925	0.9	0.96	-0.078	2.965	0.58	0.55	-0.083	2.943	0.53	0.44	0.108	2.872	0.36	0.2	0.048	2.894	0.66	0.66
ENSRNOG00000007280	Naa60	2606.33	2563.25	2475.17	2565.75	0.083	6.47	0.2	0.077	0.028	6.546	0.82	0.63	-0.048	6.589	0.7	0.42	0.05	6.515	0.56	0.36	0.014	6.426	0.97	0.78	0.056	6.5	0.41	0.25
ENSRNOG00000050204	Naif1	121.875	126.5	120.625	141.875	0.108	2.142	0.4	0.36	-0.213	2.272	0.096	0.077	-0.128	2.232	0.44	0.34	-0.007	2.147	1	0.97	-0.172	2.182	0.094	0.084	-0.105	2.265	0.41	0.34
ENSRNOG00000038088	Nanos2	4.33333	3	2.875	3.625	0.232	-2.534	0.85	0.85	0.275	-2.223	0.81	0.66	0.435	-2.228	0.67	0.58	0.673	-2.336	0.42	0.27	-0.385	-2.513	0.61	0.56	-0.182	-2.4	0.87	0.77
ENSRNOG00000019854	Napsa	6	3.75	5.83333	10.4167	-0.538	-2.025	0.55	0.43	-0.768	-1.475	0.26	0.1	0.563	-1.952	0.54	0.32	0.03	-1.819	1	0.97	-0.776	-1.547	0.31	0.12	-1.362	-1.634	0.089	0.013
ENSRNOG00000049498	Nat2	21.5417	16.5	16	22	0.077	-0.659	0.87	0.87	-0.035	-0.243	0.85	0.97	0.318	-0.376	0.46	0.35	0.407	-0.447	0.28	0.15	-0.408	-0.494	0.13	0.084	-0.369	-0.423	0.22	0.19
ENSRNOG00000001746	Ncbp2	2.5	0.875	0.75	2.33333	-	-	-	-	0.011	-2.662	1	1	1.11	-2.842	0.39	0.11	1.545	-2.95	0.2	0.025	-1.501	-3.024	0.13	0.036	-1.119	-2.915	0.3	0.1
ENSRNOG00000028016	Ncf2	32.2083	28.7917	38.75	32.25	-0.403	0.329	0.064	0.025	0	0.297	1	1	0.087	0.268	0.76	0.77	-0.298	0.425	0.22	0.1	0.333	0.348	0.12	0.049	-0.107	0.192	0.64	0.66
ENSRNOG00000048139	Ncmap	1.875	0	0	1.375	-	-	-	-	0.497	-2.966	0.79	0.69	3.939	-3.161	0.2	0.0093	3.977	-3.22	0.17	0.0064	-	-	-	-	-	-	-	-
ENSRNOG00000018458	Ncr1	1.125	-	1.25	0.875	-	-	-	-	0.402	-3.254	0.85	0.87	-	-	-	-	-0.119	-3.132	1	1	0.575	-3.29	0.71	0.7	-	-	-	-
ENSRNOG00000000854	Ncr3	7.20833	4	6.91667	4.625	-0.71	-1.93	0.22	0.095	0.631	-1.827	0.32	0.18	0.723	-1.817	0.25	0.16	0.046	-1.632	0.98	0.96	0.616	-1.939	0.26	0.1	-0.12	-2.17	0.87	0.95
ENSRNOG00000005355	Ncstn	2214.12	2126.46	2041.42	2181.42	0.092	6.197	0.12	0.043	0.027	6.311	0.83	0.64	-0.014	6.337	0.97	0.84	0.093	6.259	0.22	0.084	-0.031	6.17	0.38	0.48	0.021	6.249	0.8	0.66
ENSRNOG00000002960	Ndp	3.33333	6.04167	4.75	6.45833	0.382	-1.912	0.53	0.49	-0.893	-2.003	0.19	0.068	-0.879	-1.984	0.22	0.09	-0.489	-2.191	0.59	0.39	-0.373	-1.941	0.5	0.42	-0.03	-1.761	1	1
ENSRNOG00000021688	Ndufa13	8.08333	7.33333	6.04167	7.08333	0.372	-1.714	0.51	0.42	0.183	-1.541	0.85	0.65	0.04	-1.466	0.99	0.96	0.422	-1.639	0.47	0.35	-0.193	-1.787	0.64	0.8	0.113	-1.608	0.91	0.8
ENSRNOG00000006939	Ndufa7	1236.58	1218	1167.62	1175.21	0.093	5.393	0.2	0.085	0.079	5.446	0.44	0.28	-0.05	5.516	0.7	0.54	0.058	5.437	0.55	0.41	0.055	5.323	0.6	0.31	0.108	5.402	0.12	0.069
ENSRNOG00000027593	Ndufv3-ps1	7.83333	9.125	6.25	9.5	0.603	-1.562	0.21	0.093	-0.278	-1.37	0.63	0.53	-0.284	-1.357	0.71	0.44	0.312	-1.625	0.55	0.56	-0.566	-1.567	0.15	0.15	-0.017	-1.315	0.99	1
ENSRNOG00000008427	Necap2	850.75	806.208	872.667	873.167	-0.081	4.886	0.3	0.2	-0.032	4.963	0.66	0.67	0.005	4.95	0.89	0.97	-0.06	4.958	0.54	0.35	0.063	4.899	0.51	0.19	-0.057	4.891	0.33	0.38
ENSRNOG00000019895	Nedd8	2861.88	2736.29	2666.12	2701.25	0.07	6.57	0.27	0.13	0.089	6.651	0.24	0.12	-0.007	6.704	0.99	0.93	0.078	6.637	0.32	0.16	0.046	6.517	0.63	0.28	0.076	6.585	0.2	0.12
ENSRNOG00000042432	Nek11	61.1667	57.7917	49.6667	47	0.252	0.972	0.26	0.23	0.378	1.01	0.07	0.036	0.007	1.191	0.99	0.98	0.269	1.041	0.21	0.088	0.141	0.776	0.52	0.41	0.352	0.939	0.14	0.11
ENSRNOG00000019031	Neu4	5	4	5.08333	7.75	-0.22	-2.102	0.86	0.58	-0.639	-1.756	0.26	0.13	0.162	-2.042	0.94	0.77	-0.042	-2.019	1	1	-0.561	-1.817	0.24	0.18	-0.806	-1.823	0.15	0.022
ENSRNOG00000015797	Neurl2	64.6667	52.5417	52.375	52.7917	0.039	0.939	0.86	0.88	0.303	1.135	0.11	0.06	0.231	1.178	0.25	0.21	0.286	1.128	0.12	0.084	0.051	0.896	0.89	0.75	0.05	0.949	0.84	0.81
ENSRNOG00000015366	Neurl3	4.95833	2.375	3.5	6.45833	-0.316	-2.482	0.8	0.59	-0.326	-1.86	0.65	0.53	0.852	-2.193	0.34	0.13	0.523	-2.161	0.5	0.41	-0.821	-2.087	0.13	0.045	-1.168	-2.106	0.061	0.0029
ENSRNOG00000057755	NEWGENE_1304700	3.45833	4.25	4.5	3.33333	0.004	-2.156	1	1	0.124	-2.379	0.89	0.95	-0.338	-2.185	0.81	0.44	-0.352	-2.218	0.8	0.59	0.493	-2.349	0.55	0.45	0.454	-2.316	0.57	0.34
ENSRNOG00000015502	NEWGENE_1305281	18.25	21.5417	17.25	16.9167	0.339	-0.407	0.29	0.099	0.112	-0.495	0.76	0.8	-0.3	-0.293	0.49	0.28	0.06	-0.481	0.89	0.91	0.093	-0.616	0.82	0.74	0.396	-0.423	0.19	0.081
ENSRNOG00000058841	NEWGENE_1310847	1.66667	1.5	1.5	1.5	-0.042	-3.02	1	1	0.234	-3.01	0.95	0.92	0.113	-2.934	0.99	1	0.134	-2.973	1	1	0.136	-3.099	1	1	0.068	-3.061	1	1
ENSRNOG00000015410	NEWGENE_1549776	4.58333	2.95833	2.83333	5.83333	0.216	-2.499	0.85	0.86	-0.383	-1.923	0.8	0.61	0.435	-2.154	0.66	0.64	0.649	-2.255	0.43	0.46	-0.999	-2.206	0.095	0.049	-0.826	-2.103	0.25	0.13
ENSRNOG00000046666	NEWGENE_619909	0.9375	0.625	1.125	1.54167	-	-	-	-	-0.645	-3.142	0.71	0.39	-	-	-	-	-0.268	-3.216	0.96	0.86	-0.339	-3.151	0.83	0.87	-1.063	-3.2	0.46	0.22
ENSRNOG00000045686	Nfs1	4.83333	3.79167	7.5	4.20833	-0.919	-1.875	0.1	0.012	0.221	-2.103	0.79	0.79	0.287	-2.076	0.78	0.68	-0.628	-1.767	0.3	0.15	0.904	-1.916	0.071	0.01	-0.061	-2.245	1	0.93
ENSRNOG00000018069	Ngdn	1288.08	1135.12	1229.33	1245.38	-0.082	5.379	0.26	0.16	0.055	5.517	0.58	0.46	0.11	5.496	0.14	0.15	0.044	5.503	0.62	0.56	0.046	5.401	0.7	0.38	-0.076	5.393	0.17	0.18
ENSRNOG00000017749	Nkg7	3.16667	1.5	1.625	2.625	0.018	-2.996	1	1	0.235	-2.512	0.88	0.72	0.978	-2.625	0.41	0.16	0.986	-2.681	0.32	0.14	-0.728	-2.84	0.41	0.32	-0.755	-2.78	0.49	0.29
ENSRNOG00000005810	Nlrc4	37.1667	31.125	42.2917	39.75	-0.4	0.441	0.074	0.017	-0.092	0.54	0.74	0.72	0.181	0.426	0.55	0.39	-0.208	0.578	0.42	0.31	0.151	0.541	0.53	0.42	-0.292	0.4	0.2	0.1
ENSRNOG00000060745	Nlrp12	0.75	1.375	1.375	2.16667	-0.009	-3.073	1	1	-1.39	-3.086	0.3	0.13	-	-	-	-	-0.871	-3.216	0.61	0.48	-0.47	-2.998	0.71	0.56	-0.505	-2.958	0.66	0.71
ENSRNOG00000009310	Nmd3	696.292	667.083	681.917	655.042	0	4.572	1	1	0.094	4.613	0.29	0.21	-0.011	4.669	0.99	0.92	0.005	4.636	1	0.96	0.125	4.515	0.086	0.023	0.085	4.548	0.22	0.22
ENSRNOG00000042897	Nmrk2	1.45833	1.125	0.625	1.375	-	-	-	-	0.189	-3.062	0.95	1	0.437	-3.043	0.84	0.89	1.097	-3.188	0.49	0.26	-	-	-	-	-0.261	-3.17	0.94	0.87
ENSRNOG00000018521	Nmur1	1.5	2.625	1.95833	3.91667	0.444	-2.696	0.72	0.46	-1.302	-2.585	0.15	0.028	-0.848	-2.727	0.5	0.24	-0.389	-2.903	0.81	0.68	-0.876	-2.567	0.25	0.11	-0.47	-2.418	0.58	0.44
ENSRNOG00000000556	Nodal	0.875	-	-	1.5	-	-	-	-	-0.525	-3.169	0.79	0.65	-	-	-	-	-	-	-	-	-	-	-	-	-	-	-	-
ENSRNOG00000045569	Nol8	16	17.2083	19.75	18.4167	-0.173	-0.478	0.63	0.53	-0.192	-0.538	0.65	0.5	-0.172	-0.539	0.77	0.59	-0.328	-0.489	0.38	0.25	0.17	-0.486	0.62	0.46	-0.044	-0.527	0.91	0.91
ENSRNOG00000020543	Nosip	822.458	817.125	849.5	878.5	-0.021	4.876	0.95	0.75	-0.09	4.944	0.18	0.21	-0.064	4.935	0.53	0.42	-0.069	4.914	0.49	0.3	0.013	4.884	0.84	0.8	-0.047	4.905	0.44	0.47
ENSRNOG00000025117	Noxo1	9.04167	5.54167	8.16667	5.83333	-0.505	-1.657	0.35	0.23	0.627	-1.567	0.25	0.078	0.602	-1.521	0.31	0.076	0.112	-1.385	0.91	0.8	0.539	-1.706	0.23	0.17	0.005	-1.878	1	1
ENSRNOG00000008141	Nppb	1.875	0.375	-	1	-	-	-	-	0.832	-3.087	0.58	0.34	2.228	-3.155	0.15	0.048	-	-	-	-	-	-	-	-	-	-	-	-
ENSRNOG00000012390	Npw	3.16667	1.83333	1.20833	1.125	0.737	-2.993	0.57	0.44	1.443	-2.747	0.14	0.088	0.554	-2.53	0.53	0.6	1.304	-2.708	0.17	0.14	0.149	-3.261	1	1	0.855	-3.034	0.49	0.25
ENSRNOG00000016892	Nr2f6	560.083	533.292	535.417	527.75	0.028	4.238	0.69	0.78	0.093	4.301	0.34	0.24	-0.002	4.352	1	1	0.042	4.306	0.68	0.63	0.086	4.186	0.35	0.17	0.074	4.232	0.3	0.36
ENSRNOG00000054275	Nsun3	23.0417	24.125	21.75	27.7083	0.177	-0.19	0.62	0.43	-0.263	-0.025	0.34	0.32	-0.144	-0.079	0.75	0.61	0.052	-0.193	0.95	0.87	-0.282	-0.131	0.24	0.18	-0.143	-0.023	0.57	0.58
ENSRNOG00000001450	Nsun5	436.667	390.5	392.292	438.833	0.026	3.79	0.82	0.78	0	3.989	1	1	0.089	3.95	0.32	0.36	0.131	3.906	0.17	0.12	-0.095	3.831	0.15	0.15	-0.11	3.877	0.14	0.14
ENSRNOG00000020783	Ntf4	5.08333	8.20833	5.5	7.125	0.586	-1.64	0.33	0.35	-0.463	-1.784	0.49	0.25	-0.747	-1.605	0.28	0.2	-0.117	-1.938	0.95	0.78	-0.316	-1.828	0.54	0.45	0.242	-1.521	0.59	0.73
ENSRNOG00000048573	Nudt11	2	1.58333	1.25	0.625	0.311	-3.047	0.9	0.75	1.515	-3.141	0.28	0.061	0.203	-2.861	0.95	0.9	0.534	-2.973	0.75	0.55	-	-	-	-	1.277	-3.228	0.35	0.08
ENSRNOG00000018238	Nuggc	1.5	2	0.5	1	1.931	-3.049	0.092	0.027	0.522	-3.168	0.79	0.62	-0.676	-2.818	0.6	0.52	-	-	-	-	-	-	-	-	1.192	-2.987	0.26	0.19
ENSRNOG00000017919	Nup133	485.917	475.708	442.042	467.667	0.137	4.018	0.11	0.044	0.061	4.111	0.63	0.5	-0.042	4.168	0.81	0.68	0.111	4.067	0.3	0.14	-0.014	3.961	0.75	0.84	0.082	4.062	0.36	0.28
ENSRNOG00000028215	Nup160	382.5	359.083	388.875	376.958	-0.085	3.723	0.31	0.31	0.026	3.784	1	0.85	0.018	3.793	0.89	0.91	-0.05	3.802	0.53	0.68	0.112	3.714	0.21	0.11	-0.014	3.705	0.8	0.9
ENSRNOG00000000411	Nus1	2783.62	2840.96	2811.33	3026.54	0.047	6.635	0.57	0.32	-0.115	6.714	0.067	0.034	-0.102	6.712	0.24	0.079	-0.039	6.654	0.57	0.48	-0.04	6.637	0.43	0.37	-0.034	6.694	0.51	0.52
ENSRNOG00000005111	Nutm1	-	1	-	1.25	-	-	-	-	-	-	-	-	-	-	-	-	-	-	-	-	-	-	-	-	-0.306	-3.228	0.92	0.86
ENSRNOG00000059851	Nxpe4	57.0833	65.6667	65.0417	61.5417	0.042	1.241	0.94	0.81	-0.101	1.146	0.65	0.59	-0.271	1.236	0.27	0.12	-0.212	1.183	0.31	0.27	0.145	1.155	0.45	0.33	0.144	1.206	0.51	0.3
ENSRNOG00000004700	Nxt1	148.333	137.542	142.458	138.292	-0.018	2.32	0.94	0.9	0.106	2.389	0.55	0.45	0.035	2.431	0.82	0.82	0.032	2.406	0.87	0.81	0.108	2.279	0.47	0.33	0.049	2.303	0.78	0.72
ENSRNOG00000059207	Oas3	0.875	0.5	1.83333	1.125	-1.608	-3.13	0.22	0.065	-0.163	-3.253	1	1	-	-	-	-	-0.927	-3.05	0.5	0.31	0.798	-3.098	0.47	0.4	-	-	-	-
ENSRNOG00000020863	Oaz3	49.4583	40.2917	48.4583	51.875	-0.232	0.702	0.36	0.26	-0.057	0.926	0.84	0.82	0.226	0.807	0.31	0.31	0.009	0.874	0.91	1	-0.031	0.824	0.8	0.91	-0.303	0.763	0.1	0.11
ENSRNOG00000019110	Ocstamp	1	0.5	0.5	2.125	-	-	-	-	-1.154	-3.058	0.36	0.2	-	-	-	-	-	-	-	-	-1.719	-3.177	0.12	0.021	-1.701	-3.115	0.16	0.024
ENSRNOG00000006578	Odf1	6.54167	6.41667	7.79167	5.91667	-0.29	-1.65	0.62	0.52	0.125	-1.787	0.96	0.78	-0.048	-1.703	1	1	-0.307	-1.625	0.59	0.54	0.456	-1.735	0.37	0.19	0.134	-1.818	0.91	0.72
ENSRNOG00000019288	Ogfod1	1005.04	923.167	806.583	942.208	0.227	4.93	0.1	0.027	0.099	5.139	0.57	0.44	0.049	5.167	0.71	0.74	0.293	5.029	0.12	0.033	-0.157	4.9	0.18	0.099	0.027	5.042	0.87	0.74
ENSRNOG00000029792	Ogn	-	1	-	1	-	-	-	-	-	-	-	-	-	-	-	-	-	-	-	-	-	-	-	-	0.272	-3.23	0.92	1
ENSRNOG00000033022	Olr1106	0.375	1.625	-	0.75	-	-	-	-	-	-	-	-	-2.046	-3.156	0.19	0.015	-	-	-	-	-	-	-	-	1.22	-3.144	0.32	0.2
ENSRNOG00000049191	Olr1159	2	-	-	0.75	-	-	-	-	1.236	-3.137	0.39	0.15	-	-	-	-	-	-	-	-	-	-	-	-	-	-	-	-
ENSRNOG00000048858	Olr1387	3.66667	2.58333	1.375	3.70833	0.874	-2.824	0.41	0.18	0.07	-2.312	0.98	1	0.454	-2.377	0.67	0.46	1.341	-2.603	0.14	0.02	-1.244	-2.715	0.11	0.038	-0.4	-2.484	0.66	0.43
ENSRNOG00000061794	Olr1418	1.875	-	-	0.625	-	-	-	-	1.455	-3.167	0.31	0.099	-	-	-	-	-	-	-	-	-	-	-	-	-	-	-	-
ENSRNOG00000024527	Olr1572	2.41667	0.5	2.41667	0.875	-1.937	-3.021	0.091	0.018	1.279	-3.031	0.31	0.083	1.804	-3.012	0.2	0.02	-0.136	-2.719	0.93	1	1.436	-3.046	0.14	0.052	-	-	-	-
ENSRNOG00000003509	Olr1588	2.16667	1.75	1.625	4.04167	0.147	-2.92	0.98	0.9	-0.89	-2.459	0.27	0.15	0.209	-2.77	0.97	0.84	0.347	-2.852	0.85	0.61	-1.211	-2.585	0.092	0.022	-1.104	-2.506	0.16	0.043
ENSRNOG00000056241	Olr1741-ps	1.95833	0.25	0.125	1.25	-	-	-	-	0.639	-3.011	0.68	0.47	2.336	-3.126	0.13	0.023	3.005	-3.217	0.052	0.0019	-	-	-	-	-	-	-	-
ENSRNOG00000000765	Olr1743	1	0.625	-	1.5	-	-	-	-	-0.533	-3.168	0.78	0.62	-	-	-	-	-	-	-	-	-	-	-	-	-0.947	-3.228	0.52	0.43
ENSRNOG00000059806	Olr176	1.375	1.25	-	-	-	-	-	-	-	-	-	-	0.048	-3.064	1	1	-	-	-	-	-	-	-	-	-	-	-	-
ENSRNOG00000010749	Olr1877	5.66667	6.79167	5.95833	5.75	0.226	-1.758	0.74	0.61	-0.011	-1.885	0.97	1	-0.345	-1.729	0.6	0.53	-0.094	-1.859	0.88	0.92	0.116	-1.916	0.9	0.9	0.303	-1.787	0.61	0.49
ENSRNOG00000017379	Olr197	1.79167	1.75	0.75	0.625	1.161	-3.1	0.37	0.19	1.485	-3.142	0.29	0.11	-0.037	-2.815	1	1	1.137	-3.077	0.4	0.31	-	-	-	-	1.493	-3.169	0.23	0.04
ENSRNOG00000018551	Olr63	2.875	1.58333	2.54167	4.91667	-0.485	-2.76	0.74	0.59	-0.74	-2.259	0.38	0.17	0.596	-2.63	0.65	0.5	0.122	-2.569	0.92	0.94	-0.851	-2.368	0.19	0.09	-1.346	-2.404	0.071	0.0063
ENSRNOG00000051529	Opn1mw	1.1875	1.375	-	1.625	-	-	-	-	-0.333	-3.087	0.87	0.76	-0.204	-3.065	1	0.89	-	-	-	-	-	-	-	-	-0.165	-3.061	0.96	1
ENSRNOG00000012689	Opn5	1.79167	1.625	0.25	0.75	-	-	-	-	1.143	-3.139	0.6	0.34	-0.074	-2.837	1	1	2.293	-3.216	0.37	0.065	-	-	-	-	1.236	-3.141	0.31	0.22
ENSRNOG00000020903	Oraov1	156.75	165.667	150.667	157.083	0.165	2.493	0.2	0.1	0.001	2.519	0.95	1	-0.152	2.602	0.32	0.24	0.028	2.486	0.95	0.82	0.008	2.411	1	0.97	0.132	2.525	0.29	0.23
ENSRNOG00000007886	Orm1	2.45833	1	0.375	0.25	-	-	-	-	2.816	-3.138	0.17	0.0056	1.132	-2.886	0.61	0.24	2.258	-3.073	0.24	0.042	-	-	-	-	-	-	-	-
ENSRNOG00000011136	Osr2	1.3125	0.5	0.75	1.79167	-	-	-	-	-0.423	-3.012	0.81	0.66	-	-	-	-	0.658	-3.217	0.74	0.56	-1.047	-3.178	0.38	0.2	-1.316	-3.145	0.35	0.088
ENSRNOG00000028121	Otop2	0.75	1.75	-	1	-	-	-	-	-	-	-	-	-1.385	-3.121	0.36	0.14	-	-	-	-	-	-	-	-	0.803	-3.114	0.55	0.26
ENSRNOG00000017606	P2rx1	16.7917	8.66667	13.7917	15.0417	-0.625	-1.108	0.12	0.024	0.128	-0.613	0.75	0.86	0.841	-0.825	0.3	0.15	0.219	-0.656	0.65	0.73	-0.056	-0.854	0.87	0.9	-0.728	-1.037	0.052	0.029
ENSRNOG00000001300	P2rx4	805.125	759.042	784.25	844.083	-0.014	4.765	0.93	0.85	-0.063	4.899	0.37	0.4	0.012	4.867	0.89	0.89	0.014	4.841	0.92	0.87	-0.042	4.798	0.37	0.49	-0.096	4.824	0.12	0.13
ENSRNOG00000019270	P2ry6	58.9167	43.8333	50.8333	46.5833	-0.185	0.799	0.41	0.32	0.346	0.978	0.097	0.069	0.356	0.989	0.11	0.057	0.185	1.033	0.42	0.36	0.196	0.789	0.33	0.29	-0.03	0.735	0.94	0.88
ENSRNOG00000029749	Pabpc4l	5.66667	2.58333	3.83333	4.41667	-0.431	-2.429	0.64	0.43	0.358	-1.999	0.65	0.48	0.966	-2.116	0.21	0.033	0.547	-2.052	0.46	0.21	-0.152	-2.277	0.86	0.77	-0.627	-2.352	0.41	0.15
ENSRNOG00000003354	Pabpc5	13.6667	12.875	10.7083	15.2917	0.307	-1.043	0.45	0.39	-0.155	-0.756	0.73	0.61	0.016	-0.815	1	1	0.34	-0.975	0.45	0.23	-0.461	-0.97	0.16	0.067	-0.194	-0.813	0.65	0.53
ENSRNOG00000017367	Pabpc6	0.75	1.25	0.75	1.41667	-	-	-	-	-0.876	-3.224	0.6	0.39	-	-	-	-	-	-	-	-	-0.743	-3.262	0.59	0.44	-0.176	-3.114	0.95	1
ENSRNOG00000048424	Paip2l1	3.04167	2	2.45833	2.58333	-0.093	-2.716	1	0.91	0.3	-2.548	0.78	0.78	0.433	-2.527	0.73	0.53	0.353	-2.549	0.76	0.68	-0.008	-2.735	1	1	-0.14	-2.714	0.97	0.81
ENSRNOG00000033981	Pate2	5.54167	6.45833	3.75	6.20833	0.823	-2.008	0.17	0.04	-0.155	-1.834	0.86	0.73	-0.278	-1.759	0.74	0.5	0.558	-2.077	0.45	0.24	-0.679	-2.085	0.22	0.089	0.107	-1.776	0.9	0.89
ENSRNOG00000017061	Patl2	2.125	0.75	1.75	2.08333	-0.777	-3.102	0.62	0.27	0.068	-2.803	1	1	1.079	-2.94	0.46	0.18	0.318	-2.853	0.85	0.69	-0.218	-2.951	0.89	0.89	-1.038	-3.037	0.41	0.18
ENSRNOG00000005917	Pawr	81.2917	82.5417	70.8333	67.1667	0.258	1.471	0.14	0.15	0.283	1.456	0.32	0.21	-0.092	1.644	0.74	0.76	0.173	1.486	0.48	0.45	0.138	1.27	0.51	0.34	0.357	1.441	0.067	0.045
ENSRNOG00000030352	Pcdhga9	95.2917	95.9583	98.5417	88.0417	-0.005	1.807	1	1	0.119	1.755	0.61	0.46	-0.084	1.861	0.63	0.69	-0.074	1.831	0.6	0.71	0.229	1.702	0.15	0.11	0.183	1.73	0.24	0.24
ENSRNOG00000016136	Pdcd1lg2	1.25	0.875	-	-	-	-	-	-	-	-	-	-	0.14	-3.125	1	1	-	-	-	-	-	-	-	-	-	-	-	-
ENSRNOG00000059442	Pde12	282	245.542	268.458	281.375	-0.099	3.186	0.3	0.33	0.008	3.356	0.96	0.96	0.127	3.304	0.26	0.28	0.044	3.318	0.83	0.69	-0.001	3.239	0.91	1	-0.14	3.226	0.095	0.14
ENSRNOG00000016593	Pde6c	3.16667	4.875	2.04167	1.75	1.306	-2.392	0.28	0.12	0.827	-2.715	0.45	0.16	-0.705	-2.205	0.41	0.32	0.632	-2.638	0.7	0.49	0.307	-2.952	0.88	0.83	1.551	-2.465	0.082	0.0094
ENSRNOG00000001098	Pds5b	5148	5021.83	4866.67	5108.58	0.077	7.442	0.32	0.17	0.017	7.533	1	0.81	-0.037	7.565	0.71	0.61	0.056	7.494	0.71	0.43	-0.004	7.41	0.95	0.95	0.033	7.482	0.64	0.52
ENSRNOG00000016292	Pdzd9	4.45833	2.79167	2.75	3.875	0.069	-2.592	1	0.92	0.231	-2.207	0.85	0.72	0.606	-2.273	0.5	0.31	0.709	-2.338	0.42	0.16	-0.447	-2.496	0.56	0.43	-0.408	-2.432	0.62	0.52
ENSRNOG00000000096	Pdzk1	2.20833	1.875	1.375	2.20833	0.482	-2.945	0.75	0.57	-0.044	-2.799	1	1	0.026	-2.766	1	1	0.584	-2.922	0.75	0.49	-0.547	-2.975	0.64	0.48	-0.089	-2.821	1	1
ENSRNOG00000014243	Pear1	286.375	282.208	268.458	329.583	0.101	3.293	0.58	0.7	-0.198	3.486	0.64	0.44	-0.05	3.418	0.94	0.9	0.065	3.333	0.71	0.82	-0.23	3.361	0.1	0.12	-0.169	3.447	0.69	0.48
ENSRNOG00000054896	Pex13	588.583	571.125	572.583	572.167	0.032	4.335	0.63	0.7	0.045	4.394	0.8	0.59	-0.032	4.437	0.71	0.76	0.014	4.389	0.97	0.87	0.066	4.291	0.52	0.27	0.057	4.339	0.41	0.44
ENSRNOG00000000165	Pfkfb1	10.5417	8.70833	7.41667	11.3333	0.268	-1.504	0.64	0.52	-0.114	-1.118	0.8	0.84	0.183	-1.224	0.77	0.65	0.468	-1.359	0.37	0.22	-0.549	-1.367	0.15	0.11	-0.325	-1.236	0.44	0.36
ENSRNOG00000020656	Pfkfb4	52.625	40.9583	40.3333	47.5833	0.053	0.583	0.87	0.82	0.156	0.909	0.44	0.48	0.295	0.863	0.17	0.13	0.362	0.807	0.08	0.041	-0.168	0.642	0.38	0.33	-0.157	0.702	0.48	0.4
ENSRNOG00000014492	Pgc	-	1.625	-	0.75	-	-	-	-	-	-	-	-	-	-	-	-	-	-	-	-	-	-	-	-	1.244	-3.144	0.32	0.11
ENSRNOG00000058956	Pgpep1l	1.5	1.25	-	1.375	-	-	-	-	0.138	-3.086	1	1	0.076	-3.013	1	1	-	-	-	-	-	-	-	-	0.038	-3.115	1	1
ENSRNOG00000012999	Phb2	2050.79	1944.62	1985.71	2072.46	0.003	6.112	0.98	0.98	-0.009	6.219	0.82	0.89	0.004	6.217	0.9	0.96	0.023	6.184	0.82	0.69	0.003	6.113	0.82	0.94	-0.034	6.147	0.48	0.47
ENSRNOG00000002276	Phf6	99.9167	103.625	104.125	102.167	0.024	1.898	0.95	0.87	-0.026	1.893	0.86	0.89	-0.126	1.949	0.49	0.43	-0.087	1.904	0.54	0.6	0.098	1.842	0.48	0.45	0.08	1.886	0.58	0.55
ENSRNOG00000008652	Phip	927.625	844.958	928.708	961.292	-0.104	4.964	0.37	0.33	-0.046	5.094	0.62	0.83	0.061	5.045	0.92	0.79	-0.026	5.064	0.73	0.91	0.016	5.012	0.95	0.87	-0.129	4.995	0.061	0.091
ENSRNOG00000009208	Pibf1	312.25	331.792	303.958	328.125	0.159	3.492	0.068	0.058	-0.066	3.539	0.49	0.59	-0.162	3.593	0.1	0.13	0.011	3.48	0.98	0.92	-0.041	3.438	0.64	0.65	0.076	3.549	0.31	0.47
ENSRNOG00000015878	Pif1	1.33333	1.95833	3.625	2.5	-0.885	-2.591	0.3	0.15	-0.988	-2.889	0.38	0.15	-0.64	-2.957	0.71	0.58	-1.502	-2.698	0.1	0.012	0.545	-2.565	0.5	0.32	-0.378	-2.775	0.74	0.7
ENSRNOG00000059622	Pigb	121.042	115.333	110.25	108	0.098	2.011	0.53	0.41	0.167	2.07	0.33	0.24	-0.006	2.16	1	1	0.108	2.079	0.55	0.4	0.094	1.919	0.56	0.45	0.152	2.002	0.29	0.23
ENSRNOG00000014690	Pigt	2170.83	2310.58	2207.42	2355.71	0.098	6.313	0.13	0.041	-0.111	6.354	0.09	0.069	-0.162	6.385	0.06	0.0094	-0.047	6.301	0.65	0.42	-0.029	6.282	0.42	0.57	0.029	6.364	0.79	0.63
ENSRNOG00000000665	Pitpnb	1515.71	1470.25	1514.38	1503.04	-0.012	5.715	0.82	0.86	0.019	5.77	0.87	0.77	-0.028	5.798	0.93	0.69	-0.023	5.771	0.8	0.7	0.078	5.687	0.26	0.05	0.025	5.714	0.8	0.63
ENSRNOG00000009043	Piwil4	3.58333	1	1.25	3.375	-0.21	-3.158	0.97	1	0.14	-2.39	0.93	0.87	1.611	-2.641	0.12	0.013	1.401	-2.661	0.14	0.017	-1.223	-2.797	0.14	0.028	-1.491	-2.776	0.11	0.015
ENSRNOG00000004865	Pkd1l1	12.125	6.08333	7.25	8.29167	-0.229	-1.725	0.72	0.65	0.546	-1.195	0.26	0.11	0.937	-1.278	0.053	0.017	0.723	-1.254	0.12	0.029	-0.143	-1.593	0.78	0.7	-0.412	-1.634	0.41	0.37
ENSRNOG00000003657	Pkmyt1	42.2917	35.7917	40.0833	36.625	-0.12	0.494	0.65	0.51	0.215	0.588	0.38	0.32	0.168	0.62	0.48	0.49	0.064	0.641	0.77	0.82	0.184	0.461	0.45	0.25	0.025	0.438	0.99	0.91
ENSRNOG00000001153	Pla2g1b	6.875	4.91667	4	6.04167	0.408	-2.106	0.54	0.46	0.212	-1.705	0.74	0.74	0.379	-1.718	0.63	0.46	0.795	-1.884	0.19	0.097	-0.554	-2.073	0.33	0.2	-0.18	-1.893	0.87	0.66
ENSRNOG00000017024	Pla2g2e	1.5625	-	0.625	1.125	-	-	-	-	0.413	-3.139	0.87	0.64	-	-	-	-	1.047	-3.215	0.55	0.23	-	-	-	-	-	-	-	-
ENSRNOG00000037231	Pla2g4d	1	0.875	2.41667	2.54167	-1.256	-2.945	0.26	0.13	-1.295	-2.937	0.26	0.066	-	-	-	-	-1.245	-2.948	0.29	0.087	-0.009	-2.736	1	1	-1.312	-2.937	0.22	0.053
ENSRNOG00000020942	Plekha4	47.9167	49.0417	43.9167	45.0833	0.199	0.772	0.27	0.33	0.089	0.807	0.78	0.76	-0.107	0.911	0.73	0.72	0.098	0.783	0.71	0.74	0.02	0.661	1	0.92	0.181	0.795	0.33	0.31
ENSRNOG00000030266	Plekhg2	233.333	223.167	249.667	246	-0.129	3.072	0.73	0.48	-0.069	3.127	0.87	0.71	-0.007	3.103	1	0.99	-0.121	3.133	0.75	0.5	0.087	3.091	0.66	0.48	-0.083	3.065	0.82	0.63
ENSRNOG00000028521	Plekhm1	1019.83	1026.42	1037.25	992.792	0.018	5.184	0.82	0.82	0.046	5.186	0.6	0.5	-0.081	5.255	0.52	0.28	-0.047	5.213	0.72	0.5	0.128	5.117	0.081	0.014	0.105	5.158	0.11	0.058
ENSRNOG00000000413	Pln	69.8333	38.4583	42.4583	44.625	-0.121	0.601	0.96	0.74	0.649	1.108	0.35	0.18	0.796	1.081	0.32	0.11	0.679	1.082	0.25	0.1	0	0.648	0.94	1	-0.166	0.645	0.87	0.71
ENSRNOG00000008048	Plscr2	127.75	93.5417	97.0833	107.917	-0.025	1.78	0.97	0.92	0.25	2.111	0.51	0.38	0.385	2.066	0.43	0.23	0.37	2.041	0.25	0.15	-0.087	1.834	0.49	0.58	-0.153	1.863	0.72	0.52
ENSRNOG00000023140	Pnldc1	49.8333	37.25	42	38.625	-0.133	0.556	0.66	0.47	0.378	0.738	0.071	0.047	0.345	0.769	0.14	0.092	0.222	0.79	0.29	0.31	0.189	0.524	0.4	0.27	0.02	0.497	0.93	0.99
ENSRNOG00000024450	Poc1b	299.333	252.458	276.708	287.667	-0.1	3.228	0.33	0.22	0.065	3.415	0.57	0.58	0.174	3.369	0.1	0.078	0.089	3.383	0.47	0.37	0.013	3.275	0.96	0.91	-0.128	3.261	0.17	0.13
ENSRNOG00000006741	Podnl1	1.4375	1.375	-	1.25	-	-	-	-	0.246	-3.115	0.95	0.89	0.056	-3.014	1	1	-	-	-	-	-	-	-	-	0.168	-3.143	1	0.87
ENSRNOG00000004795	Pof1b	9.58333	8.75	8.08333	10.7917	0.139	-1.446	0.83	0.82	-0.182	-1.191	0.68	0.72	0.054	-1.278	0.98	0.88	0.208	-1.37	0.75	0.61	-0.359	-1.346	0.34	0.33	-0.265	-1.256	0.56	0.49
ENSRNOG00000004843	Pole3	2.08333	1.5	1.45833	2.5	0.166	-3.021	0.98	1	-0.14	-2.722	1	0.83	0.352	-2.798	0.8	0.92	0.528	-2.88	0.66	0.72	-0.666	-2.928	0.5	0.35	-0.534	-2.843	0.65	0.46
ENSRNOG00000013728	Polg2	113.667	89.75	94.625	100.708	-0.039	1.726	0.87	0.79	0.182	1.978	0.25	0.18	0.268	1.948	0.075	0.059	0.244	1.932	0.094	0.066	-0.029	1.762	0.73	0.86	-0.108	1.779	0.44	0.42
ENSRNOG00000016748	Poll	791.917	788.792	820.083	854.417	-0.023	4.825	0.79	0.74	-0.104	4.897	0.14	0.12	-0.068	4.883	0.52	0.42	-0.076	4.862	0.37	0.27	0.008	4.838	0.96	0.9	-0.057	4.86	0.38	0.36
ENSRNOG00000032442	Polr2h-ps1	1.5	-	1.75	1.5	-	-	-	-	0.007	-3.061	1	1	-	-	-	-	-0.197	-2.997	0.95	1	0.245	-3.073	0.91	0.88	-	-	-	-
ENSRNOG00000001430	Polr2j	554.125	567.667	579	591.917	0.007	4.338	0.87	0.96	-0.089	4.375	0.26	0.34	-0.108	4.39	0.26	0.25	-0.088	4.355	0.37	0.27	0.033	4.324	0.85	0.62	-0.001	4.359	0.99	0.99
ENSRNOG00000033226	Polr2m	4.70833	4.45833	3.95833	6.875	0.253	-2.163	0.72	0.82	-0.472	-1.829	0.48	0.23	0.017	-1.987	1	1	0.279	-2.121	0.74	0.65	-0.73	-1.988	0.16	0.053	-0.494	-1.861	0.44	0.19
ENSRNOG00000048470	Pomp	3.08333	2.45833	3.20833	3.20833	-0.262	-2.537	0.85	0.67	-0.01	-2.444	1	1	0.231	-2.47	0.89	0.76	-0.018	-2.44	1	1	0.037	-2.513	1	1	-0.259	-2.541	0.83	0.64
ENSRNOG00000027646	Pop4	949.417	865.333	883.5	874.375	0.002	4.945	1	1	0.124	5.044	0.14	0.076	0.062	5.08	0.48	0.46	0.079	5.046	0.43	0.23	0.081	4.908	0.29	0.12	0.042	4.942	0.58	0.53
ENSRNOG00000009118	Pou2f3	15.2917	13.4583	15.9583	20.3333	-0.214	-0.747	0.63	0.61	-0.399	-0.486	0.31	0.14	0.109	-0.706	0.78	0.85	-0.094	-0.639	0.87	0.84	-0.274	-0.533	0.48	0.33	-0.531	-0.582	0.097	0.04
ENSRNOG00000018711	Ppcdc	1.5625	0.5	1.125	-	-	-	-	-	-	-	-	-	1.341	-3.158	0.47	0.16	0.384	-3.077	0.87	0.76	-	-	-	-	-	-	-	-
ENSRNOG00000055834	Ppid-ps1	2	2.33333	2.70833	2.08333	-0.058	-2.653	1	0.93	0.011	-2.847	1	1	-0.342	-2.686	0.84	0.73	-0.41	-2.722	0.81	0.62	0.438	-2.816	0.69	0.62	0.358	-2.777	0.74	0.71
ENSRNOG00000000816	Ppp1r18	240.625	242.375	264.542	268.875	-0.092	3.167	0.4	0.29	-0.154	3.212	0.2	0.26	-0.083	3.18	0.65	0.59	-0.161	3.195	0.19	0.2	0.042	3.195	0.79	0.62	-0.091	3.183	0.34	0.35
ENSRNOG00000056485	Ppp2ca	3.45833	5.08333	4.04167	4.79167	0.431	-2.103	0.53	0.45	-0.484	-2.182	0.51	0.46	-0.633	-2.096	0.4	0.25	-0.196	-2.304	0.86	0.8	-0.26	-2.192	0.68	0.66	0.134	-2.001	0.89	0.83
ENSRNOG00000039204	Pram1	7.25	6.16667	9.5	6.75	-0.601	-1.525	0.28	0.2	0.144	-1.618	0.78	0.88	0.174	-1.608	0.73	0.86	-0.404	-1.402	0.53	0.37	0.576	-1.546	0.19	0.11	-0.073	-1.764	0.94	0.91
ENSRNOG00000000323	Prdm1	11.9167	12.0833	13.0833	16.3333	-0.082	-0.957	0.89	0.82	-0.444	-0.783	0.33	0.18	-0.083	-0.931	0.97	0.82	-0.15	-0.929	0.82	0.65	-0.248	-0.817	0.47	0.35	-0.371	-0.808	0.32	0.19
ENSRNOG00000002896	Prdx6	7086.33	6405.96	6641.21	6951.58	-0.02	7.842	0.83	0.71	0.034	7.986	0.68	0.67	0.073	7.971	0.24	0.36	0.069	7.948	0.3	0.34	-0.001	7.856	0.75	1	-0.06	7.88	0.19	0.2
ENSRNOG00000000562	Prf1	2.45833	1.75	2.08333	4.83333	-0.064	-2.872	1	0.9	-0.949	-2.316	0.23	0.062	0.365	-2.708	0.82	0.73	0.315	-2.744	0.81	0.82	-1.233	-2.446	0.058	0.017	-1.333	-2.403	0.068	0.0092
ENSRNOG00000017187	Prmt6	24.5833	21.0417	18.4583	22.8333	0.209	-0.379	0.63	0.43	0.126	-0.108	0.73	0.61	0.167	-0.112	0.61	0.59	0.384	-0.224	0.25	0.099	-0.222	-0.363	0.46	0.28	-0.065	-0.25	0.84	0.85
ENSRNOG00000053483	pRNA	4.45833	2	4.91667	2.04167	-1.118	-2.406	0.16	0.041	1.145	-2.426	0.17	0.025	1.017	-2.343	0.25	0.049	-0.092	-2.096	1	0.91	1.283	-2.493	0.12	0.018	0.09	-2.821	1	0.9
ENSRNOG00000021260	Prnd	0.75	1.375	1.79167	0.625	-0.23	-2.969	0.91	0.9	-	-	-	-	-0.989	-3.154	0.61	0.26	-1.211	-3.131	0.4	0.14	1.448	-3.233	0.22	0.11	-	-	-	-
ENSRNOG00000022710	Prrg4	10.9583	13.25	9.58333	9.45833	0.504	-1.069	0.42	0.22	0.218	-1.192	0.82	0.66	-0.352	-0.934	0.61	0.5	0.161	-1.182	0.84	0.71	0.082	-1.339	0.93	0.87	0.547	-1.083	0.43	0.27
ENSRNOG00000047969	Prss21	2.41667	1.25	2.45833	1.5	-0.736	-2.896	0.54	0.34	0.702	-2.867	0.58	0.38	0.77	-2.816	0.58	0.24	0.037	-2.7	1	1	0.69	-2.95	0.5	0.28	-0.101	-3.089	1	1
ENSRNOG00000029223	Prss32	0.75	-	0.375	1.8125	-	-	-	-	-1.144	-3.168	0.47	0.16	-	-	-	-	-	-	-	-	-1.803	-3.291	0.16	0.042	-	-	-	-
ENSRNOG00000033343	Prss36	48.5	47.6667	43.25	43.7083	0.163	0.733	0.51	0.33	0.157	0.792	0.52	0.48	-0.043	0.894	1	0.85	0.139	0.785	0.56	0.52	0.054	0.628	0.87	0.78	0.178	0.74	0.45	0.29
ENSRNOG00000022548	Prss38	2.58333	2.70833	2.41667	2.54167	0.143	-2.614	0.97	0.85	0.043	-2.641	1	1	-0.134	-2.543	0.98	0.85	0.018	-2.623	1	1	0.051	-2.716	1	1	0.154	-2.634	0.93	0.93
ENSRNOG00000033690	Prss41	2.29167	0.625	0.375	1.625	-	-	-	-	0.391	-2.912	0.83	0.61	1.428	-3.012	0.32	0.14	2.112	-3.129	0.12	0.015	-	-	-	-	-1.062	-3.199	0.45	0.31
ENSRNOG00000023092	Prss54	3.54167	3.375	1.33333	3	1.412	-2.672	0.12	0.073	0.239	-2.397	0.75	0.82	-0.073	-2.253	1	0.95	1.376	-2.627	0.12	0.06	-1.097	-2.839	0.2	0.14	0.284	-2.432	0.74	0.82
ENSRNOG00000011414	Psmc3	3535.88	3593.08	3462.12	3716.71	0.086	6.955	0.17	0.055	-0.066	7.033	0.26	0.26	-0.095	7.053	0.28	0.13	0.006	6.977	0.97	0.93	-0.037	6.935	0.33	0.37	0.009	7.011	0.99	0.87
ENSRNOG00000014109	Psmd13	3045.46	3173.62	2990.33	3082.54	0.118	6.761	0.056	0.0076	-0.012	6.79	0.79	0.86	-0.132	6.857	0.1	0.025	0.002	6.764	1	0.99	0.022	6.695	0.92	0.61	0.099	6.787	0.081	0.033
ENSRNOG00000014097	Psmd7	3270.25	3210.25	3132.67	3174.5	0.067	6.802	0.32	0.17	0.049	6.863	0.55	0.43	-0.046	6.915	0.7	0.51	0.037	6.849	0.7	0.53	0.047	6.749	0.52	0.29	0.074	6.816	0.18	0.15
ENSRNOG00000061359	Psme1-ps1	2.16667	0.625	0.75	0.875	-	-	-	-	1.239	-3.036	0.33	0.095	1.474	-2.989	0.28	0.081	1.324	-3.024	0.3	0.078	-	-	-	-	-	-	-	-
ENSRNOG00000048579	Psors1c2	1	1	0.75	1.5	-	-	-	-	-0.633	-3.194	0.69	0.68	-	-	-	-	-	-	-	-	-0.739	-3.261	0.58	0.59	-0.359	-3.143	0.86	0.76
ENSRNOG00000016902	Ptf1a	-	0.75	1.3125	1	-0.432	-3.188	0.88	0.59	-	-	-	-	-	-	-	-	-	-	-	-	0.426	-3.261	0.82	0.86	-	-	-	-
ENSRNOG00000031307	Ptgdr	1.83333	2.125	1.375	1.125	0.755	-2.92	0.52	0.37	0.721	-3.036	0.61	0.45	-0.273	-2.75	0.9	0.81	0.487	-2.974	0.75	0.66	0.259	-3.232	0.92	0.88	0.988	-2.984	0.36	0.26
ENSRNOG00000036631	Ptgdr2	4.79167	3.95833	6.58333	7.33333	-0.694	-1.967	0.24	0.13	-0.551	-1.775	0.46	0.23	0.226	-2.047	0.71	0.86	-0.42	-1.835	0.61	0.3	-0.08	-1.724	0.9	0.9	-0.81	-1.898	0.13	0.093
ENSRNOG00000014294	Ptpn6	221.583	196.833	230.25	230.042	-0.194	2.921	0.064	0.047	-0.051	3.039	0.53	0.75	0.097	2.972	0.51	0.5	-0.082	3.034	0.46	0.52	0.064	2.985	0.68	0.51	-0.17	2.926	0.079	0.14
ENSRNOG00000056915	Ptprq	1.25	0.5	0.375	1.875	-	-	-	-	-0.586	-3.035	0.73	0.64	-	-	-	-	-	-	-	-	-1.911	-3.262	0.14	0.032	-1.542	-3.17	0.23	0.16
ENSRNOG00000004059	Ptrhd1	148.458	134.542	162.083	155.417	-0.23	2.403	0.062	0.016	-0.062	2.472	0.58	0.68	0.066	2.416	0.78	0.65	-0.153	2.499	0.23	0.23	0.125	2.453	0.32	0.17	-0.146	2.375	0.24	0.15
ENSRNOG00000019062	Pura	267.542	261.042	259.375	282.667	0.041	3.203	0.77	0.75	-0.072	3.323	0.52	0.59	-0.035	3.309	0.98	0.82	0.022	3.257	0.8	0.9	-0.06	3.218	0.36	0.55	-0.059	3.271	0.49	0.63
ENSRNOG00000012994	Pus3	480.458	434.792	478.667	490.083	-0.107	4.01	0.2	0.16	-0.022	4.137	0.79	0.83	0.074	4.096	0.38	0.47	-0.017	4.115	0.93	0.86	0.03	4.051	0.92	0.65	-0.117	4.033	0.08	0.099
ENSRNOG00000009030	Rab19	8.20833	9.33333	10.125	8.875	-0.067	-1.259	1	0.87	-0.117	-1.421	0.85	0.85	-0.255	-1.32	0.61	0.7	-0.331	-1.336	0.51	0.42	0.255	-1.365	0.58	0.45	0.134	-1.345	0.73	0.86
ENSRNOG00000014621	Rab8a	1218.38	1080	1153	1127.38	-0.061	5.297	0.44	0.21	0.116	5.406	0.18	0.027	0.1	5.42	0.24	0.11	0.054	5.417	0.62	0.31	0.097	5.284	0.19	0.013	-0.004	5.285	0.94	0.95
ENSRNOG00000018063	Rad1	174.667	170.792	185.708	182.875	-0.088	2.664	0.48	0.37	-0.057	2.706	0.71	0.65	-0.038	2.702	0.91	0.78	-0.11	2.714	0.43	0.32	0.09	2.667	0.46	0.3	-0.039	2.657	0.75	0.71
ENSRNOG00000049271	Rad51ap2	4.25	4.25	1.91667	2.04167	1.127	-2.496	0.15	0.025	1.084	-2.492	0.2	0.034	-0.081	-2.134	1	0.88	1.065	-2.473	0.21	0.026	0.051	-2.928	1	1	1.143	-2.517	0.13	0.023
ENSRNOG00000040300	Raet1l	1.8125	0.5	-	0.75	-	-	-	-	1.203	-3.14	0.41	0.17	1.502	-3.097	0.34	0.091	-	-	-	-	-	-	-	-	-	-	-	-
ENSRNOG00000004630	Rag1	2.70833	1.25	1.91667	3.66667	-0.604	-2.994	0.65	0.64	-0.452	-2.383	0.69	0.46	1.002	-2.73	0.31	0.34	0.517	-2.666	0.62	0.58	-0.938	-2.585	0.2	0.069	-1.572	-2.634	0.052	0.015
ENSRNOG00000011208	Rapsn	23	25.4583	29.5833	29.5833	-0.18	0.051	0.66	0.47	-0.347	0.027	0.2	0.27	-0.21	-0.036	0.57	0.59	-0.387	0.012	0.26	0.21	0.06	0.099	0.99	0.75	-0.155	0.065	0.55	0.53
ENSRNOG00000008643	Rars2	401.208	366.833	346.5	363.667	0.114	3.656	0.2	0.2	0.148	3.795	0.14	0.17	0.058	3.844	0.56	0.65	0.187	3.757	0.057	0.056	-0.004	3.605	0.83	0.98	0.07	3.695	0.47	0.45
ENSRNOG00000032913	Rasl2-9	2.75	1.5	3.29167	2.70833	-1.048	-2.714	0.26	0.12	-0.052	-2.566	1	1	0.797	-2.725	0.5	0.29	-0.231	-2.509	0.87	0.85	0.209	-2.566	0.86	0.74	-0.88	-2.777	0.35	0.19
ENSRNOG00000014847	Rassf10	13.5	10.9167	10.2917	13.375	0.115	-1.166	0.86	0.76	0.031	-0.841	0.97	1	0.239	-0.907	0.6	0.57	0.37	-0.986	0.39	0.3	-0.306	-1.08	0.39	0.26	-0.232	-0.999	0.57	0.46
ENSRNOG00000021289	Rbbp5	1814.96	1663.12	1727.12	1756.42	-0.023	5.898	0.73	0.67	0.053	6.012	0.57	0.3	0.054	6.017	0.49	0.37	0.046	5.995	0.68	0.4	0.043	5.894	0.58	0.33	-0.021	5.915	0.72	0.68
ENSRNOG00000004710	Rbks	139.5	139.208	161.5	154.333	-0.177	2.422	0.17	0.072	-0.137	2.426	0.34	0.27	-0.068	2.396	0.75	0.64	-0.232	2.457	0.094	0.039	0.131	2.446	0.3	0.16	-0.087	2.392	0.51	0.41
ENSRNOG00000047499	Rbm15	234.5	262.75	268.292	240.208	0.002	3.232	1	1	-0.032	3.11	0.63	0.85	-0.239	3.222	0.056	0.086	-0.22	3.187	0.091	0.12	0.224	3.127	0.057	0.033	0.185	3.16	0.06	0.065
ENSRNOG00000024278	Rbm42	1221.21	1259.42	1209.42	1213.92	0.092	5.442	0.16	0.1	0.015	5.46	0.94	0.83	-0.117	5.532	0.21	0.075	-0.009	5.453	0.98	0.89	0.059	5.371	0.53	0.21	0.111	5.45	0.072	0.04
ENSRNOG00000051911	Rbp3	1.54167	1.16667	0.9375	0.875	0.394	-3.159	0.92	0.78	0.709	-3.195	0.7	0.49	0.082	-3.013	1	1	0.503	-3.13	0.86	0.71	-	-	-	-	0.609	-3.228	0.72	0.72
ENSRNOG00000007797	Rbpj	2.54167	1.875	3.33333	5.45833	-0.58	-2.593	0.53	0.44	-1.082	-2.238	0.12	0.027	0.19	-2.659	0.93	0.83	-0.376	-2.526	0.7	0.62	-0.661	-2.206	0.28	0.18	-1.29	-2.289	0.053	0.0078
ENSRNOG00000006486	Reg1a	2.91667	2	2.83333	1.875	-0.323	-2.694	0.82	0.72	0.667	-2.72	0.5	0.53	0.399	-2.585	0.75	0.61	0.067	-2.548	0.96	1	0.671	-2.838	0.47	0.39	0.293	-2.888	0.81	0.91
ENSRNOG00000001840	Rep15	1.5	1.58333	0.625	0.875	1.215	-3.186	0.4	0.18	0.78	-3.171	0.64	0.5	-0.162	-2.936	1	0.8	1.074	-3.189	0.5	0.27	-	-	-	-	0.896	-3.169	0.53	0.19
ENSRNOG00000014270	Rer1	1829.96	1666.08	1632.42	1760.46	0.062	5.859	0.33	0.2	0.062	6.02	0.5	0.29	0.062	6.024	0.49	0.32	0.14	5.962	0.091	0.0074	-0.042	5.855	0.39	0.35	-0.021	5.918	0.82	0.71
ENSRNOG00000008130	Rergl	4.33333	1.5	5.54167	3.54167	-1.588	-2.328	0.093	0.014	0.231	-2.219	0.76	0.88	1.193	-2.376	0.32	0.19	-0.408	-2.004	0.82	0.58	0.669	-2.19	0.41	0.25	-0.967	-2.598	0.34	0.16
ENSRNOG00000025034	RGD1304567	606.583	543.167	575.375	604.917	-0.049	4.302	0.62	0.45	0.009	4.455	0.96	0.93	0.085	4.423	0.43	0.35	0.05	4.415	0.72	0.53	-0.006	4.335	0.81	0.92	-0.096	4.344	0.18	0.14
ENSRNOG00000042918	RGD1304770	3.75	6.25	5.25	3.375	0.298	-1.87	0.65	0.54	0.164	-2.357	0.93	0.81	-0.811	-1.956	0.24	0.074	-0.496	-2.124	0.5	0.41	0.694	-2.245	0.27	0.14	0.951	-2.073	0.11	0.017
ENSRNOG00000007532	RGD1305178	1249.29	1282.54	1349	1332.12	-0.04	5.533	0.65	0.47	-0.086	5.544	0.21	0.16	-0.11	5.561	0.22	0.11	-0.135	5.549	0.097	0.019	0.083	5.517	0.28	0.07	0.003	5.529	1	0.97
ENSRNOG00000045696	RGD1305537	109.167	106.792	108.125	97.9583	0.011	1.944	1	0.94	0.165	1.932	0.24	0.29	-0.036	2.035	1	0.81	-0.007	1.996	1	0.96	0.211	1.84	0.11	0.059	0.181	1.877	0.2	0.15
ENSRNOG00000019931	RGD1306091	13.375	19.375	20.7083	15.375	-0.054	-0.367	0.93	0.86	-0.179	-0.769	0.66	0.61	-0.597	-0.553	0.1	0.068	-0.64	-0.558	0.056	0.031	0.493	-0.564	0.096	0.029	0.4	-0.556	0.22	0.14
ENSRNOG00000038436	RGD1307100	8267.58	8988.04	8138.71	8563.58	0.176	8.235	0.069	0.019	-0.045	8.247	0.44	0.64	-0.193	8.33	0.053	0.043	-0.002	8.206	0.81	1	-0.008	8.153	0.86	0.92	0.127	8.275	0.054	0.032
ENSRNOG00000042230	RGD1307182	1.5	1.25	1.25	1	0.048	-3.102	1	1	0.526	-3.167	0.79	0.63	0.08	-3.014	1	1	0.142	-3.075	1	0.89	0.408	-3.261	0.82	0.86	0.415	-3.199	0.82	0.87
ENSRNOG00000011239	RGD1307595	0.625	-	-	1.75	-	-	-	-	-1.311	-3.195	0.37	0.13	-	-	-	-	-	-	-	-	-	-	-	-	-	-	-	-
ENSRNOG00000026918	RGD1308065	3.04167	0.625	1	1.375	-	-	-	-	1.076	-2.801	0.33	0.091	1.904	-2.839	0.11	0.0054	1.541	-2.852	0.15	0.034	-0.427	-3.261	0.79	0.86	-	-	-	-
ENSRNOG00000031437	RGD1308195	0.625	1	2	0.5	-1	-3.021	0.41	0.33	-	-	-	-	-	-	-	-	-1.587	-3.102	0.23	0.074	1.878	-3.205	0.093	0.032	-	-	-	-
ENSRNOG00000026523	RGD1309106	3.79167	2.375	2.95833	3.33333	-0.093	-2.594	1	0.92	0.191	-2.387	0.93	0.74	0.458	-2.41	0.75	0.44	0.357	-2.433	0.77	0.58	-0.136	-2.565	0.91	0.83	-0.269	-2.541	0.83	0.65
ENSRNOG00000038960	RGD1309362	4.91667	4.5	5.95833	5.20833	-0.324	-1.958	0.67	0.46	-0.032	-1.998	1	1	0.035	-1.99	1	1	-0.276	-1.911	0.72	0.6	0.277	-1.974	0.67	0.54	-0.091	-2.05	0.96	0.88
ENSRNOG00000047782	RGD1309808	4.20833	2.625	5.54167	4.95833	-0.924	-2.189	0.17	0.024	-0.246	-2.068	0.81	0.67	0.51	-2.272	0.59	0.47	-0.414	-2.013	0.64	0.39	0.19	-2.011	0.82	0.66	-0.774	-2.247	0.27	0.089
[truncated: 797 more rows]
