# Supplementary material for: Transcriptome atlases of rat brain regions and their adaptation to diabetes resolution following gastrectomy in the Goto-Kakizaki rat
Source: Mol Brain. 2025 Feb 7;18:9. doi: 10.1186/s13041-025-01176-z (PMC11806591; doi:10.1186/s13041-025-01176-z)
Supplement: Supplementary file 5 — Supplementary Material 5 [file 13041_2025_1176_MOESM5_ESM.xlsx]

## Sheet: Feuil1
Supplementary Table 5. Details of genes differentially expressed between regions of the rat brain. Transcriptomes were generated by RNA sequencing of the same eight biological replicates of hypothalamus, hippocampus, striatum and brainstem of the Goto-Kakizaki rat. Means of sequence reads mapped to the rat genome assembly RNO6.0 were calculated for the eight biological replicates per brain region…
		Mean sequence reads				Hippocampus vs Striatum						Hypothalamus vs Brainstem						Hypothalamus vs Hippocampus						Hypothalamus vs Striatum						Striatum vs Brainstem						Hippocampus vs Brainstem
Ensembl	Gene Symbol	Hypothalamus	Hippocampus	Striatum	Brainstem	log FC	log CPM	DESeq P	DESeq adjusted P	EdgeR P	EdgeR adjusted P	log FC	log CPM	DESeq P	DESeq adjusted P	EdgeR P	EdgeR adjusted P	log FC	log CPM	DESeq P	DESeq adjusted P	EdgeR P	EdgeR adjusted P	log FC	log CPM	DESeq P	DESeq adjusted P	EdgeR P	EdgeR adjusted P	log FC	log CPM	DESeq P	DESeq adjusted P	EdgeR P	EdgeR adjusted P	log FC	log CPM	DESeq P	DESeq adjusted P	EdgeR P	EdgeR adjusted P
ENSRNOG00000059605	Ddn	786.083	35249.8	28293.5	44.8333	0.349	10.127	1.5e-10	7.3e-10	5e-11	2e-10	4.133	3.914	0	0	1.1e-282	1e-279	-5.558	9.424	0	0	0	0	-5.193	9.043	0	0	0	0	9.361	8.948	0	0	0	0	9.67	9.31	0	0	0	0
ENSRNOG00000018366	RGD1310819	494.375	6251.71	7496.08	223.583	-0.23	7.916	1.4e-06	4.7e-06	1.4e-05	3.7e-05	1.15	3.704	4.9e-42	1.1e-40	1.5e-33	2.2e-32	-3.732	7.003	0	0	0	0	-3.946	7.179	0	0	0	0	5.132	7.07	0	0	0	0	4.862	6.86	0	0	0	0
ENSRNOG00000006979	Hpca	3805.17	32632.6	44033.8	2056.79	-0.4	10.394	1.6e-17	1.2e-16	2.7e-16	1.5e-15	0.893	6.727	3.5e-36	6.3e-35	1.2e-45	2.7e-44	-3.172	9.434	0	0	0	0	-3.557	9.76	0	0	0	0	4.486	9.648	0	0	0	0	4.046	9.282	0	0	0	0
ENSRNOG00000018385	Chrm1	85.7917	2341.38	1873.46	35.5	0.353	6.214	7.2e-07	2.6e-06	1.5e-08	5.3e-08	1.278	1.17	5.6e-14	3.4e-13	3.9e-16	2.4e-15	-4.846	5.53	0	0	0	0	-4.478	5.152	0	0	0	0	5.786	5.052	0	0	0	0	6.099	5.413	0	0	0	0
ENSRNOG00000005776	Bcl11b	229.208	3070.29	9419.88	167.417	-1.586	7.771	5.2e-167	4.3e-165	4.7e-173	3.8e-171	0.462	2.855	2e-06	6.5e-06	8.3e-05	0.0002	-3.81	5.971	0	0	0	0	-5.379	7.452	0	0	0	0	5.884	7.383	0	0	0	0	4.257	5.858	0	0	0	0
ENSRNOG00000009571	Wipf3	556.5	10608.7	8810.83	363.167	0.3	8.417	2.5e-08	1e-07	8.5e-09	3e-08	0.622	4.06	3.2e-05	9.1e-05	3.6e-06	1e-05	-4.323	7.731	0	0	0	0	-4.008	7.408	0	0	0	0	4.665	7.319	0	0	0	0	4.925	7.622	0	0	0	0
ENSRNOG00000004117	Kcnv1	118.042	787.75	1662.54	84.9167	-1.046	5.426	1e-71	2.8e-70	8.8e-79	2.3e-77	0.481	1.9	0.003	0.0064	0.0049	0.0092	-2.809	4.101	2.6e-208	5.2e-206	3e-181	4.9e-179	-3.839	5.014	0	0	0	0	4.355	4.922	0	0	0	0	3.269	3.96	0	0	3.9e-151	1.4e-149
ENSRNOG00000036661	Rab40b	362.792	1673.62	3765.33	134.917	-1.139	6.574	8.1e-101	3.3e-99	5.1e-126	2.5e-124	1.433	3.177	2.5e-43	5.7e-42	4.3e-38	7.6e-37	-2.279	5.268	6.7e-204	1.3e-201	6.1e-186	1.1e-183	-3.402	6.225	0	0	0	0	4.87	6.083	0	0	0	0	3.691	5.015	0	0	0	0
ENSRNOG00000016728	Tiam2	265.75	1273.21	4051.12	204.375	-1.638	6.542	1.9e-145	1.3e-143	1.7e-207	1.7e-205	0.383	3.096	0.0004	0.00097	0.0014	0.0029	-2.335	4.864	4.3e-195	7.8e-193	5.2e-179	8.2e-177	-3.959	6.291	0	0	0	0	4.374	6.208	0	0	0	0	2.696	4.72	0	0	1.1e-245	8.5e-244
ENSRNOG00000004049	Baiap2	720.708	3581	7323.42	440.833	-1	7.578	1e-60	2.4e-59	6.4e-76	1.6e-74	0.715	4.395	7.3e-22	7.1e-21	1.8e-19	1.4e-18	-2.385	6.347	4.2e-264	1.3e-261	0	0	-3.369	7.188	0	2.1e-306	0	0	4.119	7.076	0	0	0	0	3.079	6.169	0	0	0	0
ENSRNOG00000010688	Nrgn	2487.75	25527.4	30266	654.792	-0.214	9.936	0.0007	0.0017	0.00061	0.0013	1.932	5.829	7e-56	2.4e-54	4.6e-107	4.3e-105	-3.431	9.056	8.6e-297	3.8e-294	0	0	-3.629	9.213	2.2e-301	5.6e-299	0	0	5.596	9.073	0	0	0	0	5.343	8.878	0	0	0	0
ENSRNOG00000016167	Spata2L	387.792	1532.88	2646.21	144.375	-0.756	6.196	8.7e-44	1.4e-42	1.1e-43	1.4e-42	1.431	3.275	7.6e-53	2.4e-51	4.2e-38	7.5e-37	-2.053	5.182	1.5e-164	1.9e-162	3.6e-157	4.5e-155	-2.792	5.78	1.1e-300	2.8e-298	0	0	4.259	5.598	0	0	0	0	3.464	4.906	0	0	0	0
ENSRNOG00000027839	Ptk2b	1564.33	22503.7	12768.7	617.5	0.85	9.28	8.7e-63	2.1e-61	1.9e-59	3.5e-58	1.347	5.303	7.5e-88	5.5e-86	1.9e-74	9.7e-73	-3.919	8.839	0	0	0	0	-3.053	8.021	2.9e-280	6.6e-278	0	0	4.435	7.863	0	0	0	0	5.245	8.698	0	0	0	0
ENSRNOG00000025584	Agap2	5134.88	28104.9	36978.2	2852.29	-0.363	10.158	4.3e-13	2.5e-12	2.3e-12	1e-11	0.854	7.173	7.3e-50	2.1e-48	3.3e-45	7.4e-44	-2.525	9.298	0	0	0	0	-2.873	9.575	1.6e-266	3.1e-264	0	0	3.762	9.435	0	0	0	0	3.358	9.116	0	0	0	0
ENSRNOG00000047891	Foxg1	259.458	3493.38	4182.92	0.5	-0.228	7.075	4.9e-06	1.6e-05	2e-05	5.1e-05	8.763	2.239	1.1e-05	3.3e-05	2.9e-21	2.5e-20	-3.825	6.157	1.8e-201	3.4e-199	5e-11	2.7e-10	-4.033	6.332	1.9e-256	3.3e-254	4.1e-12	1.6e-11	12.832	6.186	0	0	0	0	12.562	5.971	0	0	0	0
ENSRNOG00000020694	Icam5	847.125	10402.9	4669.58	88.0417	1.188	8.056	3.6e-117	1.8e-115	9.2e-114	3.9e-112	3.271	4.084	1.8e-116	2.2e-114	3.2e-195	1e-192	-3.69	7.741	0	0	0	0	-2.487	6.642	1.6e-253	2.7e-251	5.1e-241	5.5e-239	5.789	6.371	0	0	0	0	6.936	7.559	0	0	0	0
ENSRNOG00000058938	Camkv	5338	14954.9	22729.8	1351.71	-0.572	9.368	4.2e-32	5.1e-31	6.1e-28	5.4e-27	1.988	6.918	6.1e-245	2.7e-242	1.4e-276	1.3e-273	-1.558	8.579	8.2e-129	7.2e-127	1.8e-146	1.8e-144	-2.114	8.988	3.4e-227	4.9e-225	0	0	4.138	8.71	0	0	0	0	3.526	8.191	0	0	0	0
ENSRNOG00000008822	Fkbp1a	5999.17	21666.5	24398.1	4539.42	-0.139	9.66	0.0015	0.0035	0.0025	0.0049	0.408	7.573	1.2e-12	6.6e-12	1e-14	5.8e-14	-1.925	9.029	1.9e-209	3.9e-207	4.1e-212	9.9e-210	-2.049	9.103	1.2e-217	1.6e-215	1.4e-286	2.2e-284	2.492	8.969	0	0	0	0	2.312	8.871	0	0	0	0
ENSRNOG00000020687	Dpf1	735.25	1705.04	3222.67	305.542	-0.887	6.433	9.5e-62	2.2e-60	7.1e-77	1.8e-75	1.273	4.237	7e-62	2.8e-60	6.6e-49	1.7e-47	-1.285	5.521	1.1e-73	4.1e-72	2.1e-82	9e-81	-2.156	6.162	6.5e-203	7.5e-201	6e-288	9.1e-286	3.465	5.935	0	0	0	0	2.538	5.165	0	0	0	0
ENSRNOG00000015616	Rgs14	332.417	2618.92	1982.62	28.75	0.433	6.341	1.6e-14	1e-13	4e-15	2.1e-14	3.533	2.719	1.8e-176	4.5e-174	6.3e-129	9e-127	-3.049	5.807	0	0	0	0	-2.6	5.391	1.1e-200	1.2e-198	3.6e-267	4.6e-265	6.172	5.127	0	0	0	0	6.564	5.569	0	0	0	0
ENSRNOG00000016877	Shisa7	2907.88	6814	10663.7	727.292	-0.614	8.26	6.1e-36	8.2e-35	2.3e-38	2.8e-37	2.005	6.039	6.9e-104	6.9e-102	9.8e-200	3.3e-197	-1.3	7.514	1.9e-92	1.1e-90	2.1e-84	8.9e-83	-1.899	7.939	1.3e-181	1.3e-179	8.2e-189	5.5e-187	3.939	7.629	0	0	0	0	3.285	7.077	0	0	0	0
ENSRNOG00000014104	Myo5b	1030.25	3263.5	3986.46	592.833	-0.257	6.993	2.3e-07	8.5e-07	6.2e-07	1.9e-06	0.803	4.876	1.3e-10	6.1e-10	2.5e-15	1.5e-14	-1.736	6.34	2.7e-135	2.6e-133	8.7e-83	3.7e-81	-1.977	6.504	1.1e-172	9.9e-171	2.1e-113	6.8e-112	2.815	6.31	0	0	0	0	2.518	6.106	0	0	0	0
ENSRNOG00000016541	Enc1	4615.21	26169.5	18203.8	1562.58	0.556	9.61	5e-28	5.5e-27	2e-28	1.8e-27	1.568	6.803	3.8e-70	1.8e-68	6.2e-121	7.4e-119	-2.576	9.188	0	0	0	0	-2.004	8.689	9.1e-168	7.5e-166	9.5e-186	6.3e-184	3.608	8.424	0	0	0	0	4.124	8.959	0	0	0	0
ENSRNOG00000015084	Necab2	1544	3542.29	5510.29	791.833	-0.606	7.311	3.5e-33	4.3e-32	1.5e-35	1.7e-34	0.969	5.401	2e-38	3.9e-37	4.4e-48	1.1e-46	-1.27	6.58	1.8e-82	8.3e-81	8.9e-80	3.6e-78	-1.859	6.995	1.2e-166	9.8e-165	4.4e-195	3.2e-193	2.864	6.771	0	0	0	0	2.218	6.273	0	0	0	0
ENSRNOG00000024677	Arhgap33	1657	2782.33	7169.71	541.667	-1.333	7.445	1.3e-82	4.2e-81	1.3e-112	5.6e-111	1.619	5.314	7.6e-132	1.2e-129	2.2e-116	2.4e-114	-0.819	6.379	1.7e-34	2.8e-33	1.3e-38	2.2e-37	-2.136	7.319	6.9e-158	5.2e-156	7.8e-236	7.9e-234	3.791	7.066	0	0	0	0	2.418	5.891	0	0	1.20000000000112e-312	1.29999999999998e-310
ENSRNOG00000019549	Akap12	4838.38	1305.29	613.583	9996.12	1.123	5.084	3.8e-38	5.4e-37	1.6e-55	2.7e-54	-1.041	8.064	5.8e-77	3.3e-75	1.9e-61	6.9e-60	1.817	6.818	2.2e-73	8.5e-72	1.4e-107	8.7e-106	2.954	6.608	1.8e-157	1.4e-155	0	0	-3.959	7.472	0	0	0	0	-2.877	7.618	0	0	0	0
ENSRNOG00000017939	Chn1	8009.62	29157.7	23761.8	5478.33	0.327	9.863	2e-10	9.8e-10	1.3e-12	5.7e-12	0.554	7.929	2.7e-11	1.4e-10	5.7e-16	3.5e-15	-1.936	9.455	4.9e-213	1e-210	1.2e-154	1.4e-152	-1.593	9.165	2.3e-136	1.4e-134	4.7e-123	1.7e-121	2.183	8.982	0	0	0	0	2.47	9.274	0	0	0	0
ENSRNOG00000016872	Lppr4	2839.04	12781.9	8148.08	1611.08	0.682	8.527	6.9e-38	9.8e-37	5.1e-40	6.4e-39	0.823	6.33	1e-42	2.2e-41	1.5e-54	4.4e-53	-2.243	8.207	6.9e-271	2.3e-268	5.6e-310	2.8e-307	-1.546	7.633	3.7e-125	2e-123	3e-176	1.8e-174	2.405	7.4	0	0	0	0	3.046	8.01	0	0	0	0
ENSRNOG00000031849	RGD1310110	1640.79	612.958	325.042	2622.62	0.947	4.052	6.8e-40	1e-38	1.3e-37	1.6e-36	-0.671	6.267	4.9e-30	6.9e-29	4.5e-27	5.1e-26	1.348	5.379	2.5e-57	7.1e-56	1e-67	3.2e-66	2.31	5.14	5.8e-122	3e-120	1.2e-185	7.6e-184	-2.945	5.632	0	0	0	0	-2.04	5.822	0	0	0	0
ENSRNOG00000054274	Cacnb3	2848.67	4491.38	7748.33	1233.88	-0.754	7.745	1.8e-49	3.3e-48	4.9e-58	9e-57	1.213	6.206	4.2e-88	3.1e-86	2.4e-97	1.9e-95	-0.729	7.103	2.4e-30	3.5e-29	2.9e-43	5.4e-42	-1.468	7.581	1.5e-110	7e-109	7.7e-175	4.6e-173	2.716	7.282	0	0	0	0	1.921	6.674	0	0	1.3e-260	1.1e-258
ENSRNOG00000003121	Rtn4rl1	552.917	3055.25	1941.33	355.292	0.686	6.461	1.1e-36	1.5e-35	3.8e-51	5.9e-50	0.643	4.043	0.0008	0.0019	2.8e-05	7.1e-05	-2.538	6.095	4.9e-280	1.8e-277	6.3e-78	2.5e-76	-1.836	5.496	6.3e-107	2.7e-105	6.4e-44	7.3e-43	2.514	5.311	0	0	0	0	3.16	5.931	0	0	0	0
ENSRNOG00000004695	Celf5	5527.21	10947.8	14516.9	1126.54	-0.375	8.804	9.8e-15	6.2e-14	3.5e-15	1.9e-14	2.3	6.911	1.2e-189	3.4e-187	2.4e-242	1.4e-239	-1.058	8.273	1.4e-64	4.8e-63	5.1e-67	1.6e-65	-1.417	8.5	8.3e-107	3.6e-105	8.7e-123	3.2e-121	3.753	8.087	0	0	0	0	3.338	7.757	0	0	0	0
ENSRNOG00000001470	Limk1	2577.12	1515.88	762	7044	1.025	5.33	3.9e-68	1e-66	1.4e-51	2.3e-50	-1.445	7.44	5.2e-141	8.8e-139	3e-141	4.8e-139	0.692	6.244	1.2e-26	1.5e-25	4.8e-32	6.7e-31	1.734	5.905	1.7e-105	6.9e-104	2.3e-120	8.3e-119	-3.144	7.032	0	0	0	0	-2.158	7.221	0	0	0	0
ENSRNOG00000009482	Emx2	69.1667	469.75	299.042	1.625	0.684	3.765	8.2e-20	6.6e-19	2.5e-20	1.7e-19	5.381	0.432	2.3e-67	1.1e-65	1.5e-69	6.7e-68	-2.83	3.352	6.2e-155	7.1e-153	4.7e-117	3.4e-115	-2.13	2.743	9.1e-76	2.4e-74	1.4e-69	2.6e-68	7.549	2.373	0	0	0	0	8.192	3.068	0	0	0	0
ENSRNOG00000011599	Gldc	427.792	890.75	1098.42	133	-0.27	5.129	6.4e-06	2.1e-05	8.1e-09	2.9e-08	1.69	3.348	2.9e-19	2.5e-18	5.5e-30	6.9e-29	-1.13	4.632	8.1e-48	1.9e-46	1.3e-20	1.2e-19	-1.385	4.787	5.9e-72	1.5e-70	3e-34	2.6e-33	3.108	4.412	0	0	0	0	2.799	4.19	0	0	2.09999999977593e-314	2.40000000000225e-312
ENSRNOG00000057221	Scn3b	5748.08	19760.8	12412.5	2536.71	0.703	9.147	2.8e-38	4e-37	1.4e-42	1.9e-41	1.186	7.226	1.7e-94	1.5e-92	2.4e-91	1.7e-89	-1.854	8.911	5.5e-181	8.5e-179	1.4e-207	3.3e-205	-1.135	8.357	2.9e-71	7.1e-70	1.1e-96	3e-95	2.357	8.015	0	0	0	0	3.02	8.641	0	0	0	0
ENSRNOG00000013588	Glra1	158.458	10.7917	2.16667	2190.21	2.396	-1.747	7.3e-07	2.6e-06	3.5e-11	1.4e-10	-3.783	5.407	7.9e-175	1.9e-172	2.5e-215	1.1e-212	3.771	1.687	1.5e-40	2.9e-39	4.3e-66	1.3e-64	6.185	1.571	1.3e-65	2.9e-64	1.3e-102	3.7e-101	-9.934	5.202	0	0	0	0	-7.572	5.26	0	0	0	0
ENSRNOG00000010551	Lhx2	292.292	1388.92	714.125	44.2917	0.991	5.214	1.3e-60	3e-59	1.9e-62	3.7e-61	2.725	2.614	8.1e-27	1e-25	1.3e-56	4.1e-55	-2.321	4.992	2.1e-187	3.5e-185	1.1e-79	4.4e-78	-1.314	4.187	2.6e-45	4e-44	1.8e-27	1.3e-26	4.073	3.712	0	0	0	0	5.024	4.68	0	0	0	0
ENSRNOG00000020247	Cnih2	2340.04	7680.29	4233.12	763.875	0.891	7.715	1.2e-66	3.2e-65	3.3e-84	9.4e-83	1.62	5.811	6.7e-66	3e-64	6.5e-126	8.7e-124	-1.787	7.563	2.5e-172	3.5e-170	1.1e-146	1.1e-144	-0.88	6.89	5.8e-41	8e-40	3.2e-44	3.7e-43	2.535	6.434	0	0	0	0	3.387	7.241	0	0	0	0
ENSRNOG00000018241	Ank1	1608.33	1008.29	507.042	6926.92	1.023	4.743	7.9e-40	1.2e-38	8.2e-44	1.1e-42	-2.101	7.267	1.4e-227	5.5e-225	1.8e-121	2.1e-119	0.601	5.601	3e-07	1.3e-06	1e-09	5e-09	1.64	5.247	7.6e-30	7.6e-29	7.6e-61	1.2e-59	-3.703	6.96	0	0	0	0	-2.722	7.11	0	0	0	0
ENSRNOG00000053562	Arx	343.708	581.292	707	6.58333	-0.251	4.504	0.00012	0.00032	4.2e-05	0.0001	5.674	2.674	7e-55	2.3e-53	3.9e-129	5.6e-127	-0.831	4.119	7.8e-13	5.4e-12	1.5e-10	7.9e-10	-1.065	4.249	1e-25	9.1e-25	9.8e-19	5.3e-18	6.77	3.624	0	0	0	0	6.479	3.388	0	0	0	0
ENSRNOG00000019219	Vamp1	9631.5	8330.42	5619.88	54161.9	0.6	7.941	4.3e-32	5.3e-31	3e-35	3.4e-34	-2.486	10.168	0	0	1.30000000000245e-312	0	0.137	8.383	0.014	0.031	0.033	0.058	0.753	8.097	4.4e-25	3.8e-24	9.6e-32	7.9e-31	-3.203	9.967	0	0	0	0	-2.643	10.085	0	0	0	0
ENSRNOG00000025691	Pla2g7	2731.58	1750.21	894.333	7335.5	1.001	5.545	2.1e-39	3e-38	1.6e-31	1.6e-30	-1.42	7.505	1.6e-99	1.5e-97	3.6e-47	8.9e-46	0.57	6.377	1.7e-06	6.7e-06	2.2e-08	9.5e-08	1.586	6.023	4.5e-24	3.7e-23	3.8e-39	3.8e-38	-2.972	7.109	0	0	1.2e-290	5.9e-289	-2.011	7.308	0	0	0	0
ENSRNOG00000014751	Ret	1054.54	130.5	78.375	1961.29	0.766	1.897	5.3e-06	1.7e-05	3.2e-06	8.9e-06	-0.889	5.768	1.1e-07	4e-07	1.1e-06	3.3e-06	2.939	4.447	7.1e-12	4.6e-11	2.1e-41	3.7e-40	3.717	4.35	5.5e-16	3.3e-15	6.1e-52	8.2e-51	-4.59	5.101	0	0	0	0	-3.857	5.19	0	0	0	0
ENSRNOG00000008716	Nefh	3567.83	4134.83	2021.83	45299.5	1.065	6.764	2.7e-59	6e-58	1.8e-45	2.5e-44	-3.661	9.782	0	0	0	0	-0.286	7.167	0.00013	0.00043	0.00023	0.00063	0.795	6.65	1.2e-11	5.9e-11	7.8e-17	3.9e-16	-4.421	9.627	0	0	0	0	-3.396	9.744	0	0	0	0
ENSRNOG00000031398	Mab21l2	82.8333	7.91667	32.5	1189.04	-1.998	-0.36	2e-13	1.2e-12	1.9e-15	1e-14	-3.842	4.524	0	0	1.2e-165	2.7e-163	3.299	0.817	2e-18	1.8e-17	5.9e-29	7.5e-28	1.323	1.097	1.2e-06	3.8e-06	2.4e-10	8.4e-10	-5.133	4.366	0	0	0	0	-7.181	4.389	0	0	0	0
ENSRNOG00000008480	Kcnab3	399.708	523.167	242.125	2385.88	1.143	3.76	8.2e-24	7.8e-23	6.4e-21	4.4e-20	-2.571	5.653	2.89999999999407e-313	2.2E-310	1.9e-109	1.9e-107	-0.46	4.112	0.0009	0.0025	0.00075	0.0019	0.697	3.538	0.00011	0.0003	2.2e-05	5.3e-05	-3.236	5.466	0	0	6.4e-247	2.5e-245	-2.131	5.668	0	0	1.8e-251	1.4e-249
ENSRNOG00000021231	Lzts3	2413.96	6094.33	13855.5	1292.79	-1.153	8.448	9.5e-117	4.8e-115	8.3e-138	4.7e-136	0.906	6.066	2.8e-49	7.9e-48	3.7e-65	1.5e-63	-1.409	7.323	6.7e-109	4.6e-107	4.8e-155	5.8e-153	-2.546	8.202	6.59999999986043e-314	1.8E-311	0	0	3.488	8.039	0	0	0	0	2.295	7.043	0	0	0	0
ENSRNOG00000006093	LRRTM1	791.708	1858.04	2593.83	399.292	-0.45	6.289	7.9e-18	5.8e-17	1.6e-18	9.7e-18	0.994	4.431	5e-41	1.1e-39	2.2e-38	4e-37	-1.302	5.64	8.6e-78	3.6e-76	3.7e-88	1.7e-86	-1.736	5.936	5.4e-135	3.2e-133	8.3e-158	4.2e-156	2.766	5.696	0	6.4e-307	0	0	2.275	5.331	0	0	0	0
ENSRNOG00000020339	Neurl1	2182.17	5942.08	7757.79	1713.96	-0.353	7.91	1.3e-12	7.3e-12	1.1e-13	5.3e-13	0.355	6.138	5.5e-09	2.3e-08	5.3e-12	2.5e-11	-1.517	7.258	1.4e-124	1.2e-122	2.5e-164	3.3e-162	-1.854	7.49	6.9e-171	5.9e-169	1.5e-238	1.5e-236	2.244	7.356	1.7e-301	1.2e-299	0	0	1.851	7.093	0	0	3.09999999875168e-315	3.60000000001819e-313
ENSRNOG00000000257	Smpd3	959.958	2805.67	7901	707.625	-1.461	7.549	3e-93	1.1e-91	1.9e-153	1.2e-151	0.447	4.916	3.4e-11	1.7e-10	3e-11	1.3e-10	-1.619	6.149	1.5e-125	1.2e-123	8.9e-176	1.3e-173	-3.065	7.327	4.2e-230	6.3e-228	0	0	3.548	7.224	3e-287	2e-285	0	0	2.046	5.969	0	0	0	0
ENSRNOG00000004756	Syt2	671.5	313.292	1278.62	9454.25	-1.995	4.803	3.8e-45	6.4e-44	1.5e-49	2.4e-48	-3.809	7.513	0	0	2.4e-125	3.1e-123	1.027	4.191	7.8e-05	0.00026	1.3e-07	5.3e-07	-0.953	5.139	6e-10	2.6e-09	1.2e-09	4.1e-09	-2.82	7.492	4e-279	2.6e-277	2.8e-308	1.5e-306	-4.856	7.404	0	0	1.2e-292	1.2e-290
ENSRNOG00000018198	Dapk1	1658.71	3205.79	3780.46	707.083	-0.206	6.94	2.6e-05	7.8e-05	6.1e-05	0.00015	1.236	5.42	1.1e-60	4.2e-59	4.9e-82	3e-80	-1.023	6.513	2.3e-55	6.3e-54	6.5e-60	1.8e-58	-1.213	6.618	1.5e-74	4.1e-73	7.8e-79	1.6e-77	2.485	6.279	9.5e-266	5.8e-264	0	0	2.238	6.126	0	0	0	0
ENSRNOG00000022753	Mast3	3338.75	10217.6	12304	2664.17	-0.236	8.628	4.6e-07	1.7e-06	2e-06	5.7e-06	0.332	6.761	7.6e-09	3.1e-08	4.2e-08	1.4e-07	-1.685	7.998	6.2e-155	7.1e-153	1.7e-169	2.4e-167	-1.906	8.144	5.8e-183	5.6e-181	2.9e-208	2.3e-206	2.273	8.016	9.4e-257	5.4e-255	0	0	1.997	7.844	0	0	2.6e-307	2.8e-305
ENSRNOG00000057848	Cacng8	627.125	2819	1229.17	294.5	1.228	6.159	2.9e-106	1.3e-104	4e-165	2.9e-163	1.096	4.062	1.1e-43	2.5e-42	5.8e-45	1.3e-43	-2.24	6.026	2.1e-225	4.9e-223	0	0	-0.997	5.068	6e-42	8.5e-41	3.7e-73	7.1e-72	2.129	4.717	3.7e-246	2e-244	0	0	3.316	5.799	0	0	0	0
ENSRNOG00000017828	Egr3	102.042	1318.29	2565.33	36.9583	-0.928	6.09	3.1e-21	2.7e-20	3.4e-34	3.7e-33	1.466	1.369	8.5e-09	3.5e-08	1.8e-10	7.3e-10	-3.76	4.754	8.90000000000018e-311	4.3e-308	1.3e-170	1.9e-168	-4.673	5.597	1e-168	8.7e-167	1.5e-241	1.6e-239	6.176	5.501	1.4e-244	7.2e-243	0	0	5.207	4.599	0	0	0	0
ENSRNOG00000033119	Plcb4	2908.12	953.833	1364.79	4464.96	-0.483	5.349	2.6e-10	1.2e-09	4.3e-11	1.7e-10	-0.613	7.057	7.8e-27	9.7e-26	3.7e-22	3.3e-21	1.535	6.152	5.7e-56	1.6e-54	1e-72	3.6e-71	1.067	6.262	3.7e-40	5e-39	8e-58	1.2e-56	-1.645	6.62	2.4e-229	1.2e-227	5.5e-304	2.9e-302	-2.168	6.563	0	0	1.8e-210	1.1e-208
ENSRNOG00000014375	Adgrb2	5010.08	14087.2	11995.2	3324	0.264	8.842	4.2e-07	1.5e-06	2.3e-07	7.3e-07	0.598	7.234	3.5e-26	4.2e-25	8.8e-33	1.3e-31	-1.563	8.491	3.2e-137	3.1e-135	3.7e-166	5e-164	-1.284	8.262	1.6e-87	5.1e-86	1.8e-113	5.8e-112	1.917	8.047	3.7e-223	1.7e-221	0	0	2.141	8.28	0	0	0	0
ENSRNOG00000006235	Nell2	5933.67	24075.8	12369.9	4791.38	0.993	9.328	7.6e-86	2.6e-84	1e-90	3.3e-89	0.315	7.598	2.7e-08	1e-07	4.3e-09	1.6e-08	-2.093	9.148	1.3e-243	3.6e-241	4.7e-275	1.7e-272	-1.084	8.368	1.2e-64	2.7e-63	7.2e-89	1.8e-87	1.434	8.207	1.6e-194	6.1e-193	2.2e-199	6.8e-198	2.387	9.011	0	0	0	0
ENSRNOG00000013213	Epha4	1897.29	10420.7	7799.83	2122.58	0.45	8.325	8e-18	5.8e-17	1e-18	6.3e-18	-0.155	6.183	0.0093	0.018	0.0083	0.015	-2.529	7.866	0	0	0	4.1e-306	-2.064	7.455	1.1e-181	1e-179	1.5e-197	1.1e-195	1.944	7.421	2e-187	7.6e-186	0	0	2.353	7.808	0	0	0	0
ENSRNOG00000013793	C1qtnf9	223.875	122.75	263.5	991.417	-1.068	2.776	5.5e-17	3.9e-16	1.6e-22	1.2e-21	-2.138	4.459	3.5e-170	8.4e-168	5e-169	1.1e-166	0.794	2.702	4.3e-13	3e-12	1.1e-12	6.6e-12	-0.258	3.144	0.026	0.047	0.024	0.038	-1.848	4.412	3.4e-176	1.2e-174	2.4e-135	4.3e-134	-2.955	4.29	0	0	0	0
ENSRNOG00000031927	Klk6	1095.88	697.875	1409.62	4674.79	-0.983	5.209	4.8e-19	3.8e-18	5.3e-32	5.4e-31	-2.088	6.702	3.5e-261	1.8e-258	9.8e-242	5.4e-239	0.579	5.058	4e-15	3.1e-14	1.3e-12	7.5e-12	-0.387	5.497	9.7e-05	0.00025	1.3e-06	3.5e-06	-1.665	6.682	1.6e-175	5.6e-174	2.9e-131	5.2e-130	-2.688	6.548	0	0	0	0
ENSRNOG00000054371	Prkcg	2545.08	16565.9	6742.08	1088.33	1.329	8.685	5.8e-72	1.6e-70	4.2e-99	1.5e-97	1.232	6.038	1.8e-20	1.7e-19	9.6e-19	7e-18	-2.774	8.501	1.7e-206	3.4e-204	9.4e-276	3.5e-273	-1.429	7.391	4.4e-83	1.3e-81	2.1e-88	5.2e-87	2.697	7.084	5.4e-166	1.7e-164	6.1e-82	6.7e-81	3.986	8.307	0	0	4.1e-152	1.5e-150
ENSRNOG00000003310	Tmem63a	792.625	549.75	957.292	2624.08	-0.768	4.728	5.9e-18	4.4e-17	7.3e-24	5.6e-23	-1.721	5.947	1.6e-164	3.4e-162	2.5e-105	2.3e-103	0.456	4.642	8.9e-06	3.3e-05	4.8e-06	1.6e-05	-0.296	4.98	0.0092	0.018	0.0021	0.0039	-1.391	5.921	1.7e-155	5e-154	3.8e-126	6.6e-125	-2.2	5.793	0	0	0	0
ENSRNOG00000013306	Pcdh20	978.292	3152.54	2812.08	596.792	0.196	6.713	0.003	0.0067	0.00059	0.0013	0.718	4.833	3e-07	1.1e-06	1.7e-12	8.1e-12	-1.761	6.284	7.7e-124	6.3e-122	2.7e-84	1.1e-82	-1.548	6.099	3.9e-63	8.3e-62	1.7e-60	2.6e-59	2.303	5.881	4.2e-154	1.3e-152	6.7e-276	3.1e-274	2.459	6.065	0	0	0	0
ENSRNOG00000033837	Cdh9	277	1660.25	813.625	209.125	1.06	5.449	1.4e-71	3.9e-70	2e-82	5.5e-81	0.41	3.144	0.00021	0.00053	0.00056	0.0012	-2.658	5.198	7.1e-263	2.2e-260	2.2e-199	4.9e-197	-1.581	4.304	6.5e-83	2e-81	3.7e-62	5.9e-61	2.029	4.141	2.5e-153	7.3e-152	1.1e-178	3e-177	3.049	5.061	0	0	0	0
ENSRNOG00000009345	Ugt8	3130.88	2394.96	4044.33	9953.25	-0.724	6.82	8.2e-15	5.2e-14	1.6e-25	1.3e-24	-1.663	7.883	2.9e-186	8.4e-184	9.8e-150	1.8e-147	0.314	6.681	7e-06	2.7e-05	7.3e-06	2.4e-05	-0.393	7.014	7.2e-05	0.00019	1.3e-06	3.6e-06	-1.234	7.886	2.4e-150	6.7e-149	1.1e-85	1.3e-84	-1.998	7.75	0	0	0	0
ENSRNOG00000052296	Shank3	2184.88	6873.92	10992.2	1504.08	-0.645	8.291	6.7e-19	5.2e-18	1.3e-26	1.1e-25	0.545	6.059	2.9e-13	1.7e-12	2.4e-14	1.4e-13	-1.725	7.417	7.3e-157	8.4e-155	6.5e-156	7.9e-154	-2.355	7.898	6.9e-106	2.9e-104	3.3e-202	2.5e-200	2.935	7.76	1.6e-147	4.3e-146	3.95252516672997e-323	2.19859212399355e-321	2.25	7.225	0	0	4.9e-290	4.9e-288
ENSRNOG00000000483	Syngap1	2715.58	9609.75	7724.71	1399.92	0.348	8.253	4.8e-09	2.1e-08	4.3e-09	1.5e-08	0.962	6.217	7.1e-58	2.6e-56	1.7e-62	6.1e-61	-1.895	7.862	3.7e-194	6.7e-192	2.9e-212	7e-210	-1.532	7.56	3.4e-71	8.6e-70	1.5e-108	4.6e-107	2.53	7.304	5.1e-146	1.4e-144	0	0	2.836	7.622	0	0	0	0
ENSRNOG00000001492	Slc8a2	1659.42	6802.79	4847.12	763.25	0.521	7.681	2.5e-16	1.7e-15	9e-17	5.2e-16	1.126	5.454	4.2e-36	7.5e-35	1.4e-39	2.6e-38	-2.107	7.322	1.7e-229	4.1e-227	2.8e-214	7.4e-212	-1.571	6.878	3e-60	6e-59	1.4e-92	3.6e-91	2.733	6.603	2.6e-131	6.1e-130	3.6e-219	1.3e-217	3.213	7.082	0	0	0	0
ENSRNOG00000005592	Brinp2	1304	2808.54	1730.08	699.042	0.731	6.322	1.4e-40	2e-39	3.5e-46	5e-45	0.906	5.179	9.9e-37	1.8e-35	1.1e-40	2.1e-39	-1.179	6.272	3.9e-70	1.5e-68	5.9e-72	2e-70	-0.433	5.774	3e-10	1.3e-09	9.2e-11	3.4e-10	1.374	5.386	4.3e-131	1e-129	5.6e-182	1.5e-180	2.064	5.967	0	0	0	0
ENSRNOG00000003746	Gjb1	754.625	552.583	953.167	2719.75	-0.755	4.726	3.3e-10	1.6e-09	8.4e-17	4.8e-16	-1.844	5.971	3.4e-188	9.9e-186	2.2e-164	4.7e-162	0.378	4.605	7e-06	2.6e-05	5.6e-05	0.00017	-0.36	4.945	0.0028	0.006	0.00012	0.00027	-1.448	5.957	1.2e-130	2.9e-129	1.3e-92	1.6e-91	-2.245	5.837	0	0	7e-297	7.3e-295
ENSRNOG00000032703	Rasgrp3	1315.54	1031.67	1709.83	4138	-0.697	5.589	1.4e-25	1.4e-24	4.4e-30	4.2e-29	-1.648	6.621	2.3e-167	5.2e-165	3.7e-162	7.8e-160	0.278	5.448	2.2e-05	7.8e-05	9.8e-05	0.00028	-0.402	5.769	2e-08	7.6e-08	7.7e-09	2.5e-08	-1.21	6.628	4.1e-130	9.6e-129	6.2e-123	1e-121	-1.948	6.496	0	0	0	0
ENSRNOG00000013101	Pcdh8	1035.25	1806.21	1387.04	287.583	0.412	5.814	1.3e-11	6.6e-11	2.3e-11	9.7e-11	1.853	4.583	5.3e-55	1.8e-53	8e-85	5.1e-83	-0.875	5.736	6.4e-36	1.1e-34	6.5e-31	8.6e-30	-0.447	5.45	1.5e-07	5.5e-07	3.1e-08	9.4e-08	2.335	4.855	1.5e-129	3.5e-128	6.7e-206	2.1e-204	2.707	5.224	0	0	0	0
ENSRNOG00000018712	Camk2a	2671.88	30189	15774.1	904.792	0.969	9.663	5.3e-31	6.3e-30	9e-33	9.4e-32	1.568	6.016	4.5e-49	1.2e-47	5e-95	3.8e-93	-3.571	9.287	0	0	0	0	-2.586	8.384	1.6e-63	3.5e-62	1.2e-148	5.8e-147	4.19	8.18	7.5e-123	1.7e-121	0	0	5.119	9.126	0	0	0	0
ENSRNOG00000001706	Kalrn	1311.04	9068.62	5950.38	830.25	0.641	8.048	2.5e-17	1.8e-16	4.9e-20	3.2e-19	0.665	5.275	2e-08	7.9e-08	8.1e-13	4e-12	-2.863	7.621	1.3e-250	3.6e-248	2.8e-182	4.6e-180	-2.207	7.038	9e-79	2.5e-77	2.7e-97	7.3e-96	2.907	6.877	8.1e-123	1.8e-121	0	0	3.506	7.471	0	0	0	0
ENSRNOG00000000130	Dnajb5	1543.58	4091.79	3332.38	870.042	0.328	7.03	2.8e-08	1.1e-07	1.6e-08	5.4e-08	0.833	5.448	2.3e-24	2.5e-23	6.9e-32	9.6e-31	-1.478	6.73	6e-112	4.3e-110	3.5e-97	1.9e-95	-1.134	6.46	1.3e-40	1.7e-39	1.9e-51	2.6e-50	2.003	6.181	5.9e-111	1.2e-109	1.5e-235	5.8e-234	2.29	6.469	0	0	0	0
ENSRNOG00000022162	Pbx3	1493.46	674.792	3169.04	6655.08	-2.197	6.071	1e-243	1.4e-241	0	0	-2.15	7.2	9.9e-286	6.3e-283	3.4e-238	1.8e-235	1.072	5.325	1.2e-33	2e-32	1e-41	1.8e-40	-1.109	6.396	2e-60	4.2e-59	9.5e-58	1.4e-56	-1.005	7.378	8.3e-98	1.4e-96	4e-110	5.9e-109	-3.241	6.993	0	0	0	0
ENSRNOG00000028743	Gal3st3	419.708	1983.58	844.958	346.375	1.262	5.643	3.5e-103	1.5e-101	7.8e-142	4.5e-140	0.284	3.797	0.00061	0.0014	0.0019	0.0038	-2.311	5.507	2.1e-217	4.5e-215	1.7e-259	5.6e-257	-1.033	4.516	2.5e-39	3.3e-38	3.4e-51	4.5e-50	1.353	4.357	4e-96	6.6e-95	8.1e-104	1.1e-102	2.575	5.378	0	0	0	0
ENSRNOG00000006110	Jph1	91.1667	902.542	484.208	123.208	0.929	4.614	1.6e-45	2.8e-44	2.8e-46	4e-45	-0.427	1.978	0.0016	0.0036	0.0036	0.0069	-3.378	4.237	8e-290	3.2e-287	1.2e-284	5e-282	-2.433	3.386	1.5e-120	7.7e-119	1.7e-116	5.9e-115	2.04	3.389	5.7e-81	7.8e-80	7.4e-74	7.3e-73	2.929	4.192	0	0	7.5e-189	3.7e-187
ENSRNOG00000045816	Gria1	2541.08	10441.6	5057.33	1222.96	1.078	8.095	1.1e-54	2.3e-53	9e-57	1.6e-55	1.061	6.089	2.5e-22	2.5e-21	1.9e-41	3.7e-40	-2.112	7.939	2e-184	3.3e-182	2.5e-148	2.6e-146	-1.018	7.1	1e-23	8.3e-23	1.2e-30	9.3e-30	2.114	6.762	2.4e-80	3.3e-79	2.8e-189	8.1e-188	3.152	7.707	0	0	0	0
ENSRNOG00000002419	Plp1	108333	81684.2	137959	302774	-0.725	11.911	1.1e-13	6.7e-13	3.1e-26	2.6e-25	-1.477	12.856	2e-161	4.2e-159	2.4e-121	2.9e-119	0.335	11.784	2.1e-07	9.5e-07	2.1e-07	8.2e-07	-0.373	12.115	0.00019	0.00048	2.7e-06	7e-06	-1.068	12.863	2.2e-79	3e-78	8.6e-60	6.9e-59	-1.832	12.711	0	0	0	0
ENSRNOG00000003209	Pcp4l1	1155.79	757.417	8110.21	4953.88	-3.387	7.272	0	0	8.8e-181	7.6e-179	-2.093	6.785	2.2e-262	1.2e-259	4.5e-207	1.7e-204	0.537	5.151	0.00041	0.0012	3.8e-05	0.00011	-2.834	7.391	0	0	0	0	0.777	7.807	1.7e-57	1.6e-56	7.8e-92	9.6e-91	-2.651	6.636	0	0	7.3e-117	1.9e-115
ENSRNOG00000026679	Scn4b	649.75	1220.46	39650	14598	-4.988	9.473	4.3e-238	5.9e-236	0	0	-4.483	8.103	0	0	5.3e-119	6.1e-117	-0.981	5.134	7.1e-11	4.2e-10	3.8e-08	1.6e-07	-5.955	9.514	1.3e-290	3e-288	3.2e-169	1.8e-167	1.507	9.869	4.1e-51	3.5e-50	1.1e-119	1.8e-118	-3.521	8.101	0	0	0	0
ENSRNOG00000057710	Ccnd2	244.875	1073.04	698.375	163.208	0.651	4.966	5.6e-16	3.8e-15	7.8e-16	4.3e-15	0.591	2.895	0.00037	0.00092	6.8e-05	0.00017	-2.203	4.639	2.1e-162	2.6e-160	2.2e-72	7.6e-71	-1.536	4.095	5.9e-26	5.2e-25	6.7e-30	5.2e-29	2.163	3.895	5.5e-50	4.6e-49	5.5e-103	7.6e-102	2.773	4.463	0	0	1.3e-287	1.3e-285
ENSRNOG00000022893	Rimbp2	2090.79	4427.96	1714.88	1001.71	1.4	6.762	2.1e-147	1.5e-145	3.2e-171	2.5e-169	1.067	5.805	1.2e-64	5.1e-63	2.7e-82	1.7e-80	-1.155	6.936	3.1e-72	1.2e-70	4.1e-104	2.4e-102	0.26	6.098	0.00024	0.00061	2e-06	5.2e-06	0.843	5.543	4.6e-48	3.7e-47	2.6e-55	2e-54	2.202	6.598	0	0	0	0
ENSRNOG00000016516	Mbp	147981	114537	201733	404850	-0.785	12.437	1e-08	4.4e-08	4.7e-21	3.2e-20	-1.446	13.283	4.7e-156	9.4e-154	2.8e-141	4.6e-139	0.297	12.25	8.1e-08	3.8e-07	3.3e-07	1.3e-06	-0.471	12.621	0.00042	0.001	9.5e-08	2.8e-07	-0.94	13.325	1.7e-37	1.1e-36	3.8e-31	1.8e-30	-1.764	13.145	0	0	0	0
ENSRNOG00000001374	Rasal1	1349.79	3272.46	630.75	96.2917	2.407	6.111	2.9e-106	1.3e-104	6e-82	1.6e-80	3.816	4.712	1.5e-303	1.1e-300	0	0	-1.349	6.442	5.4e-54	1.4e-52	3e-71	1e-69	1.072	5.155	3.8e-21	2.8e-20	5.7e-18	3e-17	2.776	3.65	1.1e-25	5.2e-25	6.5e-77	6.7e-76	5.145	5.916	0	0	0	0
ENSRNOG00000005964	Nr4a3	230.5	1659.42	472.667	131.417	1.844	5.237	3.2e-111	1.5e-109	3.4e-80	8.8e-79	0.818	2.726	5.3e-08	2e-07	5e-08	1.7e-07	-2.914	5.163	3.3e-265	1.1e-262	3.4e-157	4.2e-155	-1.059	3.673	8.7e-10	3.7e-09	6.1e-14	2.7e-13	1.913	3.383	2.4e-25	1.2e-24	3.4e-49	2.3e-48	3.717	5.001	0	0	0	0
ENSRNOG00000009862	Olfm1	6107	29780.8	3479.12	8319.29	3.129	9.204	0	0	8.1e-113	3.4e-111	-0.44	8.025	9.8e-14	5.8e-13	7e-13	3.5e-12	-2.358	9.408	5.2e-307	2.4e-304	0	0	0.787	7.428	1.4e-09	6e-09	3.4e-09	1.1e-08	-1.193	7.64	3.6e-25	1.7e-24	6.6e-20	2.3e-19	1.898	9.408	0	0	4.8e-284	4.7e-282
ENSRNOG00000004606	Meis1	285.583	120.917	731.25	1132.25	-2.565	3.905	4.1e-155	3.2e-153	3.7e-114	1.6e-112	-1.98	4.681	3e-160	6.3e-158	2.9e-130	4.2e-128	1.168	2.926	2.3e-18	2.1e-17	7.4e-16	5.3e-15	-1.379	4.202	2.3e-60	4.6e-59	6.9e-52	9.2e-51	-0.567	4.988	2.3e-24	1.1e-23	6.5e-26	2.6e-25	-3.172	4.458	0	0	8.7e-217	5.5e-215
ENSRNOG00000005457	Lamp5	408.167	1089.04	5367.75	7769.29	-2.268	6.818	0	0	0	0	-4.246	7.204	0	0	4.2e-261	3.2e-258	-1.49	4.818	1.4e-52	3.5e-51	3.8e-32	5.2e-31	-3.743	6.71	0	0	4.1e-217	3.6e-215	-0.468	7.802	5.1e-24	2.4e-23	6.7e-24	2.6e-23	-2.777	7.268	0	0	0	0
ENSRNOG00000003741	Nptx1	3600.75	19487.4	1649.67	4446.79	3.595	8.551	0	0	1.6e-85	4.6e-84	-0.298	7.183	3.9e-06	1.2e-05	3.4e-06	9.7e-06	-2.509	8.772	0	0	0	0	1.101	6.559	1.5e-11	7e-11	2.3e-10	8.3e-10	-1.366	6.687	1.2e-22	5.2e-22	8.2e-16	2.4e-15	2.189	8.739	0	0	0	0
ENSRNOG00000021745	Bhlhe22	198.542	3956.54	123.833	270.083	5.026	6.178	0	0	0	0	-0.438	3.093	0.0018	0.004	0.0033	0.0064	-4.385	6.305	0	0	2.00096586565705e-321	9.999987484956e-319	0.657	2.556	0.00018	0.00047	9.9e-05	0.00022	-1.059	2.76	4.1e-16	1.4e-15	2.5e-16	7.5e-16	3.93	6.243	0	0	0	0
ENSRNOG00000026065	Slit1	1764.42	4454.62	522.208	770.833	3.124	6.463	0	0	1.8e-167	1.3e-165	1.2	5.519	1.4e-06	4.5e-06	4e-19	2.9e-18	-1.41	6.871	2e-36	3.6e-35	1.4e-26	1.6e-25	1.732	5.36	1.4e-09	5.9e-09	5.3e-25	3.6e-24	-0.496	4.463	2.8e-05	5.8e-05	1.1e-05	2e-05	2.588	6.545	0	0	0	0
ENSRNOG00000025059	Nxph4	413.292	57.4583	833.125	742.583	-3.821	3.968	6.4e-224	8e-222	2e-168	1.5e-166	-0.839	4.388	2.3e-12	1.3e-11	7.1e-10	2.8e-09	2.772	3.132	2.9e-21	3.1e-20	4.2e-38	6.9e-37	-1.035	4.495	4.5e-16	2.7e-15	5.7e-14	2.5e-13	0.232	4.753	0.00049	0.0009	0.00014	0.00024	-3.63	3.816	0	0	1.6e-161	6.3e-160
ENSRNOG00000020650	Slc17a7	141.583	43318	1850.33	4041.42	4.581	9.647	0	0	8.7e-18	5.3e-17	-4.76	6.24	6.4e-61	2.5e-59	6.9e-15	3.9e-14	-8.262	9.696	0	0	9.7e-31	1.3e-29	-3.662	5.181	0.00038	0.00094	1.6e-05	3.9e-05	-1.064	6.64	0.0053	0.0086	0.052	0.068	3.48	9.73	0	0	9.5e-169	4.1e-167
ENSRNOG00000010350	Rcan2	9524.25	4325.29	13128	14675.3	-1.569	8.253	1e-205	1.2e-203	1.5e-280	2.6e-278	-0.618	8.771	1.6e-29	2.2e-28	8.3e-32	1.1e-30	1.066	7.997	1.1e-69	4e-68	1.9e-73	6.7e-72	-0.487	8.673	1e-14	5.8e-14	6.3e-21	3.7e-20	-0.095	8.887	0.024	0.036	0.011	0.015	-1.705	8.374	0	0	1.1e-283	1.1e-281
ENSRNOG00000030318	Gpr83	837.167	1122.75	508.542	199.333	1.171	4.849	3.4e-74	1e-72	1.5e-78	3.8e-77	2.076	4.232	1.6e-28	2.2e-27	4.4e-66	1.8e-64	-0.495	5.197	6.6e-06	2.5e-05	2.3e-06	8.1e-06	0.694	4.6	1.2e-06	4e-06	1e-10	3.7e-10	1.42	3.608	3.2e-80	4.4e-79	8.6e-73	8.3e-72	2.551	4.558	1.1e-306	1.4e-304	8e-276	7.5e-274
ENSRNOG00000052880	Prph	1040.96	133.958	63.5833	2410.54	1.103	1.82	2.1e-08	8.6e-08	1.6e-10	6.2e-10	-1.206	5.962	2.9e-35	5e-34	1.6e-25	1.7e-24	2.885	4.434	3.8e-39	7.2e-38	6.6e-61	1.8e-59	4.006	4.311	3.5e-61	7.3e-60	3.1e-134	1.3e-132	-5.184	5.377	0	0	0	0	-4.113	5.47	4.1e-306	5e-304	2e-262	1.7e-260
ENSRNOG00000001057	Ctxn1	3470.71	7284.58	12497.7	728.25	-0.747	8.438	2.4e-50	4.6e-49	3.5e-42	4.6e-41	2.258	6.247	6.6e-78	3.8e-76	4.3e-177	1e-174	-1.142	7.659	9.7e-48	2.2e-46	1.4e-45	2.9e-44	-1.873	8.174	6.9e-178	6.4e-176	5.9e-153	2.9e-151	4.165	7.845	0	0	0	0	3.379	7.165	4.5e-305	5.5e-303	0	0
ENSRNOG00000016724	Epb41l3	7335.67	5031.96	4714.83	16436.7	0.126	7.422	0.017	0.033	0.005	0.0095	-1.158	8.744	4e-98	3.6e-96	7.3e-112	7.4e-110	0.471	7.841	2.1e-15	1.7e-14	3.3e-17	2.6e-16	0.613	7.758	1.6e-21	1.2e-20	1.6e-29	1.2e-28	-1.736	8.477	1.3e-288	8.9e-287	0	0	-1.65	8.55	7.9e-304	9.6e-302	5.9e-300	6.2e-298
ENSRNOG00000012196	Asah2	1911.83	662.792	1082.83	5893.54	-0.674	4.94	6.4e-20	5.1e-19	5e-20	3.3e-19	-1.618	7.138	1e-117	1.3e-115	6.3e-124	8.1e-122	1.454	5.569	4.8e-57	1.4e-55	2.6e-65	7.9e-64	0.795	5.751	8.7e-25	7.4e-24	2.1e-31	1.7e-30	-2.378	6.874	1.1e-224	5e-223	0	0	-3.092	6.833	9.5e-300	1.1e-297	0	0
ENSRNOG00000002767	Dlg3	3157.12	6891.96	5380.21	2177.62	0.389	7.755	1.7e-13	1e-12	9.9e-16	5.4e-15	0.542	6.591	8.6e-20	7.5e-19	3.7e-25	3.8e-24	-1.199	7.561	4.7e-81	2.1e-79	3.9e-97	2e-95	-0.794	7.267	2.2e-35	2.6e-34	1.2e-43	1.3e-42	1.371	7.024	3.5e-147	9.8e-146	7.5e-188	2.1e-186	1.72	7.336	1.1e-299	1.3e-297	1.2e-295	1.2e-293
ENSRNOG00000020867	Numbl	1769.08	2461.75	2257.54	663.083	0.158	6.376	0.0031	0.0069	0.0012	0.0026	1.42	5.459	4.9e-104	5e-102	1.2e-129	1.7e-127	-0.549	6.306	8.7e-17	7.4e-16	4.1e-24	4.4e-23	-0.376	6.182	2.7e-08	1e-07	1.4e-11	5.3e-11	1.831	5.654	2e-208	8.6e-207	6.3e-289	3.1e-287	1.948	5.8	1e-297	1.2e-295	6.10171072613939e-321	7.30001754356275e-319
ENSRNOG00000028545	Ahnak2	162.25	66.0417	29.0417	2138.33	1.213	0.804	1.7e-09	7.5e-09	1.6e-11	6.6e-11	-3.713	5.377	3.5e-215	1.3e-212	1.1e-255	7.7e-253	1.223	2.108	3.8e-11	2.3e-10	1.8e-12	1e-11	2.45	1.817	9e-32	9.5e-31	3.3e-42	3.6e-41	-6.138	5.186	0	0	0	0	-4.95	5.263	4.3e-297	5.1e-295	0	0
ENSRNOG00000003219	Trim16	288.583	99.375	66.7917	770.583	0.604	1.585	8.9e-06	2.8e-05	2.8e-05	7.1e-05	-1.409	4.262	3.6e-75	1.9e-73	4.3e-67	1.8e-65	1.463	2.859	5.5e-40	1.1e-38	2.3e-33	3.3e-32	2.083	2.693	1e-70	2.5e-69	4.1e-53	5.5e-52	-3.454	3.829	0	0	3.8e-299	1.9e-297	-2.891	3.936	1.2e-296	1.3e-294	3.9e-229	2.7e-227
ENSRNOG00000061004	Asphd2	902.875	2204.88	1792.5	578.792	0.33	6.137	4.2e-09	1.8e-08	7.6e-13	3.5e-12	0.648	4.745	2.5e-20	2.2e-19	5.9e-21	4.8e-20	-1.359	5.87	1.8e-86	8.6e-85	6.2e-118	4.5e-116	-1.013	5.605	2.4e-46	3.7e-45	2.2e-71	4.2e-70	1.696	5.353	1.6e-191	6.2e-190	1.3e-267	5.7e-266	1.986	5.633	1e-294	1.2e-292	2.4e-308	2.6e-306
ENSRNOG00000051264	Dlx6as	222.167	402.5	1294.67	0.5	-1.656	4.896	2.3e-101	9.6e-100	1.9e-108	7.7e-107	8.552	2.027	1.3e-84	8.5e-83	4.5e-140	7.3e-138	-0.929	3.554	3.8e-14	2.9e-13	4.3e-12	2.5e-11	-2.567	4.781	1.4e-167	1.2e-165	7e-116	2.3e-114	11.139	4.489	0	0	0	0	9.443	2.838	7.4e-294	8.5e-292	0	0
ENSRNOG00000009882	Ppp3ca	4313.62	20232	31384.4	5561.08	-0.601	9.822	2.6e-27	2.7e-26	3.1e-29	2.9e-28	-0.36	7.478	1e-10	4.8e-10	3.8e-13	1.9e-12	-2.302	8.859	4e-290	1.6e-287	0	0	-2.888	9.337	5.4e-261	1e-258	0	0	2.563	9.322	8.7e-236	4.4e-234	0	0	1.921	8.846	6e-293	6.8e-291	0	0
ENSRNOG00000025589	Jph4	1678.71	4501.67	5271.42	1118.12	-0.196	7.424	3.5e-05	0.0001	0.00026	0.00059	0.592	5.66	8.5e-21	7.8e-20	1.2e-27	1.4e-26	-1.495	6.863	1.4e-115	1.1e-113	1.4e-149	1.6e-147	-1.675	6.973	9.1e-138	5.5e-136	2.9e-187	1.9e-185	2.302	6.788	1.9e-228	9.3e-227	0	0	2.066	6.647	2.9e-292	3.3e-290	0	1.1e-307
ENSRNOG00000025612	Sez6l	5951.96	11118.6	1402.71	3714.62	3.018	7.794	0	0	0	0	0.686	7.448	1.8e-14	1.1e-13	5.5e-23	5.1e-22	-0.974	8.323	6.6e-56	1.8e-54	1e-45	2.1e-44	2.061	7.042	1.3e-68	3.2e-67	3e-168	1.7e-166	-1.339	6.435	2.6e-135	6.3e-134	1.1e-145	2.3e-144	1.639	8.045	2.7e-289	3e-287	6.6e-246	5e-244
ENSRNOG00000006324	Trpc6	201.333	939.542	159.375	142.5	2.59	4.282	1.5e-244	2.2e-242	4.6e-208	4.9e-206	0.504	2.649	3e-06	9.5e-06	7.6e-06	2.1e-05	-2.294	4.432	6.3e-164	7.9e-162	7.3e-136	6.6e-134	0.312	2.713	0.0045	0.0093	0.011	0.018	0.227	2.382	0.03	0.044	0.028	0.038	2.776	4.269	3.4e-288	3.7e-286	1.99999999997717e-313	2.20000000000008e-311
ENSRNOG00000061215	Crym	1417.96	6470.92	4768.5	123.708	0.472	7.629	1e-07	4e-07	7.1e-11	2.9e-10	3.525	4.802	2.8e-17	2.1e-16	5.8e-56	1.8e-54	-2.261	7.222	1e-61	3.2e-60	2.1e-28	2.6e-27	-1.774	6.806	2.6e-54	4.7e-53	5.2e-20	3e-19	5.328	6.411	0	0	0	0	5.763	6.888	2.2e-284	2.3e-282	0	0
ENSRNOG00000033694	Klf16	683.5	1759.83	2853.92	300.208	-0.666	6.339	7.5e-36	1e-34	4.7e-33	4.9e-32	1.194	4.157	8.9e-54	2.9e-52	1.9e-52	5.5e-51	-1.434	5.524	2.3e-89	1.2e-87	7.7e-95	3.8e-93	-2.084	6	1.5e-186	1.5e-184	3.7e-250	4.3e-248	3.314	5.773	0	0	0	0	2.608	5.2	1.8e-283	1.9e-281	0	0
ENSRNOG00000013781	Kcnq5	1073.5	5406.08	7475.75	1409.75	-0.436	7.821	1.9e-19	1.5e-18	1.3e-17	7.6e-17	-0.388	5.488	1e-08	4.2e-08	5.2e-08	1.8e-07	-2.405	6.938	3.3e-286	1.3e-283	3.6e-252	1.2e-249	-2.825	7.275	0	0	0	0	2.473	7.265	0	3.5e-307	0	0	1.997	6.926	7e-283	7.3e-281	1.9e-265	1.7e-263
ENSRNOG00000022248	Fbxl16	1797.17	6422.08	16598.5	1266.88	-1.337	8.653	5.7e-57	1.2e-55	1.7e-97	6e-96	0.51	5.792	1e-08	4.2e-08	2.1e-11	9.3e-11	-1.91	7.278	2.8e-165	3.6e-163	2.3e-136	2.1e-134	-3.231	8.381	8.8e-177	7.9e-175	4.6e-304	7.4e-302	3.777	8.278	2.3e-227	1.1e-225	0	0	2.399	7.102	1.5e-282	1.6e-280	0	0
ENSRNOG00000013290	Nrip3	3462	16008.3	1457.58	5339.42	3.489	8.275	0	0	0	0	-0.619	7.312	8.1e-26	9.6e-25	3.4e-21	2.9e-20	-2.281	8.525	1.1e-279	3.9e-277	5e-237	1.5e-234	1.223	6.465	5.6e-44	8.3e-43	7.7e-54	1.1e-52	-1.807	6.84	1.7e-224	8.1e-223	4.2e-185	1.2e-183	1.642	8.571	2.1e-282	2.1e-280	4.6e-232	3.3e-230
ENSRNOG00000012906	Bcas1	10228.6	7611.46	12559.8	23274.2	-0.692	8.467	1.1e-06	3.8e-06	6.9e-15	3.6e-14	-1.18	9.239	2.6e-102	2.5e-100	2.3e-86	1.5e-84	0.354	8.371	2.5e-09	1.3e-08	6.7e-08	2.8e-07	-0.32	8.681	0.025	0.044	0.00057	0.0012	-0.825	9.245	1.1e-25	5.4e-25	2.5e-23	9.5e-23	-1.555	9.075	4.3e-281	4.4e-279	1e-223	6.8e-222
ENSRNOG00000052080	Camk2b	13518.3	32610.4	37432.8	11485.2	-0.166	10.265	0.00015	0.0004	0.00057	0.0012	0.241	8.819	2.1e-05	5.9e-05	8.3e-06	2.2e-05	-1.343	9.761	2e-106	1.3e-104	4.5e-138	4.3e-136	-1.494	9.846	1.4e-122	7.4e-121	1.4e-156	6.9e-155	1.77	9.721	2.2e-199	8.8e-198	1.1e-250	4.4e-249	1.563	9.617	2.1e-279	2.2e-277	5.1e-214	3.2e-212
ENSRNOG00000018399	Cpne6	2302.12	9786.62	1569.12	1818.21	2.673	7.652	0	8e-307	0	0	0.346	6.218	1.8e-08	6.9e-08	6.4e-09	2.3e-08	-2.16	7.836	5.4e-230	1.4e-227	2.2e-242	6.9e-240	0.528	6.121	1e-14	5.7e-14	4.4e-19	2.4e-18	-0.147	5.852	0.0029	0.0049	0.0052	0.0078	2.486	7.696	6.1e-279	6.2e-277	0	0
ENSRNOG00000056151	ENSRNOG00000056151	432.375	1357.21	110.417	193.833	3.642	4.701	0	0	0	0	1.162	3.506	1e-08	4.1e-08	4.7e-14	2.6e-13	-1.723	5.077	6.6e-74	2.6e-72	2.8e-39	4.8e-38	1.944	3.294	7.6e-16	4.5e-15	1.2e-30	9.5e-30	-0.74	2.393	6.6e-10	1.8e-09	6.6e-10	1.5e-09	2.868	4.791	7.5e-278	7.6e-276	4.4e-292	4.4e-290
ENSRNOG00000021023	Mag	8079.38	6218.92	10640.2	19080.8	-0.743	8.208	4.3e-13	2.5e-12	9.5e-25	7.6e-24	-1.234	8.937	1.7e-110	1.9e-108	2.3e-77	1.3e-75	0.305	8.052	3.7e-06	1.5e-05	1e-05	3.4e-05	-0.421	8.397	0.00011	0.00028	3.3e-07	9.3e-07	-0.777	8.976	3.7e-35	2.3e-34	1.3e-30	6e-30	-1.56	8.788	1.4e-277	1.4e-275	1.1e-212	6.5e-211
ENSRNOG00000030180	Lrrc10b	49.5833	1094.88	4401	15.25	-1.976	6.586	3.7e-90	1.3e-88	4.2e-145	2.5e-143	1.706	0.309	8e-14	4.8e-13	2.5e-16	1.6e-15	-4.53	4.443	2.2e-200	4.2e-198	1.7e-260	5.8e-258	-6.489	6.335	0	0	0	0	8.231	6.264	0	0	0	0	6.215	4.308	2.6e-277	2.6e-275	0	0
ENSRNOG00000004713	Kcnj16	1660.33	489.708	155.042	1984.92	1.69	3.512	1.1e-55	2.3e-54	1e-47	1.5e-46	-0.251	6.041	0.003	0.0064	0.0016	0.0032	1.69	5.308	3.5e-36	6.2e-35	1.6e-63	4.5e-62	3.395	5.025	1.6e-88	5.3e-87	5.8e-158	2.9e-156	-3.611	5.17	0	0	0	0	-1.965	5.437	1.4e-276	1.4e-274	5.2e-218	3.3e-216
ENSRNOG00000018804	Fam65b	817	2291	1919.79	528.167	0.286	6.212	1.9e-06	6.6e-06	2.1e-07	6.5e-07	0.636	4.607	2.4e-06	7.6e-06	8.2e-10	3.2e-09	-1.56	5.872	5.3e-95	2.9e-93	1.3e-65	3.9e-64	-1.257	5.629	6.6e-44	9.8e-43	5.7e-42	6.1e-41	1.928	5.401	2.8e-128	6.4e-127	8.1e-187	2.3e-185	2.173	5.652	1.4e-275	1.4e-273	9.4e-246	7.1e-244
ENSRNOG00000007147	Cyp46a1	2586.25	5205.67	8529.04	1628.88	-0.68	7.912	9.1e-42	1.4e-40	4.5e-46	6.4e-45	0.673	6.252	4.3e-29	5.9e-28	2.7e-38	4.8e-37	-1.081	7.193	1.9e-64	6.2e-63	8.3e-77	3.1e-75	-1.745	7.651	9.1e-154	6.6e-152	4.1e-227	3.8e-225	2.454	7.458	0	0	0	0	1.733	6.928	9.5e-275	9.2e-273	1e-263	8.8e-262
ENSRNOG00000018282	Gda	710.542	2661	1324.21	94.625	1.039	6.136	6.5e-21	5.4e-20	5e-26	4.2e-25	2.913	3.868	3.2e-45	7.9e-44	3e-86	2e-84	-1.978	5.993	2e-71	7.4e-70	2e-79	8e-78	-0.923	5.201	1.4e-09	6e-09	6.8e-14	3e-13	3.872	4.622	3.9e-69	4.5e-68	7e-184	1.9e-182	4.873	5.626	1.8e-274	1.7e-272	0	0
ENSRNOG00000031233	Mapk12	565.042	156.958	189.75	944.583	-0.245	2.623	0.0076	0.016	0.011	0.02	-0.733	4.772	2e-25	2.3e-24	1.7e-22	1.6e-21	1.778	3.744	3.4e-86	1.6e-84	7.7e-63	2.2e-61	1.551	3.769	4.8e-67	1.1e-65	2.8e-70	5.1e-69	-2.248	4.266	1.3e-232	6.6e-231	2.4e-286	1.2e-284	-2.535	4.274	3.2e-273	3e-271	1.5e-205	8.3e-204
ENSRNOG00000020010	Kctd13	990.792	2657	1630.88	774.542	0.736	6.24	5.2e-41	7.9e-40	2.5e-52	4e-51	0.361	4.997	1.4e-07	5.2e-07	6.2e-07	1.9e-06	-1.494	6.103	2.8e-107	1.8e-105	3.1e-122	2.3e-120	-0.742	5.565	1.3e-25	1.1e-24	5.9e-34	5.2e-33	1.138	5.369	1.1e-89	1.7e-88	1.3e-100	1.8e-99	1.834	5.934	1.4e-272	1.3e-270	4.1e-223	2.7e-221
ENSRNOG00000043350	Cap2	1677.33	4513	3965.42	1155	0.218	7.221	0.0001	0.00028	3.9e-05	9.7e-05	0.544	5.678	5e-18	3.9e-17	1.3e-24	1.3e-23	-1.5	6.865	3.6e-118	2.8e-116	2.4e-150	2.6e-148	-1.266	6.672	5e-81	1.5e-79	8.1e-111	2.6e-109	1.846	6.466	1.3e-175	4.4e-174	6e-255	2.5e-253	2.024	6.66	2.9e-272	2.7e-270	5.5e-306	6e-304
ENSRNOG00000002336	Gabra4	1364.67	4570.08	9580.58	694.208	-1.036	7.953	1.3e-89	4.8e-88	1.1e-82	3.2e-81	0.982	5.219	4.3e-39	8.5e-38	1.9e-43	4e-42	-1.815	6.807	4.6e-137	4.5e-135	1.4e-147	1.5e-145	-2.835	7.631	0	0	0	0	3.854	7.48	0	0	0	0	2.777	6.556	3.5e-269	3.2e-267	0	0
ENSRNOG00000005332	Csdc2	3972.29	1709.25	3505.71	6544.04	-1.005	6.514	5.3e-79	1.7e-77	1.2e-79	3.2e-78	-0.714	7.569	2.4e-37	4.5e-36	2.2e-40	4.2e-39	1.145	6.712	5.9e-75	2.4e-73	6.2e-77	2.4e-75	0.156	7.072	0.012	0.022	0.0024	0.0044	-0.835	7.412	2.9e-70	3.5e-69	7.6e-75	7.6e-74	-1.88	7.171	4e-267	3.6e-265	7.1e-240	5.2e-238
ENSRNOG00000025448	Limd2	825.167	1892.75	1596.17	515.042	0.278	5.941	9.6e-07	3.4e-06	1.5e-10	6e-10	0.686	4.601	1.8e-21	1.7e-20	7e-27	7.8e-26	-1.269	5.676	5.1e-74	2e-72	2.7e-110	1.8e-108	-0.976	5.451	3e-42	4.3e-41	1.6e-81	3.6e-80	1.696	5.185	1.4e-183	5e-182	9.88131291682493e-324	5.58294179800609e-322	1.934	5.423	2.9e-266	2.6e-264	0	3.8e-307
ENSRNOG00000019560	Pde2a	3529.62	12632.5	24438.7	1525.92	-0.92	9.343	2.7e-64	6.7e-63	2.1e-57	3.7e-56	1.215	6.514	2.4e-91	1.9e-89	1.9e-117	2.1e-115	-1.912	8.254	5e-131	4.5e-129	5e-185	8.6e-183	-2.816	8.984	0	0	0	0	4.067	8.819	0	0	0	0	3.107	7.986	1.9e-265	1.7e-263	0	0
ENSRNOG00000056612	Unc13c	1167.29	457.25	2415.71	2991.29	-2.37	5.651	2.1e-196	2.3e-194	4.7e-223	5.5e-221	-1.352	6.231	2.5e-71	1.2e-69	1.4e-53	4e-52	1.279	4.908	2.8e-22	3.1e-21	9.7e-32	1.3e-30	-1.074	6.016	7.7e-41	1.1e-39	1.3e-33	1.1e-32	-0.242	6.525	2.8e-05	5.7e-05	1.6e-05	2.9e-05	-2.653	5.911	1.3e-264	1.2e-262	1.7e-280	1.7e-278
ENSRNOG00000002364	Rnf112	4594.54	8821.58	5202.67	2867.21	0.794	7.95	1.1e-54	2.3e-53	5.8e-69	1.3e-67	0.686	7.075	7.5e-33	1.2e-31	1.9e-31	2.6e-30	-1.013	7.976	1.1e-58	3.1e-57	2.9e-69	9.2e-68	-0.203	7.463	0.0022	0.0049	8.1e-05	0.00018	0.925	7.114	1.3e-76	1.7e-75	5e-82	5.5e-81	1.679	7.702	2.1e-264	1.9e-262	7.9e-204	4.4e-202
ENSRNOG00000010744	Nrp1	1321.25	3320.33	709.917	1040.5	2.256	6.157	0	0	0	0	0.351	5.417	1.6e-07	5.9e-07	2.3e-07	7.4e-07	-1.402	6.449	1.1e-99	6.9e-98	5.9e-118	4.3e-116	0.87	5.191	4.1e-32	4.4e-31	8.9e-40	9.1e-39	-0.484	4.898	1.6e-14	5.4e-14	4.1e-16	1.2e-15	1.732	6.279	2.5e-264	2.2e-262	1.1e-203	6.3e-202
ENSRNOG00000015321	Moxd1	182.5	673.792	949.25	38.6667	-0.462	4.836	1.9e-13	1.1e-12	1.7e-13	8.3e-13	2.249	2.019	4.1e-47	1.1e-45	5.5e-22	4.8e-21	-1.956	4.017	6.6e-106	4.2e-104	2.8e-81	1.2e-79	-2.404	4.359	2.4e-173	2.2e-171	5.3e-201	3.9e-199	4.678	4.095	0	0	1.2e-137	2.2e-136	4.178	3.667	1.3e-262	1.2e-260	3.1e-88	5.9e-87
ENSRNOG00000026577	Cpne4	817.542	6966.46	611.083	917.333	3.543	7.07	0	0	0	0	-0.159	4.972	0.024	0.044	0.031	0.05	-3.162	7.207	4.6e-286	1.7e-283	0	0	0.396	4.687	1.6e-07	5.6e-07	6.6e-07	1.8e-06	-0.52	4.702	3.5e-13	1.1e-12	1.5e-14	4.2e-14	2.983	7.14	2.5e-261	2.2e-259	0	0
ENSRNOG00000031671	Rasgef1a	957.667	3402.92	3814.79	615.958	-0.133	6.987	0.0062	0.013	0.017	0.029	0.643	4.832	1.2e-20	1.1e-19	2.6e-20	2.1e-19	-1.901	6.363	1.6e-167	2e-165	1.3e-190	2.5e-188	-2.018	6.432	5.4e-186	5.4e-184	1.4e-245	1.5e-243	2.697	6.261	0	0	0	0	2.523	6.166	3e-258	2.6e-256	0	0
ENSRNOG00000047466	Bdnf	588.125	1318.75	60.3333	325.75	4.493	4.611	0	0	6.3e-16	3.5e-15	0.858	4.051	4.8e-09	2e-08	6.3e-12	2.9e-11	-1.236	5.165	1.7e-56	4.7e-55	8.6e-34	1.3e-32	3.267	3.55	8e-42	1.1e-40	4.4e-10	1.5e-09	-2.38	2.73	1.7e-25	8.2e-25	1.8e-06	3.5e-06	2.074	4.872	1.3e-256	1.1e-254	5.6e-163	2.3e-161
ENSRNOG00000019208	P2rx5	127.042	54.9583	16.25	513.958	1.784	0.388	3.5e-13	2e-12	3.6e-11	1.5e-10	-2.01	3.541	2.3e-108	2.5e-106	5.9e-65	2.3e-63	1.133	1.788	2.1e-11	1.3e-10	1.4e-11	7.7e-11	2.932	1.411	3.8e-36	4.6e-35	8.8e-29	6.6e-28	-4.926	3.178	0	0	1.5e-218	5.2e-217	-3.171	3.332	3.1e-253	2.6e-251	6.8e-185	3.3e-183
ENSRNOG00000017975	Dnajb13	159.208	477.583	78.125	55.2083	2.64	3.3	5e-181	4.7e-179	6e-120	2.7e-118	1.531	1.975	6.2e-19	5.1e-18	3.8e-20	3e-19	-1.657	3.587	1.5e-68	5.4e-67	2e-44	3.9e-43	1.002	2.117	2.8e-09	1.1e-08	1.5e-09	5e-09	0.564	1.227	0.0021	0.0037	0.0007	0.0011	3.164	3.245	1.1e-251	9.1e-250	1.5e-181	7.3e-180
ENSRNOG00000028062	Arpc5	2401	5458.17	2830.58	1885.25	0.979	7.192	1.7e-77	5.4e-76	8e-103	3e-101	0.354	6.275	7.3e-09	3e-08	4.7e-12	2.2e-11	-1.257	7.207	1.1e-86	5.2e-85	5.5e-106	3.4e-104	-0.262	6.559	5e-05	0.00014	2.9e-07	8.3e-07	0.652	6.336	1.9e-36	1.2e-35	7e-60	5.6e-59	1.591	7.031	1.1e-249	9.5e-248	9e-245	6.7e-243
ENSRNOG00000006068	Tmem117	1120.54	342.458	462.25	1441.29	-0.399	3.827	2.7e-05	8e-05	4.6e-06	1.3e-05	-0.357	5.533	9.5e-09	3.9e-08	1.4e-10	5.8e-10	1.637	4.755	1.3e-100	7.9e-99	1.3e-93	6.2e-92	1.255	4.831	1.2e-61	2.5e-60	9.7e-58	1.5e-56	-1.579	5.011	2.6e-160	8.2e-159	6.4e-142	1.3e-140	-2.015	4.966	1.1e-248	8.7e-247	3.9e-250	3.1e-248
ENSRNOG00000009945	Pls1	1224.08	985.958	1455.42	3291.08	-0.529	5.423	1.1e-10	5.6e-10	2.3e-15	1.2e-14	-1.422	6.349	1.2e-123	1.8e-121	9.6e-127	1.3e-124	0.239	5.362	0.00051	0.0015	0.00033	0.00087	-0.274	5.594	0.00096	0.0022	0.00016	0.00034	-1.112	6.328	1.5e-83	2.1e-82	6.4e-74	6.3e-73	-1.681	6.225	3e-246	2.4e-244	5.4e-268	4.9e-266
ENSRNOG00000048847	Wdr17	583.625	1027.96	1596.12	237.542	-0.602	5.527	2.1e-23	1.9e-22	5.4e-25	4.4e-24	1.302	3.896	5.2e-56	1.8e-54	1.6e-48	4.1e-47	-0.89	4.919	1.2e-33	2e-32	7.2e-36	1.1e-34	-1.477	5.301	3.1e-91	1.1e-89	5.1e-113	1.6e-111	2.814	4.987	1e-227	4.9e-226	0	0	2.171	4.495	3.9e-245	3.1e-243	3.7e-195	1.9e-193
ENSRNOG00000020703	Sipa1l3	957.625	3457.62	1418.25	1143.25	1.317	6.428	6.1e-127	3.5e-125	4.3e-132	2.3e-130	-0.248	5.248	0.00032	0.0008	0.00059	0.0013	-1.922	6.382	3e-177	4.5e-175	8.9e-196	1.8e-193	-0.59	5.423	2e-16	1.2e-15	7.2e-17	3.6e-16	0.377	5.454	2.1e-08	5.3e-08	1.1e-09	2.6e-09	1.653	6.356	2.1e-244	1.7e-242	3.4e-194	1.8e-192
ENSRNOG00000051303	Rn50_13_0839.5	1459.08	3130.96	4073.42	1028.46	-0.348	6.983	1.1e-11	5.8e-11	1.2e-16	7.1e-16	0.51	5.491	2.5e-13	1.5e-12	3.1e-15	1.8e-14	-1.174	6.431	1.1e-71	4e-70	1.8e-72	6.1e-71	-1.506	6.644	7.2e-111	3.3e-109	1.6e-133	6.5e-132	2.053	6.461	0	0	0	0	1.664	6.211	2.5e-243	2e-241	4e-296	4.1e-294
ENSRNOG00000046428	Lrrc75b	1913.04	656.375	602.292	2304.12	0.157	4.473	0.02	0.038	0.0076	0.014	-0.262	6.252	5.2e-06	1.6e-05	6.1e-08	2.1e-07	1.471	5.566	1.7e-99	1e-97	1.1e-132	9.2e-131	1.643	5.497	6.1e-113	2.8e-111	2.8e-212	2.3e-210	-1.871	5.617	1.2e-247	6.5e-246	0	0	-1.754	5.695	8.3e-240	6.6e-238	1e-275	9.4e-274
ENSRNOG00000016182	Tgfa	1054.04	825.375	2125.88	2808.08	-1.33	5.693	2.4e-115	1.2e-113	2.3e-105	9e-104	-1.408	6.124	4.1e-117	5.3e-115	1.1e-146	1.9e-144	0.279	5.128	0.0001	0.00033	0.00023	0.00063	-1.036	5.844	2.2e-50	3.8e-49	7.7e-68	1.4e-66	-0.336	6.392	4.1e-12	1.2e-11	3.1e-12	8e-12	-1.707	5.99	1.7e-237	1.3e-235	3.8e-187	1.9e-185
ENSRNOG00000046863	C1ql2	401.125	1783.33	258.292	217.583	2.82	5.176	1.9e-218	2.3e-216	0	0	0.887	3.49	1.9e-20	1.7e-19	3.8e-18	2.6e-17	-2.225	5.368	3.3e-147	3.6e-145	1.1e-153	1.3e-151	0.61	3.575	2.9e-11	1.4e-10	2.8e-10	1e-09	0.312	3.032	0.00038	0.0007	7.2e-05	0.00013	3.091	5.159	3e-237	2.3e-235	0	0
ENSRNOG00000058006	Sncg	531.167	126.708	67.75	3529.58	0.937	1.803	6.5e-08	2.5e-07	5e-10	1.9e-09	-2.726	6.195	4.2e-124	6e-122	3.99999998404542e-316	5.40000000000258e-313	1.993	3.608	3.1e-96	1.8e-94	9.6e-61	2.6e-59	2.947	3.435	7.6e-173	6.6e-171	3.4e-162	1.8e-160	-5.639	5.914	6.5e-307	4.8e-305	0	0	-4.739	5.99	2.8e-236	2.2e-234	0	0
ENSRNOG00000024693	Zfp831	99.25	885.667	763.292	63	0.246	4.861	0.016	0.032	0.0041	0.0078	0.661	1.581	7.3e-06	2.2e-05	2.7e-05	6.9e-05	-3.231	4.224	2e-181	3.1e-179	1.1e-174	1.6e-172	-2.968	3.97	1.7e-82	5.2e-81	3.4e-128	1.3e-126	3.665	3.839	1.8e-108	3.3e-107	9.6e-202	3e-200	3.872	4.081	3.5e-236	2.7e-234	4.1e-276	3.9e-274
ENSRNOG00000009884	Lgals1	516.083	273.208	164.542	2029.33	0.76	2.966	0.0009	0.0022	1.1e-05	2.9e-05	-1.969	5.523	7.2e-76	4e-74	1.4e-26	1.6e-25	0.851	3.876	0.014	0.03	0.00035	0.00091	1.622	3.619	9.7e-07	3.2e-06	2.1e-15	9.7e-15	-3.566	5.207	0	0	0	0	-2.836	5.33	1.6e-232	1.2e-230	1e-77	1.6e-76
ENSRNOG00000018950	Fa2h	1258.58	1029.38	1630.46	3272.54	-0.631	5.546	3.5e-13	2e-12	5.1e-20	3.4e-19	-1.373	6.354	6.3e-116	7.7e-114	4.4e-117	4.8e-115	0.218	5.412	0.00059	0.0017	0.0021	0.0048	-0.397	5.703	8.8e-06	2.6e-05	6.8e-08	2e-07	-0.941	6.377	1e-69	1.2e-68	5.7e-55	4.2e-54	-1.612	6.234	1.7e-232	1.3e-230	9.1e-234	6.5e-232
ENSRNOG00000016977	Calb2	7073.38	866.292	205.917	5417.67	2.105	4.247	8.5e-31	1e-29	1.1e-42	1.4e-41	0.39	7.818	0.0015	0.0034	0.00011	0.00027	2.957	7.181	1.4e-44	3.1e-43	4.3e-114	3.1e-112	5.077	7.023	2.3e-91	7.9e-90	1.4e-180	8.8e-179	-4.652	6.557	0	0	8.1e-260	3.5e-258	-2.587	6.774	1.9e-232	1.5e-230	1.7e-191	8.5e-190
ENSRNOG00000017918	Iglon5	369.167	295.042	256.333	1233.42	0.234	3.287	0.0074	0.016	0.0041	0.0079	-1.733	4.857	6.7e-133	1.1e-130	2.9e-106	2.7e-104	0.251	3.634	0.0024	0.0062	0.015	0.028	0.502	3.501	6.2e-08	2.3e-07	2.2e-07	6.3e-07	-2.199	4.657	3.1e-256	1.8e-254	2.3999999998145e-314	1.30000000000245e-312	-2.007	4.745	1.3e-231	9.8e-230	4.4e-189	2.2e-187
ENSRNOG00000019430	Coro1a	1086.62	2491.42	919.208	806.458	1.47	5.913	4.3e-146	3e-144	4.1e-149	2.6e-147	0.436	5.098	2.1e-10	9.9e-10	3.7e-11	1.6e-10	-1.269	6.072	2.1e-79	9.1e-78	2.5e-99	1.4e-97	0.216	5.176	0.0041	0.0085	0.0018	0.0034	0.254	4.884	0.00027	0.00051	3.2e-05	5.7e-05	1.684	5.876	1.7e-230	1.3e-228	1.2e-227	8e-226
ENSRNOG00000008415	Nab2	395.542	1103.21	1646.88	278.417	-0.546	5.595	2.8e-22	2.5e-21	7.3e-25	5.9e-24	0.512	3.613	1.5e-09	6.7e-09	2.4e-08	8.3e-08	-1.551	4.82	3.9e-90	2e-88	3.4e-100	1.9e-98	-2.081	5.209	8.7e-165	6.9e-163	2.7e-209	2.2e-207	2.629	5.057	3.9e-258	2.3e-256	0	0	2.043	4.621	1.5e-229	1.1e-227	1.1e-227	7.5e-226
ENSRNOG00000001251	Grifin	438.833	47.5417	30.2083	556.917	0.689	0.518	0.011	0.022	0.0016	0.0033	-0.337	4.174	0.012	0.023	0.0096	0.017	3.129	3.176	6e-29	8.6e-28	2.9e-48	6.2e-47	3.835	3.089	7.8e-39	1e-37	6.8e-98	1.9e-96	-4.144	3.326	2.70000000000001e-310	0	6.49999999999991e-311	0	-3.487	3.419	2.5e-229	1.9e-227	4.7e-109	1.1e-107
ENSRNOG00000019484	Slc6a9	5410.75	2564.62	3927.62	9879.12	-0.583	6.832	7.2e-17	5.1e-16	3.2e-21	2.2e-20	-0.863	8.108	6.2e-38	1.2e-36	1.4e-30	1.9e-29	1.005	7.202	1e-25	1.3e-24	3.5e-37	5.7e-36	0.438	7.391	4.6e-07	1.6e-06	3.1e-08	9.5e-08	-1.266	7.866	3.9e-111	7.6e-110	3.3e-106	4.7e-105	-1.888	7.762	8.6e-229	6.3e-227	2.6e-248	2.1e-246
ENSRNOG00000013674	Megf10	1914.75	1585	2236.17	4729.25	-0.465	6.069	2.2e-07	8.1e-07	4e-11	1.7e-10	-1.299	6.906	7.9e-112	9e-110	3.7e-113	3.8e-111	0.2	6.024	0.0011	0.003	0.0024	0.0053	-0.248	6.225	0.0059	0.012	0.0014	0.0027	-1.015	6.882	1e-89	1.5e-88	2.5e-58	2e-57	-1.521	6.787	1e-227	7.3e-226	7.1e-232	5e-230
ENSRNOG00000054204	Gria2	12137.4	33098	27221.8	6802.17	0.314	10.052	7.8e-08	3e-07	3.6e-09	1.3e-08	0.841	8.419	1.4e-23	1.4e-22	1.4e-32	2e-31	-1.52	9.735	1.6e-106	1.1e-104	1.3e-101	7.2e-100	-1.19	9.473	2e-81	5.9e-80	3.8e-70	7e-69	2.067	9.2	1.8e-271	1.1e-269	1.1e-287	5.4e-286	2.34	9.478	2.7e-227	2e-225	1.6e-300	1.7e-298
ENSRNOG00000033893	Cacna1h	2181.62	3836.38	4971.88	760.208	-0.342	7.273	4.6e-10	2.1e-09	4.3e-09	1.5e-08	1.527	5.734	1.2e-128	1.8e-126	1.8e-127	2.5e-125	-0.885	6.818	1.4e-40	2.7e-39	1.2e-41	2.1e-40	-1.212	7.013	9e-74	2.3e-72	1.4e-85	3.3e-84	2.775	6.634	4.5e-269	2.8e-267	0	0	2.392	6.359	5e-227	3.6e-225	1.09979012764261e-320	1.30000034930686e-318
ENSRNOG00000013869	Kcnj4	97.0417	1113.67	3080.17	11.9167	-1.435	6.199	1.6e-86	5.5e-85	2.2e-79	5.7e-78	3.017	1.03	7.8e-15	5e-14	1.6e-28	1.9e-27	-3.594	4.523	1.5e-105	9.5e-104	8.8e-74	3.1e-72	-5.013	5.849	0	0	3.8e-170	2.2e-168	8.069	5.749	0	0	0	0	6.592	4.331	5.7e-227	4.1e-225	0	0
ENSRNOG00000030983	B3galt5	1417.92	1185.08	1681.17	3667.25	-0.475	5.654	7.5e-18	5.5e-17	1.9e-22	1.4e-21	-1.365	6.52	3e-116	3.8e-114	3e-122	3.7e-120	0.187	5.598	0.003	0.0075	0.0048	0.01	-0.271	5.804	3.7e-05	0.0001	4.6e-06	1.2e-05	-1.058	6.501	2.3e-97	3.9e-96	8.6e-132	1.5e-130	-1.574	6.407	1.1e-226	8e-225	4.2e-219	2.7e-217
ENSRNOG00000015397	Cpne7	3307.92	7402.21	636.542	380.208	3.571	7.156	2.4e-175	2.2e-173	0	0	3.125	6.06	0	0	0	0	-1.234	7.653	6.2e-41	1.2e-39	7.2e-62	2e-60	2.353	6.143	4.8e-238	7.6e-236	1.7e-281	2.5e-279	0.808	4.126	1.1e-16	3.9e-16	1.7e-19	5.8e-19	4.34	7.125	2.4e-226	1.7e-224	0	0
ENSRNOG00000009719	C2cd2l	2801.29	5367.96	9875.12	1960.58	-0.847	8.061	4e-64	9.7e-63	2.8e-77	7.1e-76	0.521	6.427	2e-18	1.6e-17	4.4e-24	4.3e-23	-1.01	7.261	2.2e-56	6.1e-55	2.8e-73	9.8e-72	-1.842	7.84	3.4e-171	2.9e-169	4e-272	5.5e-270	2.398	7.678	0	0	0	0	1.51	7.027	6.7e-226	4.8e-224	9.7e-208	5.7e-206
ENSRNOG00000007031	Trim9	1839.75	5811.42	4017.79	2051.62	0.564	7.436	1.3e-26	1.4e-25	2.2e-28	2e-27	-0.151	6.136	0.01	0.02	0.0085	0.015	-1.731	7.173	3.5e-158	4.1e-156	4e-189	7.1e-187	-1.151	6.725	1e-67	2.3e-66	3.8e-86	9e-85	1.036	6.704	6.4e-72	7.8e-71	7.1e-79	7.4e-78	1.56	7.129	1.5e-225	1.1e-223	6.6e-177	3e-175
ENSRNOG00000010984	Anxa11	1067.42	4995.5	1978.21	1814.08	1.369	6.945	1.3e-145	8.8e-144	2.6e-169	2e-167	-0.759	5.702	1.8e-34	3e-33	5e-25	5.1e-24	-2.298	6.842	6.8e-260	2e-257	9.1e-190	1.7e-187	-0.914	5.781	1.5e-36	1.8e-35	1.5e-31	1.2e-30	0.19	6.018	0.00093	0.0017	4.6e-05	8.1e-05	1.518	6.921	4.2e-225	2.9e-223	1.4e-249	1.1e-247
ENSRNOG00000009691	Lrrn2	2879.33	5208.96	3391.25	1901.83	0.651	7.244	6.2e-35	8.2e-34	5.3e-39	6.5e-38	0.604	6.433	3.4e-23	3.6e-22	2e-33	3.1e-32	-0.928	7.245	7e-49	1.6e-47	9.5e-75	3.4e-73	-0.261	6.82	2.5e-05	7e-05	1.6e-06	4.4e-06	0.9	6.505	7.2e-56	6.7e-55	8.2e-67	7.2e-66	1.511	6.984	3.2e-224	2.3e-222	5.1e-215	3.2e-213
ENSRNOG00000018700	Mobp	11147.4	9415.71	15632	25448.9	-0.7	8.779	1.5e-08	6.1e-08	7.9e-19	5e-18	-1.185	9.367	2.7e-104	2.8e-102	1.4e-113	1.5e-111	0.171	8.578	0.0016	0.0044	0.0018	0.0042	-0.512	8.914	2.8e-05	7.8e-05	5e-10	1.7e-09	-0.638	9.445	6.6e-19	2.6e-18	1.7e-17	5.4e-17	-1.377	9.251	3.9e-224	2.7e-222	2.5e-228	1.7e-226
ENSRNOG00000023661	Celf2	774.583	2712.38	3116.04	561.917	-0.168	6.678	0.0049	0.011	0.0062	0.012	0.468	4.596	3.8e-06	1.2e-05	3.2e-07	1e-06	-1.882	6.041	7.5e-135	7.1e-133	5.2e-107	3.3e-105	-2.034	6.138	1.2e-100	4.7e-99	1.7e-118	5.9e-117	2.538	5.992	5e-152	1.5e-150	0	0	2.329	5.869	5.8e-224	4e-222	0	0
ENSRNOG00000033261	Fam107a	1225.04	3733.33	4628.33	934.333	-0.278	7.199	2.6e-07	9.6e-07	2.2e-08	7.6e-08	0.397	5.287	4.2e-06	1.3e-05	9.7e-07	2.9e-06	-1.679	6.547	4.3e-143	4.4e-141	1.7e-109	1.1e-107	-1.941	6.726	6.8e-175	6e-173	4.1e-178	2.5e-176	2.373	6.588	0	0	0	0	2.055	6.38	5.9e-224	4.1e-222	9.4e-216	5.9e-214
ENSRNOG00000018627	Plekhb1	10430.5	8187.42	12439.5	22171.4	-0.572	8.5	4.7e-09	2.1e-08	1.9e-16	1e-15	-1.082	9.2	8.1e-88	6e-86	1.4e-100	1.2e-98	0.277	8.433	1e-06	4.3e-06	2.3e-07	9e-07	-0.278	8.686	0.0035	0.0073	0.00013	0.00028	-0.769	9.196	2.6e-38	1.8e-37	9.7e-32	4.6e-31	-1.38	9.052	6.8e-224	4.7e-222	4.1e-217	2.6e-215
ENSRNOG00000011533	Irx3	87.7917	4.20833	0.25	234.417	3.6	-2.715	0.001	0.0025	7.3e-06	2e-05	-1.414	2.558	3e-24	3.3e-23	4.4e-11	1.9e-10	4.214	0.856	1.6e-16	1.4e-15	9.4e-26	1.1e-24	7.852	0.752	1.4e-28	1.3e-27	1.6e-52	2.2e-51	-9.234	2.028	6.9e-278	4.5e-276	1.7e-296	8.6e-295	-5.646	2.107	1e-223	7.1e-222	4.2e-211	2.5e-209
ENSRNOG00000013867	Fgf1	1111.83	388.833	136.583	3372.08	1.539	3.23	0.00011	0.0003	4.2e-11	1.7e-10	-1.594	6.339	3.6e-86	2.5e-84	5.4e-52	1.5e-50	1.445	4.793	9.1e-10	5.1e-09	1e-09	5e-09	3	4.488	1.6e-41	2.3e-40	6.3e-115	2.1e-113	-4.559	5.879	0	0	0	0	-3.061	6.034	6.1e-223	4.2e-221	7.5e-43	6.9e-42
ENSRNOG00000027264	Dagla	1570.71	4957.21	2545.71	1807.92	0.993	7.048	1.2e-77	3.8e-76	2e-86	5.8e-85	-0.196	5.932	0.001	0.0024	0.00062	0.0013	-1.729	6.944	5e-153	5.6e-151	2.5e-193	5e-191	-0.72	6.215	2.7e-26	2.4e-25	5.2e-35	4.7e-34	0.559	6.22	5.8e-24	2.7e-23	1.3e-25	5e-25	1.512	6.912	6.9e-221	4.7e-219	8.9e-175	4e-173
ENSRNOG00000020698	Rnd2	5664.04	2649.17	4036.25	7485.08	-0.575	6.875	1.2e-27	1.3e-26	4.9e-30	4.6e-29	-0.396	7.891	1.2e-12	6.5e-12	1.8e-14	1e-13	1.024	7.262	3.2e-63	1e-61	7e-77	2.6e-75	0.465	7.446	6.5e-14	3.5e-13	1.2e-17	6.2e-17	-0.826	7.609	3e-70	3.6e-69	6.1e-68	5.5e-67	-1.441	7.469	8.2e-221	5.6e-219	1.8e-199	9.7e-198
ENSRNOG00000017833	Actn2	365.208	1068.5	4450.62	209.208	-2.028	6.592	1.5e-134	9.1e-133	5.2e-232	6.5e-230	0.808	3.383	6.7e-19	5.5e-18	5.9e-17	3.9e-16	-1.622	4.756	2.3e-96	1.3e-94	1.2e-88	5.4e-87	-3.634	6.448	2.4e-269	4.9e-267	0	0	4.478	6.34	0	0	0	0	2.409	4.508	2.9e-218	1.9e-216	3e-255	2.5e-253
ENSRNOG00000050841	Ache	4680.96	1298.38	1547.92	5394.62	-0.222	5.645	0.0066	0.014	0.0048	0.0091	-0.199	7.507	0.00025	0.00062	0.00022	0.0005	1.778	6.78	1.3e-153	1.5e-151	1e-94	5e-93	1.573	6.804	2.1e-122	1.1e-120	1.1e-205	8.7e-204	-1.736	6.871	1.6e-262	9.3e-261	0	0	-1.998	6.868	4.8e-218	3.2e-216	1.3e-133	4e-132
ENSRNOG00000011425	Ptpn3	474	2639.17	144.833	897.208	4.219	5.626	0	0	2.1e-101	7.6e-100	-0.915	4.633	1.2e-06	4.1e-06	1.3e-07	4.4e-07	-2.55	5.881	6.4e-151	7e-149	6e-47	1.2e-45	1.682	3.486	6.4e-05	0.00017	1.4e-10	5.1e-10	-2.565	4.143	1.8e-236	8.9e-235	3.5e-43	2.1e-42	1.613	5.976	5.3e-218	3.6e-216	6.4e-249	5e-247
ENSRNOG00000018452	Unc13a	2523.04	5376.33	4694.79	1951	0.228	7.469	3.9e-05	0.00011	3.3e-05	8.2e-05	0.378	6.337	4e-10	1.8e-09	5.7e-09	2.1e-08	-1.163	7.214	5.3e-73	2.1e-71	1.6e-84	7.1e-83	-0.92	7.025	8.7e-43	1.3e-41	7.9e-47	9.5e-46	1.333	6.838	1.3e-74	1.6e-73	3.8e-98	5e-97	1.52	7.027	5.6e-218	3.8e-216	3.6e-145	1.2e-143
ENSRNOG00000013009	Ldha	7967.88	8523.75	6976.54	3316.67	0.321	8.092	4.8e-10	2.2e-09	1.9e-11	7.9e-11	1.27	7.672	3.1e-110	3.5e-108	2.2e-132	3.2e-130	-0.17	8.264	0.0073	0.017	0.0011	0.0027	0.167	8.07	0.015	0.028	0.0014	0.0027	1.139	7.467	9.2e-105	1.7e-103	9.5e-118	1.5e-116	1.42	7.719	6.4e-218	4.3e-216	1.2e-180	5.8e-179
ENSRNOG00000009409	Fbxo2	2825.21	1828.08	1211.67	5923.75	0.626	5.744	6e-29	6.7e-28	3e-25	2.4e-24	-1.062	7.303	2e-78	1.2e-76	5.5e-75	2.8e-73	0.556	6.431	6.6e-19	6.3e-18	5.8e-21	5.4e-20	1.198	6.179	1.3e-69	3.3e-68	4.3e-71	8.1e-70	-2.225	6.908	1.50000000000002e-310	0	5.7e-307	3e-305	-1.639	7.082	1.5e-217	1e-215	1.3e-248	1e-246
ENSRNOG00000001520	Dlx1	1286.21	747.25	537.375	6	0.507	4.502	1.4e-06	4.7e-06	2.4e-08	8e-08	7.711	4.548	3.9e-57	1.4e-55	5.3e-197	1.8e-194	0.71	5.237	0.0017	0.0046	2.9e-06	1e-05	1.235	5.035	1.8e-06	5.7e-06	4.4e-17	2.2e-16	6.507	3.227	2.8e-272	1.8e-270	0	0	6.975	3.746	1.2e-216	8.1e-215	0	0
ENSRNOG00000007743	Mgst1	952.458	318.583	419.458	1253.38	-0.364	3.704	0.00025	0.00067	0.00018	0.00042	-0.39	5.318	9.5e-07	3.2e-06	1e-05	2.7e-05	1.508	4.555	2.6e-27	3.5e-26	1.8e-37	2.9e-36	1.158	4.626	6.9e-20	4.9e-19	1.5e-28	1.1e-27	-1.516	4.826	3.3e-141	8.6e-140	4.8e-135	8.8e-134	-1.919	4.786	3.6e-216	2.3e-214	2.8e-136	9e-135
ENSRNOG00000001825	Pkp2	149	821.25	85.8333	111.875	3.283	4.007	3.4e-239	4.7e-237	9.9e-279	1.7e-276	0.419	2.257	0.00047	0.0011	0.00034	0.00076	-2.532	4.199	2e-176	2.9e-174	9.6e-150	1e-147	0.768	2.105	2.9e-09	1.2e-08	6.3e-10	2.2e-09	-0.312	1.785	0.0064	0.01	0.0032	0.0049	2.93	4.056	6e-216	3.9e-214	1.1e-247	8.8e-246
ENSRNOG00000007552	Arhgap36	1456.12	79.0833	26.2917	895.167	1.623	0.934	0.0051	0.011	3.3e-06	9.1e-06	0.707	5.41	9.9e-11	4.7e-10	7.7e-18	5.3e-17	4.128	4.813	1e-111	7.4e-110	1.5e-62	4.1e-61	5.759	4.731	3.7e-168	3.1e-166	1.5e-154	7.4e-153	-5.015	3.964	0	0	9.1e-154	2e-152	-3.441	4.097	1.1e-215	7.1e-214	3.9e-49	4.1e-48
ENSRNOG00000021091	Trank1	4442.12	8995.54	18605.8	1666.54	-1.016	8.917	3.6e-93	1.4e-91	1.9e-83	5.3e-82	1.42	6.787	4.6e-34	7.6e-33	2.8e-67	1.2e-65	-1.091	7.979	9.9e-44	2.1e-42	8.6e-39	1.4e-37	-2.091	8.703	2.1e-225	2.9e-223	1.2e-161	6.5e-160	3.547	8.46	0	0	0	0	2.49	7.574	9.8e-215	6.3e-213	0	0
ENSRNOG00000043387	Cpe	38682.3	67542.1	49780.7	27808.5	0.472	11.012	2e-21	1.7e-20	1.4e-28	1.3e-27	0.482	10.23	1.6e-19	1.4e-18	1.7e-17	1.1e-16	-0.877	10.96	1.3e-46	2.9e-45	2.3e-48	4.8e-47	-0.388	10.638	8.1e-10	3.4e-09	4.1e-12	1.6e-11	0.906	10.379	4.4e-84	6.2e-83	9.2e-116	1.4e-114	1.338	10.728	8.4e-214	5.4e-212	3.8e-196	2e-194
ENSRNOG00000017021	Galnt18	478.375	1235.08	724.333	278.083	0.801	5.112	2.1e-39	3.1e-38	3.6e-45	5e-44	0.787	3.779	7.8e-21	7.2e-20	2.1e-20	1.7e-19	-1.441	5.012	3.8e-83	1.8e-81	3.5e-89	1.6e-87	-0.624	4.442	1.7e-15	1e-14	9.2e-23	5.8e-22	1.443	4.109	1.5e-98	2.6e-97	1.3e-128	2.3e-127	2.206	4.753	1.5e-211	9.3e-210	9.2e-214	5.7e-212
ENSRNOG00000003256	Ccng1	3258.46	7559.08	5494.79	2971.58	0.492	7.845	2.9e-22	2.5e-21	5.7e-34	6.1e-33	0.139	6.814	0.025	0.045	0.0078	0.014	-1.287	7.668	4.4e-95	2.5e-93	2e-123	1.5e-121	-0.779	7.303	6.5e-34	7.4e-33	4.6e-53	6.3e-52	0.953	7.183	1.7e-83	2.5e-82	1.1e-116	1.8e-115	1.405	7.55	2.6e-211	1.6e-209	1.9e-211	1.1e-209
ENSRNOG00000009205	Lmo4	922.333	2915.62	2133.12	749.792	0.483	6.475	4.3e-17	3e-16	2.6e-17	1.5e-16	0.304	4.919	1.8e-05	5.4e-05	3.5e-05	8.9e-05	-1.732	6.178	3.2e-145	3.3e-143	2.7e-135	2.5e-133	-1.234	5.787	3.8e-69	9.2e-68	1.9e-72	3.7e-71	1.572	5.634	1.5e-123	3.4e-122	3e-188	8.6e-187	2.015	6.03	1.1e-209	6.9e-208	6.7e-261	5.7e-259
ENSRNOG00000049676	St6galnac5	237.542	1441.88	417.458	111.75	1.817	5.039	5e-77	1.5e-75	8.4e-119	3.8e-117	1.092	2.671	6.9e-21	6.4e-20	1.1e-17	7.2e-17	-2.675	4.991	3.5e-131	3.2e-129	9.1e-164	1.2e-161	-0.84	3.57	2.6e-19	1.8e-18	9.2e-15	4.2e-14	1.967	3.193	3.8e-76	4.9e-75	7.1e-85	8e-84	3.745	4.794	1.6e-208	9.8e-207	0	0
ENSRNOG00000006060	Matn2	551.708	1841.38	89.6667	322.708	4.397	5.099	0	0	0	0	0.781	3.988	9e-07	3e-06	4.5e-08	1.5e-07	-1.809	5.497	3.4e-114	2.5e-112	1.5e-74	5.3e-73	2.597	3.536	4.5e-48	7.3e-47	6e-84	1.3e-82	-1.782	2.829	9.5e-18	3.6e-17	8.3e-36	4.3e-35	2.568	5.272	1e-206	6.4e-205	4e-119	1.1e-117
ENSRNOG00000021472	Ermn	3733.42	3023.58	5108.04	11525.2	-0.725	7.156	4.4e-11	2.2e-10	2.1e-21	1.5e-20	-1.621	8.105	1.6e-145	2.9e-143	1.6e-125	2.1e-123	0.231	6.972	0.00052	0.0015	0.00077	0.0019	-0.476	7.316	1.6e-05	4.7e-05	2.2e-08	6.8e-08	-1.108	8.136	4.4e-54	4e-53	6.3e-51	4.3e-50	-1.873	7.988	2.6e-206	1.6e-204	3.5e-253	2.9e-251
ENSRNOG00000020248	Ina	8573.29	7017.42	5146.21	18369.2	0.48	7.743	9.4e-21	7.8e-20	4.4e-21	3.1e-20	-1.093	8.925	2.8e-88	2.1e-86	5.6e-102	4.9e-100	0.216	8.178	0.00014	0.00044	0.00037	0.00096	0.712	7.945	1.1e-28	1e-27	2.5e-42	2.8e-41	-1.77	8.63	7.8e-301	5.7e-299	0	0	-1.331	8.794	4.8e-205	2.9e-203	3e-147	1.1e-145
ENSRNOG00000017496	Cnp	14148.5	11923.7	17885	30608.6	-0.553	9.031	1.9e-10	9.1e-10	8.9e-17	5.1e-16	-1.107	9.657	1.9e-92	1.5e-90	1.3e-72	6.1e-71	0.174	8.92	0.0017	0.0046	0.0061	0.013	-0.362	9.172	9.5e-05	0.00025	1.6e-06	4.2e-06	-0.71	9.683	1.5e-34	9e-34	2.4e-30	1.1e-29	-1.303	9.539	1.6e-204	1e-202	4.9e-162	2e-160
ENSRNOG00000054458	Kcnmb4	363.25	1024.42	816.292	136.333	0.36	5.02	1e-05	3.3e-05	3.4e-06	9.4e-06	1.419	3.181	1.4e-27	1.7e-26	7.4e-31	9.7e-30	-1.57	4.709	3.7e-72	1.4e-70	5.8e-57	1.5e-55	-1.194	4.415	1.1e-29	1.1e-28	1.1e-33	9.6e-33	2.649	4.039	4.1e-100	7.1e-99	8.7e-198	2.6e-196	2.969	4.372	9.3e-204	5.6e-202	2.9e-246	2.2e-244
ENSRNOG00000009068	Phlda3	1158.08	295.375	162.167	1435.17	0.898	3.023	9.9e-13	5.5e-12	5.2e-15	2.7e-14	-0.302	5.551	1.7e-06	5.7e-06	3.8e-06	1.1e-05	1.898	4.745	4.2e-96	2.3e-94	1.6e-78	6.3e-77	2.813	4.569	4.4e-185	4.4e-183	1.7e-213	1.4e-211	-3.082	4.754	0	0	0	0	-2.221	4.923	1.4e-203	8.3e-202	1e-149	3.7e-148
ENSRNOG00000018982	Entpd3	493.667	288.333	2470.75	1130.75	-3.068	5.592	0	0	0	0	-1.188	4.877	4.9e-66	2.2e-64	2.1e-80	1.2e-78	0.705	3.864	7.7e-17	6.6e-16	4.1e-18	3.3e-17	-2.347	5.746	5.3e-224	7.3e-222	0	0	1.195	5.953	6.7e-101	1.2e-99	5.7e-129	9.9e-128	-1.914	4.639	1.9e-203	1.2e-201	9.2e-210	5.5e-208
ENSRNOG00000028992	Acan	176.833	221.292	56.125	937.917	2.008	2.302	4e-69	1.1e-67	5e-58	9.1e-57	-2.396	4.335	6.8e-198	2.1e-195	2.1e-174	5e-172	-0.392	2.906	0.00071	0.002	0.00072	0.0018	1.631	2.096	1.2e-34	1.4e-33	4e-30	3.1e-29	-3.991	4.073	0	0	0	0	-2.029	4.349	4.4e-203	2.6e-201	2.3e-167	9.9e-166
ENSRNOG00000020901	S1pr5	1085.67	848.333	1364.29	2590.33	-0.654	5.281	5.3e-08	2.1e-07	1.1e-14	5.7e-14	-1.247	6.053	2.4e-91	1.9e-89	1e-101	8.6e-100	0.285	5.169	1.2e-05	4.6e-05	0.0001	0.00029	-0.352	5.465	0.0043	0.009	6.9e-05	0.00015	-0.86	6.068	9.4e-37	6.1e-36	1.1e-30	5.1e-30	-1.554	5.912	1.8e-202	1.1e-200	2e-239	1.4e-237
ENSRNOG00000013171	Grm2	705	1256.88	66.75	219.708	4.263	4.554	0	0	8.1e-202	8.1e-200	1.686	4.069	3.7e-07	1.3e-06	7.8e-16	4.7e-15	-0.907	5.203	9.5e-08	4.4e-07	2.3e-06	8.1e-06	3.38	3.8	5.6e-15	3.2e-14	9.7e-39	9.7e-38	-1.654	2.309	6.6e-24	3.1e-23	6.1e-22	2.2e-21	2.574	4.72	5.9e-200	3.5e-198	2.9e-185	1.4e-183
ENSRNOG00000030771	Dgkb	2921.71	7411.67	26165.1	2144.79	-1.787	9.196	1.4e-126	8.1e-125	8.4e-200	8.3e-198	0.452	6.517	3e-14	1.9e-13	1.5e-15	8.6e-15	-1.415	7.604	1.2e-110	8.2e-109	3.4e-108	2.2e-106	-3.188	9.042	1.3e-259	2.4e-257	0	0	3.675	8.943	0	0	0	0	1.847	7.412	1.2e-199	6.9e-198	5.5e-269	5e-267
ENSRNOG00000009932	Mctp2	315.917	130.417	425.708	676.042	-1.669	3.296	2.1e-75	6.2e-74	2.9e-70	6.6e-69	-1.092	4.168	3.1e-46	8.1e-45	2.5e-40	4.9e-39	1.201	3.059	1e-30	1.5e-29	6.9e-26	7.8e-25	-0.454	3.746	2.9e-07	9.9e-07	8e-07	2.2e-06	-0.604	4.232	7.1e-22	3.1e-21	4.6e-22	1.7e-21	-2.312	3.83	1.2e-199	7.3e-198	7e-176	3.2e-174
ENSRNOG00000015306	Slc9a4	60.2917	868.667	29.1667	86.8333	4.917	3.991	1.9e-293	3.6e-291	0	0	-0.519	1.447	0.00044	0.0011	0.0018	0.0036	-3.917	4.141	5.4e-229	1.3e-226	1.1e-187	2e-185	1.019	0.755	2.6e-07	9.2e-07	6.4e-08	1.9e-07	-1.499	1.04	2.3e-22	1e-21	4.3e-27	1.8e-26	3.378	4.09	1.3e-199	7.4e-198	6.3e-261	5.4e-259
ENSRNOG00000013981	Ptpn5	4599.75	6851.08	28233	2733.88	-2.011	9.259	0	0	0	0	0.757	7.05	3e-28	3.9e-27	5.4e-36	8.8e-35	-0.647	7.743	8.1e-25	1e-23	3.5e-27	4.1e-26	-2.642	9.215	0	0	0	0	3.434	9.071	0	0	0	0	1.383	7.414	1.6e-199	9.6e-198	1.2e-194	6.3e-193
ENSRNOG00000038784	Piezo2	88.3333	676.208	14.7083	137.375	5.538	3.612	0	0	0	0	-0.636	2.05	1.4e-07	5.3e-07	5.6e-07	1.7e-06	-3.013	3.857	2e-211	4.1e-209	1.9e-162	2.5e-160	2.549	0.945	1.3e-36	1.6e-35	1.1e-41	1.2e-40	-3.143	1.42	1.4e-88	2.1e-87	6.9e-112	1e-110	2.354	3.855	4e-199	2.3e-197	6.5e-201	3.6e-199
ENSRNOG00000008534	Dusp15	1535.04	1213.67	1807.54	3505.79	-0.542	5.73	6.2e-15	4e-14	3.6e-17	2.1e-16	-1.184	6.508	3e-87	2.1e-85	4e-85	2.5e-83	0.267	5.676	4.8e-05	0.00016	0.00044	0.0011	-0.258	5.913	0.00087	0.002	0.00021	0.00045	-0.891	6.493	1e-73	1.3e-72	3e-73	2.9e-72	-1.472	6.368	4.2e-199	2.4e-197	1.9e-167	8.1e-166
ENSRNOG00000010392	Nrg1	233.708	94.375	187.375	766.208	-0.952	2.332	9e-19	6.9e-18	2.1e-18	1.3e-17	-1.708	4.179	1.3e-90	1e-88	1.2e-66	4.8e-65	1.231	2.62	1.2e-22	1.3e-21	1.7e-20	1.5e-19	0.292	2.934	0.0091	0.018	0.011	0.018	-1.963	4.019	6e-123	1.3e-121	5.8e-146	1.2e-144	-2.956	3.921	2.6e-198	1.5e-196	1.4e-199	7.5e-198
ENSRNOG00000019914	Fam57b	895.167	996.542	415.625	2928.88	1.295	4.641	9.4e-88	3.3e-86	4.9e-87	1.5e-85	-1.703	6.109	1.8e-165	3.9e-163	5e-212	2.1e-209	-0.226	5.143	0.0047	0.011	0.0017	0.0039	1.085	4.561	2e-44	3e-43	7.5e-48	9.2e-47	-2.756	5.815	0	0	0	0	-1.499	6.103	1e-197	5.7e-196	2.7e-205	1.6e-203
ENSRNOG00000011452	Aldoc	28035.5	19555.7	22796	49344.2	-0.189	9.539	0.00012	0.00032	5.6e-07	1.7e-06	-0.81	10.447	1.2e-50	3.7e-49	3.9e-47	9.5e-46	0.447	9.785	3.7e-15	2.9e-14	1.6e-15	1.1e-14	0.274	9.836	6.3e-06	1.9e-05	3e-07	8.5e-07	-1.049	10.253	3.8e-117	8e-116	2.1e-165	4.9e-164	-1.278	10.235	3.1e-197	1.8e-195	3.7e-204	2.1e-202
ENSRNOG00000000800	Man1a1	649.833	2134.54	3638.75	750.75	-0.737	6.662	1.6e-44	2.6e-43	3.5e-47	5.1e-46	-0.203	4.664	0.02	0.037	0.029	0.047	-1.79	5.716	5.2e-146	5.6e-144	1e-107	6.4e-106	-2.511	6.279	3.9e-273	8.3e-271	1.3e-218	1.1e-216	2.343	6.246	2.4e-276	1.5e-274	6.50000174653432e-318	3.59999999058154e-316	1.565	5.682	4.1e-196	2.3e-194	7.6e-135	2.4e-133
ENSRNOG00000013656	Lpar1	2652.75	2104.83	3230.88	5684.38	-0.587	6.549	1.1e-07	4.4e-07	6.3e-15	3.3e-14	-1.094	7.233	2.6e-82	1.7e-80	1.8e-87	1.2e-85	0.262	6.466	1.6e-05	5.7e-05	1.2e-05	3.9e-05	-0.308	6.728	0.0053	0.011	0.00013	0.00029	-0.75	7.24	5.6e-30	3e-29	3.2e-26	1.3e-25	-1.377	7.091	6.1e-195	3.5e-193	2e-219	1.3e-217
ENSRNOG00000050450	Kcnip2	27.4167	186.75	363.292	4.08333	-0.93	3.282	2.9e-27	3e-26	6.5e-24	5e-23	2.658	-0.641	1.2e-14	7.6e-14	3.7e-26	4e-25	-2.83	2.024	4.7e-79	2e-77	8.2e-88	3.7e-86	-3.743	2.83	1.4e-163	1.1e-161	2.7e-169	1.5e-167	6.434	2.666	7.4e-257	4.2e-255	3.29999982256065e-317	1.80000000023142e-315	5.464	1.761	7.4e-194	4.2e-192	6.5e-193	3.3e-191
ENSRNOG00000010037	Epb4.1	654.458	302.375	868	1154.67	-1.486	4.363	3.3e-76	1e-74	3.9e-92	1.2e-90	-0.814	5.032	6.2e-35	1.1e-33	1.6e-28	1.9e-27	1.039	4.15	3e-34	4.9e-33	6.5e-30	8.3e-29	-0.433	4.781	4.8e-09	1.9e-08	3.6e-08	1.1e-07	-0.345	5.107	4.2e-09	1.1e-08	4.7e-09	1.1e-08	-1.871	4.677	2.7e-191	1.5e-189	1.6e-170	7e-169
ENSRNOG00000007364	Rab15	2365.12	4811.21	6229.42	1915.08	-0.341	7.599	7.2e-12	3.8e-11	2.7e-13	1.3e-12	0.311	6.273	3.1e-07	1.1e-06	1.7e-10	7.1e-10	-1.097	7.075	1.8e-66	6.4e-65	1.3e-96	6.6e-95	-1.422	7.279	5.3e-104	2.2e-102	2.7e-160	1.4e-158	1.768	7.134	1.9e-250	1.1e-248	0	0	1.387	6.902	3.9e-191	2.1e-189	2.6e-202	1.4e-200
ENSRNOG00000002349	Gabra2	1448.88	3944.83	2340.79	984.792	0.785	6.792	8.1e-30	9.2e-29	1.5e-34	1.7e-33	0.562	5.46	3e-09	1.3e-08	8e-13	4e-12	-1.518	6.667	9.8e-98	5.7e-96	8.2e-86	3.6e-84	-0.718	6.096	9.6e-17	6e-16	3.9e-18	2e-17	1.316	5.839	8.4e-52	7.3e-51	2.7e-85	3.1e-84	2.06	6.458	1.4e-190	7.6e-189	4.4e-243	3.2e-241
ENSRNOG00000017689	Itih3	38344.8	8354.38	9362.71	20943.8	-0.132	8.282	0.014	0.028	0.023	0.039	0.878	10.065	1.5e-59	5.6e-58	7.8e-60	2.7e-58	2.126	9.741	5.6e-222	1.3e-219	5.8e-212	1.4e-209	2.01	9.738	8.1e-215	1.1e-212	1.8e-257	2.1e-255	-1.096	9.001	4.7e-124	1.1e-122	1.7e-137	3.1e-136	-1.268	9.001	1.9e-190	1e-188	1.3e-115	3.5e-114
ENSRNOG00000011751	Ncdn	19127.5	57741.7	42746.4	24902.1	0.466	10.789	3.2e-20	2.6e-19	1.3e-21	9.1e-21	-0.375	9.634	6.1e-12	3.2e-11	6.8e-10	2.7e-09	-1.667	10.501	1.4e-161	1.7e-159	1.6e-162	2.1e-160	-1.185	10.125	3.1e-76	8.4e-75	8.5e-74	1.7e-72	0.845	10.181	6.6e-50	5.6e-49	2.4e-58	1.9e-57	1.271	10.521	2.2e-190	1.2e-188	6.6e-161	2.6e-159
ENSRNOG00000011646	Rem2	138.5	484.417	1429.17	87.1667	-1.531	5.069	7.9e-134	4.8e-132	1e-165	7.4e-164	0.675	2.05	7.7e-08	2.9e-07	5.1e-08	1.7e-07	-1.876	3.557	2.9e-84	1.4e-82	6.6e-90	3.1e-88	-3.388	4.829	0	0	0	0	4.103	4.716	0	0	0	0	2.532	3.346	1.2e-189	6.6e-188	8.4e-170	3.7e-168
ENSRNOG00000018242	Camkk1	3324	12683.8	3673.79	5354.67	1.82	8.176	3.4e-269	5.7e-267	5.8e-275	9.6e-273	-0.682	7.292	1.7e-33	2.8e-32	1.8e-34	2.7e-33	-2.004	8.24	1.7e-220	3.8e-218	4e-262	1.4e-259	-0.169	6.978	0.0091	0.018	0.0052	0.0092	-0.478	7.261	1e-23	4.6e-23	2.3e-21	8.1e-21	1.302	8.325	4.4e-189	2.3e-187	1e-165	4.4e-164
ENSRNOG00000008082	Rgs6	1289.33	929.292	700	3207.42	0.441	4.845	1.6e-12	8.7e-12	3.1e-14	1.6e-13	-1.309	6.343	2.2e-67	1e-65	3.1e-46	7.4e-45	0.4	5.366	0.00015	0.00046	4.8e-05	0.00014	0.857	5.161	1e-12	5.1e-12	3.4e-19	1.9e-18	-2.13	6.041	3.2e-246	1.7e-244	0	0	-1.729	6.177	1.2e-188	6.3e-187	1.4e-234	9.8e-233
ENSRNOG00000002722	Sec14l1	1447.29	4923.33	6169.71	1988.04	-0.293	7.606	7.5e-08	2.9e-07	7.4e-08	2.4e-07	-0.452	5.956	6.5e-14	3.9e-13	2.3e-13	1.2e-12	-1.838	6.91	4.4e-174	6.3e-172	1e-182	1.7e-180	-2.116	7.107	3e-126	1.7e-124	1.5e-180	9.5e-179	1.7	7.137	2.3e-98	3.9e-97	1.7e-179	4.5e-178	1.365	6.942	1.1e-185	5.5e-184	3.1e-186	1.5e-184
ENSRNOG00000000567	Unc5b	2206.96	1856.33	2622.96	4914.33	-0.467	6.298	1.2e-18	9.4e-18	3.2e-19	2e-18	-1.149	7.006	7.3e-87	5.2e-85	9.2e-55	2.8e-53	0.178	6.24	0.011	0.025	0.021	0.039	-0.273	6.443	0.00067	0.0016	0.00041	0.00084	-0.84	6.997	3e-68	3.5e-67	3.4e-79	3.6e-78	-1.348	6.889	1.5e-184	7.9e-183	1.8e-193	9.1e-192
ENSRNOG00000011202	Chrna4	1193	612.5	181.667	2342.54	1.783	3.815	7.6e-23	6.9e-22	7.8e-19	4.9e-18	-0.967	5.997	3.2e-28	4.2e-27	4.9e-24	4.8e-23	0.888	5.064	6.2e-08	2.9e-07	7.4e-12	4.2e-11	2.688	4.627	5e-35	5.9e-34	2.9e-39	2.9e-38	-3.623	5.408	0	0	6.5e-90	7.9e-89	-1.877	5.692	4e-184	2e-182	5.3e-96	1.1e-94
ENSRNOG00000000775	Mog	4413.54	3804.58	6162.88	9597.88	-0.664	7.45	7.6e-09	3.2e-08	1.2e-16	6.9e-16	-1.115	7.982	6.5e-89	4.9e-87	7.7e-90	5.4e-88	0.142	7.255	0.007	0.016	0.029	0.051	-0.505	7.574	9.6e-06	2.8e-05	4.6e-10	1.6e-09	-0.574	8.063	9.4e-17	3.4e-16	9.4e-16	2.8e-15	-1.278	7.874	4.8e-184	2.4e-182	7.3e-134	2.3e-132
ENSRNOG00000027194	Sgsm2	2941.96	4137.88	5920.67	1637.54	-0.485	7.464	1e-22	9.3e-22	2e-24	1.6e-23	0.851	6.371	1.2e-45	3.1e-44	2.5e-72	1.2e-70	-0.564	7.049	6.2e-18	5.7e-17	1.1e-27	1.3e-26	-1.033	7.322	5.4e-57	1e-55	5.2e-85	1.2e-83	1.92	7.028	4.9e-263	2.9e-261	0	0	1.394	6.683	5e-184	2.5e-182	5.2e-217	3.3e-215
ENSRNOG00000020577	Pip5k1c	4066.42	11153.9	6940.54	4746.08	0.717	8.317	2.1e-45	3.6e-44	1.8e-47	2.6e-46	-0.217	7.314	0.00012	0.00031	3.7e-05	9.4e-05	-1.528	8.163	4.9e-131	4.5e-129	1.6e-152	1.8e-150	-0.795	7.633	1.5e-34	1.7e-33	1.8e-45	2.1e-44	0.614	7.645	4.3e-36	2.7e-35	2.1e-39	1.1e-38	1.29	8.143	8.9e-184	4.5e-182	3e-151	1.1e-149
ENSRNOG00000014776	Adcy7	789.917	129.417	98.7083	664.25	0.423	2.026	0.0027	0.0062	0.002	0.0041	0.256	4.718	0.0043	0.0091	0.0029	0.0057	2.536	4.084	9.7e-75	3.9e-73	9e-96	4.6e-94	2.977	4	2.1e-93	7.7e-92	3.4e-144	1.5e-142	-2.69	3.698	1.2e-248	6.6e-247	2.9e-195	8.7e-194	-2.302	3.807	1.4e-183	6.9e-182	4.2e-122	1.2e-120
ENSRNOG00000052376	Bend6	5426	4479.5	3955.79	11311.6	0.212	7.214	4.5e-05	0.00013	1.2e-06	3.5e-06	-1.054	8.239	7.5e-81	4.6e-79	2.7e-79	1.5e-77	0.204	7.524	0.00049	0.0014	0.00078	0.0019	0.432	7.398	2.9e-11	1.4e-10	1.7e-14	7.7e-14	-1.45	8.009	1.7e-202	6.9e-201	0	0	-1.279	8.11	2.5e-183	1.3e-181	7.3e-179	3.4e-177
ENSRNOG00000053805	LOC100362606	68.2083	147.125	44.625	688.667	1.75	1.783	1.3e-19	1e-18	3.6e-24	2.8e-23	-3.329	3.779	2.2e-268	1.3e-265	1.5e-115	1.6e-113	-1.18	2.032	1.8e-09	9.8e-09	6.5e-09	3e-08	0.584	1.071	0.007	0.014	0.0042	0.0076	-3.888	3.64	0	0	0	0	-2.167	3.881	3.1e-182	1.5e-180	1.6e-79	2.6e-78
ENSRNOG00000055401	Kcnc1	3565.71	2538.67	1433.96	6990.62	0.857	6.131	6.4e-47	1.1e-45	2.9e-49	4.4e-48	-0.965	7.574	1.7e-65	7.5e-64	1.8e-54	5.4e-53	0.418	6.823	2.5e-10	1.5e-09	1.3e-09	6.4e-09	1.291	6.488	1.6e-58	3.1e-57	4.5e-85	1e-83	-2.221	7.147	0	0	0	0	-1.404	7.381	2.6e-180	1.3e-178	5e-145	1.7e-143
ENSRNOG00000048676	Pip5kl1	720.042	198.833	107.542	816.25	0.921	2.445	1.1e-17	8.2e-17	5.1e-14	2.5e-13	-0.174	4.797	0.011	0.022	0.022	0.037	1.785	4.088	1.1e-78	4.7e-77	1.6e-70	5.3e-69	2.722	3.899	2.2e-128	1.3e-126	1.4e-121	5e-120	-2.865	3.971	1.5e-307	1.1e-305	1.2e-240	4.6e-239	-1.981	4.159	2.7e-180	1.3e-178	1.1e-144	3.9e-143
ENSRNOG00000007765	Frzb	482.125	798.75	87.2917	112.167	3.225	3.971	1.3e-202	1.5e-200	1.9e-242	2.4e-240	2.111	3.427	6.4e-07	2.2e-06	9.1e-17	5.8e-16	-0.799	4.587	2.3e-05	8.1e-05	0.00063	0.0016	2.441	3.357	3.6e-08	1.3e-07	1.2e-20	7.3e-20	-0.3	1.796	0.0056	0.0092	0.011	0.016	2.883	4.019	8.2e-180	4e-178	1.9e-208	1.1e-206
ENSRNOG00000056756	Actn1	2292.62	3417.42	13844.5	1346.67	-1.986	8.236	2.5e-260	4.1e-258	0	0	0.774	6.04	5.3e-37	9.9e-36	3.7e-41	7.4e-40	-0.647	6.74	9.8e-23	1.1e-21	1.3e-26	1.6e-25	-2.618	8.19	0	0	0	0	3.427	8.043	0	0	0	0	1.4	6.405	2.7e-179	1.3e-177	7.6e-195	4e-193
ENSRNOG00000017459	C1ql3	234.583	1290.12	83.6667	292.625	3.978	4.606	1.40000022415642e-317	3.3E-315	1.9e-83	5.2e-82	-0.313	3.261	0.0088	0.017	0.017	0.029	-2.531	4.851	8.2e-167	1.1e-164	8.9e-101	5e-99	1.46	2.536	3.4e-10	1.5e-09	8.2e-10	2.8e-09	-1.741	2.693	6.1e-42	4.4e-41	9e-18	2.8e-17	2.198	4.818	1.1e-177	5.2e-176	3.1e-230	2.1e-228
ENSRNOG00000050706	Col25a1	738.375	1097.21	544.042	318.792	1.043	4.857	5.9e-57	1.3e-55	3.4e-50	5.2e-49	1.217	4.259	1.2e-19	1e-18	6.7e-28	7.8e-27	-0.645	5.104	7.5e-15	5.8e-14	2.3e-11	1.3e-10	0.415	4.531	0.0011	0.0025	6.1e-05	0.00014	0.838	3.89	1.1e-18	4.3e-18	1.7e-22	6.3e-22	1.841	4.655	1.9e-177	9.4e-176	3.3e-135	1.1e-133
ENSRNOG00000016326	Cx3cl1	4922.12	10221.5	15920.2	3564.29	-0.607	8.84	1.5e-28	1.6e-27	2.1e-28	1.9e-27	0.472	7.26	5.7e-17	4.2e-16	7.8e-18	5.4e-17	-1.127	8.152	7.7e-73	3e-71	2.9e-76	1.1e-74	-1.718	8.558	1.2e-145	7.6e-144	5.2e-171	3e-169	2.225	8.397	2.3e-222	1.1e-220	0	0	1.578	7.939	2.5e-177	1.2e-175	2.7e-195	1.4e-193
ENSRNOG00000026059	Paqr6	1331.21	756.708	1055.04	2203.08	-0.446	4.994	3.2e-10	1.5e-09	1.4e-11	5.8e-11	-0.72	5.997	4.5e-32	6.9e-31	1.8e-30	2.3e-29	0.743	5.275	5.6e-23	6.4e-22	1e-22	1e-21	0.312	5.425	5.7e-05	0.00016	6e-05	0.00014	-0.999	5.788	2.5e-82	3.5e-81	1.1e-72	1e-71	-1.484	5.697	9e-177	4.3e-175	6.1e-224	4.1e-222
ENSRNOG00000015253	Hsf4	649	113.292	67.2917	568.083	0.785	1.692	6e-06	1.9e-05	1.5e-07	4.7e-07	0.2	4.463	0.0055	0.011	0.017	0.029	2.447	3.818	6e-83	2.8e-81	1.2e-79	4.8e-78	3.248	3.693	1e-122	5.4e-121	2.6e-162	1.4e-160	-3.017	3.438	6.9e-261	4.1e-259	5.7e-247	2.3e-245	-2.271	3.59	1.4e-175	6.8e-174	9.5e-98	2e-96
ENSRNOG00000038328	Gjc2	1033.33	768.875	1327.46	2711.21	-0.755	5.203	1.3e-20	1.1e-19	2.8e-26	2.3e-25	-1.385	6.079	1e-90	8.2e-89	2.7e-78	1.6e-76	0.354	5.067	8.3e-06	3.1e-05	3.3e-05	9.9e-05	-0.384	5.412	5e-05	0.00014	4.9e-06	1.2e-05	-0.966	6.097	4.6e-54	4.1e-53	2.4e-51	1.7e-50	-1.761	5.928	7e-174	3.3e-172	3e-205	1.7e-203
ENSRNOG00000042821	Cd59	6353.33	4068.71	2735.46	10995.2	0.606	6.906	2e-16	1.3e-15	4.3e-22	3.1e-21	-0.786	8.29	4e-47	1.1e-45	8.5e-50	2.3e-48	0.57	7.593	1e-16	8.8e-16	2.1e-15	1.5e-14	1.191	7.349	1.2e-73	3.1e-72	1e-109	3.1e-108	-1.942	7.852	0	0	0	0	-1.376	8.041	8.8e-174	4.1e-172	9.4e-104	2.1e-102
ENSRNOG00000014758	Lgi1	2454.17	8516.21	5240	3678	0.733	7.922	9.9e-46	1.7e-44	2.7e-63	5.4e-62	-0.577	6.791	1.3e-23	1.4e-22	1.4e-27	1.6e-26	-1.867	7.694	4.1e-188	6.9e-186	9.9e-216	2.6e-213	-1.119	7.118	2.2e-65	5e-64	3.3e-98	9e-97	0.577	7.255	5.9e-32	3.4e-31	1.6e-49	1.1e-48	1.269	7.76	1.7e-173	8.1e-172	2e-163	8.4e-162
ENSRNOG00000054764	Flt3	517.917	305.75	131.167	1083.5	1.257	2.957	8.6e-44	1.4e-42	6.5e-36	7.3e-35	-1.058	4.856	3.4e-53	1.1e-51	2.7e-52	7.7e-51	0.686	3.939	7.7e-16	6.2e-15	9.8e-15	6.6e-14	1.958	3.551	1.7e-92	6.1e-91	1.5e-78	3.1e-77	-2.983	4.361	0	0	0	0	-1.764	4.609	1.8e-172	8.1e-171	4.3e-147	1.5e-145
ENSRNOG00000010650	Plekhh1	1751.62	1422.62	2240.21	4201.83	-0.623	6.007	1e-14	6.5e-14	9.9e-21	6.7e-20	-1.256	6.748	3.9e-79	2.3e-77	8.5e-56	2.6e-54	0.228	5.883	0.0049	0.012	0.0066	0.014	-0.379	6.169	0.00017	0.00043	1.5e-05	3.7e-05	-0.842	6.771	2.5e-44	1.9e-43	1.2e-41	6.7e-41	-1.506	6.621	9.9e-172	4.6e-170	4.2e-167	1.8e-165
ENSRNOG00000018092	Cd83	2631.62	681.417	284.167	1988.92	1.294	4.094	3.5e-73	1e-71	2e-53	3.2e-52	0.41	6.384	6e-12	3.2e-11	8.1e-13	4e-12	1.878	5.929	1.2e-130	1.1e-128	2.4e-173	3.5e-171	3.188	5.707	8.9e-242	1.5e-239	0	0	-2.744	5.26	0	0	0	0	-1.489	5.549	1.8e-171	8.4e-170	1.5e-171	6.8e-170
ENSRNOG00000005758	Btbd11	824.375	294.167	115.333	1046.38	1.384	2.862	9.7e-40	1.4e-38	6e-31	5.9e-30	-0.338	5.081	0.00016	0.0004	0.00032	0.00071	1.414	4.371	1.7e-23	1.9e-22	1e-35	1.6e-34	2.814	4.08	3.3e-57	6.4e-56	2e-96	5.3e-95	-3.115	4.297	0	0	7.6e-274	3.5e-272	-1.772	4.558	1.8e-171	8.5e-170	9.1e-138	3e-136
ENSRNOG00000032490	Cdh7	832.5	332.5	546.875	1277.5	-0.685	3.955	2.8e-21	2.4e-20	1.4e-19	9e-19	-0.613	5.254	8.4e-17	6.1e-16	2.1e-14	1.2e-13	1.25	4.43	1.7e-31	2.6e-30	4.4e-42	8e-41	0.581	4.635	2.3e-08	8.7e-08	9.4e-11	3.4e-10	-1.157	4.953	2.3e-67	2.6e-66	9.2e-70	8.5e-69	-1.882	4.82	1.2e-170	5.3e-169	7.3e-188	3.6e-186
ENSRNOG00000009264	Erc1	1638.54	3330.75	1420.62	1316.96	1.26	6.391	1.6e-115	7.8e-114	1.1e-126	5.4e-125	0.321	5.74	4.5e-07	1.6e-06	2e-07	6.4e-07	-1.096	6.544	6.6e-63	2.1e-61	1.6e-73	5.7e-72	0.18	5.784	0.014	0.027	0.0036	0.0065	0.176	5.548	0.0029	0.0049	0.0015	0.0023	1.396	6.369	8.4e-170	3.8e-168	6.9e-139	2.3e-137
ENSRNOG00000009722	Chd3	9319.29	17253.5	12441.2	6861.12	0.504	9.03	3.7e-22	3.2e-21	1.2e-21	8.6e-21	0.448	8.191	4.1e-13	2.4e-12	6.2e-14	3.4e-13	-0.961	8.961	3.4e-55	9.3e-54	9.2e-49	2e-47	-0.441	8.615	1.3e-12	6.8e-12	2.1e-11	7.8e-11	0.925	8.372	5.2e-71	6.2e-70	4.7e-88	5.6e-87	1.388	8.745	9.5e-170	4.3e-168	1.9e-183	9.2e-182
ENSRNOG00000046744	Ankrd29	1056.46	803.833	293.708	2289.42	1.487	4.28	1.2e-102	5.3e-101	7.1e-87	2.1e-85	-1.11	5.917	2.4e-73	1.2e-71	9e-124	1.1e-121	0.32	5.113	8.7e-06	3.2e-05	2.8e-06	9.6e-06	1.824	4.602	1.5e-113	7.1e-112	1.3e-138	5.5e-137	-2.9	5.443	0	0	0	0	-1.45	5.76	1.4e-169	6.2e-168	6e-186	2.9e-184
ENSRNOG00000014761	Rasd2	1638.96	2722.67	32328.9	1078.5	-3.537	9.254	2.8e-297	5.6e-295	0	0	0.61	5.619	1.3e-19	1.1e-18	1.7e-20	1.4e-19	-0.804	6.353	2.4e-33	3.8e-32	2.3e-36	3.6e-35	-4.325	9.266	0	0	0	0	4.971	9.184	0	0	0	0	1.393	6.079	1.7e-169	7.7e-168	4.7e-172	2.1e-170
ENSRNOG00000004666	Prr5l	319.333	241.583	402.292	890.208	-0.704	3.507	9.1e-10	4.2e-09	3.8e-13	1.8e-12	-1.472	4.453	7.3e-88	5.4e-86	1e-67	4.3e-66	0.331	3.391	0.00025	0.00075	0.0014	0.0033	-0.356	3.707	0.0037	0.0077	0.0015	0.0029	-1.082	4.458	1.4e-61	1.5e-60	2.3e-43	1.4e-42	-1.826	4.315	2.4e-166	1.1e-164	1.4e-176	6.3e-175
ENSRNOG00000039832	Gpr12	157.083	396.333	727.833	69.4583	-0.845	4.307	1.4e-35	1.8e-34	1.4e-37	1.7e-36	1.182	2.056	2.7e-20	2.4e-19	9.5e-18	6.6e-17	-1.405	3.384	1.5e-46	3.4e-45	8e-53	1.9e-51	-2.234	4.004	9.7e-137	5.8e-135	3.7e-159	1.9e-157	3.451	3.784	9.9e-294	7e-292	5.8e-261	2.5e-259	2.567	3.051	3.8e-166	1.7e-164	1.6e-119	4.4e-118
ENSRNOG00000019228	Pik3r2	1929.54	4089.58	4694.62	1710.92	-0.167	7.27	0.00098	0.0024	5.8e-05	0.00014	0.18	6.04	0.0041	0.0086	0.00024	0.00054	-1.155	6.821	4.1e-71	1.5e-69	1.8e-106	1.1e-104	-1.306	6.903	4.6e-85	1.4e-83	2.6e-156	1.3e-154	1.521	6.786	1e-194	3.9e-193	8.2e-284	3.9e-282	1.314	6.688	3.8e-166	1.7e-164	1.8e-183	8.8e-182
ENSRNOG00000018870	Hapln2	2304.54	1965.83	3365.54	5508.42	-0.744	6.548	4.1e-10	1.9e-09	5.4e-20	3.6e-19	-1.251	7.14	6.9e-104	6.9e-102	2.1e-84	1.3e-82	0.158	6.311	0.0052	0.013	0.019	0.035	-0.57	6.675	2.8e-06	9e-06	3e-11	1.1e-10	-0.646	7.234	5.6e-18	2.1e-17	1.2e-17	3.9e-17	-1.429	7.031	6.7e-166	3e-164	2.8e-148	1e-146
ENSRNOG00000017676	Plvap	161.917	61.625	11.5	405.292	2.44	0.45	5.8e-14	3.5e-13	8.1e-21	5.6e-20	-1.319	3.366	1.4e-48	3.8e-47	1.7e-29	2.1e-28	1.319	2.077	5.9e-13	4.1e-12	8.5e-13	5.1e-12	3.783	1.677	1.1e-61	2.3e-60	1.7e-68	3.1e-67	-5.073	2.84	0	0	2.2e-300	1.1e-298	-2.652	3.053	8.7e-166	3.8e-164	8.8e-79	1.5e-77
ENSRNOG00000016145	Strn4	3278.5	6440.58	5671	2790.79	0.215	7.735	4e-05	0.00012	1.3e-07	4.3e-07	0.239	6.777	3.5e-05	9.8e-05	1.9e-06	5.4e-06	-1.046	7.511	1.4e-60	4.4e-59	2.2e-77	8.6e-76	-0.814	7.335	2.5e-35	3e-34	2.1e-62	3.4e-61	1.088	7.184	3.2e-106	6e-105	5e-208	1.6e-206	1.264	7.358	9.3e-166	4.1e-164	2.1e-175	9.5e-174
ENSRNOG00000029871	Slc8a3	1500.46	553.75	1161.33	1656.29	-1.036	4.913	5.6e-59	1.3e-57	3.7e-58	6.7e-57	-0.137	5.834	0.015	0.028	0.025	0.041	1.365	5.245	1e-58	3e-57	7.9e-69	2.5e-67	0.344	5.582	7.4e-06	2.2e-05	4.8e-07	1.3e-06	-0.445	5.583	3.9e-17	1.4e-16	7.9e-19	2.6e-18	-1.522	5.276	8.4e-165	3.7e-163	1.5e-155	5.8e-154
ENSRNOG00000006591	Fam163b	1146.5	3187.62	2022.83	1306.12	0.688	6.521	7.2e-37	9.8e-36	1.3e-54	2.2e-53	-0.18	5.471	0.0045	0.0095	0.0013	0.0026	-1.546	6.352	8.7e-118	6.6e-116	7.2e-153	8.2e-151	-0.842	5.838	8.2e-34	9.2e-33	5.1e-56	7.3e-55	0.698	5.834	7.7e-39	5.2e-38	1.4e-65	1.2e-64	1.345	6.32	1.6e-164	7e-163	1.3e-165	5.3e-164
ENSRNOG00000013407	Slc5a11	489.667	262.292	390.625	931.292	-0.544	3.527	2.1e-12	1.1e-11	1.2e-11	5e-11	-0.922	4.684	1.1e-39	2.2e-38	6.2e-40	1.2e-38	0.83	3.807	2.9e-22	3.2e-21	9.3e-21	8.6e-20	0.302	3.991	0.00032	0.00079	0.00018	0.00038	-1.189	4.49	1.6e-81	2.2e-80	3.4e-84	3.8e-83	-1.774	4.392	4.3e-164	1.9e-162	2.6e-145	9.2e-144
ENSRNOG00000019659	Aspa	624.042	421.083	702.875	1336.38	-0.705	4.307	1.3e-18	9.7e-18	5.1e-20	3.4e-19	-1.093	5.147	9.4e-61	3.6e-59	2e-46	4.6e-45	0.494	4.282	2.8e-08	1.4e-07	3.5e-07	1.4e-06	-0.196	4.582	0.028	0.049	0.023	0.037	-0.863	5.115	5.5e-54	5e-53	6.5e-51	4.5e-50	-1.607	4.947	4.4e-164	1.9e-162	5e-134	1.6e-132
ENSRNOG00000015603	Prkce	1190.08	5391.17	2342.5	1376.96	1.235	7.093	5.9e-53	1.2e-51	1.2e-56	2.1e-55	-0.205	5.536	0.02	0.037	0.016	0.027	-2.253	6.96	2e-158	2.4e-156	1.6e-139	1.5e-137	-1.002	5.996	1.8e-16	1.1e-15	7.4e-23	4.6e-22	0.833	5.996	2.4e-15	8.3e-15	4.7e-28	2e-27	2.027	6.916	7.9e-164	3.4e-162	1.6e-251	1.3e-249
ENSRNOG00000002413	Gpc4	899.333	1177.17	301.583	393.125	1.994	4.71	3.2e-194	3.3e-192	8.3e-234	1.1e-231	1.199	4.548	2.1e-27	2.7e-26	2e-38	3.7e-37	-0.461	5.28	1.1e-10	6.6e-10	6.6e-08	2.7e-07	1.55	4.433	2.7e-39	3.6e-38	3.3e-59	5e-58	-0.316	3.573	6.9e-06	1.5e-05	2.2e-05	3.9e-05	1.638	4.804	4.5e-163	1.9e-161	5.1e-164	2.1e-162
ENSRNOG00000023643	Mmp17	238.167	733.25	564.542	175.458	0.408	4.517	6.4e-09	2.7e-08	1.6e-08	5.5e-08	0.446	2.914	6.1e-05	0.00017	0.00021	0.00048	-1.694	4.196	1.7e-86	8.3e-85	4.6e-56	1.2e-54	-1.269	3.863	9.7e-41	1.3e-39	1.1e-32	9.4e-32	1.752	3.673	5.7e-93	9.1e-92	1.5e-115	2.3e-114	2.12	4.016	7.8e-163	3.3e-161	1.4e-164	5.8e-163
ENSRNOG00000007808	Nap1l5	42723.4	7234.54	4333.25	25799.5	0.772	7.672	5.3e-18	3.9e-17	1.4e-24	1.1e-23	0.733	10.273	3e-18	2.4e-17	1.4e-26	1.6e-25	2.49	9.836	2.9e-107	1.9e-105	2e-197	4.2e-195	3.277	9.716	3.4e-152	2.4e-150	1.69958582169389e-321	3.1000148948309e-319	-2.508	8.982	8.5e-292	6e-290	2.29999999999998e-310	#NUM!	-1.776	9.171	2.2e-161	9.4e-160	1.6e-161	6.5e-160
ENSRNOG00000004763	Sirpa	5851.62	8572.21	7735.54	3525.25	0.18	8.164	0.00083	0.002	8.8e-05	0.00021	0.737	7.404	2.2e-38	4.2e-37	2.7e-46	6.3e-45	-0.623	8.076	2.4e-23	2.8e-22	7.1e-31	9.4e-30	-0.427	7.936	1.1e-11	5.2e-11	7e-19	3.8e-18	1.2	7.597	2.7e-134	6.6e-133	3.7e-148	7.7e-147	1.34	7.749	2.3e-161	9.8e-160	5.8e-142	2e-140
ENSRNOG00000010731	Gpm6a	19691.8	34706.2	27098.8	11275.1	0.389	10.087	2.8e-13	1.6e-12	6.7e-14	3.3e-13	0.81	9.128	3e-38	5.8e-37	7.2e-41	1.4e-39	-0.89	9.994	1.9e-49	4.6e-48	6.4e-45	1.2e-43	-0.485	9.72	1.3e-15	7.5e-15	7.4e-17	3.7e-16	1.331	9.367	4.4e-151	1.2e-149	1.2e-154	2.6e-153	1.68	9.678	3.1e-161	1.3e-159	1.4e-190	6.8e-189
ENSRNOG00000007821	Dyrk2	743.542	1553.96	535.792	348.542	1.567	5.207	3.3e-99	1.3e-97	1.8e-135	1e-133	1.1	4.307	2.9e-48	7.8e-47	3.5e-44	7.8e-43	-1.135	5.432	5.6e-54	1.5e-52	7.2e-50	1.6e-48	0.448	4.528	1.3e-08	4.9e-08	3e-10	1.1e-09	0.688	3.924	3.3e-23	1.5e-22	1.7e-29	7.3e-29	2.214	5.084	6.3e-160	2.6e-158	2.2e-236	1.6e-234
ENSRNOG00000015741	Slc2a13	3646.75	4958.33	6398.88	2163.21	-0.336	7.64	5e-12	2.7e-11	5.9e-13	2.7e-12	0.759	6.714	2e-31	3e-30	9.1e-35	1.4e-33	-0.516	7.33	4.4e-16	3.6e-15	1.9e-18	1.6e-17	-0.836	7.502	1.8e-39	2.4e-38	1.7e-42	1.8e-41	1.631	7.206	2e-175	6.7e-174	5.7e-208	1.9e-206	1.254	6.984	1.8e-158	7.4e-157	7.6e-136	2.4e-134
ENSRNOG00000032941	Mab21l1	70.1667	30.9583	0.916667	546.917	4.951	-0.651	2.3e-08	9.6e-08	3.8e-21	2.7e-20	-2.954	3.487	5.7e-109	6.2e-107	2.3e-62	8.5e-61	1.109	0.975	0.0046	0.011	0.00055	0.0014	6.096	0.453	9.5e-25	8e-24	6.7e-51	8.7e-50	-9.023	3.224	9.1e-299	6.6e-297	0	0	-4.078	3.353	2.1e-158	8.7e-157	3.1e-61	3.9e-60
ENSRNOG00000008517	Cdc42ep1	993.125	755.958	1130.33	2078.62	-0.548	5.052	1e-10	5.1e-10	2e-14	1e-13	-1.059	5.794	9.6e-65	4.1e-63	8.8e-68	3.8e-66	0.322	5.024	2e-06	8.1e-06	3.3e-05	9.9e-05	-0.209	5.259	0.027	0.048	0.0065	0.011	-0.815	5.767	1.3e-55	1.2e-54	3.5e-44	2.1e-43	-1.402	5.635	2.6e-157	1.1e-155	1.2e-152	4.4e-151
ENSRNOG00000013312	Kcnt2	525.25	1535.46	194.083	273	3.016	4.937	3.1e-164	2.6e-162	1.3e-96	4.4e-95	0.949	3.855	1.9e-10	9e-10	6.1e-15	3.5e-14	-1.621	5.28	8.3e-63	2.6e-61	2.2e-51	5e-50	1.411	3.698	1.3e-13	7.1e-13	2.7e-16	1.3e-15	-0.428	3.002	0.0092	0.015	0.0051	0.0075	2.551	5.012	1.1e-156	4.3e-155	3.5e-246	2.7e-244
ENSRNOG00000007596	Rffl	1984.38	1661.5	2929.33	4136	-0.786	6.332	4.2e-27	4.4e-26	2.3e-38	2.8e-37	-1.054	6.788	1.8e-73	9.5e-72	6.6e-74	3.3e-72	0.184	6.083	0.002	0.0052	0.0027	0.0061	-0.585	6.469	1.2e-14	6.7e-14	1.1e-18	6.2e-18	-0.433	6.908	1.2e-16	4.3e-16	2.3e-15	6.7e-15	-1.259	6.666	2.2e-156	9e-155	1.9e-146	6.8e-145
ENSRNOG00000000105	Cplx2	2876.96	17736.4	14221.8	5507.29	0.351	9.135	0.00011	0.00031	7.4e-06	2e-05	-0.931	7.242	1.2e-16	8.6e-16	3.8e-16	2.4e-15	-2.697	8.61	2.6e-249	7.3e-247	6.1e-121	4.6e-119	-2.33	8.274	7.9e-53	1.4e-51	1.3e-72	2.4e-71	1.434	8.408	3.6e-30	2e-29	3e-62	2.5e-61	1.745	8.694	3.1e-156	1.3e-154	5e-158	1.9e-156
ENSRNOG00000007377	Slit3	385.958	1702.96	1353.58	461.708	0.363	5.751	1.8e-06	6.1e-06	1.2e-07	3.8e-07	-0.253	3.942	0.0078	0.016	0.022	0.037	-2.214	5.304	2.3e-170	3.1e-168	5.6e-126	4.5e-124	-1.835	4.977	9.4e-65	2.1e-63	9.2e-80	2e-78	1.617	4.968	1e-57	1e-56	7.2e-95	9.2e-94	1.939	5.269	2.8e-155	1.1e-153	1.6e-156	6e-155
ENSRNOG00000047450	Lmo3	1351.12	2874.83	5551.33	946.667	-0.918	7.206	1.7e-70	4.6e-69	8.1e-79	2.1e-77	0.52	5.377	1e-15	7.1e-15	2.2e-19	1.7e-18	-1.161	6.311	1.6e-68	5.5e-67	2.1e-85	9.1e-84	-2.063	6.964	1.3e-201	1.4e-199	0	0	2.618	6.814	0	0	0	0	1.66	6.088	3.5e-155	1.4e-153	5.6e-192	2.8e-190
ENSRNOG00000011977	Sema5a	3159.08	5876.33	2142.67	2449.33	1.487	7.146	6.2e-171	5.4e-169	4e-164	2.9e-162	0.373	6.663	7.1e-09	2.9e-08	4.9e-09	1.8e-08	-0.968	7.405	2.1e-51	5.2e-50	1e-48	2.2e-47	0.535	6.575	4.8e-14	2.6e-13	1.7e-15	7.8e-15	-0.127	6.29	0.013	0.02	0.015	0.02	1.32	7.21	3.1e-154	1.3e-152	1.1e-145	3.7e-144
ENSRNOG00000000605	Hs3st5	327.083	52.125	125.042	473.125	-1.228	1.673	1.8e-14	1.1e-13	4e-14	2e-13	-0.527	3.859	6.3e-08	2.4e-07	1.5e-06	4.5e-06	2.575	2.821	6.5e-45	1.4e-43	5.1e-51	1.1e-49	1.362	3.034	4.2e-20	3e-19	1.9e-26	1.3e-25	-1.852	3.352	1.3e-85	1.9e-84	5.7e-84	6.4e-83	-3.122	3.217	3.5e-154	1.4e-152	1.3e-110	3.3e-109
ENSRNOG00000021017	Car11	3128.46	5400	15250.9	1968.21	-1.466	8.497	1.7e-135	1e-133	2.1e-153	1.3e-151	0.675	6.525	2e-24	2.2e-23	1.5e-26	1.6e-25	-0.859	7.321	2.7e-40	5.3e-39	1.8e-37	3e-36	-2.309	8.377	7.8e-254	1.4e-251	3.3e-263	4.1e-261	3.019	8.222	0	0	0	0	1.513	7.035	5.3e-154	2.1e-152	3.4e-165	1.4e-163
ENSRNOG00000012016	Npc1	2635.79	2254.29	3170.29	5446.04	-0.46	6.574	4.4e-13	2.5e-12	6.2e-16	3.4e-15	-1.041	7.189	5.1e-74	2.7e-72	1.9e-72	9.2e-71	0.153	6.507	0.0082	0.019	0.016	0.031	-0.29	6.709	8.7e-05	0.00023	1.4e-05	3.4e-05	-0.716	7.191	2.9e-52	2.5e-51	4.6e-48	3e-47	-1.215	7.075	4.5e-153	1.8e-151	3.6e-166	1.5e-164
ENSRNOG00000015177	Sun2	1391.42	1137.67	3139.67	2928.5	-1.431	6.227	3.3e-145	2.3e-143	4.1e-190	3.7e-188	-1.067	6.286	4.7e-70	2.2e-68	2.3e-47	5.7e-46	0.218	5.556	0.0044	0.011	0.0073	0.015	-1.198	6.355	3.8e-67	8.7e-66	1.4e-54	2e-53	0.166	6.695	0.0024	0.0041	0.00033	0.00055	-1.305	6.155	5.4e-152	2.1e-150	2e-196	1.1e-194
ENSRNOG00000013658	Nefl	11842.3	23139.6	15205.2	69070.7	0.638	9.4	6.6e-37	9e-36	9.3e-52	1.5e-50	-2.538	10.51	1.2e-295	8e-293	0	0	-1.039	9.359	3.3e-65	1.1e-63	8.1e-68	2.5e-66	-0.385	8.929	3.9e-10	1.7e-09	4e-11	1.5e-10	-2.118	10.468	5.5e-251	3.1e-249	0	0	-1.52	10.653	6.9e-152	2.7e-150	3.8e-206	2.2e-204
ENSRNOG00000055433	Trim46	1115.71	1673.58	1855.17	639.583	-0.118	5.956	0.019	0.037	0.015	0.026	0.809	4.99	1.3e-32	2.1e-31	2e-32	2.8e-31	-0.656	5.707	9.4e-21	9.8e-20	2.6e-23	2.6e-22	-0.757	5.745	1.6e-27	1.5e-26	4.1e-37	3.9e-36	1.601	5.426	5.1e-175	1.8e-173	8.8e-259	3.8e-257	1.444	5.362	8.6e-152	3.4e-150	7.1e-154	2.7e-152
ENSRNOG00000005667	Astn1	9758.38	11728.3	8050.96	5440	0.575	8.445	5.6e-29	6.3e-28	1.6e-31	1.6e-30	0.849	8.101	2.8e-51	8.4e-50	1.2e-68	5.5e-67	-0.338	8.648	7e-08	3.3e-07	1.4e-10	7.4e-10	0.253	8.323	0.00016	0.00042	1.8e-06	4.7e-06	0.632	7.852	1.2e-39	8.1e-39	2.7e-43	1.6e-42	1.166	8.253	9.3e-152	3.6e-150	6.7e-130	2e-128
ENSRNOG00000014338	Slc25a25	2348.58	1672.17	3363.04	4134.92	-0.975	6.464	9e-49	1.6e-47	1.3e-66	2.7e-65	-0.81	6.871	4.1e-45	9.9e-44	2.7e-65	1.1e-63	0.417	6.222	6.3e-11	3.8e-10	2.7e-17	2.1e-16	-0.542	6.686	1e-16	6.3e-16	6.3e-20	3.6e-19	-0.232	6.996	8.1e-07	1.8e-06	1.1e-05	2.1e-05	-1.248	6.668	1.2e-151	4.8e-150	1.7e-179	7.7e-178
ENSRNOG00000053804	Prmt8	423.167	1863.54	1518	657.542	0.327	5.896	1.7e-08	7.1e-08	9.3e-11	3.7e-10	-0.63	4.291	2.1e-09	8.9e-09	1.2e-08	4.3e-08	-2.211	5.434	1.9e-197	3.6e-195	4.1e-106	2.5e-104	-1.867	5.135	2.8e-135	1.7e-133	1.2e-84	2.7e-83	1.274	5.226	2.7e-110	5.2e-109	5.2e-114	8e-113	1.56	5.487	7.7e-151	3e-149	6.6e-132	2e-130
ENSRNOG00000017872	LOC688778	65.5417	156.875	27.9583	5.83333	2.507	1.723	1e-71	2.9e-70	2.5e-60	4.8e-59	3.469	0.434	3.4e-43	7.7e-42	1.9e-54	5.5e-53	-1.331	2.075	2.1e-22	2.3e-21	1.6e-24	1.8e-23	1.193	0.814	5.3e-10	2.3e-09	6.5e-10	2.2e-09	2.307	-0.652	7.1e-11	2e-10	7.7e-17	2.4e-16	4.776	1.529	1.9e-150	7.4e-149	2.2e-159	8.8e-158
ENSRNOG00000004482	Ccdc88c	1420.38	960.5	1950.29	2505.21	-0.99	5.675	2e-52	3.9e-51	1.4e-60	2.7e-59	-0.812	6.148	1.2e-41	2.7e-40	1.3e-58	4.5e-57	0.492	5.466	1.9e-13	1.4e-12	2.2e-15	1.6e-14	-0.481	5.926	2.3e-12	1.1e-11	1.1e-15	5.2e-15	-0.295	6.245	4.3e-09	1.1e-08	4.3e-08	9.2e-08	-1.326	5.925	2.1e-150	8e-149	8.5e-144	2.9e-142
ENSRNOG00000030101	Traip	207.75	259	1127.54	26.9167	-2.091	4.604	4.1e-140	2.7e-138	4e-163	2.8e-161	2.951	2.106	5.7e-75	3.1e-73	4.4e-86	2.9e-84	-0.388	3.133	0.00025	0.00075	0.00086	0.0021	-2.461	4.596	1.3e-166	1e-164	3.8e-170	2.2e-168	5.449	4.321	0	0	0	0	3.319	2.345	7.6e-150	2.9e-148	4.5e-149	1.6e-147
ENSRNOG00000000262	Zfp821	823.083	1312.5	1093.96	480.333	0.295	5.406	5.6e-07	2e-06	3.5e-10	1.4e-09	0.782	4.561	1.1e-26	1.4e-25	2.1e-25	2.2e-24	-0.745	5.323	1.5e-25	1.9e-24	2.9e-30	3.7e-29	-0.435	5.112	2.1e-09	8.5e-09	5.9e-14	2.6e-13	1.251	4.759	3e-92	4.7e-91	3.5e-124	5.9e-123	1.506	4.995	2.6e-148	9.7e-147	1.3e-138	4.4e-137
ENSRNOG00000010263	Cldn11	7544.08	6369.92	10027.8	14512	-0.623	8.168	2.6e-08	1.1e-07	1.5e-16	8.3e-16	-0.938	8.637	5.7e-65	2.4e-63	8.6e-57	2.8e-55	0.172	8.014	0.002	0.0051	0.0051	0.011	-0.434	8.306	0.00013	0.00034	1.5e-07	4.2e-07	-0.468	8.703	2e-10	5.6e-10	1.2e-10	2.8e-10	-1.13	8.514	2.9e-148	1.1e-146	1.7e-129	5.1e-128
ENSRNOG00000015514	Bcat1	62683.7	36445.6	33141.9	80957.3	0.169	10.257	0.0011	0.0026	6.7e-05	0.00016	-0.363	11.34	4.4e-12	2.4e-11	3.9e-14	2.1e-13	0.71	10.84	3e-34	4.9e-33	4.8e-42	8.7e-41	0.895	10.748	1.1e-45	1.6e-44	6.4e-74	1.3e-72	-1.223	10.912	2.3e-155	6.9e-154	1.9e-218	6.5e-217	-1.094	11.005	4.3e-148	1.6e-146	2.3e-142	7.8e-141
ENSRNOG00000017359	Itm2c	21683.5	23699.4	26049.2	11301.7	-0.104	9.772	0.024	0.045	0.01	0.019	0.946	9.219	5.3e-65	2.3e-63	7.7e-72	3.6e-70	-0.201	9.724	0.0014	0.0037	7.2e-05	0.00021	-0.289	9.747	2e-06	6.5e-06	5.6e-09	1.8e-08	1.27	9.328	4.8e-158	1.5e-156	1.3e-172	3.2e-171	1.126	9.28	6.7e-148	2.5e-146	1.3e-128	4e-127
ENSRNOG00000056184	Lrp2	656.292	278.833	209.625	926.667	0.443	3.112	4.9e-05	0.00014	0.00029	0.00065	-0.493	4.84	4.9e-08	1.9e-07	3.9e-06	1.1e-05	1.162	4.116	4.9e-13	3.4e-12	1.5e-20	1.4e-19	1.621	3.963	3e-19	2.1e-18	5.1e-29	3.9e-28	-2.082	4.269	1.1e-200	4.2e-199	1e-101	1.4e-100	-1.676	4.406	7.6e-148	2.8e-146	1.4e-121	4.1e-120
ENSRNOG00000010128	Slc27a2	746.292	113.167	25.6667	589.042	2.168	1.324	4.3e-25	4.2e-24	2.8e-35	3.1e-34	0.348	4.596	9.2e-05	0.00025	4.4e-05	0.00011	2.648	3.987	1e-84	4.9e-83	4.4e-95	2.2e-93	4.835	3.798	1.1e-171	9.5e-170	9.9e-275	1.4e-272	-4.453	3.388	0	0	0	0	-2.321	3.631	1.4e-147	5.3e-146	2.5e-98	5.3e-97
ENSRNOG00000022863	Lingo4	12.3333	4.41667	0.875	323.333	2.196	-2.612	0.0033	0.0073	6.7e-05	0.00016	-4.708	2.616	1.2e-120	1.6e-118	2.9e-91	2.1e-89	1.399	-1.383	0.021	0.043	0.0012	0.0028	3.626	-1.701	1.1e-05	3.1e-05	2.7e-11	1e-10	-8.267	2.481	4.4e-175	1.5e-173	1.7e-260	7.2e-259	-6.108	2.551	1.8e-147	6.5e-146	2.5e-203	1.4e-201
ENSRNOG00000014909	Sh2d5	1745.92	2806.33	5739.33	1197.29	-1.001	7.226	2.4e-83	8.2e-82	7e-106	2.7e-104	0.551	5.734	2.7e-19	2.3e-18	1.2e-20	9.4e-20	-0.755	6.414	2.5e-29	3.5e-28	5.8e-36	9.1e-35	-1.74	7.08	9.6e-147	6.4e-145	9.5e-198	6.9e-196	2.327	6.906	0	0	0	0	1.286	6.153	1.6e-146	5.8e-145	1.3e-170	5.8e-169
ENSRNOG00000018949	Dlk2	591.333	661.542	770	182.375	-0.187	4.656	0.0032	0.0072	0.0034	0.0065	1.703	3.812	5.6e-91	4.4e-89	6.8e-74	3.4e-72	-0.233	4.55	0.0066	0.015	0.0045	0.0096	-0.403	4.62	3.6e-07	1.2e-06	4.3e-09	1.4e-08	2.142	4.037	1.2e-195	4.5e-194	1.1e-236	4.4e-235	1.915	3.909	5e-146	1.8e-144	2.9e-122	8.1e-121
ENSRNOG00000005882	Tle1	587.5	1294.58	968.417	475.625	0.449	5.318	3e-13	1.7e-12	2.1e-16	1.2e-15	0.312	4.268	3.7e-05	0.0001	5.1e-06	1.4e-05	-1.21	5.145	3.3e-60	9.9e-59	2.1e-76	7.8e-75	-0.745	4.813	3.5e-23	2.8e-22	4.8e-34	4.2e-33	1.093	4.634	2.2e-70	2.6e-69	3e-96	3.9e-95	1.501	4.976	7e-146	2.5e-144	1.3e-154	4.8e-153
ENSRNOG00000018445	Agt	17509.6	4337.25	1790.21	12507.5	1.309	6.758	4.9e-46	8.4e-45	4.8e-52	7.7e-51	0.491	9.082	7.2e-18	5.6e-17	1.3e-16	8.1e-16	1.941	8.646	8e-159	9.6e-157	4e-171	5.7e-169	3.266	8.43	0	0	1.4e-279	2e-277	-2.74	7.906	0	0	1.6e-244	6.5e-243	-1.471	8.202	9.1e-146	3.3e-144	1.6e-126	4.8e-125
ENSRNOG00000016573	Dgat2	939.792	2024.58	3118.12	822.167	-0.592	6.496	2.7e-29	3.1e-28	1.4e-39	1.7e-38	0.198	4.994	0.0084	0.017	0.0041	0.0078	-1.18	5.8	2.1e-66	7.2e-65	6.2e-71	2e-69	-1.756	6.197	1.8e-141	1.2e-139	2.2e-211	1.8e-209	1.987	6.088	3.7e-294	2.6e-292	0	0	1.356	5.661	6.6e-145	2.4e-143	9.2e-133	2.8e-131
ENSRNOG00000014343	Anln	661.542	1102.29	994.542	2770	0.18	5.207	0.02	0.038	0.016	0.027	-2.061	5.953	7.2e-229	2.9e-226	5.3e-216	2.4e-213	-0.809	5.048	6.8e-28	9.3e-27	2e-24	2.1e-23	-0.613	4.902	1.2e-09	4.9e-09	1.7e-12	6.8e-12	-1.413	5.992	4.6e-130	1.1e-128	4.8e-105	6.7e-104	-1.273	6.085	1.4e-144	5.1e-143	2.5e-134	7.8e-133
ENSRNOG00000020014	Myh14	1917.92	1611.42	2409.54	3904.21	-0.548	6.142	2.5e-23	2.4e-22	6.9e-28	6.2e-27	-1.019	6.716	4.3e-68	2e-66	1.1e-65	4.4e-64	0.179	6.037	0.0032	0.008	0.005	0.01	-0.353	6.285	2.5e-07	8.6e-07	1.9e-08	6e-08	-0.631	6.744	2.9e-39	2e-38	2.2e-42	1.3e-41	-1.219	6.594	2.2e-144	7.9e-143	4.2e-159	1.7e-157
ENSRNOG00000007018	Mapkbp1	1912.83	2735.46	3168.25	1179.25	-0.179	6.697	0.00083	0.002	0.00035	0.00078	0.704	5.805	9.1e-30	1.3e-28	1.7e-34	2.6e-33	-0.588	6.443	3.6e-19	3.5e-18	3.2e-24	3.5e-23	-0.752	6.518	4.8e-29	4.6e-28	2e-38	1.9e-37	1.491	6.227	1.8e-132	4.2e-131	1.3e-173	3.2e-172	1.271	6.121	3.4e-144	1.2e-142	2.5e-143	8.5e-142
ENSRNOG00000007003	Mei1	102.958	572.042	11.1667	53.4167	5.702	3.367	4.5e-240	6.2e-238	0	0	0.953	1.531	6.4e-11	3.1e-10	7.7e-10	3e-09	-2.542	3.675	2.5e-100	1.5e-98	1.8e-110	1.2e-108	3.174	1.098	5.1e-56	9.7e-55	4.5e-70	8.2e-69	-2.185	0.23	1.2e-21	5.2e-21	2.3e-27	9.5e-27	3.48	3.475	4.7e-144	1.7e-142	1.5e-169	6.4e-168
ENSRNOG00000005342	Rassf5	902.542	466.833	218.375	1370.54	1.129	3.603	2.7e-22	2.4e-21	5.4e-23	4e-22	-0.597	5.361	8.1e-21	7.5e-20	2.5e-26	2.7e-25	0.876	4.667	7.5e-30	1.1e-28	1.8e-23	1.8e-22	2.023	4.334	4.1e-127	2.3e-125	5.1e-89	1.3e-87	-2.585	4.747	0	0	3.5e-222	1.2e-220	-1.492	5.011	5.5e-144	2e-142	1.9e-101	4.2e-100
ENSRNOG00000004518	Cacnb1	2470.96	3691.92	6139.46	1598.21	-0.702	7.43	9.3e-44	1.5e-42	3.5e-42	4.6e-41	0.635	6.201	9.6e-26	1.1e-24	2.5e-37	4.4e-36	-0.651	6.85	8.9e-24	1.1e-22	6.1e-33	8.6e-32	-1.337	7.281	1.3e-92	4.5e-91	2e-144	8.8e-143	2.008	7.062	1.8e-239	9.3e-238	0	0	1.265	6.555	9.4e-144	3.3e-142	2.5e-131	7.8e-130
ENSRNOG00000007583	Pygb	6456.08	4973.88	3337.96	11200.5	0.607	7.194	2.4e-30	2.8e-29	1e-37	1.2e-36	-0.789	8.316	5.4e-37	1e-35	9.4e-24	9e-23	0.303	7.729	0.00054	0.0016	0.00022	0.00059	0.927	7.458	3.9e-17	2.5e-16	1.6e-29	1.2e-28	-1.68	7.937	7.1e-264	4.3e-262	0	0	-1.114	8.146	2.3e-143	8.3e-142	7e-140	2.3e-138
ENSRNOG00000024578	Ttyh2	1337.71	1113.79	1604.38	2778.58	-0.495	5.578	2.9e-15	1.9e-14	2.5e-16	1.4e-15	-1.048	6.216	2.6e-64	1.1e-62	1.2e-46	2.8e-45	0.193	5.512	0.0074	0.017	0.018	0.034	-0.285	5.729	0.001	0.0023	0.00022	0.00047	-0.728	6.217	1.9e-48	1.5e-47	3.2e-42	1.9e-41	-1.262	6.092	2.4e-143	8.4e-142	1.7e-131	5.3e-130
ENSRNOG00000052758	Fam49a	3032.17	9332.42	13360.7	2338.71	-0.485	8.637	6.6e-16	4.4e-15	8.7e-16	4.8e-15	0.38	6.601	9.4e-11	4.5e-10	8.3e-13	4.1e-12	-1.695	7.865	1.9e-106	1.2e-104	2e-152	2.2e-150	-2.165	8.212	2.7e-205	3.1e-203	4.4e-291	6.8e-289	2.581	8.087	6.8e-266	4.2e-264	0	0	2.054	7.702	3.5e-143	1.2e-141	1.2e-242	8.9e-241
ENSRNOG00000010803	Gabra5	2399.46	5671.75	632.417	1863.21	3.197	6.804	1.8e-300	3.6e-298	3.1e-144	1.8e-142	0.371	6.267	6.1e-08	2.3e-07	1e-08	3.8e-08	-1.313	7.246	3.5e-85	1.7e-83	6.7e-78	2.6e-76	1.898	5.765	7e-69	1.7e-67	6.9e-51	9e-50	-1.493	5.4	3e-54	2.7e-53	1.6e-37	8.5e-37	1.664	7.068	3.7e-142	1.3e-140	1.9e-178	8.8e-177
ENSRNOG00000000306	Smpd2	350.833	1018.42	247.625	182.958	2.072	4.486	1.1e-109	5e-108	3.3e-147	2e-145	0.946	3.28	5e-25	5.7e-24	2.3e-19	1.8e-18	-1.606	4.69	1.8e-73	7e-72	5.9e-70	1.9e-68	0.48	3.438	1.1e-07	3.9e-07	1.9e-06	5.1e-06	0.5	2.889	2.5e-08	6.1e-08	1.1e-08	2.4e-08	2.532	4.42	4.8e-142	1.7e-140	1.9e-213	1.1e-211
ENSRNOG00000012364	Prickle2	3162.75	6957.25	4431.25	2884.92	0.683	7.649	1.4e-39	2.1e-38	7.7e-45	1.1e-43	0.139	6.772	0.016	0.03	0.004	0.0075	-1.209	7.571	1.8e-81	8.2e-80	1.8e-98	1e-96	-0.511	7.097	3.4e-15	2e-14	2.1e-24	1.4e-23	0.685	6.97	1.5e-43	1.1e-42	8.1e-61	6.6e-60	1.328	7.451	6.3e-142	2.2e-140	3.7e-157	1.4e-155
ENSRNOG00000021691	Ccdc92	2727.12	2288.42	2090.33	5330.62	0.163	6.268	0.0026	0.0059	0.00023	0.00053	-0.961	7.184	1.1e-63	4.8e-62	1.6e-78	9.2e-77	0.181	6.543	0.002	0.0052	0.0013	0.003	0.36	6.437	4.6e-08	1.7e-07	6.4e-12	2.5e-11	-1.285	6.971	3e-151	8.7e-150	4e-212	1.3e-210	-1.162	7.06	8e-141	2.8e-139	6.6e-146	2.3e-144
ENSRNOG00000005307	Slc4a10	4425.08	9680.29	5202.21	3507.96	0.928	8.036	9.1e-67	2.3e-65	2.5e-61	4.9e-60	0.341	7.163	0.00047	0.0011	3.1e-05	7.9e-05	-1.202	8.05	1.2e-85	5.6e-84	8.4e-67	2.6e-65	-0.258	7.438	0.00035	0.00085	0.00038	0.00078	0.634	7.221	3.1e-15	1.1e-14	6.6e-18	2.1e-17	1.522	7.875	9.8e-140	3.4e-138	1.8e-98	3.9e-97
ENSRNOG00000011227	Atp1b2	20808.5	14114.9	11754.9	30917.5	0.296	8.831	2.3e-09	1e-08	3e-13	1.4e-12	-0.565	9.866	6.7e-25	7.6e-24	2.6e-18	1.9e-17	0.488	9.338	2.9e-12	1.9e-11	4.9e-13	3e-12	0.8	9.191	2.3e-26	2e-25	2.3e-34	2e-33	-1.33	9.493	1.2e-180	4.2e-179	8.5e-279	4e-277	-1.074	9.623	2.7e-139	9.1e-138	6.1e-149	2.2e-147
ENSRNOG00000019850	Speg	2061.38	3777.67	5848.92	1225.83	-0.598	7.4	1.8e-31	2.2e-30	1.2e-27	1.1e-26	0.756	5.893	4.8e-35	8.2e-34	8.3e-39	1.5e-37	-0.946	6.775	5.2e-48	1.2e-46	4.4e-51	1e-49	-1.528	7.159	6e-116	2.9e-114	1.2e-169	6.7e-168	2.32	6.935	0	0	0	0	1.681	6.478	6.6e-139	2.3e-137	7.5e-162	3e-160
ENSRNOG00000040166	Ankrd34b	1356.17	654.042	412.458	1759.5	0.698	4.237	1.4e-23	1.3e-22	2e-19	1.3e-18	-0.368	5.815	2.8e-09	1.2e-08	6.5e-13	3.3e-12	0.979	5.218	3.5e-43	7.3e-42	3e-48	6.3e-47	1.692	4.99	1e-108	4.5e-107	1.5e-132	6e-131	-2.026	5.197	1.9e-245	1e-243	8.5e-242	3.3e-240	-1.368	5.404	4.6e-138	1.6e-136	3e-116	8e-115
ENSRNOG00000026791	Pgbd5	539.417	2195.5	1763.67	932.375	0.347	6.124	1.6e-09	7.1e-09	2.9e-11	1.2e-10	-0.783	4.735	3.8e-29	5.2e-28	1.5e-23	1.4e-22	-2.096	5.692	2.5e-189	4.2e-187	3.2e-202	7.3e-200	-1.733	5.381	2.9e-123	1.5e-121	3.8e-136	1.5e-134	0.986	5.533	7.6e-55	7e-54	3.2e-63	2.7e-62	1.292	5.797	2.9e-137	9.9e-136	1.6e-110	4e-109
ENSRNOG00000029644	Clec2l	718.667	827.417	564.583	2116.83	0.586	4.619	2.4e-20	1.9e-19	5e-18	3e-17	-1.551	5.679	4.6e-130	7e-128	6.6e-139	1e-136	-0.275	4.853	0.0004	0.0012	0.00021	0.00056	0.326	4.533	1.3e-05	3.9e-05	4.2e-05	9.7e-05	-1.843	5.502	1.2e-235	5.9e-234	1.7e-218	6e-217	-1.297	5.69	3.2e-137	1.1e-135	2.6e-129	7.7e-128
ENSRNOG00000030118	Msn	2029.12	1020.5	1414.75	2560.04	-0.437	5.42	3.4e-13	2e-12	1.4e-15	7.4e-15	-0.33	6.373	8.7e-09	3.5e-08	4.1e-07	1.3e-06	0.918	5.818	2.1e-31	3.2e-30	2e-35	3.1e-34	0.496	5.953	7.8e-13	4e-12	1.3e-13	5.7e-13	-0.791	6.076	1.6e-54	1.4e-53	6.7e-66	5.9e-65	-1.268	5.972	8e-137	2.7e-135	2.2e-130	6.7e-129
ENSRNOG00000019005	Pde8a	837.208	651.25	1038.08	1716.62	-0.641	4.892	2.5e-10	1.2e-09	3.7e-16	2.1e-15	-1.03	5.528	6.4e-60	2.4e-58	7.2e-62	2.7e-60	0.29	4.792	4e-05	0.00014	0.00014	0.00038	-0.333	5.08	0.0011	0.0025	5.4e-05	0.00012	-0.662	5.549	1.9e-22	8.5e-22	8.5e-22	3.1e-21	-1.342	5.377	1e-136	3.5e-135	1.4e-124	4.1e-123
ENSRNOG00000012442	Cemip	408.042	888.25	315.542	219.5	1.525	4.412	5.9e-110	2.7e-108	1.6e-122	7.7e-121	0.903	3.51	2.2e-06	7.1e-06	9.6e-07	2.9e-06	-1.194	4.608	2.5e-52	6.2e-51	2.3e-32	3.2e-31	0.347	3.71	0.0036	0.0076	0.0021	0.0039	0.59	3.203	0.00072	0.0013	0.00038	0.00062	2.075	4.302	3.1e-135	1e-133	6.1e-39	5.1e-38
ENSRNOG00000016255	Podxl2	7619.58	2064.21	1565.33	4747.92	0.432	5.999	6.3e-15	4e-14	8.1e-25	6.5e-24	0.688	7.804	7.8e-25	8.8e-24	4.3e-30	5.4e-29	1.812	7.474	1.1e-115	8.1e-114	7.8e-186	1.3e-183	2.259	7.361	3.5e-145	2.3e-143	4.2e-300	6.6e-298	-1.536	6.736	5.3e-206	2.2e-204	1.8e-260	8e-259	-1.144	6.899	1.1e-134	3.8e-133	3.6e-132	1.1e-130
ENSRNOG00000010254	Htr1a	111.667	508.917	6.58333	136.667	6.284	3.194	0	0	0	0	-0.286	2.186	0.013	0.025	0.028	0.045	-2.261	3.554	4.8e-118	3.7e-116	2.2e-90	1e-88	4.047	1.142	3.2e-73	8.1e-72	2.6e-53	3.6e-52	-4.292	1.336	3.8e-120	8.2e-119	1.8e-104	2.6e-103	1.955	3.522	5.1e-134	1.7e-132	2.1e-115	5.5e-114
ENSRNOG00000004283	Camta2	4861.17	12415.2	7009.54	6053.92	0.857	8.42	8.5e-64	2.1e-62	1.3e-64	2.7e-63	-0.31	7.623	2.3e-08	9.2e-08	8.3e-10	3.3e-09	-1.425	8.345	5.3e-115	3.9e-113	2.3e-147	2.4e-145	-0.552	7.741	1.1e-17	7.1e-17	1.2e-23	7.6e-23	0.277	7.802	3.3e-08	8.1e-08	1.3e-08	2.7e-08	1.094	8.358	5.3e-134	1.7e-132	8.4e-113	2.1e-111
ENSRNOG00000016558	Pllp	2163.42	1738.33	2581.54	4032.08	-0.539	6.245	1e-06	3.6e-06	2.1e-12	9.4e-12	-0.892	6.805	2.3e-53	7.3e-52	2.5e-59	8.6e-58	0.244	6.18	4.7e-05	0.00016	2.6e-05	7.9e-05	-0.278	6.418	0.013	0.025	0.00039	0.0008	-0.579	6.811	3.1e-16	1.1e-15	1.1e-15	3.1e-15	-1.157	6.66	2.9e-133	9.5e-132	2e-118	5.4e-117
ENSRNOG00000019791	Sipa1l2	1755.29	1360.25	726.25	3211.96	0.937	5.203	3.9e-54	8e-53	3.3e-53	5.4e-52	-0.865	6.487	1.3e-48	3.7e-47	7.7e-45	1.7e-43	0.296	5.856	1.3e-06	5.3e-06	1.2e-05	3.8e-05	1.249	5.479	2.6e-59	5.1e-58	2.9e-69	5.2e-68	-2.08	6.053	0	0	0	0	-1.183	6.325	1.4e-132	4.7e-131	3e-121	8.3e-120
ENSRNOG00000020431	Matk	3551.25	5171.5	6012.33	2087.29	-0.185	7.618	0.00065	0.0016	0.00085	0.0018	0.773	6.671	4.4e-40	9.1e-39	3.3e-41	6.5e-40	-0.614	7.35	4.4e-21	4.6e-20	2.3e-22	2.2e-21	-0.783	7.43	3.3e-32	3.5e-31	4e-38	3.9e-37	1.591	7.125	1.1e-133	2.6e-132	2.8e-219	9.7e-218	1.366	7.012	2.3e-132	7.4e-131	4.1e-147	1.5e-145
ENSRNOG00000011994	Perp	200.833	386.542	28.8333	87	3.76	2.883	9.6e-244	1.4e-241	1.5e-188	1.4e-186	1.212	2.395	1.2e-10	5.5e-10	1.3e-13	7.1e-13	-1.016	3.467	8e-25	9.9e-24	3.8e-15	2.6e-14	2.77	2.072	3e-30	3.1e-29	1.6e-43	1.8e-42	-1.52	1.039	8.7e-18	3.3e-17	5.7e-17	1.8e-16	2.208	3.075	3.3e-132	1.1e-130	1.1e-92	2.1e-91
ENSRNOG00000012703	Crh	144.833	43.9583	11.3333	332.083	1.971	0.055	2.7e-17	2e-16	2.3e-13	1.1e-12	-1.19	3.117	1.8e-17	1.3e-16	9e-12	4.2e-11	1.649	1.837	7.7e-08	3.6e-07	3.2e-15	2.2e-14	3.639	1.528	1.1e-18	7.2e-18	3.8e-29	2.9e-28	-4.782	2.564	2e-216	8.8e-215	8.2e-151	1.7e-149	-2.859	2.745	5.6e-132	1.8e-130	8.5e-126	2.5e-124
ENSRNOG00000030714	Bsn	3912.79	12508.8	8378.29	4283.08	0.611	8.523	6e-21	5e-20	1.5e-23	1.1e-22	-0.124	7.21	0.021	0.039	0.028	0.045	-1.749	8.275	5.4e-141	5.4e-139	6.7e-164	8.7e-162	-1.123	7.794	1.3e-52	2.4e-51	1.4e-68	2.6e-67	1.034	7.765	6.4e-48	5.1e-47	1.6e-72	1.5e-71	1.604	8.224	8.5e-132	2.7e-130	8.6e-167	3.6e-165
ENSRNOG00000026432	Syt7	1086.29	3583.88	2318.42	1488.38	0.66	6.701	6.1e-32	7.4e-31	3.3e-31	3.3e-30	-0.448	5.541	7.4e-07	2.5e-06	1.6e-07	5.1e-07	-1.795	6.461	2.3e-158	2.7e-156	1.2e-103	7e-102	-1.118	5.943	2e-37	2.5e-36	8.5e-39	8.5e-38	0.706	6.028	7e-23	3.2e-22	3.7e-30	1.7e-29	1.325	6.495	9.4e-132	3e-130	2.1e-110	5.2e-109
ENSRNOG00000003538	Adamts4	1085.08	910.875	1454.71	2361.67	-0.643	5.377	2.5e-16	1.7e-15	7.4e-22	5.3e-21	-1.115	5.96	2.3e-65	1e-63	3.3e-54	9.7e-53	0.181	5.216	0.0062	0.015	0.027	0.048	-0.446	5.517	2.2e-06	7e-06	3.3e-08	1e-07	-0.635	6.019	1.8e-25	8.9e-25	1.5e-25	5.9e-25	-1.318	5.842	1.3e-131	4.3e-130	7.2e-129	2.2e-127
ENSRNOG00000031232	Nrp2	1359.38	2181.12	175.333	833.333	3.667	5.384	0	0	0	0	0.712	5.31	3.4e-27	4.2e-26	9.5e-32	1.3e-30	-0.754	6.052	2.1e-28	2.9e-27	8e-34	1.2e-32	2.928	4.784	1.1e-266	2.2e-264	9.2e-308	1.5e-305	-2.181	4.098	2e-207	8.5e-206	5.7e-203	1.8e-201	1.445	5.744	1.6e-131	5.3e-130	3.9e-141	1.3e-139
ENSRNOG00000025889	Gnas	4830.5	939.75	474.542	3481.21	1.018	4.644	2.9e-13	1.7e-12	1.5e-22	1.1e-21	0.478	7.23	2e-05	5.8e-05	5.6e-09	2e-08	2.289	6.725	1.4e-47	3.2e-46	1.2e-97	6.2e-96	3.323	6.568	2.6e-78	7.2e-77	2.2e-223	1.9e-221	-2.811	6.056	0	0	0	0	-1.831	6.272	2.1e-131	6.6e-130	1.2e-105	2.9e-104
ENSRNOG00000023116	Agmo	310.75	135.458	215.75	538.792	-0.637	2.641	6.7e-11	3.3e-10	3.4e-12	1.5e-11	-0.787	3.945	4.1e-23	4.3e-22	6.5e-20	5.1e-19	1.125	3.059	6.8e-28	9.3e-27	9.2e-29	1.1e-27	0.503	3.253	1.5e-07	5.5e-07	9.1e-08	2.7e-07	-1.256	3.685	1.3e-66	1.5e-65	6.2e-64	5.3e-63	-1.933	3.574	2.8e-131	9e-130	1.5e-119	4.1e-118
ENSRNOG00000005561	Brinp1	2062	5012.83	3778.96	1563.38	0.44	7.274	2.5e-09	1.1e-08	2.8e-11	1.2e-10	0.405	6.034	1.8e-06	5.8e-06	3.2e-09	1.2e-08	-1.354	7.057	2.5e-69	8.9e-68	5.3e-71	1.8e-69	-0.899	6.72	1.9e-23	1.5e-22	5e-30	3.9e-29	1.339	6.523	2.9e-54	2.6e-53	1.6e-103	2.3e-102	1.738	6.872	4.3e-131	1.4e-129	4.1e-193	2.1e-191
ENSRNOG00000006025	Lamb3	129.958	37.9583	87.4167	308.292	-1.166	1.193	1.2e-14	7.6e-14	1.6e-16	8.9e-16	-1.24	2.997	5.8e-27	7.2e-26	5e-17	3.3e-16	1.699	1.677	3.7e-16	3.1e-15	2.1e-21	2e-20	0.548	1.995	0.0018	0.004	0.0011	0.0022	-1.749	2.767	1.2e-60	1.2e-59	8.3e-56	6.2e-55	-2.957	2.63	2.7e-130	8.5e-129	1.3e-132	4.1e-131
ENSRNOG00000017974	AABR07072537.1	1097.29	2716.58	715.292	608.75	1.957	5.924	7.3e-96	2.9e-94	3e-115	1.3e-113	0.856	4.949	3.4e-17	2.5e-16	4.8e-21	4e-20	-1.38	6.166	2.7e-55	7.2e-54	2.2e-65	6.6e-64	0.592	5.029	1.6e-07	5.6e-07	2.4e-09	8e-09	0.299	4.503	0.0053	0.0087	0.0013	0.002	2.216	5.891	2.7e-130	8.5e-129	2e-192	1e-190
ENSRNOG00000027066	Stk32a	437.042	315.75	512.125	972.125	-0.668	3.868	6.5e-12	3.4e-11	2.2e-12	9.7e-12	-1.149	4.672	2.6e-60	9.8e-59	1.2e-47	3.1e-46	0.397	3.811	1.3e-06	5.3e-06	8.8e-05	0.00025	-0.255	4.101	0.0042	0.0087	0.01	0.017	-0.857	4.659	6.2e-34	3.8e-33	1.3e-30	5.7e-30	-1.57	4.501	2.9e-130	9.3e-129	2.3e-95	4.8e-94
ENSRNOG00000007646	Sipa1l1	2254.88	5983.25	9185.5	2738.75	-0.586	8.055	5.8e-15	3.7e-14	3.5e-20	2.4e-19	-0.274	6.495	3.4e-06	1.1e-05	6.8e-06	1.9e-05	-1.48	7.277	2.1e-118	1.6e-116	6.7e-105	4.1e-103	-2.051	7.693	1.1e-85	3.6e-84	2.1e-149	9.7e-148	1.812	7.685	1.3e-78	1.7e-77	2.4e-185	6.7e-184	1.185	7.276	3.5e-130	1.1e-128	1.4e-128	4.1e-127
ENSRNOG00000053948	AABR07026969.1	628.25	1350	2153.33	334.375	-0.641	5.943	5.8e-31	6.8e-30	5.2e-28	4.6e-27	0.916	4.125	1.6e-32	2.5e-31	6.9e-30	8.6e-29	-1.175	5.217	1.2e-54	3.2e-53	2.1e-51	4.7e-50	-1.8	5.653	4.4e-137	2.7e-135	9.9e-220	8.7e-218	2.754	5.428	0	0	0	0	2.071	4.908	1.9e-129	5.9e-128	2.4e-177	1.1e-175
ENSRNOG00000051837	Nwd2	799.958	1657	301.417	574	2.49	5.116	1.2e-234	1.6e-232	4.7e-220	5.4e-218	0.484	4.636	2.3e-11	1.1e-10	7.9e-10	3.1e-09	-1.123	5.529	2.4e-58	6.9e-57	3.5e-56	8.9e-55	1.382	4.31	1.5e-62	3.2e-61	1.3e-51	1.8e-50	-0.863	3.9	4.4e-23	2e-22	6e-23	2.2e-22	1.587	5.311	4.5e-129	1.4e-127	2.2e-122	6.2e-121
ENSRNOG00000047137	Erbb2ip	3435.46	2688.88	4752	6010.38	-0.789	7.028	2.8e-51	5.4e-50	5.2e-59	9.8e-58	-0.801	7.414	2.7e-46	6.8e-45	1.3e-56	4.1e-55	0.281	6.83	4.6e-06	1.8e-05	2e-07	7.8e-07	-0.492	7.205	2.2e-14	1.2e-13	1.9e-22	1.2e-21	-0.273	7.516	1.7e-09	4.4e-09	1.4e-09	3.3e-09	-1.103	7.252	6.5e-129	2e-127	3e-113	7.7e-112
ENSRNOG00000014293	Nkd1	675.958	550.208	802.125	1532	-0.513	4.573	3.2e-07	1.2e-06	8.4e-10	3.2e-09	-1.173	5.319	3.1e-72	1.5e-70	4.3e-64	1.7e-62	0.227	4.514	0.00087	0.0024	0.0083	0.017	-0.27	4.737	0.012	0.022	0.0023	0.0042	-0.869	5.309	5e-34	3.1e-33	3.8e-33	1.8e-32	-1.423	5.192	8.9e-129	2.8e-127	1.7e-115	4.5e-114
ENSRNOG00000000522	Cpne5	2134.21	1688.42	9660.79	573.542	-2.484	7.63	0	0	0	0	1.901	5.614	8.8e-185	2.4e-182	4.8e-157	9.5e-155	0.265	6.151	2.7e-05	9.4e-05	2.2e-06	7.6e-06	-2.203	7.737	1.2e-238	2e-236	0	0	4.139	7.475	0	0	0	0	1.615	5.331	3.2e-128	9.9e-127	3.6e-106	8.6e-105
ENSRNOG00000003069	Cd38	724.125	351.917	239.417	1017.38	0.584	3.386	3.4e-12	1.9e-11	1.2e-12	5.6e-12	-0.484	4.977	8.7e-13	4.8e-12	2.6e-11	1.2e-10	0.97	4.32	3.7e-29	5.3e-28	1.6e-23	1.6e-22	1.572	4.118	9.5e-63	2e-61	2.9e-71	5.4e-70	-2.02	4.413	4.8e-204	2e-202	2.6e-306	1.4e-304	-1.478	4.589	3.6e-128	1.1e-126	1.6e-108	3.8e-107
ENSRNOG00000017136	Syt17	981.375	2440.62	254.667	410.625	3.292	5.578	1.7e-160	1.3e-158	7.5e-134	4.1e-132	1.264	4.656	1.8e-47	4.7e-46	1.1e-45	2.6e-44	-1.385	6.009	3.2e-48	7.4e-47	6.9e-63	2e-61	1.921	4.476	6.6e-65	1.5e-63	4.3e-45	5e-44	-0.624	3.51	1e-05	2.2e-05	5e-06	9.5e-06	2.629	5.67	5.7e-128	1.8e-126	6.9e-220	4.5e-218
ENSRNOG00000001915	Chodl	262.125	29.0833	73.125	873.583	-1.3	0.903	9.3e-15	5.9e-14	6.2e-21	4.3e-20	-1.732	4.362	3e-37	5.7e-36	4.5e-60	1.6e-58	3.098	2.446	2.3e-99	1.4e-97	3.7e-92	1.8e-90	1.814	2.607	7.8e-53	1.4e-51	1.4e-54	2e-53	-3.511	4.003	1e-92	1.6e-91	7.7e-248	3.1e-246	-4.851	3.987	7.4e-128	2.3e-126	1e-274	9.3e-273
ENSRNOG00000009137	Ubxn2b	1171.08	2133.29	1783.83	890.167	0.289	6.108	6.9e-07	2.5e-06	6.3e-09	2.3e-08	0.401	5.22	4.4e-09	1.9e-08	8.5e-09	3.1e-08	-0.938	5.954	2.1e-44	4.6e-43	1.3e-45	2.5e-44	-0.634	5.737	3.5e-21	2.6e-20	2.4e-24	1.6e-23	1.071	5.522	9.6e-85	1.4e-83	1.5e-94	1.9e-93	1.319	5.748	7.3e-128	2.3e-126	4e-114	1e-112
ENSRNOG00000002149	Nkx6-1	31.4167	6.08333	1.625	149.958	1.958	-2.266	0.001	0.0025	6.3e-05	0.00015	-2.244	1.744	1.2e-50	3.5e-49	3.6e-28	4.2e-27	2.262	-0.339	7.1e-08	3.3e-07	2.6e-11	1.4e-10	4.223	-0.549	2.7e-15	1.6e-14	3.4e-22	2.1e-21	-6.455	1.42	4.1e-170	1.4e-168	5.1e-201	1.6e-199	-4.497	1.515	1.1e-127	3.3e-126	2.7e-154	1e-152
ENSRNOG00000020061	Tmem198	366.417	914.5	705.625	319.917	0.405	4.837	2e-10	9.6e-10	1.5e-09	5.6e-09	0.204	3.64	0.011	0.021	0.032	0.052	-1.388	4.593	2.8e-68	9.8e-67	2.6e-66	7.9e-65	-0.967	4.278	4.4e-32	4.7e-31	6.5e-34	5.7e-33	1.208	4.141	6.3e-53	5.6e-52	6.9e-60	5.6e-59	1.572	4.456	2.8e-127	8.6e-126	8.9e-101	2e-99
ENSRNOG00000004333	Flywch1	9602.54	5367.71	4023.75	11542.1	0.448	7.37	1.9e-18	1.5e-17	3.8e-22	2.7e-21	-0.259	8.576	1.2e-06	3.8e-06	2.7e-07	8.5e-07	0.767	8.113	8.6e-38	1.6e-36	1.2e-43	2.3e-42	1.231	7.933	7.8e-82	2.3e-80	2.2e-133	8.9e-132	-1.455	8.037	1.9e-205	7.8e-204	5.1e-264	2.3e-262	-1.047	8.211	9.3e-127	2.9e-125	1.4e-102	3.1e-101
ENSRNOG00000028569	Arhgap27	235.958	136.542	463.625	528.125	-1.73	3.406	7.7e-93	2.9e-91	1.3e-95	4.3e-94	-1.153	3.793	1.2e-43	2.7e-42	1.1e-32	1.6e-31	0.718	2.806	7.4e-12	4.8e-11	9.1e-10	4.5e-09	-0.995	3.664	1.6e-27	1.5e-26	1.3e-27	9.6e-27	-0.123	4.084	0.031	0.046	0.058	0.075	-1.893	3.555	1.5e-126	4.5e-125	7.5e-103	1.7e-101
ENSRNOG00000020455	Cst6	397.333	678.5	89.25	143.25	2.958	3.766	5.4e-181	5e-179	2.2e-176	1.8e-174	1.478	3.296	3.2e-25	3.8e-24	7.9e-31	1e-29	-0.844	4.337	4.1e-20	4.2e-19	2e-16	1.5e-15	2.129	3.139	2.4e-42	3.4e-41	4.1e-56	5.9e-55	-0.617	2.013	1.9e-06	4.2e-06	3.5e-06	6.6e-06	2.3	3.871	2.6e-126	7.8e-125	7.8e-121	2.2e-119
ENSRNOG00000013538	Capza1	3597.25	1938.38	1761.12	4384.58	0.169	6.025	0.0029	0.0065	4.2e-05	0.00011	-0.279	7.171	6.8e-07	2.3e-06	1.1e-08	4.1e-08	0.82	6.678	3.6e-39	6.8e-38	4.3e-52	1e-50	1.006	6.588	4.4e-51	7.7e-50	1.3e-96	3.5e-95	-1.249	6.699	1.2e-137	2.9e-136	5.3e-232	2e-230	-1.12	6.792	2.8e-126	8.4e-125	2.8e-135	8.9e-134
ENSRNOG00000060687	Slc24a3	1597.79	2636.92	554.917	1062.92	2.279	5.82	6.3e-223	7.9e-221	2.1e-197	2e-195	0.594	5.589	2.4e-09	1e-08	5.1e-13	2.6e-12	-0.795	6.31	3.8e-23	4.4e-22	1.3e-21	1.2e-20	1.5	5.274	7.2e-31	7.4e-30	2.9e-48	3.6e-47	-0.869	4.783	3.1e-38	2.1e-37	2.1e-31	9.6e-31	1.368	6.04	4.4e-126	1.3e-124	7.2e-141	2.4e-139
ENSRNOG00000007957	Bzrap1	5611.42	6235.54	10813.5	3034.33	-0.762	8.223	9.4e-41	1.4e-39	3.3e-46	4.7e-45	0.893	7.287	6.1e-50	1.8e-48	1.2e-50	3.2e-49	-0.224	7.787	0.0019	0.005	0.00024	0.00063	-0.97	8.211	2.3e-47	3.6e-46	1.4e-49	1.8e-48	1.899	7.902	5.2e-142	1.4e-140	4.6e-259	2e-257	1.096	7.363	8.6e-126	2.6e-124	1.5e-115	3.9e-114
ENSRNOG00000049213	Npy2r	219.667	325.958	24.625	57.1667	3.753	2.635	1.1e-205	1.2e-203	1.6e-163	1.1e-161	1.942	2.336	1e-26	1.3e-25	7.3e-32	1e-30	-0.643	3.358	4.7e-10	2.7e-09	1.3e-07	5.3e-07	3.128	2.154	1.5e-49	2.5e-48	5.2e-65	8.7e-64	-1.151	0.556	4.8e-08	1.2e-07	7.9e-09	1.7e-08	2.563	2.767	2.7e-125	8e-124	1.9e-85	3.5e-84
ENSRNOG00000004040	Abca8	564.042	739.5	658.833	251.875	0.197	4.624	0.0039	0.0086	0.0016	0.0032	1.168	3.887	6e-46	1.5e-44	7.7e-32	1.1e-30	-0.464	4.609	1.9e-09	1e-08	2.8e-09	1.3e-08	-0.251	4.465	0.00062	0.0015	0.00093	0.0018	1.455	3.971	2.5e-78	3.3e-77	6.7e-72	6.4e-71	1.612	4.14	5.5e-125	1.6e-123	1.2e-82	2.1e-81
ENSRNOG00000005108	Wfs1	1147.88	7807.17	4719.54	643.5	0.759	7.787	2e-11	1e-10	1.2e-16	6.6e-16	0.84	5.019	5.4e-35	9.3e-34	5.2e-37	8.9e-36	-2.838	7.408	1.3e-86	6.1e-85	3.4e-224	9.5e-222	-2.065	6.73	1.1e-60	2.3e-59	2.6e-152	1.3e-150	2.94	6.539	1.2e-93	1.9e-92	2.3e-298	1.2e-296	3.658	7.243	8.3e-125	2.5e-123	0	0
ENSRNOG00000059840	Unc5a	1340.42	3591.08	1048.67	864.417	1.808	6.358	2.6e-93	9.8e-92	1e-131	5.4e-130	0.639	5.318	7.7e-21	7.2e-20	4.5e-21	3.7e-20	-1.494	6.537	3.5e-71	1.3e-69	2.1e-95	1.1e-93	0.329	5.427	2.6e-05	7.4e-05	1.1e-05	2.6e-05	0.345	5.033	2.2e-05	4.5e-05	6.6e-07	1.3e-06	2.112	6.312	1.8e-124	5.3e-123	1.4e-207	7.9e-206
ENSRNOG00000014723	Cbfa2t3	85.75	559.917	904.292	135.708	-0.66	4.687	5.1e-16	3.4e-15	9.4e-18	5.7e-17	-0.652	2.026	3.4e-07	1.2e-06	6.1e-06	1.7e-05	-2.773	3.613	7.4e-168	9.8e-166	6.1e-110	4e-108	-3.415	4.168	6e-159	4.5e-157	4.7e-195	3.3e-193	2.802	4.169	4e-131	9.5e-130	6.8e-222	2.4e-220	2.101	3.63	4.6e-124	1.4e-122	2.2e-105	5.2e-104
ENSRNOG00000003116	Dph1	743	1362.96	2837.58	555.083	-1.027	6.203	2.2e-79	7.1e-78	6.8e-97	2.3e-95	0.427	4.555	2.4e-09	1e-08	1.3e-09	5.2e-09	-0.945	5.305	3.4e-38	6.4e-37	1.1e-46	2.2e-45	-1.955	6.017	1.3e-165	1e-163	3.3e-282	4.8e-280	2.418	5.874	0	0	0	0	1.351	5.091	3.7e-123	1.1e-121	2.9e-111	7.2e-110
ENSRNOG00000014571	Dbndd2	2354.88	2526.25	4457.17	5510.62	-0.788	6.936	1.9e-31	2.2e-30	5.9e-42	7.7e-41	-1.221	7.149	2.7e-101	2.6e-99	8.1e-109	7.9e-107	-0.174	6.508	0.014	0.031	0.0042	0.009	-0.944	6.941	2.1e-39	2.8e-38	2.3e-50	2.9e-49	-0.241	7.406	3.8e-08	9.4e-08	1.8e-06	3.6e-06	-1.069	7.138	3.8e-123	1.1e-121	1.6e-113	4.1e-112
ENSRNOG00000012175	Nfatc2	488	146.417	394.375	655.333	-1.395	3.257	3.4e-44	5.5e-43	2.6e-31	2.6e-30	-0.419	4.372	5.4e-09	2.3e-08	7.4e-09	2.7e-08	1.663	3.558	6.2e-69	2.2e-67	2.1e-39	3.5e-38	0.284	3.994	0.00061	0.0015	0.00011	0.00024	-0.668	4.163	9.6e-26	4.7e-25	7.2e-25	2.8e-24	-2.103	3.822	4.1e-123	1.2e-121	4.9e-73	7.5e-72
ENSRNOG00000006787	Dhcr24	5281.12	4373.21	2458.54	9385.5	0.863	6.913	4.2e-60	9.6e-59	3e-54	5.1e-53	-0.824	8.048	1.3e-49	3.7e-48	1.3e-33	2e-32	0.199	7.487	0.0047	0.011	0.0059	0.012	1.078	7.118	4.4e-29	4.3e-28	5e-43	5.5e-42	-1.867	7.64	1.29999999852025e-315	1.0E-313	1.7e-271	7.6e-270	-1.044	7.913	4.6e-123	1.4e-121	1.6e-122	4.6e-121
ENSRNOG00000004377	Lpin1	1053.54	716.958	911.833	1837.17	-0.314	4.842	4.4e-07	1.6e-06	1.6e-06	4.6e-06	-0.796	5.707	1.1e-37	2.2e-36	9.8e-33	1.4e-31	0.482	5.04	1.4e-09	7.4e-09	8.1e-09	3.7e-08	0.183	5.146	0.015	0.028	0.011	0.019	-0.944	5.544	2.3e-68	2.6e-67	2.2e-79	2.4e-78	-1.299	5.486	4.6e-122	1.3e-120	1.5e-97	3.2e-96
ENSRNOG00000001711	Hrasls	425.208	156.667	126	578.333	0.351	2.337	0.0016	0.0038	0.0041	0.0079	-0.437	4.185	9.3e-09	3.8e-08	6e-08	2e-07	1.364	3.437	6.5e-45	1.4e-43	2.8e-32	4e-31	1.731	3.318	1.5e-68	3.7e-67	1.8e-68	3.2e-67	-2.134	3.585	2.4e-162	7.7e-161	2.6e-164	6e-163	-1.82	3.698	6.3e-122	1.8e-120	2.5e-77	4.1e-76
ENSRNOG00000007837	Acot11	359.208	181	236.875	625.083	-0.355	2.894	0.003	0.0068	0.0022	0.0044	-0.791	4.157	3.8e-25	4.3e-24	4.2e-17	2.8e-16	0.916	3.334	5.5e-15	4.3e-14	1.6e-14	1e-13	0.576	3.433	6.5e-06	2e-05	3.8e-06	9.7e-06	-1.33	3.878	1.6e-78	2.1e-77	9.5e-51	6.5e-50	-1.726	3.831	3.1e-121	9.1e-120	2.6e-99	5.8e-98
ENSRNOG00000011471	Fgf9	491	363.667	239.125	1032.42	0.638	3.416	1.9e-15	1.2e-14	3.2e-14	1.6e-13	-1.066	4.784	7.6e-53	2.4e-51	5.1e-54	1.5e-52	0.36	3.995	1.3e-05	4.8e-05	6e-05	0.00017	1.013	3.721	1.2e-29	1.2e-28	1.9e-28	1.4e-27	-2.043	4.43	4.8e-209	2e-207	3.3e-244	1.3e-242	-1.446	4.617	4.3e-121	1.3e-119	3.2e-115	8.3e-114
ENSRNOG00000012988	Lix1	3333.12	4719.54	3798	1982.71	0.345	7.228	1.2e-10	5.7e-10	4.5e-13	2.1e-12	0.755	6.586	3.3e-22	3.2e-21	1.4e-30	1.8e-29	-0.574	7.235	3.3e-16	2.7e-15	2.2e-15	1.5e-14	-0.213	7.005	0.0014	0.0032	0.001	0.002	1.003	6.633	2.5e-86	3.6e-85	3e-152	6.4e-151	1.308	6.897	4.7e-121	1.3e-119	4.5e-150	1.7e-148
ENSRNOG00000005326	Cnrip1	2041.04	2763.25	1104.17	1286.25	1.355	6.094	6.1e-130	3.5e-128	1.6e-131	8.5e-130	0.672	5.911	6.3e-23	6.5e-22	2.2e-29	2.7e-28	-0.509	6.489	4.8e-15	3.7e-14	5.5e-15	3.8e-14	0.862	5.821	2e-29	2e-28	5.3e-36	4.9e-35	-0.155	5.349	0.0018	0.0032	0.0032	0.0049	1.16	6.169	4.9e-121	1.4e-119	3.6e-130	1.1e-128
ENSRNOG00000007610	Gdf11	1893.17	1318	959.25	3033.58	0.491	5.327	6.1e-17	4.3e-16	1.2e-20	8.3e-20	-0.674	6.475	1.3e-30	1.8e-29	1.2e-42	2.5e-41	0.45	5.897	4.6e-12	3e-11	2.5e-15	1.7e-14	0.956	5.68	3.6e-42	5e-41	1.2e-74	2.4e-73	-1.595	6.076	7.6e-201	3e-199	9.2e-305	4.8e-303	-1.145	6.253	9.7e-121	2.8e-119	1.4e-134	4.3e-133
ENSRNOG00000008625	Rimkla	311.167	350.958	231.833	996.375	0.628	3.367	3.4e-14	2.1e-13	8.3e-16	4.5e-15	-1.674	4.565	1.2e-114	1.4e-112	1.2e-118	1.4e-116	-0.246	3.633	0.0095	0.021	0.0063	0.013	0.398	3.298	5.1e-05	0.00014	6.7e-06	1.7e-05	-2.034	4.38	1e-203	4.1e-202	3.3e-244	1.3e-242	-1.448	4.566	1.1e-120	3e-119	2.1e-104	4.9e-103
ENSRNOG00000015406	Pgm5	408.917	158	333.583	572.833	-1.039	3.122	1.9e-31	2.3e-30	3.3e-29	3.1e-28	-0.481	4.153	7.8e-07	2.6e-06	2.2e-05	5.6e-05	1.298	3.399	1.2e-14	9.2e-14	6.8e-21	6.3e-20	0.269	3.746	0.027	0.049	0.021	0.033	-0.716	3.952	8.4e-27	4.2e-26	1.1e-27	4.8e-27	-1.795	3.691	1.7e-120	5e-119	5.2e-88	9.7e-87
ENSRNOG00000053735	Hebp2	281.292	189.792	28.125	1095.38	2.797	1.962	2.2e-99	9.1e-98	1.6e-85	4.6e-84	-1.957	4.638	7.6e-92	6.2e-90	1.5e-113	1.6e-111	0.493	3.14	9.5e-07	4e-06	5.2e-06	1.8e-05	3.303	2.493	1.8e-131	1e-129	5.9e-106	1.8e-104	-5.232	4.246	3.3e-297	2.4e-295	0	0	-2.469	4.495	1.9e-120	5.3e-119	1.1e-186	5.2e-185
ENSRNOG00000048980	Gng2	9919.33	10528.7	2643.88	5334.08	2.025	7.865	7.2e-152	5.3e-150	2.8e-62	5.5e-61	0.901	8.106	6.7e-58	2.4e-56	3e-66	1.3e-64	-0.158	8.574	0.019	0.039	0.0034	0.0074	1.883	7.814	8.4e-116	4.1e-114	8.9e-53	1.2e-51	-0.948	7.078	8.5e-19	3.3e-18	2.7e-16	8.1e-16	1.039	8.138	2.7e-120	7.9e-119	3.9e-101	8.8e-100
ENSRNOG00000017556	Chrm4	201.875	800.75	2487.5	95.375	-1.602	5.848	6.7e-97	2.7e-95	9.3e-107	3.7e-105	1.086	2.444	7.6e-16	5.2e-15	4.1e-15	2.3e-14	-2.057	4.245	2.4e-63	7.8e-62	1.7e-69	5.4e-68	-3.643	5.608	2.70000000000001e-310	7.4e-308	0	0	4.769	5.487	0	0	0	0	3.125	3.999	1.2e-118	3.4e-117	1.8e-188	9e-187
ENSRNOG00000004781	Crmp1	4105.71	5042.54	2771.25	2470.88	0.895	7.107	3.2e-64	7.9e-63	5.1e-83	1.4e-81	0.738	6.893	4.5e-32	6.9e-31	9.8e-36	1.6e-34	-0.369	7.416	1.1e-08	5.6e-08	1.1e-09	5.5e-09	0.542	6.95	3.4e-16	2.1e-15	2.8e-22	1.7e-21	0.231	6.485	1.7e-05	3.4e-05	5.9e-07	1.2e-06	1.086	7.06	1.5e-118	4.3e-117	1.3e-95	2.7e-94
ENSRNOG00000004148	Cdk17	2444.5	5484.58	10028.8	2056.96	-0.839	8.087	2.4e-64	5.8e-63	6.5e-57	1.2e-55	0.255	6.346	2.8e-05	8e-05	1.2e-07	4.1e-07	-1.238	7.22	8.2e-84	3.8e-82	7e-93	3.4e-91	-2.061	7.818	6.5e-213	8.3e-211	2.00000000000187e-312	3.50000000000001e-310	2.352	7.708	0	0	0	0	1.472	7.068	4.3e-118	1.2e-116	7.5e-172	3.3e-170
ENSRNOG00000000024	Hebp1	308.667	511.167	427.583	153.583	0.291	4.051	3.3e-05	9.7e-05	1.5e-05	4e-05	1.012	3.072	3.9e-25	4.5e-24	2.8e-25	2.9e-24	-0.8	3.945	1.5e-20	1.6e-19	1e-20	9.3e-20	-0.494	3.736	2.1e-08	7.9e-08	3e-10	1.1e-09	1.54	3.322	1.7e-80	2.3e-79	1.7e-99	2.2e-98	1.791	3.564	4.6e-117	1.3e-115	2.5e-110	6.3e-109
ENSRNOG00000007733	Arhgef9	8433.5	14169.6	19470.2	7113.62	-0.426	9.205	3.8e-19	3e-18	1.5e-19	9.7e-19	0.251	8.133	8.9e-06	2.7e-05	1.5e-07	4.7e-07	-0.821	8.726	7.5e-41	1.5e-39	3.8e-56	9.5e-55	-1.232	8.977	7.3e-85	2.3e-83	4.1e-136	1.7e-134	1.519	8.839	3.5e-224	1.6e-222	4.8e-249	1.9e-247	1.052	8.562	7.1e-117	2e-115	7.2e-99	1.6e-97
ENSRNOG00000005818	RGD1563349	1110.25	740.917	1212.96	1792.62	-0.68	5.102	2.9e-30	3.4e-29	4.4e-26	3.7e-25	-0.685	5.713	1.4e-28	1.9e-27	3.4e-23	3.2e-22	0.511	5.104	1.3e-08	6.5e-08	8.1e-09	3.6e-08	-0.152	5.388	0.02	0.037	0.034	0.052	-0.496	5.676	2.5e-21	1.1e-20	1.2e-27	5e-27	-1.217	5.475	1.7e-116	4.7e-115	4.6e-79	7.7e-78
ENSRNOG00000022312	Lrsam1	1008.71	474.333	417.792	1232.33	0.212	3.977	0.006	0.013	0.00097	0.002	-0.282	5.34	7.5e-06	2.3e-05	2.1e-06	6.2e-06	1.017	4.78	3.6e-43	7.5e-42	2.3e-41	4e-40	1.246	4.682	4.7e-57	9.1e-56	1.9e-66	3.3e-65	-1.491	4.806	3.3e-134	8e-133	4.6e-215	1.6e-213	-1.323	4.906	1.6e-115	4.5e-114	4.7e-140	1.6e-138
ENSRNOG00000012593	Mmel1	489.667	194.875	164.958	645.167	0.277	2.68	0.0055	0.012	0.015	0.026	-0.391	4.361	6.7e-08	2.5e-07	3.4e-08	1.2e-07	1.254	3.669	2.6e-42	5.3e-41	1.4e-33	2e-32	1.546	3.564	2.3e-61	4.8e-60	3.8e-62	6.2e-61	-1.902	3.786	3.7e-146	1e-144	3.4e-138	6.4e-137	-1.663	3.89	3.4e-115	9.4e-114	2.6e-78	4.4e-77
ENSRNOG00000015997	Ccdc106	495.417	768.125	1306.29	278.333	-0.735	5.188	4.2e-35	5.6e-34	2e-44	2.7e-43	0.836	3.811	9.4e-24	1e-22	1.8e-25	1.9e-24	-0.705	4.566	2e-19	2e-18	5.3e-24	5.6e-23	-1.425	5.026	3.1e-80	9e-79	1.1e-130	4.2e-129	2.295	4.774	1.6e-283	1.1e-281	0	0	1.52	4.218	1e-114	2.9e-113	1.3e-125	3.8e-124
ENSRNOG00000025634	Zfhx2	1000.88	1499.25	2666	653.917	-0.798	6.191	5.1e-28	5.6e-27	1e-38	1.2e-37	0.622	4.905	2.8e-20	2.5e-19	3e-19	2.3e-18	-0.653	5.549	8.4e-20	8.3e-19	2.9e-21	2.7e-20	-1.436	6.05	1.2e-61	2.5e-60	2.2e-93	5.7e-92	2.093	5.841	7.7e-111	1.5e-109	3.2e-259	1.4e-257	1.254	5.258	5.1e-114	1.4e-112	1.9e-106	4.6e-105
ENSRNOG00000005404	Rasgrp1	1128.33	9237.79	14347.7	1708.42	-0.602	8.692	2e-10	9.4e-10	1.6e-14	8e-14	-0.593	5.68	3.6e-05	0.0001	1.9e-06	5.5e-06	-3.107	7.621	5.4e-140	5.3e-138	1.4e-134	1.3e-132	-3.693	8.132	2.5e-140	1.6e-138	3.1e-174	1.8e-172	3.136	8.122	1.8e-119	3.9e-118	2e-236	7.8e-235	2.493	7.612	9.1e-114	2.5e-112	5.6e-166	2.4e-164
ENSRNOG00000033389	Susd2	1633.67	864.708	180.375	2254.12	2.294	4.209	1.1e-94	4.2e-93	1.4e-145	8.4e-144	-0.458	6.134	9.3e-15	6e-14	4.9e-21	4e-20	0.847	5.532	1.5e-36	2.6e-35	1.1e-30	1.4e-29	3.158	5.024	0	0	0	0	-3.582	5.356	0	0	0	0	-1.326	5.773	1.4e-113	3.7e-112	4.8e-85	8.6e-84
ENSRNOG00000011582	Rab3d	428.542	800.958	938.417	297.75	-0.198	4.937	0.00077	0.0019	0.00026	0.00059	0.531	3.72	2e-10	9.2e-10	1.6e-09	6.3e-09	-0.973	4.53	8.2e-35	1.4e-33	1.3e-38	2.1e-37	-1.155	4.628	1.1e-49	1.8e-48	2.9e-62	4.7e-61	1.722	4.413	5.3e-153	1.5e-151	7.7e-185	2.1e-183	1.484	4.288	1.6e-113	4.3e-112	3.9e-118	1.1e-116
ENSRNOG00000003661	Hn1	1599	2255.12	906.208	1054.71	1.347	5.803	4.2e-122	2.2e-120	6.4e-179	5.3e-177	0.606	5.585	4.2e-18	3.3e-17	1e-21	8.7e-21	-0.568	6.172	2.1e-17	1.9e-16	8.1e-20	7.1e-19	0.795	5.494	1.3e-27	1.2e-26	2.6e-35	2.3e-34	-0.153	5.064	0.0037	0.0062	0.00086	0.0014	1.154	5.878	1.8e-113	4.8e-112	8.9e-133	2.8e-131
ENSRNOG00000045892	Cfl2	4123.83	2579.62	2405.75	5506.21	0.133	6.455	0.014	0.027	0.0069	0.013	-0.411	7.442	8.8e-14	5.3e-13	1e-14	5.8e-14	0.604	6.956	1.6e-22	1.8e-21	1.4e-25	1.6e-24	0.753	6.874	4.2e-30	4.3e-29	4.9e-44	5.5e-43	-1.129	7.064	1.7e-118	3.5e-117	6.9e-140	1.3e-138	-1.036	7.147	2.1e-113	5.7e-112	8.2e-101	1.8e-99
ENSRNOG00000014311	Slc7a8	1577.62	2234.04	2532.62	1051.58	-0.147	6.389	0.013	0.025	0.002	0.0041	0.591	5.571	8.6e-14	5.1e-13	8.7e-17	5.6e-16	-0.574	6.156	2.9e-18	2.7e-17	1.4e-15	9.7e-15	-0.707	6.212	6.1e-25	5.2e-24	2.6e-25	1.7e-24	1.332	5.946	8.4e-135	2.1e-133	1.4e-196	4.4e-195	1.145	5.867	2.2e-113	5.8e-112	4.3e-110	1.1e-108
ENSRNOG00000034025	Ptprj	2513.88	4616.46	3319.92	1850.46	0.508	7.127	6.9e-15	4.4e-14	1.4e-17	8.1e-17	0.448	6.302	9.2e-14	5.5e-13	4.4e-16	2.7e-15	-0.949	7.064	8.2e-50	2e-48	6.3e-51	1.4e-49	-0.426	6.717	1.9e-11	9.1e-11	4.6e-11	1.7e-10	0.91	6.472	9.3e-45	7.1e-44	2.2e-63	1.9e-62	1.376	6.846	3.1e-113	8.4e-112	3.2e-148	1.2e-146
ENSRNOG00000004099	R3hdm1	2478.92	4762.21	3748.83	1915.46	0.377	7.227	1.4e-12	7.8e-12	1.4e-12	6.4e-12	0.379	6.311	2.1e-10	9.7e-10	7.6e-17	4.9e-16	-1.014	7.087	8.8e-57	2.5e-55	1.1e-66	3.5e-65	-0.621	6.811	3.9e-21	2.9e-20	3.5e-38	3.5e-37	1.035	6.604	2.2e-92	3.5e-91	2.5e-142	4.9e-141	1.372	6.892	5.3e-113	1.4e-111	9.9e-146	3.5e-144
ENSRNOG00000042446	Ankrd63	6.95833	89.5	444.958	0.5	-2.284	3.242	9.8e-85	3.4e-83	3.4e-106	1.3e-104	3.585	-2.302	2.5e-06	8e-06	1.9e-11	8.4e-11	-3.731	0.888	3.7e-59	1.1e-57	2.8e-73	9.6e-72	-5.998	3.042	7.6e-225	1.1e-222	3e-249	3.4e-247	9.601	2.948	3e-283	2e-281	0	0	7.276	0.689	5.5e-113	1.5e-111	6.9e-138	2.3e-136
ENSRNOG00000052486	Kcna6	5214.75	3174.75	4257.54	6675.08	-0.391	7.028	3.9e-14	2.4e-13	8.4e-15	4.3e-14	-0.35	7.746	2.1e-10	9.5e-10	1.1e-08	3.8e-08	0.643	7.279	3.9e-19	3.8e-18	1.4e-21	1.3e-20	0.268	7.412	5.7e-05	0.00015	2.4e-05	5.8e-05	-0.583	7.536	8.5e-36	5.4e-35	6.5e-43	3.9e-42	-1.015	7.432	9e-113	2.4e-111	1.3e-98	2.8e-97
ENSRNOG00000020935	Capn1	493.25	383.875	292.042	1040.54	0.427	3.581	3e-08	1.2e-07	3.5e-08	1.2e-07	-1.07	4.794	3.5e-50	1e-48	3.1e-30	4e-29	0.29	4.033	0.0042	0.01	0.0095	0.019	0.731	3.827	4.4e-11	2e-10	3.4e-12	1.3e-11	-1.764	4.499	7.1e-166	2.3e-164	2e-200	6.3e-199	-1.379	4.647	2.6e-112	7e-111	3.2e-89	6.2e-88
ENSRNOG00000055204	AABR07034833.1	211.708	123.958	12.0417	467.667	3.386	1.295	8.3e-52	1.6e-50	3.3e-77	8.5e-76	-1.136	3.625	2.4e-40	4.9e-39	4.6e-27	5.2e-26	0.699	2.657	5.8e-08	2.7e-07	4.7e-07	1.8e-06	4.101	2.04	9.7e-96	3.6e-94	3.8e-116	1.3e-114	-5.204	3.037	0	0	0	0	-1.856	3.389	2.8e-112	7.4e-111	7.9e-73	1.2e-71
ENSRNOG00000060098	Ptms	8008.08	12292.5	15421.8	6415.71	-0.295	8.927	2.7e-09	1.2e-08	7.5e-11	3e-10	0.326	8.025	2.2e-05	6.3e-05	1.3e-06	3.8e-06	-0.69	8.57	1.1e-28	1.6e-27	1.9e-23	1.9e-22	-0.97	8.723	1.6e-51	2.9e-50	6.6e-46	7.7e-45	1.33	8.554	5.7e-167	1.9e-165	4.9e-197	1.5e-195	0.996	8.375	7.6e-112	2e-110	9.3e-101	2.1e-99
ENSRNOG00000014775	Nol4	1111.04	1383.92	860.417	448	0.716	5.307	7e-31	8.3e-30	2.3e-33	2.4e-32	1.316	4.819	6.2e-78	3.5e-76	5.5e-65	2.2e-63	-0.389	5.543	2.9e-08	1.4e-07	2.1e-08	9.2e-08	0.342	5.15	7.9e-06	2.4e-05	1.7e-08	5.3e-08	1.01	4.491	8.6e-59	8.5e-58	9.2e-54	6.6e-53	1.686	5.027	2.7e-111	7e-110	6e-120	1.7e-118
ENSRNOG00000014573	Ckmt1b	7963.42	6514.29	5792.79	14454.8	0.201	7.758	0.00012	0.00033	3.1e-05	7.8e-05	-0.854	8.66	1.1e-55	3.7e-54	1.6e-47	3.9e-46	0.218	8.071	0.0001	0.00034	0.00049	0.0012	0.435	7.95	9.7e-12	4.6e-11	1.8e-14	8.2e-14	-1.254	8.418	4.2e-156	1.3e-154	2.5e-162	5.8e-161	-1.092	8.521	1.1e-110	2.8e-109	6.6e-92	1.3e-90
ENSRNOG00000026490	Dnm3	2944.38	1508.75	2250.38	4863.58	-0.544	6.045	4.5e-11	2.2e-10	7e-14	3.4e-13	-0.718	7.139	4.6e-18	3.7e-17	2.3e-17	1.6e-16	0.891	6.363	9.6e-14	7e-13	1.6e-21	1.6e-20	0.363	6.546	0.0016	0.0036	5.7e-05	0.00013	-1.045	6.912	3.4e-50	2.9e-49	1.4e-59	1.1e-58	-1.631	6.799	3.1e-110	8.1e-109	1.9e-125	5.5e-124
ENSRNOG00000017610	Nedd4l	1183.25	2740.96	4808	979.875	-0.778	7.048	3.2e-24	3.1e-23	4.8e-33	5e-32	0.278	5.29	0.00014	0.00037	0.0002	0.00046	-1.284	6.206	5.6e-80	2.5e-78	2.8e-82	1.2e-80	-2.048	6.76	1.7e-94	6e-93	2.2e-165	1.2e-163	2.361	6.646	7.3e-117	1.5e-115	1.4e-231	5.1e-230	1.542	6.049	4e-110	1e-108	1.6e-119	4.4e-118
ENSRNOG00000018992	Dpysl3	1111.54	528.208	294.5	1432.54	0.874	3.862	2.2e-26	2.3e-25	4.1e-21	2.9e-20	-0.361	5.523	8.7e-06	2.6e-05	1.4e-05	3.6e-05	1	4.924	9.1e-18	8.2e-17	2.1e-25	2.4e-24	1.891	4.659	3e-41	4.1e-40	1.4e-68	2.4e-67	-2.215	4.867	4.8e-198	1.9e-196	1.8e-189	5.1e-188	-1.382	5.105	5e-110	1.3e-108	1.3e-104	3.1e-103
ENSRNOG00000015986	Rassf8	1531.75	997.625	623.667	2303.17	0.712	4.84	3.8e-15	2.5e-14	4.5e-20	3e-19	-0.583	6.114	9e-23	9.1e-22	3.8e-29	4.6e-28	0.545	5.553	4e-12	2.6e-11	2.9e-11	1.6e-10	1.272	5.276	1.1e-67	2.5e-66	8.8e-88	2.1e-86	-1.821	5.628	6.6e-237	3.4e-235	0	0	-1.148	5.856	6.3e-110	1.6e-108	2.8e-68	3.9e-67
ENSRNOG00000022402	Luzp1	2132.62	2913.83	1510.92	6367.67	0.98	6.287	2.7e-72	7.7e-71	7.8e-87	2.3e-85	-1.572	7.261	7.5e-142	1.3e-139	1.3e-102	1.1e-100	-0.523	6.56	1.1e-15	9e-15	5.1e-13	3.1e-12	0.472	6.035	7e-08	2.6e-07	2.3e-10	8.3e-10	-2.008	7.051	4.2e-277	2.7e-275	0	0	-1.069	7.345	1.5e-109	4e-108	3.9e-106	9.3e-105
ENSRNOG00000006231	Ptpro	2688.38	1930.92	1330.21	639.792	0.568	5.845	1.2e-22	1.1e-21	2.7e-26	2.3e-25	2.077	5.912	4e-230	1.6e-227	9.88131291682493e-324	1.40018204031409e-320	0.406	6.422	1.4e-11	8.7e-11	7.6e-12	4.3e-11	0.99	6.174	1.7e-47	2.7e-46	5.8e-102	1.7e-100	1.122	5.081	6.7e-83	9.5e-82	5.6e-108	8.2e-107	1.65	5.516	2.9e-109	7.4e-108	2.4e-138	8e-137
ENSRNOG00000052549	Chga	8602.5	5624.88	3614.42	11380.8	0.67	7.347	8.6e-37	1.2e-35	4.8e-40	6e-39	-0.398	8.495	5.7e-14	3.5e-13	1.5e-11	6.8e-11	0.541	8.042	9e-18	8.1e-17	1.9e-17	1.5e-16	1.226	7.776	3.5e-58	6.8e-57	5.7e-86	1.3e-84	-1.589	7.982	4e-238	2e-236	4e-251	1.6e-249	-0.959	8.22	4.3e-109	1.1e-107	2.5e-85	4.5e-84
ENSRNOG00000001516	Rapgef4	2306.08	8997.25	10974	3931.42	-0.254	8.454	1.3e-06	4.5e-06	2.5e-06	7.1e-06	-0.763	6.815	5.8e-31	8.6e-30	1.6e-25	1.7e-24	-2.037	7.739	2.9e-183	4.5e-181	5.6e-145	5.6e-143	-2.275	7.909	1.3e-213	1.6e-211	2.5e-186	1.7e-184	1.547	8.005	4.2e-150	1.2e-148	1.3e-205	4.2e-204	1.252	7.844	5.7e-109	1.4e-107	2.2e-121	6.2e-120
ENSRNOG00000039856	Lrrc73	594.75	841.25	750.333	323.292	0.197	4.81	0.0015	0.0036	0.0033	0.0064	0.885	4.057	1.1e-22	1.1e-21	1.5e-21	1.2e-20	-0.571	4.75	2e-13	1.4e-12	2e-11	1.1e-10	-0.358	4.602	1.6e-05	4.7e-05	1.2e-05	2.9e-05	1.277	4.206	6.3e-59	6.3e-58	1.8e-75	1.8e-74	1.435	4.372	5.3e-109	1.4e-107	9.3e-89	1.8e-87
ENSRNOG00000045743	Etnppl	1776.88	662.167	584.708	1593.46	0.211	4.459	0.0016	0.0038	0.0017	0.0034	0.164	5.929	0.0062	0.013	0.0056	0.01	1.352	5.492	5.9e-79	2.5e-77	1.5e-74	5.5e-73	1.579	5.406	5e-104	2.1e-102	2e-116	6.7e-115	-1.379	5.206	4e-129	9.4e-128	3.6e-159	8.1e-158	-1.209	5.308	9.6e-109	2.4e-107	1.1e-97	2.3e-96
ENSRNOG00000019350	Lyzl4	0.625	228.458	36.5833	12.875	2.672	2.237	2.8e-61	6.6e-60	4.7e-57	8.4e-56	-4.197	-1.676	3.8e-12	2e-11	2.1e-21	1.8e-20	-8.387	2.122	2.9e-168	3.9e-166	3.8e-181	6.1e-179	-5.711	-0.471	5.5e-27	5e-26	1.2e-40	1.3e-39	1.555	-0.158	1.6e-07	3.7e-07	9.8e-12	2.5e-11	4.184	2.099	2.1e-108	5.4e-107	1.4e-135	4.4e-134
ENSRNOG00000005504	Pkp4	11842.5	12600.6	14736.2	24991.1	-0.194	8.908	0.0096	0.02	0.0018	0.0037	-1.072	9.376	4.2e-86	2.9e-84	1.8e-99	1.5e-97	-0.162	8.831	0.018	0.037	0.0032	0.007	-0.339	8.903	2.5e-05	7.1e-05	2.8e-07	8.1e-07	-0.697	9.396	5.2e-46	4.1e-45	1.6e-34	8.1e-34	-0.93	9.364	2e-107	4.9e-106	2.8e-102	6.2e-101
ENSRNOG00000004171	Dnah9	2596.92	5380.08	692.375	1060.92	2.989	6.75	8.5e-141	5.6e-139	9e-228	1.1e-225	1.297	6.047	2.7e-12	1.5e-11	1.8e-33	2.6e-32	-1.123	7.227	1.3e-22	1.5e-21	1.3e-22	1.3e-21	1.882	5.882	3.1e-19	2.1e-18	7.9e-50	1e-48	-0.549	4.901	3.3e-11	9.5e-11	9.9e-12	2.5e-11	2.399	6.846	2.1e-107	5.3e-106	1.5e-265	1.3e-263
ENSRNOG00000016653	Ngef	1980.17	3345.38	23409.2	835.042	-2.775	8.866	0	0	0	0	1.251	5.67	4.8e-86	3.3e-84	9e-95	6.8e-93	-0.829	6.642	5.7e-26	7.3e-25	2.1e-30	2.7e-29	-3.587	8.846	0	0	0	0	4.873	8.721	0	0	0	0	2.059	6.22	2.3e-107	5.7e-106	1.2e-211	7.3e-210
ENSRNOG00000013391	Sorbs2	2183.88	4337.46	6465.92	1592.71	-0.544	7.566	8.8e-27	9.3e-26	5.7e-26	4.8e-25	0.461	6.093	3.5e-14	2.2e-13	2.7e-17	1.8e-16	-1.062	6.936	5.5e-53	1.4e-51	6.5e-55	1.6e-53	-1.59	7.288	3.3e-127	1.9e-125	2e-175	1.2e-173	2.087	7.121	0	0	0	0	1.503	6.722	1.1e-106	2.9e-105	2.6e-159	1e-157
ENSRNOG00000006076	Steap2	1025.62	547.792	247.75	2723.5	1.172	3.823	0.00074	0.0018	3e-07	9.2e-07	-1.402	6.081	4.6e-114	5.5e-112	1.6e-126	2.2e-124	0.834	4.867	8.1e-05	0.00027	7.3e-05	0.00021	2.026	4.518	3.8e-85	1.2e-83	9.6e-73	1.8e-71	-3.395	5.642	0	0	1.09999999999979e-311	6.09999999999998e-310	-2.258	5.836	1.5e-106	3.6e-105	8.1e-28	5.1e-27
ENSRNOG00000011024	Zdhhc20	1342.75	911.583	1128.38	2074.96	-0.276	5.166	2.8e-06	9.4e-06	1.3e-06	3.8e-06	-0.622	5.948	3.8e-25	4.4e-24	7.5e-26	8e-25	0.486	5.387	1.5e-12	1e-11	5.9e-13	3.5e-12	0.226	5.476	0.0022	0.0048	0.00087	0.0017	-0.813	5.765	7.9e-54	7.1e-53	7.1e-57	5.5e-56	-1.129	5.712	8.2e-106	2e-104	2.6e-120	7.2e-119
ENSRNOG00000005670	Art4	50.9583	15.5	30.7917	164.917	-0.956	-0.181	7.1e-05	0.0002	2.2e-06	6.2e-06	-1.69	1.989	1.2e-37	2.3e-36	1.9e-37	3.4e-36	1.644	0.394	2.5e-12	1.7e-11	2.5e-14	1.7e-13	0.703	0.623	0.00049	0.0012	1.7e-05	4.1e-05	-2.359	1.773	2.4e-73	3e-72	2e-88	2.4e-87	-3.355	1.715	1.5e-105	3.6e-104	1.5e-102	3.4e-101
ENSRNOG00000025142	Mex3b	261.458	621.5	332.417	211.833	0.93	4.075	2.3e-37	3.2e-36	5e-38	5.9e-37	0.311	3.106	0.00095	0.0022	0.0029	0.0057	-1.318	4.055	8.9e-52	2.2e-50	2.7e-49	5.8e-48	-0.37	3.428	5.9e-05	0.00016	4.2e-05	9.7e-05	0.718	3.227	3e-19	1.2e-18	4.1e-18	1.3e-17	1.609	3.888	2e-105	5e-104	7.6e-85	1.4e-83
ENSRNOG00000013036	Epha8	370.667	1098.33	1610.12	195.292	-0.52	5.573	4e-11	2e-10	6.2e-12	2.7e-11	0.928	3.364	0.00011	0.0003	4.1e-07	1.3e-06	-1.639	4.791	4.4e-31	6.7e-30	1.7e-21	1.6e-20	-2.144	5.164	5.5e-73	1.4e-71	8.5e-39	8.5e-38	3.109	4.965	1.8e-188	6.7e-187	0	0	2.548	4.527	3.3e-105	8.1e-104	8.7e-180	4e-178
ENSRNOG00000004641	Sstr4	56.625	410.958	115.333	21.5	1.863	3.221	1.6e-35	2.2e-34	1.1e-48	1.7e-47	1.409	0.562	7.6e-12	4e-11	4.5e-14	2.4e-13	-2.928	3.148	6.6e-65	2.2e-63	7.8e-88	3.6e-86	-1.049	1.663	3.9e-13	2e-12	9.2e-12	3.6e-11	2.494	1.256	2.1e-42	1.5e-41	8e-52	5.6e-51	4.317	2.942	3.5e-105	8.5e-104	2.5e-160	1e-158
ENSRNOG00000004026	Atp2b1	3052.38	13581.8	27427	3851.46	-0.981	9.488	2.3e-23	2.2e-22	3.6e-38	4.3e-37	-0.33	6.962	9.8e-06	2.9e-05	1.7e-05	4.4e-05	-2.227	8.297	2.4e-116	1.8e-114	2.7e-137	2.5e-135	-3.192	9.109	1.6e-113	7.4e-112	6.6e-229	6.2e-227	2.898	9.083	1.9e-106	3.5e-105	0	0	1.876	8.28	7.7e-105	1.9e-103	1.1e-193	5.8e-192
ENSRNOG00000001295	S100b	36678.3	32191	40095	62959.5	-0.285	10.31	4.7e-09	2e-08	5.2e-11	2.1e-10	-0.774	10.812	1.3e-46	3.5e-45	1.9e-36	3.2e-35	0.116	10.322	0.02	0.043	0.069	0.11	-0.153	10.432	0.021	0.038	0.012	0.02	-0.586	10.772	1e-39	7.1e-39	7.3e-49	4.8e-48	-0.91	10.704	9.6e-105	2.3e-103	1.2e-97	2.7e-96
ENSRNOG00000021447	Prr7	219.167	471.333	658.875	93.9583	-0.45	4.316	1.1e-09	4.8e-09	8.3e-09	2.9e-08	1.229	2.519	3.3e-14	2.1e-13	9.3e-18	6.4e-17	-1.175	3.702	2.1e-24	2.6e-23	4.5e-20	4e-19	-1.609	3.992	3.1e-68	7.4e-67	1.4e-46	1.6e-45	2.874	3.7	7.5e-225	3.6e-223	4.7e-257	2e-255	2.384	3.332	1.3e-104	3.1e-103	4.2e-122	1.2e-120
ENSRNOG00000019645	Osbp2	894.458	2445.46	3253.79	1196.25	-0.38	6.645	2.3e-13	1.4e-12	1.1e-15	5.7e-15	-0.412	5.241	2.3e-10	1.1e-09	3.9e-12	1.9e-11	-1.522	5.976	1.3e-109	9.2e-108	2.9e-161	3.7e-159	-1.887	6.23	2.1e-160	1.6e-158	1.7e-223	1.6e-221	1.51	6.26	3.4e-150	9.7e-149	8.3e-194	2.5e-192	1.089	6.015	1.6e-104	3.8e-103	2.4e-118	6.4e-117
ENSRNOG00000015476	Ubxn11	497	675	1074.08	225.917	-0.636	4.943	2.6e-24	2.5e-23	8e-25	6.5e-24	1.143	3.714	2.2e-28	3e-27	4e-28	4.6e-27	-0.514	4.457	6.4e-11	3.9e-10	2.1e-08	9e-08	-1.135	4.828	3.9e-50	6.6e-49	1.9e-50	2.5e-49	2.314	4.488	6.5e-263	3.9e-261	2.4e-293	1.2e-291	1.637	4.003	1.6e-104	3.9e-103	7.8e-88	1.5e-86
ENSRNOG00000029450	Adgrb1	6876.25	10742.8	14386.6	5326.42	-0.389	8.785	2.3e-15	1.5e-14	9.7e-14	4.7e-13	0.375	7.784	1.2e-11	6.1e-11	1.4e-11	6.2e-11	-0.716	8.366	6.9e-30	1e-28	9.6e-34	1.4e-32	-1.089	8.584	8.1e-64	1.8e-62	9.8e-82	2.2e-80	1.499	8.408	2.9e-150	8.2e-149	3e-192	8.8e-191	1.07	8.157	2.3e-104	5.5e-103	6.4e-90	1.2e-88
ENSRNOG00000046972	Chrm2	190.833	131.917	96.5417	746.083	0.48	2.032	3.1e-05	9.3e-05	2.4e-06	6.9e-06	-1.961	4.086	3e-61	1.2e-59	1.2e-45	2.9e-44	0.46	2.6	0.0083	0.019	0.0027	0.006	0.956	2.389	2e-06	6.5e-06	2.3e-09	7.6e-09	-2.879	3.839	1.7e-127	3.8e-126	6.3e-216	2.1e-214	-2.44	3.95	4.6e-104	1.1e-102	5.5e-167	2.3e-165
ENSRNOG00000030124	Ptpn11	13514.4	11468.4	16598.5	22554.3	-0.502	8.944	6.8e-18	5e-17	9.5e-21	6.5e-20	-0.733	9.346	4.3e-42	9.5e-41	1.4e-50	3.7e-49	0.164	8.859	0.0023	0.0059	0.0023	0.0052	-0.321	9.083	7.5e-07	2.5e-06	2.6e-08	8.1e-08	-0.377	9.378	2e-18	7.7e-18	1.3e-15	3.8e-15	-0.918	9.22	6.2e-104	1.5e-102	1.4e-102	3.2e-101
ENSRNOG00000003435	Mcf2	271.917	124.958	71.1667	662.333	0.839	1.807	5.5e-11	2.7e-10	9.7e-12	4.2e-11	-1.278	4.082	1.4e-45	3.5e-44	1.6e-43	3.5e-42	1.052	2.893	6.7e-24	8e-23	7.5e-18	5.9e-17	1.907	2.642	2.4e-59	4.8e-58	3.7e-65	6.2e-64	-3.149	3.639	4.5e-155	1.3e-153	2e-253	8.2e-252	-2.353	3.794	5.5e-103	1.3e-101	3.3e-115	8.6e-114
ENSRNOG00000006118	Klf10	243.375	772.125	413.417	192.875	0.933	4.389	2.9e-24	2.8e-23	1.3e-25	1.1e-24	0.341	2.99	0.00062	0.0015	0.0029	0.0057	-1.737	4.261	1.1e-77	4.7e-76	3.3e-68	1.1e-66	-0.789	3.574	9.7e-13	5e-12	6.4e-13	2.6e-12	1.164	3.385	4.3e-23	1.9e-22	2.2e-31	1e-30	2.056	4.103	9.2e-103	2.2e-101	1.5e-115	3.9e-114
ENSRNOG00000005960	RGD1311744	6008.58	787.417	375.667	2285.17	1.099	4.361	1.3e-14	8e-14	1.2e-23	9.5e-23	1.4	7.228	1.5e-60	5.9e-59	3.9e-105	3.6e-103	2.86	6.957	6.9e-157	8e-155	2.4e-194	4.7e-192	3.974	6.834	3.2e-237	5.1e-235	0	0	-2.537	5.486	0	0	3.2e-259	1.4e-257	-1.48	5.75	3.6e-102	8.5e-101	4.6e-71	6.8e-70
ENSRNOG00000007947	Fam13a	604.708	710.583	427.458	1658.21	0.764	4.33	2.1e-29	2.4e-28	1.1e-36	1.3e-35	-1.449	5.354	2.2e-107	2.3e-105	4.9e-134	7.4e-132	-0.306	4.62	7.4e-05	0.00024	3.2e-05	9.7e-05	0.474	4.219	1.3e-08	4.9e-08	2.2e-10	7.9e-10	-1.885	5.14	3.8e-223	1.8e-221	0	0	-1.163	5.378	4.2e-102	9.9e-101	2.2e-126	6.5e-125
ENSRNOG00000058003	Spon1	3725.08	4744.5	1492.04	2457.04	1.7	6.785	1.3e-213	1.6e-211	2.2e-203	2.3e-201	0.606	6.804	8.1e-25	9.2e-24	5.3e-27	5.9e-26	-0.421	7.306	9.6e-11	5.7e-10	2.5e-12	1.4e-11	1.295	6.549	1.3e-81	3.7e-80	2.6e-88	6.3e-87	-0.654	6.068	7.8e-38	5.2e-37	1.8e-35	9.1e-35	1.006	6.998	8.7e-102	2e-100	3.8e-95	7.9e-94
ENSRNOG00000019048	Sod2	5476.33	4224.33	3573.92	8519.42	0.273	7.101	2.5e-07	9.5e-07	3.8e-10	1.5e-09	-0.632	7.981	2.2e-30	3.1e-29	4.1e-39	7.5e-38	0.302	7.493	5e-07	2.2e-06	2e-09	9.6e-09	0.591	7.346	3e-19	2.1e-18	2.7e-29	2.1e-28	-1.187	7.676	4.2e-134	1e-132	2.3e-159	5.2e-158	-0.954	7.804	8.8e-102	2.1e-100	6.9e-116	1.8e-114
ENSRNOG00000009946	Ldlr	2139.88	1403.62	749.875	2995.17	0.935	5.249	6.4e-53	1.3e-51	2.8e-52	4.5e-51	-0.478	6.535	7.5e-16	5.2e-15	2.7e-16	1.7e-15	0.537	6.038	1.3e-17	1.2e-16	2.8e-15	2e-14	1.487	5.697	6.1e-90	2.1e-88	2.1e-105	6.2e-104	-1.929	5.981	2.3e-277	1.5e-275	0	0	-1.036	6.27	2.7e-101	6.4e-100	4.8e-96	1e-94
ENSRNOG00000004221	Lgr5	169.625	76	42.0833	332.917	0.884	1.104	8.1e-09	3.4e-08	1.9e-11	8.1e-11	-0.965	3.193	3.8e-25	4.4e-24	1.9e-21	1.6e-20	1.083	2.212	6.1e-17	5.3e-16	2.4e-18	2e-17	1.982	1.959	1.5e-44	2.3e-43	5.3e-47	6.4e-46	-2.91	2.689	2.2e-168	7.4e-167	1.6e-180	4.4e-179	-2.067	2.864	3.9e-101	9.1e-100	8.6e-105	2e-103
ENSRNOG00000060973	AABR07013843.1	15.4583	122.542	28.3333	8.33333	2.13	1.438	1.4e-46	2.5e-45	5.2e-52	8.4e-51	0.891	-0.996	0.011	0.022	0.0017	0.0034	-3.035	1.396	5.7e-61	1.8e-59	5.2e-66	1.6e-64	-0.886	-0.217	0.00086	0.002	3.6e-05	8.4e-05	1.82	-0.539	1e-11	3e-11	6.5e-16	1.9e-15	3.914	1.223	5e-101	1.2e-99	3.7e-103	8.4e-102
ENSRNOG00000007981	Klhl23	1917.92	2293.08	2094.58	1128.29	0.162	6.271	0.0059	0.013	0.00074	0.0016	0.772	5.784	2.5e-35	4.3e-34	1.3e-59	4.5e-58	-0.329	6.297	1.5e-06	6.3e-06	2.8e-10	1.4e-09	-0.152	6.176	0.019	0.035	0.0025	0.0046	0.96	5.79	6.1e-72	7.4e-71	3e-104	4.2e-103	1.081	5.925	8.6e-101	2e-99	1.4e-104	3.2e-103
ENSRNOG00000061845	Cttnbp2	2192.42	7931.25	15304.8	2692.75	-0.916	8.669	7.5e-77	2.3e-75	3.3e-62	6.4e-61	-0.291	6.463	3.4e-07	1.2e-06	5.2e-07	1.6e-06	-1.927	7.579	1.4e-134	1.3e-132	2.2e-192	4.3e-190	-2.828	8.308	0	0	0	0	2.573	8.284	0	0	0	0	1.616	7.564	1.1e-100	2.5e-99	2.3e-146	8.2e-145
ENSRNOG00000002454	Rnf2	825.458	1302.83	1160.79	582.375	0.196	5.439	0.0019	0.0045	4.9e-05	0.00012	0.509	4.672	1.2e-12	6.4e-12	1.6e-16	1e-15	-0.729	5.318	6.4e-24	7.6e-23	2e-33	2.8e-32	-0.517	5.164	5.4e-13	2.8e-12	7.2e-24	4.7e-23	1.062	4.905	2.4e-71	2.9e-70	4.4e-125	7.4e-124	1.217	5.065	1.1e-100	2.5e-99	1.5e-106	3.5e-105
ENSRNOG00000018232	Srf	923.583	1641.46	2253	774.583	-0.424	6.096	1.3e-14	8.4e-14	2.8e-24	2.2e-23	0.261	4.942	9.5e-05	0.00025	4.3e-05	0.00011	-0.9	5.589	7.6e-38	1.4e-36	3.5e-46	7e-45	-1.308	5.843	1.3e-76	3.4e-75	9.6e-118	3.3e-116	1.605	5.705	9.5e-186	3.5e-184	0	0	1.141	5.424	1.2e-100	2.8e-99	1.9e-132	5.8e-131
ENSRNOG00000017917	Cdhr2	1503.67	923.042	798.5	2041.5	0.241	4.923	0.0047	0.01	0.0029	0.0058	-0.435	6.001	5.7e-13	3.2e-12	7.6e-12	3.5e-11	0.632	5.492	5.1e-20	5.2e-19	6.5e-17	5e-16	0.89	5.372	2.2e-24	1.9e-23	2.1e-25	1.4e-24	-1.29	5.588	4.1e-91	6.4e-90	1.2e-75	1.2e-74	-1.089	5.702	1.3e-100	2.9e-99	4.7e-81	8e-80
ENSRNOG00000028448	Elovl1	1658.62	1271.54	2044.79	2724.88	-0.653	5.864	9.6e-12	5.1e-11	4.8e-20	3.2e-19	-0.71	6.307	2.7e-33	4.3e-32	2.6e-40	5e-39	0.312	5.767	9.9e-07	4.1e-06	6.2e-08	2.6e-07	-0.325	6.06	0.00053	0.0013	7.6e-06	1.9e-05	-0.35	6.343	5.7e-08	1.4e-07	2.2e-07	4.4e-07	-1.042	6.132	1.6e-100	3.6e-99	1.3e-107	3e-106
ENSRNOG00000011951	Plk2	1216.71	4601.88	10118.5	825.458	-1.105	8.01	7.5e-76	2.3e-74	2.1e-56	3.8e-55	0.567	5.207	2.3e-18	1.8e-17	2.6e-19	2e-18	-1.991	6.78	2.6e-69	9.4e-68	1.6e-131	1.4e-129	-3.079	7.682	0	0	0	0	3.682	7.571	0	0	0	0	2.537	6.6	1.7e-100	3.8e-99	3.3e-242	2.4e-240
ENSRNOG00000000274	Phyhipl	5268.92	3140.62	3489.54	6345.29	-0.12	6.865	0.022	0.042	0.011	0.019	-0.262	7.712	1.2e-06	3.9e-06	3.1e-07	9.9e-07	0.674	7.282	2.1e-28	3e-27	1.2e-30	1.6e-29	0.57	7.298	1.1e-18	7.2e-18	1.6e-25	1.1e-24	-0.797	7.381	1.1e-63	1.1e-62	5.7e-89	6.9e-88	-0.957	7.378	1.9e-100	4.3e-99	1.1e-101	2.5e-100
ENSRNOG00000022772	Prickle1	1221.38	3032.5	1522	1454.33	1.026	6.329	1.5e-78	4.8e-77	3.5e-96	1.2e-94	-0.245	5.596	8e-05	0.00022	6e-06	1.7e-05	-1.384	6.323	9.2e-96	5.2e-94	2.4e-109	1.6e-107	-0.342	5.629	1.1e-06	3.5e-06	1.3e-10	4.6e-10	0.132	5.668	0.024	0.036	0.0011	0.0017	1.117	6.316	8.1e-100	1.8e-98	6.7e-101	1.5e-99
ENSRNOG00000018342	Ctif	2916.75	1884.67	1305.25	3898.54	0.561	5.813	4e-23	3.7e-22	2.4e-35	2.6e-34	-0.412	6.943	5.6e-13	3.2e-12	1.6e-12	7.6e-12	0.558	6.476	1.3e-19	1.3e-18	4.2e-19	3.6e-18	1.136	6.244	1.6e-59	3.2e-58	4.1e-81	9e-80	-1.513	6.458	6.9e-193	2.7e-191	1.8e-298	9.2e-297	-0.992	6.664	9.5e-100	2.2e-98	1.2e-104	2.8e-103
ENSRNOG00000002963	C1ql1	471.417	311.042	244.917	993.75	0.376	3.297	1.1e-05	3.3e-05	3e-05	7.6e-05	-1.068	4.728	2.8e-33	4.4e-32	1.3e-26	1.4e-25	0.529	3.867	3.6e-06	1.4e-05	7.5e-06	2.5e-05	0.922	3.695	6.3e-13	3.3e-12	4.7e-16	2.3e-15	-1.959	4.393	3.8e-140	9.7e-139	6.3e-175	1.6e-173	-1.622	4.52	1.3e-99	3e-98	1e-93	2.1e-92
ENSRNOG00000020164	Ifitm10	581.292	264.083	131.042	736.625	1.042	2.809	5.1e-28	5.6e-27	3.7e-31	3.7e-30	-0.335	4.576	1.6e-06	5.3e-06	2e-06	5.9e-06	1.067	3.973	1e-36	1.8e-35	4.3e-36	6.8e-35	2.124	3.684	2.1e-111	9.9e-110	1.1e-132	4.5e-131	-2.425	3.881	1.8e-212	7.8e-211	2.6e-233	9.6e-232	-1.424	4.14	2.3e-99	5.3e-98	6.7e-81	1.2e-79
ENSRNOG00000001128	Tesc	143.792	1515.25	2013.54	468.5	-0.38	5.954	9.5e-13	5.3e-12	1.1e-11	4.8e-11	-1.697	3.475	1.1e-30	1.6e-29	2.7e-42	5.6e-41	-3.468	4.977	5.69999999999175e-313	2.8E-310	3.09999999999999e-310	1.6e-307	-3.832	5.29	0	0	0	0	2.169	5.422	2.4e-219	1.1e-217	1.9e-170	4.6e-169	1.75	5.142	4e-99	9.1e-98	1.2e-88	2.2e-87
ENSRNOG00000015552	Ppil4	1140.46	1618.92	1464.33	757.167	0.175	5.762	0.0041	0.0089	0.00029	0.00066	0.596	5.101	2.5e-18	2e-17	6.4e-22	5.5e-21	-0.578	5.691	3.7e-17	3.2e-16	1.1e-18	8.8e-18	-0.388	5.554	8.3e-09	3.3e-08	8.1e-13	3.3e-12	1.02	5.254	3.1e-72	3.8e-71	1.6e-136	3.1e-135	1.153	5.399	4.6e-99	1e-97	4.4e-95	9.1e-94
ENSRNOG00000005215	Klhl4	599.292	384.042	507.167	979.542	-0.368	3.975	3.2e-07	1.2e-06	1.5e-06	4.5e-06	-0.703	4.836	5e-25	5.7e-24	2.8e-24	2.8e-23	0.569	4.194	7.6e-13	5.2e-12	6.3e-11	3.4e-10	0.217	4.319	0.0056	0.011	0.005	0.0089	-0.886	4.661	4e-50	3.4e-49	2.6e-55	1.9e-54	-1.293	4.585	6.2e-99	1.4e-97	1.5e-85	2.7e-84
ENSRNOG00000037435	Tmem196	1599.96	669.375	477.833	2131.96	0.519	4.341	4.9e-08	2e-07	3.1e-09	1.1e-08	-0.409	6.075	6.5e-06	2e-05	2e-06	5.9e-06	1.184	5.39	3.4e-18	3.1e-17	6.5e-29	8.1e-28	1.718	5.221	3.3e-32	3.6e-31	1.5e-70	2.8e-69	-2.09	5.461	8.4e-167	2.7e-165	7.7e-245	3.1e-243	-1.612	5.617	6.5e-99	1.5e-97	1.2e-97	2.6e-96
ENSRNOG00000016878	Lppr5	668.375	1254	1421.75	569.708	-0.15	5.557	0.0061	0.013	0.0014	0.0029	0.237	4.487	0.0011	0.0026	0.0011	0.0024	-0.98	5.174	1.2e-41	2.5e-40	2e-50	4.4e-49	-1.113	5.239	5.5e-53	9.9e-52	9e-74	1.8e-72	1.387	5.099	1.4e-125	3.2e-124	1e-160	2.4e-159	1.197	5.018	1.4e-98	3.1e-97	3.8e-113	9.5e-112
ENSRNOG00000007302	Fbn1	807.542	1282.04	194.167	473.042	2.755	4.709	1.2e-215	1.4e-213	2.3e-207	2.4e-205	0.777	4.535	3e-20	2.7e-19	1.1e-20	8.7e-20	-0.739	5.292	6.8e-25	8.5e-24	5.4e-21	5e-20	2.031	4.172	2e-78	5.5e-77	5.8e-83	1.3e-81	-1.219	3.512	1.4e-44	1.1e-43	3e-35	1.5e-34	1.495	4.964	1.4e-98	3.1e-97	1.1e-103	2.5e-102
ENSRNOG00000025075	Relt	433.542	137.583	170.625	531.083	-0.274	2.458	0.0091	0.019	0.0046	0.0087	-0.288	4.127	3.3e-05	9.3e-05	0.00073	0.0016	1.579	3.408	9.2e-58	2.7e-56	1.7e-59	4.7e-58	1.319	3.449	3.9e-43	5.6e-42	8.2e-47	9.9e-46	-1.573	3.583	7.9e-79	1e-77	9.8e-79	1e-77	-1.887	3.564	1.4e-98	3.2e-97	2.7e-96	5.6e-95
ENSRNOG00000026293	Jun	2044.62	3255.96	1043.08	1683.88	1.674	6.248	2.6e-198	2.8e-196	4.8e-293	9e-291	0.287	6.075	0.00046	0.0011	0.00016	0.00038	-0.742	6.634	1.2e-28	1.8e-27	1.6e-22	1.6e-21	0.947	5.795	5.7e-23	4.6e-22	1.2e-36	1.2e-35	-0.625	5.535	5.5e-32	3.1e-31	3.4e-36	1.8e-35	1.009	6.454	3.4e-98	7.6e-97	3.7e-78	6e-77
ENSRNOG00000009649	Slitrk5	1228.04	2272.25	1556.62	979.958	0.576	6.076	7.2e-24	6.8e-23	9.4e-28	8.3e-27	0.332	5.32	3.8e-07	1.3e-06	1.8e-09	6.8e-09	-0.96	6.038	2.8e-45	6.1e-44	6e-55	1.5e-53	-0.368	5.65	5.1e-08	1.9e-07	1.6e-11	6.2e-11	0.736	5.443	5e-41	3.6e-40	5.5e-55	4.1e-54	1.271	5.853	4.9e-98	1.1e-96	1.5e-119	4.1e-118
ENSRNOG00000014496	Coro6	1033.17	547.583	739.042	1675.46	-0.398	4.502	2.3e-07	8.5e-07	2.3e-07	7.1e-07	-0.691	5.613	1.6e-26	2e-25	6.3e-25	6.4e-24	0.843	4.873	2.7e-27	3.6e-26	4.5e-22	4.4e-21	0.461	4.996	6.5e-11	3e-10	5.7e-11	2.1e-10	-1.118	5.356	3.5e-70	4.2e-69	1.5e-82	1.6e-81	-1.554	5.285	7.2e-98	1.6e-96	2e-97	4.3e-96
ENSRNOG00000000219	Ano10	1504.5	918.667	708.125	2031.58	0.409	4.843	3.6e-11	1.8e-10	4.7e-14	2.3e-13	-0.428	5.997	3.7e-13	2.1e-12	2.7e-18	1.9e-17	0.638	5.49	1.8e-20	1.9e-19	2.1e-25	2.3e-24	1.062	5.314	4.5e-48	7.3e-47	3e-75	6e-74	-1.455	5.535	2.9e-154	8.5e-153	2.4e-262	1.1e-260	-1.087	5.695	9e-98	2e-96	1.6e-122	4.6e-121
ENSRNOG00000013742	Large	2371.29	5127.67	3493.96	2726.96	0.586	7.247	2.2e-28	2.4e-27	2.3e-27	2e-26	-0.195	6.525	0.00077	0.0018	0.00036	0.00079	-1.185	7.139	1.6e-76	6.6e-75	4.3e-82	1.8e-80	-0.584	6.725	3.8e-19	2.6e-18	4.4e-19	2.4e-18	0.424	6.734	2.2e-16	7.9e-16	7.8e-18	2.5e-17	0.969	7.123	9.3e-98	2.1e-96	5.3e-106	1.3e-104
ENSRNOG00000009412	Lrch1	542.375	229.958	293.75	665.375	-0.32	3.213	0.00013	0.00037	7.3e-05	0.00018	-0.288	4.451	4.7e-05	0.00013	3.8e-05	9.6e-05	1.165	3.842	3.5e-40	6.9e-39	1.1e-41	2e-40	0.859	3.916	3.7e-23	3e-22	3e-26	2.1e-25	-1.112	4.031	1.4e-60	1.4e-59	6.8e-69	6.2e-68	-1.473	3.981	1.8e-97	4e-96	1.6e-98	3.5e-97
ENSRNOG00000021233	Itpa	1205.04	2060.08	2314.75	1008.62	-0.137	6.265	0.0074	0.015	0.0027	0.0053	0.263	5.323	8.7e-05	0.00023	9.7e-06	2.6e-05	-0.845	5.936	3.2e-35	5.4e-34	9.7e-43	1.8e-41	-0.966	5.99	1.1e-44	1.6e-43	4.8e-68	8.5e-67	1.264	5.837	1.9e-120	4.1e-119	1.6e-214	5.3e-213	1.087	5.768	2.7e-97	6e-96	1.2e-105	2.7e-104
ENSRNOG00000003980	Ttc1	1915.33	1601.62	1489.38	3350.08	0.139	5.766	0.0086	0.018	0.0042	0.008	-0.801	6.571	9.4e-44	2.2e-42	3.4e-56	1.1e-54	0.185	6.032	0.0053	0.013	0.00059	0.0015	0.339	5.937	9.3e-07	3.1e-06	2.4e-11	9.2e-11	-1.105	6.357	1e-106	1.9e-105	2e-135	3.7e-134	-1.006	6.441	2.8e-97	6.2e-96	6.9e-96	1.4e-94
ENSRNOG00000023803	Cmya5	32.9167	307.583	440.333	64.0417	-0.486	3.723	1.6e-08	6.7e-08	9.8e-08	3.2e-07	-0.958	0.863	9.7e-08	3.6e-07	1.6e-08	5.5e-08	-3.297	2.692	7.6e-144	7.8e-142	3.3e-114	2.3e-112	-3.769	3.106	8e-164	6.3e-162	6.4e-165	3.5e-163	2.845	3.122	2e-123	4.5e-122	1.9e-148	3.9e-147	2.318	2.725	4e-97	8.8e-96	1.5e-83	2.7e-82
ENSRNOG00000015719	Egr4	52.0833	286.042	593.792	13.1667	-1.02	3.956	2.3e-09	1e-08	6.2e-16	3.4e-15	1.985	0.329	4.6e-17	3.4e-16	7.4e-18	5.1e-17	-2.523	2.682	1.3e-45	2.8e-44	8e-54	1.9e-52	-3.527	3.553	1.6e-45	2.4e-44	1.5e-101	4.4e-100	5.554	3.395	3.8e-80	5.1e-79	2.5e-211	8.1e-210	4.493	2.415	6.1e-97	1.3e-95	1.6e-144	5.4e-143
ENSRNOG00000015425	Ssx2ip	1774.33	2855.25	1974.46	1450.79	0.563	6.411	2.8e-24	2.7e-23	4.1e-32	4.2e-31	0.296	5.865	3e-06	9.4e-06	1.3e-09	4.9e-09	-0.758	6.439	2.1e-30	3.2e-29	3.5e-40	6e-39	-0.18	6.078	0.0053	0.011	0.00059	0.0012	0.511	5.874	9e-22	3.9e-21	3.3e-36	1.7e-35	1.033	6.256	6.1e-97	1.3e-95	3.6e-108	8.7e-107
ENSRNOG00000007091	Ly6e	2338.54	3453.54	1146	1773	1.623	6.345	3.3e-173	3e-171	1.1e-154	6.9e-153	0.404	6.215	1.3e-10	6e-10	1.4e-14	8e-14	-0.635	6.76	1.2e-22	1.3e-21	1.8e-28	2.2e-27	1.004	5.968	1e-47	1.7e-46	3.8e-56	5.5e-55	-0.565	5.633	3.5e-25	1.7e-24	4.8e-23	1.8e-22	1.018	6.536	1.7e-96	3.6e-95	2e-85	3.6e-84
ENSRNOG00000004084	Fam84a	1722.79	2780.54	2287.83	1279.38	0.313	6.479	2.9e-08	1.2e-07	1.2e-10	4.6e-10	0.436	5.762	5e-08	1.9e-07	6.8e-10	2.7e-09	-0.763	6.399	1.4e-30	2e-29	1.5e-29	2e-28	-0.434	6.176	5.4e-11	2.5e-10	5.7e-12	2.2e-11	0.906	5.936	7.3e-67	8.2e-66	3.8e-68	3.4e-67	1.178	6.172	4.1e-96	9e-95	2.5e-92	4.9e-91
ENSRNOG00000027520	Pls3	4404.54	3549.96	2064.46	7106.29	0.814	6.63	1.2e-52	2.4e-51	3.9e-47	5.6e-46	-0.684	7.699	4.7e-34	7.9e-33	6e-27	6.7e-26	0.239	7.207	3.4e-05	0.00012	0.00022	0.0006	1.069	6.859	1.4e-45	2.2e-44	1.8e-50	2.3e-49	-1.718	7.272	7.6e-206	3.2e-204	4.7e-204	1.5e-202	-0.944	7.546	4.5e-96	9.7e-95	5.2e-88	9.7e-87
ENSRNOG00000008098	Lrrc4	1305.92	2857.83	2263.08	1466.79	0.367	6.495	4.7e-11	2.4e-10	6.3e-15	3.3e-14	-0.162	5.647	0.0055	0.011	0.0023	0.0045	-1.202	6.29	1.5e-73	5.7e-72	6.7e-102	3.9e-100	-0.819	6.009	3.8e-34	4.3e-33	1.7e-56	2.4e-55	0.693	5.999	4.3e-40	3e-39	1.1e-59	8.5e-59	1.02	6.262	1.4e-95	2.9e-94	4.3e-93	8.7e-92
ENSRNOG00000006645	Ryr3	2235.79	3708.17	8523.88	1578.96	-1.169	7.743	3e-28	3.3e-27	2.2e-58	4.1e-57	0.507	6.107	0.0063	0.013	1.4e-05	3.6e-05	-0.802	6.8	1.1e-11	6.9e-11	5.3e-12	3e-11	-1.955	7.604	5.5e-46	8.6e-45	2.9e-54	4e-53	2.498	7.45	2.6e-78	3.5e-77	5e-217	1.7e-215	1.289	6.554	1.8e-95	3.9e-94	6.6e-91	1.3e-89
ENSRNOG00000042246	Tmem215	329.708	483.708	25.75	80.8333	4.261	3.174	4.2e-161	3.3e-159	5.4e-109	2.2e-107	2.033	2.902	1.7e-08	6.6e-08	6.6e-26	7.1e-25	-0.626	3.932	0.0015	0.0039	0.00023	0.00062	3.648	2.692	3.9e-16	2.4e-15	5.9e-38	5.8e-37	-1.583	0.923	3e-20	1.2e-19	1e-12	2.7e-12	2.635	3.327	1.8e-95	4e-94	7.9e-131	2.4e-129
ENSRNOG00000001453	Baz1b	5486.12	7435.17	8281.33	4072.71	-0.123	8.109	0.015	0.029	0.004	0.0078	0.436	7.432	2.5e-14	1.6e-13	2.6e-19	1.9e-18	-0.511	7.916	1.6e-16	1.4e-15	1.7e-24	1.8e-23	-0.618	7.955	2.8e-22	2.2e-21	3.3e-36	3e-35	1.09	7.73	3.9e-111	7.7e-110	4.4e-138	8.2e-137	0.926	7.674	3e-95	6.4e-94	7e-101	1.6e-99
ENSRNOG00000019915	Xrcc1	1526.54	2171.25	2441.75	986.833	-0.137	6.342	0.017	0.034	0.015	0.026	0.636	5.506	1.2e-23	1.3e-22	4e-24	3.9e-23	-0.579	6.113	1.8e-17	1.6e-16	1.3e-19	1.2e-18	-0.7	6.162	1.1e-23	9.4e-23	6.8e-31	5.4e-30	1.371	5.882	7.1e-114	1.4e-112	1.5e-152	3.3e-151	1.195	5.81	3.8e-95	8.1e-94	3.9e-95	8e-94
ENSRNOG00000033059	Galnt6	764.292	653.292	1117.42	1487	-0.742	4.96	5.4e-26	5.5e-25	2.3e-30	2.2e-29	-0.953	5.347	1.2e-48	3.2e-47	1.7e-47	4.2e-46	0.155	4.723	0.016	0.034	0.051	0.084	-0.57	5.086	1.1e-12	5.6e-12	1.4e-14	6.4e-14	-0.348	5.471	9.9e-12	2.9e-11	1.9e-10	4.6e-10	-1.131	5.233	4.1e-95	8.8e-94	1.2e-97	2.6e-96
ENSRNOG00000032042	RGD1560108	1102.62	1367.92	971.042	640.667	0.527	5.366	2.4e-19	1.9e-18	2.9e-24	2.2e-23	0.79	4.98	8.9e-32	1.4e-30	8.5e-30	1.1e-28	-0.382	5.529	1.5e-07	6.8e-07	8.6e-09	3.9e-08	0.16	5.224	0.018	0.033	0.015	0.025	0.665	4.788	7.8e-28	4.1e-27	4.7e-37	2.5e-36	1.152	5.157	1.2e-94	2.6e-93	3e-109	7.3e-108
ENSRNOG00000006368	Lrrn3	2273.12	2900.79	1355.5	1298.25	1.128	6.231	3.1e-91	1.1e-89	3.7e-104	1.4e-102	0.814	6.013	4.4e-40	9.2e-39	9.7e-45	2.2e-43	-0.424	6.595	1e-10	6.2e-10	6.3e-13	3.8e-12	0.72	6.028	4.4e-25	3.8e-24	1.6e-38	1.6e-37	0.13	5.502	0.025	0.038	0.018	0.025	1.218	6.221	1.4e-94	3e-93	1.1e-97	2.4e-96
ENSRNOG00000046667	Fosb	271.625	348.417	720.583	77.4167	-1.015	4.235	1.8e-27	1.9e-26	5.6e-34	6e-33	1.813	2.677	5.2e-19	4.3e-18	7.1e-21	5.8e-20	-0.429	3.542	0.0011	0.0029	0.00091	0.0022	-1.429	4.168	2.1e-32	2.3e-31	1.9e-32	1.6e-31	3.284	3.788	1.8e-131	4.2e-130	2.4e-109	3.5e-108	2.227	2.924	1.5e-94	3.1e-93	4.4e-46	4.3e-45
ENSRNOG00000013535	Cdh6	260.417	202.833	490.792	596.208	-1.242	3.614	5.7e-27	6e-26	2.5e-40	3.1e-39	-1.19	3.957	8.6e-48	2.3e-46	2.3e-26	2.5e-25	0.286	3.117	0.02	0.042	0.023	0.042	-0.94	3.767	7.1e-14	3.8e-13	2.9e-14	1.3e-13	-0.213	4.216	0.0091	0.015	0.0075	0.011	-1.498	3.818	5.7e-94	1.2e-92	1.2e-86	2.3e-85
ENSRNOG00000042414	Nat14	686.958	918.208	1031.42	395.667	-0.136	5.101	0.021	0.04	0.02	0.034	0.802	4.294	2.9e-26	3.5e-25	1.3e-28	1.6e-27	-0.49	4.909	6.2e-11	3.8e-10	1.3e-12	7.8e-12	-0.61	4.956	1.7e-16	1e-15	3.5e-22	2.2e-21	1.447	4.618	1.1e-117	2.4e-116	2.1e-149	4.4e-148	1.271	4.545	9.5e-94	2e-92	7.2e-91	1.4e-89
ENSRNOG00000018181	Stk25	5362.96	7220.62	6587.17	3905.29	0.165	7.924	0.0014	0.0034	0.00037	0.00083	0.464	7.387	3.5e-16	2.5e-15	1.1e-23	1e-22	-0.501	7.878	2.1e-15	1.7e-14	9.4e-19	7.8e-18	-0.321	7.75	6.3e-07	2.1e-06	3.4e-12	1.4e-11	0.82	7.492	8.6e-63	9e-62	1.5e-117	2.4e-116	0.944	7.625	9.4e-94	2e-92	2e-85	3.5e-84
ENSRNOG00000016265	Acsl5	1129.92	2649.54	967.583	1358.79	1.484	5.998	5e-149	3.5e-147	3.8e-156	2.5e-154	-0.26	5.492	2.2e-05	6.3e-05	8.9e-07	2.7e-06	-1.302	6.152	1.7e-83	8e-82	1.5e-112	1e-110	0.198	5.24	0.0099	0.019	0.0026	0.0049	-0.422	5.308	1.1e-14	3.5e-14	3.4e-17	1.1e-16	1.02	6.153	1.6e-93	3.4e-92	3e-115	7.9e-114
ENSRNOG00000014791	Peg3	73862.7	22602.1	18739.2	47339.8	0.303	9.507	2.4e-07	9.1e-07	4.8e-08	1.6e-07	0.647	11.096	3.8e-27	4.8e-26	4.7e-29	5.7e-28	1.636	10.791	6e-114	4.4e-112	1.1e-130	9.2e-129	1.954	10.695	3.7e-150	2.5e-148	2.8e-229	2.6e-227	-1.271	10.124	5e-167	1.7e-165	2.8e-172	7.1e-171	-1.009	10.259	1.8e-93	3.7e-92	2.5e-76	4e-75
ENSRNOG00000011882	Gab2	525.75	360.958	447.542	909.625	-0.278	3.834	0.00027	0.00071	0.00059	0.0013	-0.785	4.699	5e-30	7e-29	1.2e-26	1.3e-25	0.47	4.046	8.1e-09	4.1e-08	6.4e-07	2.4e-06	0.209	4.135	0.01	0.02	0.017	0.028	-0.961	4.529	1.9e-56	1.8e-55	1.8e-61	1.5e-60	-1.278	4.483	1.9e-93	4.1e-92	7.4e-90	1.4e-88
ENSRNOG00000018747	Elmo2	1677.71	2647.04	2049.88	1365.38	0.402	6.37	3.2e-14	2e-13	1.8e-20	1.2e-19	0.303	5.782	1.5e-06	5.1e-06	2.3e-08	8e-08	-0.729	6.34	1.7e-28	2.4e-27	1.1e-37	1.9e-36	-0.312	6.07	7.4e-06	2.2e-05	3.6e-09	1.2e-08	0.65	5.871	6.1e-33	3.6e-32	9.4e-55	6.9e-54	1.012	6.154	2.9e-93	6.1e-92	5.4e-114	1.4e-112
ENSRNOG00000007367	2004-09-01	8137.08	7136.04	10716.4	13643.9	-0.555	8.291	2.9e-09	1.3e-08	1.1e-15	5.7e-15	-0.74	8.619	3.7e-41	8e-40	1.8e-44	4e-43	0.117	8.149	0.017	0.036	0.049	0.082	-0.421	8.408	1.5e-05	4.4e-05	8.9e-09	2.9e-08	-0.283	8.695	1.9e-06	4.2e-06	4.7e-06	8.9e-06	-0.878	8.509	4.4e-93	9.1e-92	2e-80	3.4e-79
ENSRNOG00000049361	Gas7	1039.17	4585.96	5515.17	524.167	-0.233	7.471	0.019	0.037	0.0069	0.013	0.994	4.822	1.3e-08	5.2e-08	6.8e-08	2.3e-07	-2.215	6.733	6.9e-61	2.1e-59	5.9e-135	5.3e-133	-2.433	6.891	6.1e-82	1.8e-80	6e-184	3.9e-182	3.461	6.712	2.5e-122	5.6e-121	1.3e-70	1.2e-69	3.187	6.515	5.5e-93	1.2e-91	8.9e-60	1.1e-58
ENSRNOG00000027204	Map6	2726.42	1720.71	1515.25	3508.5	0.216	5.832	0.00013	0.00036	1.3e-05	3.5e-05	-0.358	6.815	2.7e-10	1.3e-09	4.1e-11	1.8e-10	0.592	6.365	7.6e-21	8e-20	1.2e-23	1.3e-22	0.823	6.252	4e-34	4.6e-33	6.3e-50	8e-49	-1.145	6.41	4.9e-114	9.9e-113	2.1e-133	3.8e-132	-0.97	6.52	6.5e-93	1.3e-91	6.8e-80	1.1e-78
ENSRNOG00000001392	Lhx5	192.875	10.9583	0.375	133.208	4.461	-1.915	3.9e-09	1.7e-08	6.6e-14	3.2e-13	0.542	2.575	5.4e-07	1.9e-06	1.3e-06	3.8e-06	4.07	1.948	6.9e-119	5.5e-117	4.6e-88	2.1e-86	8.568	1.836	6.6e-193	7e-191	9.1e-193	6.3e-191	-7.995	1.242	2.6e-163	8.4e-162	1.2e-196	3.8e-195	-3.554	1.4	1.4e-92	2.9e-91	4.8e-89	9.1e-88
ENSRNOG00000026163	Cpt1c	2157.33	2704.5	2394.79	1392.96	0.208	6.488	0.0001	0.00029	2.9e-06	8.1e-06	0.637	6.004	5.3e-25	6.1e-24	1.2e-37	2.2e-36	-0.398	6.505	3.2e-09	1.7e-08	1.6e-14	1.1e-13	-0.174	6.358	0.012	0.024	0.00034	0.0007	0.846	6.022	3.6e-56	3.4e-55	6.5e-87	7.6e-86	1.014	6.185	1.7e-92	3.6e-91	4.9e-110	1.2e-108
ENSRNOG00000031126	Tecta	239.792	171.458	95.9167	518.458	0.87	2.249	1.6e-11	8.2e-11	3.8e-13	1.8e-12	-1.107	3.782	1.4e-41	3.1e-40	5.1e-29	6.1e-28	0.412	2.946	0.00016	0.00051	0.0014	0.0032	1.298	2.61	1.1e-28	1.1e-27	8.7e-26	6.1e-25	-2.372	3.391	2.2e-177	7.8e-176	4e-176	1e-174	-1.543	3.609	3.7e-92	7.6e-91	9.6e-61	1.2e-59
ENSRNOG00000007726	Mcam	1869.29	1423.46	2442.88	2920.75	-0.747	6.085	1.6e-16	1.1e-15	1.1e-27	9.5e-27	-0.637	6.435	2.2e-19	1.9e-18	1.3e-17	8.8e-17	0.322	5.935	3.3e-05	0.00012	6e-05	0.00017	-0.409	6.28	0.0002	0.00052	1.4e-06	3.7e-06	-0.193	6.513	0.0014	0.0025	0.0021	0.0033	-0.98	6.252	3.7e-92	7.6e-91	1.1e-76	1.7e-75
ENSRNOG00000019138	Clec11a	241.792	648.333	145.042	205.958	2.189	3.813	1.3e-111	6.1e-110	7.9e-98	2.8e-96	0.237	3.027	0.02	0.038	0.022	0.036	-1.495	4.069	2.9e-68	1e-66	9.6e-59	2.5e-57	0.71	2.814	8e-11	3.6e-10	3.8e-09	1.2e-08	-0.438	2.6	4.7e-05	9.3e-05	0.00014	0.00025	1.711	3.926	1.6e-91	3.3e-90	1e-83	1.8e-82
ENSRNOG00000022199	Zmynd12	155.5	215.667	331.5	43.4167	-0.589	3.276	4e-13	2.3e-12	5.7e-11	2.3e-10	1.843	1.867	5e-21	4.7e-20	3.1e-29	3.7e-28	-0.545	2.805	4.4e-06	1.7e-05	4.4e-05	0.00013	-1.118	3.144	7.5e-29	7.3e-28	9.6e-20	5.4e-19	2.995	2.696	3.7e-164	1.2e-162	1.6e-150	3.4e-149	2.366	2.205	8.8e-91	1.8e-89	4.4e-78	7.3e-77
ENSRNOG00000020229	Homer3	275.042	1150	351.417	463.292	1.741	4.731	9.8e-153	7.3e-151	3.3e-153	2.1e-151	-0.746	3.744	2.1e-09	9e-09	1.9e-09	7.1e-09	-2.135	4.752	2.7e-157	3.2e-155	1.4e-102	8.4e-101	-0.378	3.504	0.00016	0.00042	0.00076	0.0015	-0.333	3.801	0.00069	0.0013	0.00031	0.00052	1.368	4.842	1.2e-90	2.5e-89	2e-62	2.6e-61
ENSRNOG00000018485	Gpr155	1059.71	2869.71	3262.17	1506.62	-0.153	6.752	0.0074	0.015	0.0078	0.014	-0.502	5.536	4.6e-16	3.2e-15	4.9e-23	4.5e-22	-1.51	6.21	1.3e-112	9e-111	1.2e-175	1.8e-173	-1.647	6.288	2.9e-86	9.2e-85	1.5e-146	6.9e-145	1.18	6.357	3.4e-56	3.2e-55	2.3e-99	3e-98	0.987	6.279	2.2e-90	4.6e-89	1.8e-94	3.6e-93
ENSRNOG00000007440	Dzank1	1537.79	969.5	659.292	2776.12	0.588	4.845	1.2e-12	6.9e-12	4.8e-14	2.4e-13	-0.846	6.284	1.7e-16	1.2e-15	1.3e-14	7.4e-14	0.592	5.539	9.8e-05	0.00032	4.3e-07	1.6e-06	1.197	5.303	2.6e-11	1.2e-10	2.7e-23	1.7e-22	-2.006	5.857	2e-139	5.1e-138	4.1e-183	1.1e-181	-1.46	6.035	3.2e-90	6.4e-89	7.8e-113	2e-111
ENSRNOG00000011856	Ankrd29	185.25	146.875	54.7917	465.167	1.45	1.849	4.2e-31	4.9e-30	3.1e-35	3.4e-34	-1.325	3.562	7.1e-54	2.3e-52	9.2e-36	1.5e-34	0.261	2.641	0.022	0.046	0.035	0.061	1.728	2.131	2.8e-36	3.3e-35	3.9e-35	3.6e-34	-3.018	3.153	7.3e-227	3.5e-225	7.7e-224	2.8e-222	-1.609	3.437	5.9e-90	1.2e-88	1.4e-82	2.4e-81
ENSRNOG00000042929	LOC100361087	336.792	1104.92	730	403.042	0.63	5.016	1.2e-16	8.1e-16	4.4e-18	2.7e-17	-0.253	3.747	0.0088	0.017	0.028	0.046	-1.787	4.766	6.1e-86	2.9e-84	1.1e-62	3e-61	-1.14	4.271	7.3e-27	6.7e-26	6.3e-26	4.4e-25	0.923	4.282	3.7e-27	1.9e-26	9.7e-37	5.1e-36	1.512	4.745	1.2e-89	2.4e-88	5.1e-97	1.1e-95
ENSRNOG00000008937	Csrp1	9913.21	8488.21	12298.8	16027.4	-0.503	8.511	1.6e-11	8.5e-11	2.8e-17	1.7e-16	-0.687	8.871	8.7e-36	1.5e-34	8.6e-30	1.1e-28	0.152	8.418	0.0034	0.0085	0.014	0.027	-0.335	8.644	0.00016	0.0004	5e-06	1.3e-05	-0.317	8.912	1.1e-09	3e-09	1.9e-08	4.2e-08	-0.859	8.748	2e-89	4.1e-88	2.1e-102	4.8e-101
ENSRNOG00000009826	Bche	479.292	256.083	394.083	686.833	-0.591	3.522	2.4e-13	1.4e-12	9.7e-12	4.2e-11	-0.514	4.401	9e-13	5e-12	3.6e-11	1.6e-10	0.833	3.775	7.2e-22	7.9e-21	3e-20	2.7e-19	0.258	3.979	0.0028	0.0061	0.0038	0.0069	-0.736	4.204	6.7e-28	3.5e-27	3.3e-24	1.3e-23	-1.368	4.055	2.2e-89	4.4e-88	2.7e-77	4.4e-76
ENSRNOG00000059406	Ier5	413.333	993.875	795.542	310.542	0.354	4.98	5.8e-05	0.00017	1.7e-05	4.4e-05	0.419	3.716	4e-07	1.4e-06	5.6e-06	1.6e-05	-1.337	4.728	1e-54	2.8e-53	5e-51	1.1e-49	-0.969	4.451	1.1e-21	8.3e-21	2.4e-26	1.7e-25	1.424	4.252	1.3e-40	9.4e-40	3.2e-71	3.1e-70	1.737	4.538	5.4e-89	1.1e-87	1.1e-115	2.8e-114
ENSRNOG00000004757	Tmem158	189.042	254	719.542	38.9167	-1.468	4.1	1.6e-27	1.8e-26	1.2e-46	1.7e-45	2.281	2.07	6.6e-21	6.2e-20	1.5e-31	2e-30	-0.497	3.061	0.00084	0.0024	0.001	0.0024	-1.951	4.043	8.3e-36	9.9e-35	5.3e-43	5.8e-42	4.272	3.715	8e-110	1.5e-108	8.7e-218	3e-216	2.761	2.386	7.6e-89	1.5e-87	7.3e-84	1.3e-82
ENSRNOG00000001199	Pop5	503.583	891.125	1038.92	390.292	-0.19	5.086	0.0013	0.0032	0.00012	0.00029	0.375	4.019	1.1e-06	3.8e-06	7.7e-06	2.1e-05	-0.893	4.711	2.7e-30	4.1e-29	7e-32	9.7e-31	-1.066	4.801	2.8e-43	4e-42	5.5e-63	8.9e-62	1.477	4.62	7.1e-122	1.6e-120	1.9e-200	6e-199	1.247	4.509	9.1e-89	1.8e-87	6e-87	1.1e-85
ENSRNOG00000033741	Ankrd34a	1115.04	1706.88	1891.67	849.708	-0.117	5.984	0.02	0.038	0.032	0.052	0.398	5.152	2.4e-09	1e-08	1.7e-10	7.1e-10	-0.686	5.724	4.2e-23	4.9e-22	3.7e-27	4.4e-26	-0.787	5.762	4.5e-30	4.5e-29	3.6e-36	3.4e-35	1.221	5.559	4.9e-85	7.1e-84	1.1e-115	1.8e-114	1.063	5.504	8.9e-89	1.8e-87	2.4e-81	4.1e-80
ENSRNOG00000015538	Abcd2	853.375	992.25	1691.17	2078.21	-0.739	5.558	1.8e-38	2.5e-37	4.1e-47	5.9e-46	-1.278	5.727	7.8e-91	6.2e-89	1.9e-76	1e-74	-0.289	5.108	0.0002	0.00062	0.00039	0.001	-1.011	5.523	1.1e-45	1.7e-44	1.4e-44	1.6e-43	-0.231	6.005	3e-06	6.6e-06	5.6e-08	1.2e-07	-1.011	5.752	1.2e-87	2.4e-86	1.1e-95	2.2e-94
ENSRNOG00000003873	Cpd	1551.5	2811.62	2048.12	5450.29	0.489	6.42	1.1e-18	8.5e-18	6.7e-20	4.4e-19	-1.807	6.981	5.3e-169	1.2e-166	6.9e-81	4.1e-79	-0.931	6.355	4.1e-27	5.4e-26	4e-22	3.9e-21	-0.425	6.02	9.3e-06	2.8e-05	1.1e-05	2.7e-05	-1.345	6.985	1.3e-161	4.2e-160	5.2e-161	1.2e-159	-0.898	7.179	1.8e-87	3.5e-86	9.7e-74	1.5e-72
ENSRNOG00000009514	Mme	217.667	86.7917	1190.21	330.292	-3.745	4.485	3.4e-132	2e-130	4.9e-292	9.1e-290	-0.595	3.316	1.1e-06	3.7e-06	4.9e-05	0.00012	1.254	2.514	9e-09	4.6e-08	2.2e-13	1.3e-12	-2.475	4.674	4.4e-71	1.1e-69	8.7e-72	1.6e-70	1.916	4.714	1.1e-58	1.1e-57	2.3e-131	4.2e-130	-1.87	2.891	2.5e-87	4.9e-86	1.5e-74	2.3e-73
ENSRNOG00000010888	Ankrd33b	11	398.375	308.875	19	0.4	3.645	0.0068	0.014	0.0012	0.0025	-0.778	-0.719	0.011	0.021	0.007	0.013	-5.25	2.961	7.8e-100	4.7e-98	9e-150	9.8e-148	-4.835	2.546	7.5e-84	2.3e-82	3.4e-128	1.3e-126	4.081	2.506	1.6e-71	1.9e-70	2.6e-128	4.5e-127	4.44	2.893	2.9e-87	5.8e-86	1.6e-145	5.5e-144
ENSRNOG00000023226	S100a10	422.125	266.875	77.1667	917.125	1.821	2.616	1.3e-36	1.8e-35	1.2e-48	1.8e-47	-1.115	4.599	1.7e-35	3e-34	1.9e-26	2.1e-25	0.589	3.682	8.5e-05	0.00028	6.9e-06	2.3e-05	2.423	3.172	1.5e-39	2e-38	5.4e-66	9.2e-65	-3.504	4.074	1.4e-264	8.7e-263	0	0	-1.722	4.38	5.6e-87	1.1e-85	8.7e-78	1.4e-76
ENSRNOG00000005678	Lamb1	612.917	1247.29	901	348	0.501	5.243	1.8e-12	9.8e-12	2.4e-14	1.2e-13	0.822	4.122	6.3e-13	3.6e-12	8.8e-14	4.7e-13	-1.098	5.128	7.9e-35	1.3e-33	3.9e-32	5.5e-31	-0.582	4.773	3.3e-15	1.9e-14	1.7e-12	6.9e-12	1.438	4.427	1.1e-90	1.6e-89	1e-70	9.4e-70	1.898	4.828	5.7e-87	1.1e-85	2.2e-95	4.6e-94
ENSRNOG00000014863	Reck	1093.25	1531.71	1359.5	697.542	0.206	5.67	0.00012	0.00033	0.00012	0.00028	0.654	5.018	6.6e-22	6.5e-21	8.6e-20	6.6e-19	-0.558	5.618	7.9e-16	6.4e-15	4.6e-18	3.7e-17	-0.337	5.467	4.3e-06	1.3e-05	8.1e-10	2.8e-09	1.026	5.143	1.6e-68	1.8e-67	4e-69	3.7e-68	1.191	5.308	6.7e-87	1.3e-85	5.2e-70	7.6e-69
ENSRNOG00000005278	Trhde	631.208	1084.58	153.5	502.708	2.851	4.455	0	0	5.5e-172	4.3e-170	0.333	4.36	0.0016	0.0036	0.00047	0.001	-0.854	5.009	1.8e-29	2.6e-28	6e-20	5.4e-19	2.014	3.822	3.4e-38	4.3e-37	1.1e-48	1.4e-47	-1.645	3.486	1.4e-98	2.4e-97	7.8e-55	5.7e-54	1.165	4.817	1e-86	2e-85	1.6e-91	3.1e-90
ENSRNOG00000023603	Amer3	288.75	597.208	235.75	197.333	1.369	3.881	1.4e-72	3.9e-71	1.7e-67	3.8e-66	0.555	3.144	3.3e-06	1e-05	1.6e-05	4.2e-05	-1.121	4.059	4.7e-39	8.9e-38	2.5e-29	3.2e-28	0.267	3.249	0.01	0.02	0.013	0.022	0.323	2.9	0.0023	0.004	0.0028	0.0042	1.654	3.82	3.8e-86	7.3e-85	6.7e-62	8.5e-61
ENSRNOG00000002361	Prkg2	455.458	214.917	323	601.292	-0.556	3.252	3.2e-11	1.6e-10	8.3e-10	3.1e-09	-0.393	4.259	2.9e-07	1e-06	4.4e-06	1.2e-05	1.012	3.642	2.3e-29	3.2e-28	6.9e-23	6.9e-22	0.471	3.815	2.6e-07	9.2e-07	1.8e-06	4.6e-06	-0.827	3.979	2e-33	1.2e-32	1.2e-28	5e-28	-1.424	3.848	6.2e-86	1.2e-84	2.2e-77	3.6e-76
ENSRNOG00000021729	Iqub	1295.92	1508.08	2068.54	506.75	-0.424	5.974	2.4e-14	1.5e-13	5.1e-13	2.4e-12	1.36	5.028	1.2e-21	1.1e-20	4e-47	9.8e-46	-0.291	5.711	0.0057	0.013	0.0022	0.0049	-0.699	5.923	5.5e-18	3.6e-17	9.9e-17	4.9e-16	2.093	5.474	7.8e-287	5.2e-285	0	0	1.63	5.164	7e-86	1.3e-84	1.8e-123	5.1e-122
ENSRNOG00000025130	Ltk	792.583	1063.08	2133.92	354.208	-0.973	5.81	2.7e-57	5.8e-56	4.4e-54	7.3e-53	1.169	4.377	2.5e-56	8.7e-55	2e-43	4.2e-42	-0.494	5.118	7.4e-11	4.4e-10	6.2e-10	3.1e-09	-1.45	5.725	3.1e-90	1.1e-88	9.5e-117	3.2e-115	2.655	5.427	9.3e-291	6.4e-289	0	0	1.643	4.656	1e-85	1.9e-84	1.9e-98	4.2e-97
ENSRNOG00000015415	Rhoq	1707.5	1175.92	1019.25	2429.96	0.239	5.274	3.2e-05	9.6e-05	2.7e-05	6.8e-05	-0.503	6.224	1.1e-16	7.6e-16	1.3e-15	7.7e-15	0.466	5.742	1.4e-12	9.2e-12	9.2e-11	4.8e-10	0.72	5.616	4.1e-25	3.6e-24	9.4e-30	7.3e-29	-1.187	5.868	1.2e-111	2.4e-110	3.1e-151	6.7e-150	-0.988	5.984	1.6e-85	3e-84	1.2e-74	1.8e-73
ENSRNOG00000027463	Adamts3	58.5417	710.5	908.25	298.458	-0.323	4.832	1.4e-05	4.3e-05	7.8e-06	2.1e-05	-2.345	2.704	1e-95	8.9e-94	2.2e-64	8.7e-63	-3.678	3.868	3.8e-286	1.5e-283	2.2e-212	5.6e-210	-3.984	4.135	2.6e-166	2.1e-164	1.2e-231	1.1e-229	1.673	4.378	8e-57	7.7e-56	2.5e-95	3.2e-94	1.309	4.164	1.7e-85	3.2e-84	4.3e-67	6e-66
ENSRNOG00000060463	AABR07062799.2	110.083	633.667	246.875	159.208	1.393	3.961	1.1e-26	1.1e-25	2.5e-22	1.8e-21	-0.525	2.303	0.0001	0.00027	0.00096	0.002	-2.596	3.816	8.2e-100	4.9e-98	2.8e-73	9.8e-72	-1.188	2.703	1.2e-06	4.1e-06	1.7e-09	5.6e-09	0.698	2.81	0.00064	0.0012	8e-06	1.5e-05	2.049	3.818	2.2e-85	4.2e-84	7.8e-105	1.8e-103
ENSRNOG00000032895	Cyp4f4	174.833	253.458	295.542	63.8333	-0.189	3.28	0.021	0.039	0.031	0.05	1.458	2.126	3e-30	4.3e-29	2e-27	2.3e-26	-0.61	3.011	4e-09	2.1e-08	1.3e-07	5.3e-07	-0.783	3.093	2.3e-15	1.4e-14	6.7e-13	2.8e-12	2.279	2.63	5.7e-115	1.2e-113	2.6e-111	4e-110	2.049	2.498	4e-85	7.6e-84	3.3e-76	5.2e-75
ENSRNOG00000010938	Slc7a10	1961	1183.29	1080.17	2424.71	0.165	5.318	0.0039	0.0086	0.0067	0.012	-0.3	6.308	1e-06	3.5e-06	4.5e-06	1.3e-05	0.656	5.865	4.6e-16	3.8e-15	2.7e-17	2.1e-16	0.837	5.773	8.3e-28	7.8e-27	6.3e-36	5.8e-35	-1.101	5.892	2e-98	3.4e-97	7.7e-147	1.6e-145	-0.976	5.985	6.1e-85	1.2e-83	2.9e-62	3.7e-61
ENSRNOG00000019491	Stard10	937	617.25	2167.5	1370.12	-1.777	5.608	4.4e-194	4.5e-192	1.8e-238	2.3e-236	-0.542	5.382	1.1e-17	8.4e-17	1.7e-23	1.6e-22	0.529	4.852	7.9e-13	5.4e-12	2.4e-14	1.6e-13	-1.233	5.81	5.1e-69	1.2e-67	7.2e-115	2.4e-113	0.727	5.923	9.4e-42	6.8e-41	7.1e-57	5.4e-56	-1.091	5.127	2.7e-84	5e-83	2.4e-82	4.3e-81
ENSRNOG00000010235	Pkig	929	1340.71	2178.25	658.667	-0.668	5.949	6.7e-33	8.4e-32	1.8e-43	2.4e-42	0.503	4.845	3e-13	1.7e-12	4.3e-14	2.4e-13	-0.601	5.409	3.3e-17	2.8e-16	3.4e-20	3.1e-19	-1.253	5.811	1.7e-70	4.2e-69	8.1e-111	2.6e-109	1.791	5.612	9.1e-223	4.2e-221	0	0	1.083	5.15	3e-84	5.6e-83	1.7e-85	3.1e-84
ENSRNOG00000021808	Tecr	14797.6	10404.8	8927.88	19227.9	0.253	8.41	3e-07	1.1e-06	4.2e-10	1.6e-09	-0.372	9.262	1.7e-12	9.2e-12	3.2e-13	1.6e-12	0.436	8.868	8.9e-14	6.5e-13	4.1e-18	3.3e-17	0.705	8.735	4.5e-29	4.4e-28	4.7e-48	5.7e-47	-1.041	8.896	1.7e-113	3.5e-112	4.6e-133	8.3e-132	-0.828	9.022	3.9e-84	7.3e-83	4.1e-77	6.6e-76
ENSRNOG00000056753	Hectd2	1014.96	2062.46	1327	872.833	0.667	5.901	2.6e-25	2.6e-24	8.7e-31	8.5e-30	0.223	5.094	0.0014	0.0033	0.0011	0.0023	-1.095	5.853	6.5e-52	1.6e-50	1.1e-51	2.6e-50	-0.412	5.401	3.7e-09	1.5e-08	2.6e-09	8.6e-09	0.67	5.237	6.7e-32	3.8e-31	1.7e-40	9.9e-40	1.297	5.705	4.3e-84	8e-83	1.7e-116	4.6e-115
ENSRNOG00000012785	Armc10	920.125	1402.33	1059.21	693.792	0.436	5.439	2.1e-13	1.2e-12	6e-17	3.5e-16	0.412	4.868	5.1e-09	2.1e-08	1.3e-09	5.1e-09	-0.681	5.443	2.9e-22	3.2e-21	3.8e-22	3.7e-21	-0.23	5.158	0.00084	0.002	0.00018	0.00038	0.678	4.91	2e-30	1.1e-29	1.6e-48	1e-47	1.072	5.218	8.7e-84	1.6e-82	5.8e-78	9.6e-77
ENSRNOG00000003108	Acbd4	839.417	1469.33	1254.92	730.958	0.26	5.584	6.3e-06	2e-05	1.5e-07	4.8e-07	0.207	4.829	0.0027	0.0058	0.0013	0.0027	-0.878	5.437	1e-34	1.8e-33	5.6e-47	1.2e-45	-0.602	5.241	2.7e-16	1.6e-15	3.6e-25	2.4e-24	0.844	5.09	2.9e-47	2.4e-46	1.6e-66	1.4e-65	1.064	5.288	8.9e-84	1.7e-82	4.7e-96	9.8e-95
ENSRNOG00000021063	Grin2d	1017.17	330.333	191.958	812.667	0.815	3.211	8e-22	7e-21	1.5e-21	1.1e-20	0.331	5.049	1.8e-06	6e-06	6.4e-06	1.8e-05	1.551	4.638	1.2e-65	4.1e-64	6.1e-66	1.9e-64	2.382	4.443	1.3e-119	6.8e-118	4.1e-183	2.6e-181	-2.017	4.094	2.2e-182	8e-181	9.5e-214	3.1e-212	-1.241	4.332	9.8e-84	1.8e-82	7.2e-61	9.1e-60
ENSRNOG00000010489	Samd4a	561.542	275.458	379.833	708.042	-0.431	3.533	3.3e-08	1.3e-07	4.4e-07	1.3e-06	-0.327	4.523	3.8e-06	1.2e-05	3.4e-05	8.5e-05	0.956	3.96	7.1e-29	1e-27	1.8e-22	1.8e-21	0.541	4.087	5.8e-11	2.7e-10	8.2e-10	2.8e-09	-0.833	4.212	1.7e-38	1.1e-37	1.4e-35	7.1e-35	-1.305	4.116	1.1e-83	2.1e-82	2.4e-65	3.3e-64
ENSRNOG00000011501	Atp1b3	4952.88	3312.21	3890.88	6421.92	-0.199	6.984	0.00035	0.00092	7.7e-05	0.00019	-0.369	7.682	1.1e-11	5.4e-11	1.1e-12	5.2e-12	0.508	7.259	3.1e-16	2.6e-15	6.6e-19	5.5e-18	0.324	7.313	4.5e-07	1.6e-06	3.1e-10	1.1e-09	-0.658	7.451	4.3e-45	3.3e-44	3.4e-47	2.2e-46	-0.897	7.416	1.4e-83	2.6e-82	4.1e-67	5.6e-66
ENSRNOG00000005176	Map7d2	5394.62	4186.83	3701	7922.96	0.21	7.117	8.1e-05	0.00023	3.2e-06	9e-06	-0.549	7.909	1.3e-23	1.4e-22	3.2e-28	3.8e-27	0.293	7.475	1.3e-06	5.3e-06	7.7e-08	3.2e-07	0.519	7.353	4.9e-15	2.8e-14	1.8e-23	1.1e-22	-1.032	7.62	1.7e-102	3e-101	8.6e-130	1.5e-128	-0.862	7.731	1.8e-83	3.3e-82	1.7e-79	2.8e-78
ENSRNOG00000001847	Ccdc91	1230.54	838.917	774.583	1776.88	0.149	4.83	0.012	0.024	0.0088	0.016	-0.524	5.764	9.1e-18	7.1e-17	1.5e-30	1.9e-29	0.48	5.264	7e-12	4.5e-11	2.5e-14	1.6e-13	0.644	5.173	9.1e-19	6.2e-18	7.9e-37	7.5e-36	-1.133	5.435	3.6e-95	5.9e-94	5.1e-180	1.4e-178	-1.024	5.522	2.2e-83	4e-82	1.4e-87	2.6e-86
ENSRNOG00000060087	Adra1b	220.458	59.25	41.25	276.042	0.554	0.875	0.001	0.0024	0.002	0.004	-0.316	3.176	0.00088	0.0021	0.0044	0.0083	1.824	2.397	3.1e-48	7.1e-47	2.7e-42	4.9e-41	2.389	2.264	7.4e-73	1.9e-71	2.7e-47	3.2e-46	-2.673	2.456	6.5e-99	1.1e-97	8.1e-75	8.1e-74	-2.162	2.585	3e-83	5.6e-82	3e-72	4.5e-71
ENSRNOG00000008921	Dynll2	23843.3	16497.2	20154.8	30325.4	-0.257	9.33	2e-07	7.4e-07	2e-11	8.3e-11	-0.341	9.933	1.2e-10	5.8e-10	6.1e-12	2.9e-11	0.459	9.546	3.1e-15	2.4e-14	1.3e-19	1.1e-18	0.218	9.628	0.00051	0.0012	2.6e-06	6.9e-06	-0.524	9.743	2e-31	1.1e-30	7.1e-43	4.2e-42	-0.82	9.681	4e-83	7.3e-82	6.1e-81	1.1e-79
ENSRNOG00000039464	Tmem229a	2335.58	2688.58	3185.08	5146.33	-0.213	6.69	2.9e-05	8.7e-05	7.4e-06	2e-05	-1.134	7.077	5.5e-85	3.7e-83	7.2e-72	3.4e-70	-0.275	6.551	7.6e-05	0.00025	4.8e-05	0.00014	-0.472	6.637	1.4e-12	6.8e-12	9e-13	3.7e-12	-0.626	7.144	5.7e-39	3.9e-38	4.1e-51	2.8e-50	-0.88	7.103	4.6e-83	8.4e-82	3.2e-89	6.2e-88
ENSRNOG00000012982	Map9	3421.08	5034.62	4186.42	2606.21	0.298	7.342	6.3e-07	2.3e-06	1.2e-07	3.7e-07	0.398	6.767	1.1e-11	5.7e-11	5.3e-12	2.5e-11	-0.63	7.306	1.4e-23	1.6e-22	7.8e-28	9.4e-27	-0.317	7.099	1.8e-07	6.5e-07	2.4e-07	6.9e-07	0.751	6.864	1.8e-29	9.7e-29	2.3e-37	1.2e-36	1.008	7.083	5.4e-83	9.8e-82	1.3e-74	1.9e-73
ENSRNOG00000053045	Wscd2	364.042	647.833	766.292	237.708	-0.211	4.639	0.0022	0.0051	0.0036	0.007	0.62	3.451	5.9e-09	2.5e-08	4.6e-07	1.4e-06	-0.903	4.248	1.9e-27	2.6e-26	1.2e-25	1.4e-24	-1.098	4.354	2.3e-31	2.4e-30	1e-35	9.4e-35	1.755	4.113	1.4e-55	1.3e-54	5.6e-65	4.8e-64	1.504	3.977	6e-83	1.1e-81	4.5e-49	4.6e-48
ENSRNOG00000008237	Unc13b	1036.12	2122.46	857.25	693.083	1.34	5.718	1.4e-62	3.3e-61	3.1e-93	1e-91	0.586	4.968	2.4e-17	1.8e-16	9.4e-17	6.1e-16	-1.107	5.891	3.8e-49	9.1e-48	2.3e-59	6.1e-58	0.248	5.092	0.0011	0.0024	2.4e-05	5.8e-05	0.373	4.73	8.7e-09	2.2e-08	7.4e-09	1.6e-08	1.672	5.647	6.8e-83	1.2e-81	1.7e-108	4.1e-107
ENSRNOG00000012362	Cacng3	705.333	1929.33	2873.17	512.458	-0.543	6.398	9.1e-18	6.7e-17	1.2e-16	6.9e-16	0.468	4.463	9.9e-11	4.7e-10	9.7e-10	3.8e-09	-1.523	5.633	1.2e-57	3.4e-56	7.6e-86	3.4e-84	-2.05	6.017	2.6e-183	2.6e-181	1.5e-266	2e-264	2.554	5.872	0	0	0	0	1.97	5.443	8.4e-83	1.5e-81	1.3e-139	4.3e-138
ENSRNOG00000007970	Plxnc1	1930.08	1181.33	833.625	567.375	0.533	5.151	1.7e-13	9.8e-13	7.6e-14	3.7e-13	1.772	5.497	2.7e-47	7.2e-46	1.4e-107	1.3e-105	0.635	5.85	4.9e-11	3e-10	6.1e-15	4.2e-14	1.186	5.634	1.6e-23	1.3e-22	3.7e-39	3.8e-38	0.623	4.587	9.3e-14	3e-13	7.1e-18	2.3e-17	1.115	4.956	1.2e-82	2.1e-81	5.2e-78	8.5e-77
ENSRNOG00000010881	Trak2	8019.33	9846.92	19003.4	18075.5	-0.917	8.981	8.8e-47	1.6e-45	1.9e-63	3.9e-62	-1.167	8.879	2.7e-100	2.6e-98	2.9e-113	3e-111	-0.369	8.382	4e-09	2.1e-08	4.5e-11	2.5e-10	-1.269	8.93	7.3e-74	1.9e-72	1.2e-98	3.3e-97	0.138	9.305	0.021	0.032	0.0051	0.0076	-0.819	8.936	1.3e-82	2.4e-81	1.3e-77	2.2e-76
ENSRNOG00000007925	Pak6	1284.75	2354.58	3190.79	688.042	-0.407	6.606	1.4e-11	7.1e-11	8.2e-11	3.3e-10	0.907	5.158	2.7e-42	5.9e-41	1.7e-47	4.3e-46	-0.946	6.094	8.6e-31	1.3e-29	2.8e-41	5e-40	-1.337	6.337	5.1e-86	1.6e-84	5.5e-138	2.3e-136	2.28	6.067	0	0	0	0	1.832	5.76	1.8e-82	3.2e-81	7.7e-145	2.7e-143
ENSRNOG00000014258	Rab32	132.75	49.8333	193.292	235.458	-1.912	2.12	7.9e-38	1.1e-36	2.2e-46	3.2e-45	-0.818	2.748	3.6e-15	2.4e-14	6.9e-12	3.2e-11	1.334	1.797	9.1e-20	9.1e-19	9.5e-20	8.4e-19	-0.565	2.57	5.4e-06	1.7e-05	1.5e-05	3.7e-05	-0.22	2.883	0.011	0.017	0.038	0.05	-2.171	2.357	1.8e-82	3.3e-81	3.6e-74	5.5e-73
ENSRNOG00000008305	Sc5d	5850.12	4647.79	3588.5	8685.38	0.405	7.18	1.4e-14	8.8e-14	8e-22	5.7e-21	-0.564	8.035	7.3e-25	8.3e-24	3.1e-24	3e-23	0.259	7.607	8.8e-06	3.3e-05	1.4e-05	4.5e-05	0.68	7.406	1.9e-25	1.6e-24	1.3e-31	1.1e-30	-1.209	7.697	2.5e-140	6.5e-139	3.4e-223	1.2e-221	-0.845	7.87	3.4e-82	6.1e-81	3.8e-93	7.7e-92
ENSRNOG00000024975	Atp8b3	237.083	127.25	35.375	406.833	1.881	1.547	4.6e-41	7e-40	8.5e-54	1.4e-52	-0.772	3.547	1.2e-19	1.1e-18	9.3e-17	6e-16	0.826	2.772	4e-14	2.9e-13	6.4e-14	4.1e-13	2.72	2.315	2.6e-90	8.9e-89	9.6e-95	2.5e-93	-3.46	2.922	5.8e-242	3e-240	8.8e-273	4.1e-271	-1.619	3.243	3.8e-82	6.9e-81	3e-87	5.5e-86
ENSRNOG00000004697	Baalc	2822.04	4524	1706.75	2531.79	1.438	6.782	1.4e-156	1.1e-154	1.9e-150	1.2e-148	0.162	6.596	0.0081	0.016	0.0046	0.0087	-0.753	7.104	3.9e-32	6.1e-31	2.9e-36	4.6e-35	0.7	6.347	4.7e-25	4.1e-24	5.1e-26	3.6e-25	-0.503	6.171	1.4e-23	6.6e-23	8.5e-22	3.1e-21	0.895	6.968	5.9e-82	1.1e-80	1.1e-83	2e-82
ENSRNOG00000056012	Syt16	533.75	683	828.5	203.125	-0.248	4.734	0.00012	0.00033	0.00066	0.0014	1.399	3.741	1.1e-35	2e-34	5e-42	1e-40	-0.428	4.509	3.7e-06	1.4e-05	8.6e-06	2.8e-05	-0.66	4.622	1.5e-18	1e-17	1.3e-15	6.2e-15	2.094	4.154	6.9e-181	2.5e-179	4.2e-207	1.3e-205	1.806	3.978	8.9e-82	1.6e-80	6.7e-95	1.4e-93
ENSRNOG00000033663	P4ha2	806.25	898.375	537.5	415.833	0.776	4.665	2.3e-34	3e-33	4.2e-34	4.6e-33	0.961	4.468	3.7e-39	7.5e-38	1.9e-47	4.8e-46	-0.229	4.993	0.0021	0.0056	0.00063	0.0016	0.562	4.598	2.5e-13	1.3e-12	8.4e-18	4.4e-17	0.434	4.031	5.8e-10	1.6e-09	2e-12	5.1e-12	1.169	4.546	4.7e-81	8.3e-80	9.1e-79	1.5e-77
ENSRNOG00000006853	Elavl2	2944.17	1894.92	582.542	4051.88	1.734	5.454	6.2e-184	6e-182	1.4e-162	9.4e-161	-0.455	6.981	1.6e-15	1.1e-14	8.5e-16	5.2e-15	0.563	6.487	5.2e-19	5e-18	1.5e-22	1.5e-21	2.312	5.982	5.5e-225	7.7e-223	2.5e-251	2.8e-249	-2.732	6.283	1.29999985524122e-317	1.1E-315	0	0	-1.038	6.704	8.9e-81	1.6e-79	6.7e-88	1.3e-86
ENSRNOG00000009802	Fam124a	416.458	614.542	808.333	254.042	-0.366	4.647	5.2e-09	2.2e-08	4.8e-11	2e-10	0.72	3.606	1.1e-17	8.3e-17	1.4e-12	6.6e-12	-0.631	4.273	6.5e-14	4.8e-13	3.3e-13	2e-12	-0.979	4.469	1.8e-34	2.1e-33	2.4e-39	2.5e-38	1.737	4.194	5.8e-144	1.5e-142	1.9e-166	4.5e-165	1.332	3.948	1.4e-80	2.6e-79	5e-69	7.2e-68
ENSRNOG00000020676	Ppp1r14a	545.667	450.083	707.917	1337.58	-0.621	4.35	7.2e-08	2.8e-07	2e-12	9.1e-12	-1.285	5.09	1.5e-53	4.8e-52	1.7e-57	5.7e-56	0.207	4.216	0.0027	0.0069	0.019	0.035	-0.398	4.501	0.0019	0.0043	4.1e-05	9.6e-05	-0.854	5.12	3.9e-22	1.7e-21	2.5e-24	9.6e-24	-1.514	4.972	1.8e-80	3.2e-79	8.6e-111	2.2e-109
ENSRNOG00000022395	Tnrc6c	1938.92	2577.54	2221	1392.38	0.246	6.4	1.6e-05	4.9e-05	4.8e-07	1.5e-06	0.483	5.912	1.5e-12	8.5e-12	2.4e-14	1.3e-13	-0.483	6.4	2.3e-13	1.7e-12	1.8e-13	1.1e-12	-0.221	6.228	0.00043	0.001	0.00049	0.00099	0.74	5.953	1.2e-44	9.3e-44	1e-56	7.6e-56	0.946	6.138	2.1e-80	3.7e-79	1.6e-79	2.6e-78
ENSRNOG00000014970	Kif17	404.792	613.042	788.25	201.958	-0.334	4.624	4.1e-08	1.6e-07	3.1e-07	9.7e-07	1.007	3.462	3.6e-29	4.8e-28	6.3e-24	6.1e-23	-0.67	4.255	2.4e-15	1.9e-14	2.6e-16	1.9e-15	-0.986	4.431	3.7e-35	4.4e-34	5.9e-54	8.3e-53	2.027	4.093	8e-181	2.9e-179	1.8e-164	4.2e-163	1.656	3.856	4.1e-80	7.2e-79	2.8e-72	4.3e-71
ENSRNOG00000009299	Adra2c	153	504.25	1385.29	182.5	-1.425	5.051	7.5e-115	3.7e-113	1.2e-117	5.3e-116	-0.246	2.616	0.019	0.036	0.016	0.027	-1.79	3.634	1.1e-80	4.9e-79	1.6e-75	6e-74	-3.197	4.802	0	1.5e-306	0	0	2.988	4.761	0	0	0	0	1.523	3.61	4.9e-80	8.6e-79	1.4e-71	2.1e-70
ENSRNOG00000047756	Mef2a	951.75	2279.75	2751.12	1228.33	-0.239	6.466	0.001	0.0024	0.00038	0.00085	-0.362	5.301	1.3e-08	5.1e-08	5e-09	1.8e-08	-1.332	5.926	1.7e-85	8.3e-84	3.1e-96	1.6e-94	-1.556	6.065	2.7e-51	4.7e-50	2.2e-90	5.5e-89	1.23	6.097	1.7e-38	1.2e-37	2.5e-75	2.5e-74	0.95	5.96	6.3e-80	1.1e-78	3.3e-75	5.3e-74
ENSRNOG00000013286	Pdcl3	910.333	635.25	1048.83	1369	-0.692	4.888	9.2e-29	1e-27	1.1e-32	1.1e-31	-0.581	5.365	2.5e-19	2.2e-18	2.6e-25	2.7e-24	0.448	4.845	2.3e-10	1.3e-09	4.9e-11	2.6e-10	-0.227	5.143	0.0025	0.0055	4.8e-05	0.00011	-0.319	5.364	1.4e-09	3.7e-09	7.7e-11	1.9e-10	-1.051	5.139	6.3e-80	1.1e-78	3.5e-75	5.4e-74
ENSRNOG00000047783	Tmem200a	331.375	765.833	56.75	185.792	3.785	3.866	1.2e-151	9.1e-150	3.3e-114	1.4e-112	0.84	3.233	4.2e-19	3.5e-18	5.6e-17	3.7e-16	-1.281	4.369	8.3e-40	1.6e-38	9.4e-42	1.7e-40	2.52	2.816	2.5e-101	9.8e-100	1.6e-46	1.9e-45	-1.646	2.072	1.9e-36	1.2e-35	9.5e-22	3.4e-21	2.101	4.083	7.4e-80	1.3e-78	6.7e-114	1.7e-112
ENSRNOG00000056643	Cdh8	1323	2045.33	4228.54	950.542	-1.016	6.781	2e-54	4.1e-53	1.9e-72	4.4e-71	0.483	5.362	3e-08	1.2e-07	9.2e-09	3.3e-08	-0.7	5.979	7.2e-25	8.9e-24	4.6e-24	4.9e-23	-1.7	6.65	4.9e-101	1.9e-99	3.4e-122	1.2e-120	2.22	6.484	1.7e-153	5.1e-152	3.7e-199	1.1e-197	1.164	5.734	1e-79	1.8e-78	6.6e-60	8.3e-59
ENSRNOG00000038001	Slc25a1	1499.21	842.917	1037.67	1852.33	-0.265	5.049	2.2e-05	6.8e-05	1.3e-05	3.5e-05	-0.299	5.92	3.7e-07	1.3e-06	1.9e-08	6.7e-08	0.757	5.44	5.3e-28	7.3e-27	1.8e-27	2.1e-26	0.507	5.513	4.7e-13	2.5e-12	5.4e-21	3.2e-20	-0.771	5.618	6.4e-49	5.3e-48	1.8e-56	1.4e-55	-1.077	5.565	1.1e-79	1.9e-78	9e-66	1.2e-64
ENSRNOG00000001750	Chrd	417.917	1716.33	81.0417	255.75	4.436	4.995	3e-141	2e-139	1.4e-281	2.5e-279	0.715	3.613	3.4e-17	2.6e-16	9.3e-12	4.3e-11	-2.108	5.334	1.2e-54	3.1e-53	1.2e-106	7.6e-105	2.342	3.177	2.9e-109	1.3e-107	1.8e-78	3.7e-77	-1.593	2.539	2.1e-33	1.3e-32	1e-34	5.2e-34	2.803	5.138	1.5e-79	2.6e-78	4.3e-161	1.7e-159
ENSRNOG00000009957	Slc25a13	166.083	118.167	212.25	387.5	-0.805	2.558	6.6e-15	4.2e-14	9.3e-13	4.3e-12	-1.213	3.331	4.8e-40	1e-38	6.3e-35	1e-33	0.416	2.423	0.00067	0.0019	0.0024	0.0053	-0.376	2.782	0.00061	0.0015	0.00036	0.00075	-0.804	3.36	4.4e-26	2.2e-25	1.3e-30	6.1e-30	-1.647	3.166	1.6e-79	2.7e-78	6.2e-58	7.4e-57
ENSRNOG00000061270	Git1	5145.46	12961.3	11423.8	7196.83	0.214	8.745	1.5e-05	4.7e-05	2.2e-05	5.7e-05	-0.478	7.8	1e-17	8e-17	1.9e-17	1.3e-16	-1.405	8.413	4.1e-113	2.9e-111	4.5e-107	2.8e-105	-1.175	8.225	1.7e-73	4.3e-72	1.1e-88	2.6e-87	0.732	8.318	5.8e-52	5.1e-51	3.6e-69	3.3e-68	0.906	8.482	4.1e-79	7e-78	5.9e-71	8.7e-70
ENSRNOG00000014226	Plch2	720.25	1393.21	949.75	486.042	0.585	5.369	3.8e-17	2.7e-16	3e-17	1.8e-16	0.574	4.45	5.7e-07	1.9e-06	3.8e-07	1.2e-06	-1.023	5.311	3.5e-45	7.8e-44	2e-38	3.4e-37	-0.423	4.914	2.8e-06	8.9e-06	4.6e-07	1.3e-06	1.032	4.625	2.7e-20	1.1e-19	7.1e-24	2.7e-23	1.577	5.063	4.2e-79	7.3e-78	5.8e-57	6.9e-56
ENSRNOG00000015718	RGD1307461	321.5	164.917	222.167	473.542	-0.4	2.78	1.2e-05	3.9e-05	3.9e-06	1.1e-05	-0.555	3.85	8e-13	4.5e-12	9.4e-10	3.7e-09	0.89	3.182	4.1e-19	3.9e-18	8.4e-17	6.4e-16	0.506	3.299	2.9e-07	1e-06	6.9e-08	2.1e-07	-1.026	3.572	3.2e-44	2.4e-43	7.7e-50	5.2e-49	-1.466	3.499	4.4e-79	7.6e-78	1.9e-69	2.7e-68
ENSRNOG00000027229	Slc35d2	199.958	162.75	251.125	466.75	-0.595	2.874	6.1e-11	3e-10	2.1e-10	8.3e-10	-1.216	3.597	2.3e-45	5.7e-44	1.4e-37	2.4e-36	0.227	2.769	0.019	0.041	0.041	0.071	-0.351	3.033	0.00075	0.0018	0.00053	0.0011	-0.831	3.617	2.8e-31	1.6e-30	6.9e-28	2.9e-27	-1.466	3.478	1.1e-78	1.8e-77	3.5e-68	4.9e-67
ENSRNOG00000005308	Tmx2	6229.33	4624.75	3524.12	8503.33	0.424	7.165	1.4e-15	8.9e-15	1e-26	8.8e-26	-0.443	8.055	2.5e-16	1.8e-15	1.3e-19	9.9e-19	0.357	7.654	1.3e-09	7.1e-09	2.2e-11	1.2e-10	0.797	7.453	3.3e-34	3.7e-33	1.1e-58	1.6e-57	-1.204	7.668	2.3e-139	6e-138	7.9e-252	3.2e-250	-0.821	7.848	1.2e-78	2.1e-77	1.6e-87	2.9e-86
ENSRNOG00000014859	Rnf152	453.542	236.75	129.583	1057.71	0.901	2.715	6.4e-05	0.00018	1.7e-07	5.4e-07	-1.215	4.773	2.6e-31	3.9e-30	9.7e-24	9.3e-23	0.868	3.685	0.00017	0.00055	5.7e-06	1.9e-05	1.782	3.398	1.1e-17	7.2e-17	6.8e-36	6.2e-35	-2.96	4.328	5.9e-208	2.5e-206	0	0	-2.102	4.506	5.1e-78	8.7e-77	1.3e-42	1.2e-41
ENSRNOG00000015867	Chst9	56.3333	426	20.8333	94.7917	4.377	2.982	5.7e-169	4.8e-167	6.7e-239	8.7e-237	-0.746	1.482	5.1e-07	1.7e-06	4.1e-05	0.0001	-2.99	3.191	1.5e-104	9.2e-103	3.7e-72	1.3e-70	1.406	0.55	3.3e-08	1.2e-07	2.8e-10	1e-09	-2.112	1.033	7.3e-39	5e-38	3.5e-47	2.3e-46	2.224	3.208	9.8e-78	1.7e-76	1.6e-95	3.3e-94
ENSRNOG00000006729	Slc24a4	194.667	798.458	1485.96	312.042	-0.862	5.326	8.5e-16	5.6e-15	2.6e-28	2.4e-27	-0.673	3.204	8.7e-07	2.9e-06	3.8e-06	1.1e-05	-2.109	4.232	5.9e-129	5.2e-127	7.5e-66	2.3e-64	-2.956	4.93	1.3e-78	3.7e-77	1.3e-123	4.8e-122	2.316	4.957	3.7e-59	3.6e-58	7.1e-130	1.2e-128	1.412	4.304	2.7e-77	4.6e-76	2.4e-55	2.8e-54
ENSRNOG00000012710	Ubac2	1204.04	1742.88	1430.42	915.958	0.316	5.805	2.4e-08	9.7e-08	1e-10	4e-10	0.4	5.261	2.1e-09	8.9e-09	9.9e-14	5.2e-13	-0.605	5.786	1.4e-18	1.3e-17	6.5e-28	7.9e-27	-0.273	5.57	9.3e-05	0.00024	1.1e-07	3.2e-07	0.708	5.33	1.1e-35	7e-35	1.2e-52	8.6e-52	0.985	5.56	2.7e-77	4.6e-76	2.8e-85	5.1e-84
ENSRNOG00000006051	AABR07016841.1	386.292	675.125	460.625	269.458	0.584	4.326	1.9e-16	1.3e-15	1.2e-14	6.1e-14	0.527	3.574	6.3e-10	2.8e-09	1.3e-07	4.1e-07	-0.877	4.317	4.3e-27	5.8e-26	1.7e-21	1.6e-20	-0.277	3.937	0.0014	0.0032	0.0018	0.0034	0.839	3.647	4.8e-28	2.5e-27	1.5e-27	6.5e-27	1.384	4.069	7.5e-77	1.3e-75	1e-67	1.4e-66
ENSRNOG00000019496	Stat5a	299.208	127.875	206.958	396.667	-0.66	2.574	5e-11	2.5e-10	2.6e-10	1e-09	-0.4	3.659	2.9e-06	9.3e-06	0.00029	0.00066	1.153	2.998	5.1e-15	4e-14	1.4e-16	1.1e-15	0.508	3.198	1.1e-05	3.2e-05	1.5e-05	3.7e-05	-0.874	3.369	1.7e-30	9.7e-30	7.1e-37	3.8e-36	-1.574	3.218	9e-77	1.5e-75	8.9e-62	1.1e-60
ENSRNOG00000010729	Usp8	3027.12	2548.75	2267.29	4798.96	0.201	6.405	0.00021	0.00055	7.1e-07	2.1e-06	-0.659	7.143	8.9e-32	1.3e-30	1.8e-36	3e-35	0.175	6.696	0.0052	0.012	0.0012	0.0028	0.392	6.573	9.5e-09	3.7e-08	5.9e-14	2.6e-13	-1.015	6.903	9.5e-95	1.5e-93	5.5e-148	1.1e-146	-0.855	7.011	9.5e-77	1.6e-75	1.3e-92	2.7e-91
ENSRNOG00000030630	Ehmt2	4610.21	5662.5	6385.79	3259.96	-0.142	7.726	0.0034	0.0076	0.00075	0.0016	0.506	7.152	8.5e-19	7e-18	6.5e-26	7e-25	-0.369	7.584	2.5e-08	1.2e-07	1.8e-12	1.1e-11	-0.494	7.631	3.8e-14	2.1e-13	3.5e-25	2.4e-24	1.035	7.372	2.2e-97	3.7e-96	1.1e-153	2.3e-152	0.854	7.306	1.6e-76	2.6e-75	1e-85	1.9e-84
ENSRNOG00000004731	Ano3	598.5	6282.88	22544.8	2967.33	-1.811	8.976	7.2e-169	6e-167	5.6e-220	6.4e-218	-2.306	6.008	1.2e-283	7.7e-281	6.8e-254	4.6e-251	-3.466	7.031	0	0	0	0	-5.262	8.714	0	0	0	0	2.992	8.79	0	0	0	0	1.14	7.36	1.7e-76	2.9e-75	1e-94	2.1e-93
ENSRNOG00000003956	Arhgap6	887.667	498.958	1355.29	181.25	-1.41	5.025	2.3e-114	1.1e-112	1.1e-110	4.5e-109	2.297	4.275	1.7e-52	5.1e-51	1e-101	8.8e-100	0.757	4.686	3.8e-11	2.3e-10	1.5e-14	1e-13	-0.636	5.339	6.4e-17	4e-16	1e-14	4.6e-14	2.972	4.733	0	0	0	0	1.52	3.597	2.3e-76	3.9e-75	4.8e-65	6.5e-64
ENSRNOG00000005096	Bzw2	949	1500.12	1799.08	777.583	-0.232	5.858	1.4e-05	4.4e-05	1.1e-06	3.4e-06	0.293	4.965	1.7e-05	5e-05	3.6e-05	9e-05	-0.732	5.52	3.2e-25	4e-24	8.9e-24	9.3e-23	-0.947	5.633	1.4e-41	2e-40	2.3e-53	3.1e-52	1.278	5.47	3.1e-116	6.3e-115	6.4e-216	2.2e-214	1.005	5.337	2.4e-76	4e-75	7.5e-78	1.2e-76
ENSRNOG00000004327	Ddc	1493	197.917	332.958	1159.71	-0.718	3.23	2.6e-06	8.9e-06	2.7e-07	8.5e-07	0.37	5.584	0.0025	0.0054	0.00026	0.0006	2.842	4.957	4.7e-54	1.2e-52	5.6e-100	3.1e-98	2.141	5.036	1.5e-38	2e-37	3e-66	5.2e-65	-1.735	4.662	2.4e-45	1.9e-44	1.4e-59	1.1e-58	-2.492	4.574	3.6e-76	6e-75	2.6e-106	6.1e-105
ENSRNOG00000007256	Necab1	2205.96	5462.62	7120.62	1246.21	-0.35	7.787	1.2e-06	4.1e-06	4.5e-07	1.4e-06	0.83	5.964	1.4e-13	8.5e-13	2.8e-21	2.3e-20	-1.381	7.173	8.5e-35	1.4e-33	1.5e-50	3.4e-49	-1.715	7.398	2.8e-146	1.8e-144	5e-109	1.6e-107	2.582	7.179	0	0	1.4e-306	7.3e-305	2.19	6.904	6.2e-76	1e-74	6.9e-139	2.3e-137
ENSRNOG00000024310	Kcnf1	340.042	634.167	1400.83	48.0833	-1.11	5.159	2e-23	1.8e-22	3.8e-27	3.3e-26	2.824	2.822	4e-46	1e-44	1.7e-66	7.1e-65	-0.972	4.195	6.8e-11	4.1e-10	7.4e-13	4.4e-12	-2.067	4.979	4.7e-66	1.1e-64	5.7e-76	1.1e-74	4.932	4.653	5.1e-214	2.2e-212	0	0	3.776	3.605	6.6e-76	1.1e-74	2.9e-146	1e-144
ENSRNOG00000018094	Sv2c	415.958	197.333	1506.29	2503.67	-2.898	4.9	1.4e-32	1.8e-31	7.6e-71	1.7e-69	-2.584	5.72	7.9e-45	1.9e-43	2.5e-38	4.5e-37	1.002	3.513	0.0014	0.0037	1e-05	3.2e-05	-1.881	5.122	1.3e-16	8.1e-16	2.6e-19	1.4e-18	-0.667	6.09	1.9e-05	4e-05	1.2e-07	2.6e-07	-3.608	5.556	6.8e-76	1.1e-74	6.5e-132	2e-130
ENSRNOG00000003005	Rasgef1c	272.25	95.5	124.917	325.833	-0.353	1.98	0.0093	0.019	0.01	0.018	-0.253	3.441	0.003	0.0065	0.013	0.022	1.437	2.783	1.5e-37	2.8e-36	1.1e-25	1.2e-24	1.099	2.85	9.2e-25	7.8e-24	2.3e-20	1.3e-19	-1.318	2.951	2.1e-52	1.8e-51	2.8e-42	1.7e-41	-1.71	2.906	1.6e-75	2.7e-74	1.3e-48	1.4e-47
ENSRNOG00000030127	Eml2	4913.04	3790.96	4265.25	6940.54	-0.138	7.146	0.011	0.023	0.0056	0.011	-0.492	7.741	7.7e-19	6.3e-18	1.1e-20	8.8e-20	0.302	7.336	2e-07	8.8e-07	3.4e-08	1.5e-07	0.18	7.367	0.0024	0.0053	0.0012	0.0023	-0.638	7.571	1.3e-43	1e-42	2.2e-41	1.3e-40	-0.815	7.557	1.9e-75	3.1e-74	8.4e-72	1.3e-70
ENSRNOG00000049802	AABR07031533.1	664.208	1029.62	893.25	450.667	0.237	5.082	0.021	0.04	0.0053	0.01	0.565	4.336	1.1e-11	5.7e-11	5.8e-10	2.3e-09	-0.704	4.989	3.3e-21	3.5e-20	7.8e-20	6.9e-19	-0.453	4.814	1.9e-05	5.3e-05	3.3e-06	8.5e-06	1.053	4.531	6.1e-17	2.2e-16	2.6e-27	1.1e-26	1.248	4.717	2e-75	3.3e-74	3.6e-59	4.4e-58
ENSRNOG00000020295	Plekhn1	471.375	540.625	1107.08	191.125	-1.002	4.856	2.5e-41	3.8e-40	1.6e-44	2.2e-43	1.307	3.589	1.3e-30	1.9e-29	1e-27	1.2e-26	-0.269	4.243	0.0027	0.0069	0.0052	0.011	-1.255	4.835	3.3e-50	5.6e-49	1.9e-50	2.5e-49	2.598	4.487	4.9e-150	1.4e-148	1.4e-194	4.3e-193	1.556	3.702	5.1e-75	8.3e-74	8.3e-55	9.6e-54
ENSRNOG00000004477	Ublcp1	3341.75	2699	2182.21	5022.71	0.339	6.426	3.1e-10	1.5e-09	2.5e-14	1.2e-13	-0.582	7.238	5.3e-25	6.1e-24	3.4e-33	5e-32	0.236	6.811	9.6e-05	0.00031	3.5e-06	1.2e-05	0.59	6.634	7.5e-19	5.2e-18	5.8e-33	4.9e-32	-1.137	6.929	4.3e-118	9.2e-117	3.3e-158	7.5e-157	-0.838	7.082	7e-75	1.1e-73	2.4e-81	4.2e-80
ENSRNOG00000008570	Cadps	4481.75	5223.67	1772.46	9869.21	1.591	6.95	1.5e-101	6.4e-100	1e-119	4.6e-118	-1.133	8.017	5.5e-87	4e-85	1.5e-57	4.9e-56	-0.294	7.501	0.0002	0.00063	0.00014	0.00039	1.313	6.81	7.3e-36	8.7e-35	3.6e-55	5.1e-54	-2.411	7.612	0	0	4.20005205529644e-320	2.39999798452073e-318	-0.86	8.048	7.2e-75	1.2e-73	2.5e-56	3e-55
ENSRNOG00000010358	Sh3rf1	1092.54	2322.5	1500.42	816.875	0.662	6.074	2.3e-20	1.9e-19	1.3e-28	1.2e-27	0.425	5.11	2.8e-10	1.3e-09	8e-15	4.5e-14	-1.16	6.004	1.8e-46	4.1e-45	1.4e-61	4e-60	-0.482	5.548	5.4e-12	2.6e-11	6.3e-22	3.8e-21	0.943	5.314	2.2e-62	2.3e-61	2.2e-128	3.9e-127	1.564	5.804	8.9e-75	1.4e-73	6.7e-134	2.1e-132
ENSRNOG00000009772	Kirrel3	1256.75	1988.75	3062.08	1067.5	-0.592	6.47	2.7e-30	3.1e-29	5.5e-34	5.9e-33	0.242	5.394	0.00023	0.00058	0.00019	0.00043	-0.733	5.926	3.9e-26	5e-25	2.7e-28	3.4e-27	-1.309	6.286	2.1e-82	6.5e-81	1.7e-99	4.8e-98	1.586	6.153	1.1e-197	4.3e-196	1.2e-269	5.3e-268	0.954	5.761	9.9e-75	1.6e-73	8.6e-75	1.3e-73
ENSRNOG00000012787	Tmem164	826.125	1026.08	1934.71	507.25	-0.882	5.7	4.1e-38	5.8e-37	4e-49	6.1e-48	0.709	4.593	3.6e-19	3e-18	2.8e-18	2e-17	-0.386	5.114	7.6e-08	3.5e-07	8.9e-07	3.3e-06	-1.253	5.641	3.8e-56	7.3e-55	2.2e-61	3.4e-60	1.997	5.398	1.6e-120	3.5e-119	9.4e-228	3.4e-226	1.074	4.768	1.2e-74	2e-73	1.9e-68	2.7e-67
ENSRNOG00000009054	Elmod1	4593.88	9154.96	16720.5	5450.83	-0.837	8.825	1.1e-64	2.8e-63	5.3e-71	1.2e-69	-0.241	7.503	1.3e-05	4e-05	1.8e-05	4.8e-05	-1.067	8.012	1.2e-66	4.2e-65	6.9e-75	2.5e-73	-1.888	8.59	3.5e-186	3.6e-184	3e-218	2.6e-216	1.683	8.579	2.6e-224	1.2e-222	1.5e-266	6.7e-265	0.806	8.017	1.4e-74	2.2e-73	5.2e-64	6.8e-63
ENSRNOG00000001958	Ift57	925.458	1200.29	1709	604.958	-0.478	5.676	1.2e-17	8.8e-17	1.2e-23	9.1e-23	0.619	4.792	3.6e-16	2.5e-15	5.1e-16	3.1e-15	-0.447	5.313	6.6e-10	3.7e-09	8.3e-10	4e-09	-0.909	5.572	3.9e-38	5e-37	1.2e-45	1.4e-44	1.563	5.317	1.4e-163	4.4e-162	3.4e-228	1.3e-226	1.045	5.002	1.4e-74	2.2e-73	1.8e-77	2.9e-76
ENSRNOG00000005569	Phospho1	165.417	381.208	233.708	927.667	0.742	3.445	5.6e-21	4.7e-20	1.1e-22	8e-22	-2.477	4.307	1.2e-182	3.3e-180	3.1e-143	5.3e-141	-1.274	3.366	1.1e-38	2.1e-37	1.5e-32	2.1e-31	-0.519	2.859	2e-06	6.4e-06	2.4e-06	6.3e-06	-1.926	4.301	6.3e-145	1.7e-143	4.3e-179	1.1e-177	-1.224	4.526	2.4e-74	3.9e-73	8.1e-70	1.2e-68
ENSRNOG00000031612	Gls2	1583.62	1140.08	1043.54	2242.75	0.161	5.266	0.0042	0.0092	0.0099	0.018	-0.495	6.111	2e-16	1.5e-15	4.8e-18	3.4e-17	0.402	5.661	1.3e-09	7e-09	8.3e-08	3.4e-07	0.579	5.563	5e-17	3.2e-16	1.4e-20	7.9e-20	-1.039	5.8	1.9e-87	2.9e-86	9.6e-125	1.6e-123	-0.918	5.893	3.4e-74	5.5e-73	1.7e-55	2e-54
ENSRNOG00000006328	Wwp1	943.917	1051.04	1779.29	2088.79	-0.727	5.635	2.9e-37	3.9e-36	8.8e-49	1.3e-47	-1.139	5.776	4.2e-74	2.2e-72	5.8e-76	3.1e-74	-0.228	5.22	0.0018	0.0047	0.0016	0.0037	-0.939	5.62	5e-41	6.9e-40	8.4e-44	9.4e-43	-0.164	6.043	0.001	0.0018	0.00024	0.0004	-0.932	5.785	5.1e-74	8.1e-73	1e-98	2.2e-97
ENSRNOG00000005124	Plekhh2	733.667	1960.17	467.542	580.125	2.1	5.424	9.8e-97	3.9e-95	1.1e-158	7.5e-157	0.344	4.572	0.0014	0.0032	0.00038	0.00084	-1.49	5.665	6.9e-54	1.8e-52	7.5e-64	2.2e-62	0.625	4.436	1.1e-09	4.5e-09	2.6e-11	1e-10	-0.247	4.162	0.0027	0.0046	0.0041	0.0061	1.813	5.499	5.3e-74	8.5e-73	2.4e-108	5.8e-107
ENSRNOG00000003224	Nudt16l1	1343.96	1498.46	1717.67	790.667	-0.164	5.822	0.0052	0.011	0.0013	0.0026	0.771	5.271	2.3e-31	3.4e-30	1.9e-43	4.1e-42	-0.23	5.729	0.0008	0.0023	4e-05	0.00012	-0.378	5.787	4.9e-08	1.8e-07	1.2e-11	4.7e-11	1.184	5.43	2.2e-97	3.7e-96	9.5e-126	1.6e-124	0.98	5.345	5.8e-74	9.4e-73	1.9e-86	3.5e-85
ENSRNOG00000013704	Cps1	25.9583	157.458	72.6667	9.29167	1.143	2.038	3.1e-14	1.9e-13	2.9e-16	1.6e-15	1.472	-0.506	1.6e-06	5.3e-06	5.8e-09	2.1e-08	-2.666	1.802	2.6e-44	5.5e-43	1.8e-46	3.6e-45	-1.507	0.882	3.1e-16	1.9e-15	1.7e-16	8.5e-16	3.009	0.542	1.1e-50	9.4e-50	1.4e-55	1.1e-54	4.113	1.567	6.9e-74	1.1e-72	3.9e-95	8e-94
ENSRNOG00000006859	Insig1	2861.29	2187.08	1595.25	4453.46	0.487	6.058	2e-18	1.5e-17	8.9e-18	5.3e-17	-0.633	7.045	1.4e-27	1.8e-26	6e-24	5.8e-23	0.315	6.551	3.2e-07	1.4e-06	8.9e-07	3.3e-06	0.818	6.323	1.3e-30	1.4e-29	4.8e-33	4.1e-32	-1.415	6.675	1e-122	2.2e-121	6.3e-142	1.2e-140	-0.968	6.864	1.2e-73	1.9e-72	7.9e-77	1.3e-75
ENSRNOG00000009181	Dleu7	640.292	207.333	100.083	547.542	1.082	2.453	2.7e-23	2.5e-22	2.8e-22	2e-21	0.232	4.427	0.0054	0.011	0.0064	0.012	1.554	3.973	7.2e-50	1.7e-48	6.5e-48	1.4e-46	2.65	3.738	7.9e-101	3.1e-99	1e-131	3.9e-130	-2.382	3.466	2.7e-183	1e-181	4.4e-161	1e-159	-1.343	3.738	1.5e-73	2.3e-72	2.6e-50	2.8e-49
ENSRNOG00000020468	Stard4	444.958	497.792	919.208	1096.5	-0.851	4.64	7.1e-25	7e-24	6.5e-31	6.4e-30	-1.295	4.801	1.6e-75	8.9e-74	4.7e-47	1.2e-45	-0.235	4.141	0.0083	0.019	0.023	0.042	-1.071	4.625	3e-28	2.8e-27	1.7e-28	1.3e-27	-0.187	5.104	0.0038	0.0063	0.0027	0.0041	-1.079	4.81	1.6e-73	2.6e-72	4.6e-63	6e-62
ENSRNOG00000007324	Plxna2	1907.38	4604.79	7365.17	2307.71	-0.645	7.714	7.9e-21	6.6e-20	5.6e-26	4.7e-25	-0.269	6.251	3.2e-06	1e-05	1.6e-05	4.1e-05	-1.344	6.937	2.1e-89	1.1e-87	2.4e-86	1.1e-84	-1.974	7.39	1.2e-107	5.1e-106	3.2e-159	1.7e-157	1.74	7.383	2.4e-97	4.1e-96	7.4e-189	2.1e-187	1.054	6.939	2.2e-73	3.5e-72	6.5e-82	1.1e-80
ENSRNOG00000053168	AABR07013250.1	211.917	314.75	141.708	95.2917	1.181	3.017	4.1e-28	4.5e-27	1.5e-25	1.2e-24	1.156	2.486	2.4e-15	1.6e-14	3.6e-16	2.2e-15	-0.645	3.307	1.5e-09	8.2e-09	2.8e-07	1.1e-06	0.555	2.684	0.00045	0.0011	0.00018	0.00039	0.64	2.04	2.4e-06	5.2e-06	9e-07	1.8e-06	1.782	2.866	2.8e-73	4.5e-72	9e-63	1.2e-61
ENSRNOG00000010515	Trim59	690.875	568.5	1067.17	1280.12	-0.877	4.845	2.6e-18	2e-17	1.7e-27	1.5e-26	-0.884	5.155	4.6e-41	9.8e-40	9.5e-42	1.9e-40	0.21	4.553	0.0024	0.0062	0.0084	0.017	-0.651	4.988	6.4e-12	3.1e-11	1e-16	5.2e-16	-0.198	5.322	0.0047	0.0078	0.0047	0.007	-1.115	5.022	3.4e-73	5.5e-72	1.4e-64	1.9e-63
ENSRNOG00000004621	Rtn4	19288.5	22463	21008.5	39728.7	0.129	9.578	0.011	0.022	0.0013	0.0026	-1.037	10.056	1e-80	6.1e-79	9.7e-90	6.7e-88	-0.292	9.605	2.5e-06	9.8e-06	2.3e-08	9.9e-08	-0.148	9.503	0.016	0.03	0.0034	0.0062	-0.853	10.006	1.3e-77	1.7e-76	1.1e-108	1.6e-107	-0.765	10.091	5.6e-73	8.9e-72	1.7e-75	2.7e-74
ENSRNOG00000016214	Agl	3225.46	2440.71	1974.42	4516.71	0.337	6.281	1.7e-09	7.5e-09	1.4e-13	6.9e-13	-0.48	7.127	7.2e-18	5.6e-17	1.1e-20	9e-20	0.329	6.717	9e-08	4.2e-07	3.6e-09	1.7e-08	0.683	6.546	1e-23	8.3e-23	1.8e-34	1.6e-33	-1.127	6.779	2.1e-113	4.2e-112	3.6e-147	7.3e-146	-0.831	6.932	5.7e-73	9.1e-72	1.9e-80	3.3e-79
ENSRNOG00000021814	Tnfrsf25	50.3333	504.833	83.9583	35.1667	2.62	3.384	1.6e-45	2.7e-44	2e-84	5.8e-83	0.525	0.701	0.0046	0.0096	0.0063	0.012	-3.385	3.396	2.2e-60	6.8e-59	2.9e-104	1.7e-102	-0.753	1.314	1e-05	3e-05	4.5e-06	1.2e-05	1.314	1.058	4e-16	1.4e-15	5.4e-16	1.6e-15	3.893	3.265	1.1e-72	1.7e-71	1e-140	3.4e-139
ENSRNOG00000039902	Lbh	306.708	122.25	92.75	375.75	0.43	1.946	0.00035	0.00091	0.00012	0.00027	-0.287	3.631	0.0013	0.0029	0.0086	0.016	1.253	3.003	5.4e-23	6.2e-22	4.7e-22	4.6e-21	1.699	2.859	1e-37	1.3e-36	1.9e-42	2.1e-41	-1.946	3.005	8.3e-105	1.5e-103	1.4e-107	2.1e-106	-1.56	3.144	1.5e-72	2.4e-71	2.3e-58	2.7e-57
ENSRNOG00000016920	Spire2	803.75	517.375	460.208	1112.96	0.202	4.109	0.0032	0.007	0.0019	0.0039	-0.464	5.115	7.6e-13	4.2e-12	1.3e-15	8e-15	0.563	4.618	8e-14	5.9e-13	2e-15	1.4e-14	0.78	4.509	3.3e-23	2.6e-22	1.2e-32	1e-31	-1.21	4.74	1.2e-90	1.8e-89	1.7e-116	2.7e-115	-1.048	4.842	1.6e-72	2.6e-71	1.8e-73	2.7e-72
ENSRNOG00000051006	Ufsp1	597.792	289.167	439.167	691.333	-0.572	3.684	4.3e-14	2.6e-13	6.5e-15	3.4e-14	-0.203	4.545	0.0036	0.0077	0.0042	0.008	0.977	4.043	2.7e-32	4.2e-31	3.8e-28	4.6e-27	0.422	4.226	1.4e-07	4.9e-07	3.3e-08	1e-07	-0.591	4.269	3e-21	1.3e-20	2e-27	8.4e-27	-1.202	4.112	1.9e-72	3e-71	4.2e-76	6.7e-75
ENSRNOG00000022307	Acap3	2668.5	3365.88	3821.04	1731.58	-0.151	6.981	0.0042	0.0091	0.0046	0.0087	0.63	6.313	6.9e-22	6.8e-21	2.7e-23	2.6e-22	-0.407	6.817	2.1e-09	1.1e-08	2.9e-09	1.4e-08	-0.541	6.87	1.8e-15	1.1e-14	1.4e-18	7.4e-18	1.207	6.577	1.3e-121	2.7e-120	3.2e-136	5.8e-135	1.016	6.5	2.3e-72	3.6e-71	6.1e-72	9.1e-71
ENSRNOG00000003707	Zmym3	7629.08	6083.46	8593.83	3571.17	-0.466	8.009	7.9e-21	6.6e-20	1.3e-22	9.8e-22	1.101	7.661	7e-84	4.6e-82	6.6e-98	5.2e-96	0.255	7.992	4.2e-06	1.6e-05	5.1e-06	1.7e-05	-0.196	8.19	0.0028	0.0061	0.0002	0.00043	1.332	7.71	4.7e-162	1.5e-160	1.4e-185	3.9e-184	0.826	7.42	2.9e-72	4.5e-71	1.7e-66	2.3e-65
ENSRNOG00000046257	Ctdspl	807.167	928.042	2058.04	456.625	-1.114	5.711	1.1e-82	3.7e-81	1.9e-107	7.8e-106	0.828	4.517	2.2e-30	3.1e-29	1.5e-25	1.6e-24	-0.274	5.019	0.00024	0.00074	0.00035	0.00092	-1.373	5.695	2.2e-82	6.7e-81	1.4e-109	4.3e-108	2.236	5.441	0	0	0	0	1.081	4.621	3.7e-72	5.8e-71	1.3e-61	1.7e-60
ENSRNOG00000046313	Basp1	2399.29	3123.54	690.083	1232.58	2.21	6.077	1.9e-108	8.5e-107	7.2e-90	2.3e-88	0.967	6.037	3.5e-36	6.3e-35	5.8e-45	1.3e-43	-0.453	6.69	3.8e-09	2e-08	1.9e-09	8.9e-09	1.772	5.793	1.2e-64	2.6e-63	1e-54	1.4e-53	-0.771	5.031	7.9e-13	2.5e-12	2.4e-13	6.5e-13	1.4	6.276	5.3e-72	8.2e-71	9.7e-97	2e-95
ENSRNOG00000007575	Lppr1	341.833	550.042	2100.75	196.583	-1.904	5.537	7.5e-223	9.3e-221	3.8e-236	4.8e-234	0.803	3.29	4.8e-18	3.8e-17	9.3e-14	4.9e-13	-0.758	4.065	3.9e-19	3.7e-18	3.7e-15	2.6e-14	-2.647	5.468	3.2e-265	6.1e-263	0	0	3.486	5.316	0	0	0	0	1.541	3.73	9.5e-72	1.5e-70	4.2e-70	6.1e-69
ENSRNOG00000013654	Cbln2	1800.67	483.625	117.875	1194.5	2.073	3.415	8.6e-24	8.2e-23	2.8e-10	1.1e-09	0.598	5.759	8.4e-09	3.4e-08	2.1e-14	1.2e-13	1.824	5.394	2.2e-41	4.4e-40	7.4e-76	2.7e-74	3.91	5.104	1.4e-97	5.5e-96	4.1e-30	3.2e-29	-3.281	4.47	1.3e-179	4.5e-178	4.5e-24	1.7e-23	-1.246	4.882	1.1e-71	1.7e-70	4.3e-58	5.2e-57
ENSRNOG00000001647	Ets2	1558.08	1898.08	2673.25	843.542	-0.461	6.327	5.7e-13	3.2e-12	3.9e-14	2e-13	0.892	5.441	8.1e-44	1.9e-42	9.7e-57	3.1e-55	-0.357	6.013	8.6e-08	4e-07	5.6e-08	2.3e-07	-0.803	6.255	7.8e-33	8.6e-32	5.2e-41	5.5e-40	1.731	5.922	8.4e-140	2.2e-138	4.6e-238	1.8e-236	1.229	5.607	1.1e-71	1.7e-70	6.2e-89	1.2e-87
ENSRNOG00000017209	Tubb3	12977.2	8058.5	7328.04	16073.5	0.169	8.08	0.00085	0.0021	0.00035	0.00079	-0.303	9.034	5.8e-09	2.4e-08	1e-07	3.3e-07	0.615	8.605	4.5e-25	5.6e-24	1.6e-26	1.8e-25	0.8	8.51	4.9e-36	5.9e-35	2.1e-48	2.6e-47	-1.068	8.629	1.7e-94	2.7e-93	2.7e-105	3.8e-104	-0.938	8.724	1.4e-71	2.2e-70	5e-71	7.4e-70
ENSRNOG00000014516	Hs6st1	1242.21	1064.75	1518.62	2085.29	-0.479	5.505	2.1e-16	1.4e-15	4.8e-18	2.9e-17	-0.739	5.91	2.9e-33	4.7e-32	9.2e-53	2.6e-51	0.151	5.425	0.016	0.034	0.014	0.027	-0.313	5.638	1.4e-05	4.1e-05	1e-07	3.1e-07	-0.392	5.939	4.6e-15	1.5e-14	1e-16	3.2e-16	-0.911	5.79	1.6e-71	2.6e-70	3.2e-95	6.5e-94
ENSRNOG00000025040	Gng10	1977.83	2321.04	3011.17	1303.79	-0.344	6.55	3.4e-11	1.7e-10	4.3e-12	1.9e-11	0.607	5.89	2.3e-20	2.1e-19	4.5e-23	4.2e-22	-0.303	6.327	4.2e-06	1.6e-05	1.9e-06	6.7e-06	-0.632	6.491	3.4e-22	2.7e-21	2.2e-25	1.5e-24	1.274	6.214	6.1e-132	1.5e-130	5.2e-142	1e-140	0.89	6.007	6.8e-71	1.1e-69	8.1e-65	1.1e-63
ENSRNOG00000033593	Osbpl9	2784.38	1729.71	2065.33	3237.33	-0.224	6.06	3.2e-05	9.4e-05	6.1e-06	1.7e-05	-0.211	6.765	0.00017	0.00043	6.4e-06	1.8e-05	0.615	6.386	3.3e-22	3.6e-21	7.8e-28	9.4e-27	0.406	6.447	1.7e-09	6.9e-09	2.1e-15	9.7e-15	-0.582	6.493	4.6e-32	2.7e-31	4.9e-44	3e-43	-0.846	6.446	1.5e-70	2.2e-69	5.6e-73	8.5e-72
ENSRNOG00000005018	Scn2a	7564.25	10662.8	9387	3962.67	0.216	8.462	0.0081	0.017	0.001	0.0022	0.938	7.702	1.4e-36	2.5e-35	2.5e-38	4.5e-37	-0.568	8.413	3e-14	2.2e-13	2.4e-16	1.8e-15	-0.336	8.255	1e-06	3.4e-06	1.4e-06	3.7e-06	1.31	7.844	1.9e-55	1.8e-54	8e-76	8.1e-75	1.486	8.024	1.9e-70	2.9e-69	2.3e-92	4.6e-91
ENSRNOG00000002917	Sec14l5	196.083	238.375	468.583	596.917	-0.946	3.64	1.7e-26	1.8e-25	6.6e-24	5.1e-23	-1.602	3.846	5e-83	3.2e-81	7.1e-52	2e-50	-0.354	3.028	0.0046	0.011	0.0056	0.012	-1.283	3.59	1.6e-41	2.2e-40	1.7e-31	1.4e-30	-0.283	4.186	5.9e-06	1.3e-05	4e-05	7.2e-05	-1.271	3.881	2.3e-70	3.5e-69	2e-47	2e-46
ENSRNOG00000019328	Phgdh	2234.54	1435.79	1648.54	2702.04	-0.168	5.761	0.0021	0.0048	0.00074	0.0016	-0.268	6.478	3.5e-06	1.1e-05	3.4e-06	9.5e-06	0.567	6.089	3.3e-19	3.2e-18	2.9e-20	2.6e-19	0.415	6.126	5.6e-10	2.4e-09	7.6e-12	3e-11	-0.648	6.207	1.5e-38	1e-37	2.6e-48	1.7e-47	-0.856	6.183	2.8e-70	4.2e-69	6.2e-84	1.1e-82
ENSRNOG00000046527	Phf20l1	558.375	1585.88	1328.21	700.417	0.286	5.681	4e-05	0.00012	2.4e-06	6.7e-06	-0.322	4.51	2.9e-06	9.1e-06	4.6e-05	0.00011	-1.58	5.337	6.1e-106	3.9e-104	2.4e-105	1.5e-103	-1.278	5.092	2.1e-68	5e-67	4.5e-75	9e-74	0.991	5.123	1.6e-43	1.2e-42	1.2e-53	8.8e-53	1.236	5.344	2.8e-70	4.3e-69	2.9e-75	4.5e-74
ENSRNOG00000019369	Slx1b	839.292	1255.21	1070.88	655.625	0.263	5.357	4.9e-06	1.6e-05	1.1e-06	3.2e-06	0.362	4.758	2.9e-07	1e-06	1.9e-09	7.2e-09	-0.653	5.294	7.4e-20	7.4e-19	1.6e-25	1.8e-24	-0.374	5.107	4.4e-07	1.5e-06	1.1e-11	4.4e-11	0.771	4.888	1.1e-37	7.4e-37	2.8e-62	2.3e-61	0.995	5.084	3.1e-70	4.7e-69	8.4e-77	1.3e-75
ENSRNOG00000017748	Nkx6-2	368.625	276.458	538.917	695.5	-0.933	3.844	3e-16	2e-15	1.7e-19	1.1e-18	-0.909	4.268	7.4e-34	1.2e-32	6.2e-31	8.2e-30	0.344	3.591	3.3e-05	0.00011	0.001	0.0025	-0.571	4.036	1.1e-08	4.4e-08	6.1e-10	2.1e-09	-0.304	4.397	3.3e-05	6.8e-05	8.9e-05	0.00015	-1.276	4.099	3.3e-70	5e-69	5.4e-48	5.4e-47
ENSRNOG00000056174	Pdzd4	2861	3220.25	3906.33	1854.46	-0.247	6.968	8.9e-07	3.2e-06	1.9e-07	6.1e-07	0.631	6.413	6.2e-26	7.4e-25	4.4e-38	7.9e-37	-0.243	6.826	0.0003	0.00091	1.6e-05	4.9e-05	-0.474	6.931	2.3e-13	1.2e-12	5.9e-21	3.5e-20	1.141	6.63	1.9e-111	3.7e-110	1.3e-166	3.1e-165	0.853	6.492	4e-70	6.1e-69	2.4e-70	3.4e-69
ENSRNOG00000014670	Zmynd11	5731.29	7177.92	8468.12	4294.38	-0.206	8.102	2.5e-05	7.4e-05	2e-07	6.4e-07	0.422	7.501	3.5e-13	2e-12	1.4e-18	9.9e-18	-0.397	7.913	2.1e-10	1.2e-09	3.1e-14	2e-13	-0.588	8	1.2e-20	9e-20	3.9e-36	3.6e-35	1.045	7.776	1.9e-102	3.4e-101	2e-173	5.1e-172	0.799	7.668	4.2e-70	6.4e-69	1.7e-76	2.6e-75
ENSRNOG00000020410	Th	2185.25	57.0417	26.9583	465.583	1.112	0.63	1.1e-07	4.1e-07	2.5e-08	8.4e-08	2.236	5.585	4.2e-07	1.5e-06	2.7e-22	2.4e-21	5.188	5.356	2.1e-17	1.9e-16	4.7e-76	1.7e-74	6.309	5.309	9e-23	7.2e-22	1.2e-90	3.1e-89	-4.044	3.078	5.9e-103	1.1e-101	4.1e-152	8.8e-151	-2.966	3.213	5.1e-70	7.8e-69	8.1e-101	1.8e-99
ENSRNOG00000016189	Frmd5	1156.54	766.583	1296.83	1759.83	-0.726	5.18	1.1e-18	8.5e-18	9.2e-24	7e-23	-0.6	5.72	1.6e-22	1.6e-21	1.7e-21	1.5e-20	0.521	5.158	8.2e-14	6e-13	1.8e-12	1e-11	-0.189	5.466	0.015	0.028	0.0072	0.013	-0.375	5.701	1.6e-08	4e-08	3.4e-09	7.6e-09	-1.142	5.471	6.5e-70	9.9e-69	1.8e-72	2.8e-71
ENSRNOG00000051384	AABR07002337.1	208.167	242.667	602.333	69.9583	-1.279	3.896	4.8e-66	1.2e-64	2.5e-74	5.9e-73	1.577	2.346	3.1e-34	5.2e-33	2.2e-29	2.6e-28	-0.293	3.083	0.0055	0.013	0.0077	0.016	-1.557	3.876	3e-69	7.2e-68	1.6e-67	2.8e-66	3.167	3.536	2.5e-297	1.8e-295	1.4e-258	5.9e-257	1.849	2.477	6.9e-70	1e-68	1.1e-58	1.3e-57
ENSRNOG00000028085	Tmem255a	1723.21	446.583	129.042	972.458	1.821	3.352	3.8e-100	1.6e-98	5.2e-96	1.8e-94	0.832	5.607	1.3e-39	2.5e-38	3.6e-40	6.9e-39	1.875	5.32	5e-128	4.3e-126	1.4e-132	1.2e-130	3.711	5.053	0	0	0	0	-2.843	4.222	0	0	0	0	-1.064	4.643	1.3e-69	2e-68	4.6e-59	5.6e-58
ENSRNOG00000042833	Gm884	993	1255.79	2461.25	548.458	-0.94	6.027	3e-66	7.5e-65	2.6e-69	5.9e-68	0.862	4.802	5.9e-26	7.1e-25	4.6e-26	4.9e-25	-0.411	5.394	1.1e-08	5.4e-08	5.4e-08	2.2e-07	-1.335	5.964	9.7e-84	3e-82	1.6e-99	4.6e-98	2.233	5.7	0	0	0	0	1.253	5.002	2.2e-69	3.4e-68	3.3e-70	4.9e-69
ENSRNOG00000047014	Homer1	251.083	1154.12	1852.54	368.208	-0.65	5.723	4.8e-13	2.7e-12	1e-16	5.9e-16	-0.545	3.491	3.3e-10	1.5e-09	8.4e-08	2.8e-07	-2.272	4.733	1.8e-95	9.8e-94	2.4e-125	1.9e-123	-2.907	5.253	6.8e-121	3.4e-119	5.8e-243	6.3e-241	2.399	5.263	1.6e-99	2.7e-98	7.9e-222	2.8e-220	1.707	4.76	7.4e-69	1.1e-67	1.2e-97	2.7e-96
ENSRNOG00000029330	Car5b	303.542	140.083	203.375	403.417	-0.499	2.61	1e-06	3.6e-06	6.8e-08	2.2e-07	-0.405	3.681	4.3e-07	1.5e-06	0.00014	0.00032	1.041	3.05	5.8e-23	6.6e-22	1.8e-19	1.6e-18	0.552	3.198	1.8e-08	6.9e-08	4.7e-07	1.3e-06	-0.925	3.376	2.1e-34	1.3e-33	5e-28	2.1e-27	-1.464	3.269	7.3e-69	1.1e-67	1.1e-59	1.4e-58
ENSRNOG00000048751	Rtl1	297.167	15.625	5.29167	123.917	1.58	-1.188	0.00075	0.0019	7.1e-05	0.00017	1.266	2.937	2.5e-35	4.3e-34	4.1e-30	5.3e-29	4.158	2.545	7.1e-169	9.6e-167	4.7e-100	2.6e-98	5.78	2.459	1.6e-231	2.5e-229	4.4e-209	3.6e-207	-4.479	1.193	3.5e-114	7e-113	6.7e-119	1.1e-117	-2.913	1.354	1.2e-68	1.8e-67	5.8e-48	5.8e-47
ENSRNOG00000014616	Iars	2645.83	1781.54	1462.5	3295.54	0.317	5.836	1.8e-08	7.5e-08	1e-12	4.6e-12	-0.311	6.746	3.6e-08	1.4e-07	4e-11	1.7e-10	0.498	6.36	3.4e-15	2.7e-14	1.8e-21	1.7e-20	0.831	6.206	2.9e-34	3.4e-33	1e-64	1.7e-63	-1.106	6.332	2.7e-105	5e-104	9.6e-172	2.4e-170	-0.83	6.478	2.3e-68	3.4e-67	1.9e-77	3e-76
ENSRNOG00000060599	Gabrb3	1425.75	2920.79	2524	1104.79	0.243	6.582	0.018	0.034	0.0018	0.0036	0.373	5.516	5.9e-06	1.8e-05	2.5e-07	8.1e-07	-1.108	6.351	1.8e-37	3.2e-36	8.2e-45	1.6e-43	-0.849	6.156	1.9e-16	1.1e-15	2.5e-22	1.5e-21	1.259	5.964	1.7e-31	9.4e-31	1.2e-63	1e-62	1.46	6.162	2.3e-68	3.5e-67	8.9e-116	2.4e-114
ENSRNOG00000006972	Zfp189	441.792	1292.33	1046.12	684.75	0.338	5.365	0.0002	0.00054	5.8e-05	0.00014	-0.624	4.351	4e-17	2.9e-16	6.5e-18	4.5e-17	-1.619	5.031	1.5e-103	9.4e-102	2.5e-109	1.6e-107	-1.267	4.75	1.2e-20	9.1e-20	8e-43	8.8e-42	0.677	4.891	7.4e-09	1.9e-08	8.9e-17	2.7e-16	0.975	5.133	2.3e-68	3.5e-67	1.2e-61	1.6e-60
ENSRNOG00000009449	Trim35	5963.92	7095.92	8866.71	4296.54	-0.289	8.131	6.5e-09	2.8e-08	5.9e-15	3.1e-14	0.479	7.534	4.5e-17	3.3e-16	9.2e-27	1e-25	-0.323	7.929	2.4e-07	1.1e-06	2.7e-11	1.5e-10	-0.597	8.062	4.2e-21	3.1e-20	9.9e-43	1.1e-41	1.111	7.822	2.3e-116	4.6e-115	1.6e-213	5.3e-212	0.782	7.658	2.5e-68	3.8e-67	3e-83	5.4e-82
ENSRNOG00000001658	Kcnj6	237.833	840.125	28	295.708	4.93	3.943	9.9e-284	1.8e-281	2.3e-210	2.4e-208	-0.309	3.278	0.011	0.021	0.029	0.048	-1.894	4.347	2e-70	7.5e-69	1.2e-48	2.7e-47	3.058	2.279	4.5e-34	5.1e-33	9.5e-37	9e-36	-3.329	2.482	6.6e-122	1.5e-120	3.2e-72	3.1e-71	1.563	4.336	3.9e-68	5.7e-67	5.9e-75	9.2e-74
ENSRNOG00000020848	Adck4	1647.62	1761.83	2422.46	975.708	-0.426	6.2	9.1e-15	5.8e-14	8.9e-19	5.6e-18	0.763	5.568	2.2e-33	3.5e-32	2.8e-46	6.6e-45	-0.168	5.991	0.021	0.043	0.0029	0.0064	-0.579	6.198	3.6e-17	2.3e-16	9.8e-27	7e-26	1.377	5.87	2.6e-142	6.8e-141	9.8e-199	3e-197	0.91	5.602	4.2e-68	6.3e-67	3.7e-72	5.6e-71
ENSRNOG00000048389	Fgf18	30.25	16.875	5.58333	126.083	1.618	-1.107	4e-06	1.3e-05	1.5e-08	5.1e-08	-2.042	1.533	9.8e-39	1.9e-37	1.4e-37	2.4e-36	0.763	-0.06	0.0029	0.0073	0.001	0.0025	2.394	-0.457	6.6e-14	3.6e-13	1.2e-15	5.7e-15	-4.408	1.22	1.7e-114	3.5e-113	1.9e-134	3.5e-133	-2.832	1.388	4.3e-68	6.4e-67	7.9e-81	1.4e-79
ENSRNOG00000021234	Slc4a11	174.25	229.625	2020.42	64.5	-3.107	5.298	2.5e-188	2.5e-186	0	0	1.436	2.131	7.4e-24	7.9e-23	6.9e-26	7.3e-25	-0.468	2.926	2.3e-05	8e-05	0.00012	0.00033	-3.558	5.314	7.6e-213	9.7e-211	0	0	5.027	5.178	0	0	0	0	1.881	2.388	4.5e-68	6.7e-67	1.3e-67	1.8e-66
ENSRNOG00000011015	Hivep2	1787.42	5977.04	4307.96	2357.42	0.505	7.501	3.9e-11	2e-10	9.7e-15	5e-14	-0.393	6.227	2.4e-11	1.2e-10	7.4e-10	2.9e-09	-1.814	7.195	1.1e-88	5.5e-87	8.2e-125	6.4e-123	-1.294	6.783	9.1e-67	2.1e-65	2.1e-76	4.2e-75	0.936	6.838	4.9e-47	3.9e-46	1.4e-63	1.2e-62	1.4	7.212	1.3e-67	1.9e-66	1.3e-108	3.2e-107
ENSRNOG00000008834	Dach1	92.9167	28.3333	853.625	174.042	-4.877	3.955	2.2e-203	2.5e-201	0	0	-0.9	2.289	4.8e-15	3.2e-14	5.2e-11	2.3e-10	1.637	1.219	5.6e-20	5.7e-19	2.2e-20	2e-19	-3.227	4.103	6.5e-126	3.5e-124	1.7e-179	1.1e-177	2.359	4.15	5.7e-87	8.5e-86	4e-149	8.3e-148	-2.558	1.874	1.6e-67	2.4e-66	1.4e-63	1.8e-62
ENSRNOG00000014061	Dusp5	38.6667	327.75	152	71.25	1.138	3.09	8.5e-36	1.1e-34	4.1e-27	3.6e-26	-0.875	1.04	0.016	0.03	0.00066	0.0014	-3.148	2.797	3.6e-141	3.6e-139	4.1e-120	3.1e-118	-1.994	1.808	9.4e-32	1e-30	8.3e-36	7.6e-35	1.157	1.956	1.3e-07	3e-07	4e-07	8.1e-07	2.259	2.828	1.6e-67	2.4e-66	8.1e-26	4.8e-25
ENSRNOG00000003374	Ccdc85a	377.958	658.5	92.7083	303.125	2.857	3.735	1.9e-249	2.8e-247	1.8e-212	2e-210	0.326	3.629	0.00016	0.00042	0.002	0.004	-0.871	4.283	1e-25	1.3e-24	1.5e-23	1.6e-22	2.002	3.094	8.5e-71	2.1e-69	7.9e-58	1.2e-56	-1.642	2.767	1.9e-56	1.8e-55	4.2e-48	2.8e-47	1.176	4.094	1.8e-67	2.6e-66	1.2e-54	1.4e-53
ENSRNOG00000047960	Rab9b	5225.79	1565.33	1438.38	3183.79	0.153	5.725	0.016	0.032	0.0052	0.0099	0.721	7.247	2.3e-36	4.2e-35	1.9e-36	3.1e-35	1.667	6.964	2.5e-151	2.7e-149	1.2e-177	1.9e-175	1.836	6.9	1.1e-161	8.2e-160	6.7e-210	5.4e-208	-1.08	6.291	1.3e-72	1.5e-71	1.8e-86	2.1e-85	-0.967	6.381	3.6e-67	5.3e-66	1.7e-69	2.4e-68
ENSRNOG00000018486	RGD1311084	78.7083	212.083	106.708	57.8333	1.025	2.503	4.9e-24	4.6e-23	6.9e-22	4.9e-21	0.448	1.339	0.0056	0.011	0.0016	0.0033	-1.503	2.461	7.5e-35	1.3e-33	8.2e-32	1.1e-30	-0.463	1.764	0.0009	0.0021	0.00074	0.0015	0.944	1.513	5.7e-13	1.8e-12	8.5e-16	2.5e-15	1.93	2.266	4.5e-67	6.6e-66	4e-68	5.7e-67
ENSRNOG00000024730	Ppm1e	903.292	5151.25	409.917	2257.33	3.683	6.624	2.6e-281	4.6e-279	4.8e-277	8.1e-275	-1.316	5.835	1.5e-57	5.2e-56	1.1e-42	2.4e-41	-2.585	6.842	4.2e-163	5.2e-161	4.9e-137	4.5e-135	1.115	4.563	1.2e-11	5.5e-11	5.3e-17	2.7e-16	-2.394	5.49	8.2e-199	3.2e-197	3.1e-139	5.9e-138	1.248	7.041	6.2e-67	9.1e-66	7.6e-93	1.5e-91
ENSRNOG00000004823	Dock4	1263.96	4743.83	3050.62	1913.33	0.669	7.102	5.5e-17	3.9e-16	8.8e-24	6.7e-23	-0.593	5.843	1.5e-18	1.2e-17	8.7e-15	4.9e-14	-1.981	6.826	2.2e-96	1.3e-94	2e-109	1.3e-107	-1.296	6.285	5.9e-48	9.5e-47	7.6e-52	1e-50	0.739	6.411	1.8e-27	9.2e-27	4.1e-40	2.3e-39	1.367	6.887	6.6e-67	9.7e-66	3.5e-113	8.9e-112
ENSRNOG00000050767	Nrn1	1003.67	4369	194.958	2590.71	4.518	6.34	0	0	6.3e-57	1.1e-55	-1.362	6.02	4.4e-107	4.6e-105	3.2e-65	1.3e-63	-2.194	6.667	7.3e-218	1.6e-215	1.3e-132	1.2e-130	2.338	4.43	2e-31	2.1e-30	8.3e-18	4.4e-17	-3.668	5.549	0	0	1.1e-42	6.4e-42	0.811	6.947	7.7e-67	1.1e-65	9.3e-64	1.2e-62
ENSRNOG00000016358	Apba2	3340.5	7927.46	2292.04	4274.54	1.822	7.498	1.1e-162	8.7e-161	2.2e-204	2.3e-202	-0.35	7.103	3.3e-10	1.5e-09	2.3e-11	1e-10	-1.319	7.728	1.5e-97	8.5e-96	8.3e-100	4.6e-98	0.518	6.662	1.1e-14	6.3e-14	1.2e-17	6.2e-17	-0.833	6.799	1.6e-64	1.8e-63	1.1e-62	9.6e-62	0.949	7.758	7.7e-67	1.1e-65	4.4e-75	6.9e-74
ENSRNOG00000016897	Rlbp1	1199	834.917	988.667	1796.08	-0.211	5.005	0.0042	0.0092	0.0038	0.0073	-0.577	5.758	1.5e-20	1.3e-19	1.9e-22	1.7e-21	0.449	5.24	3.9e-09	2.1e-08	1.6e-07	6.2e-07	0.254	5.3	0.00034	0.00084	6e-05	0.00014	-0.795	5.563	5.2e-50	4.4e-49	7.8e-65	6.8e-64	-1.047	5.53	8.5e-67	1.2e-65	1.5e-49	1.6e-48
ENSRNOG00000007907	Tmem178a	576.542	2092.42	398.125	776.875	2.426	5.463	7.6e-97	3e-95	5.2e-44	7.1e-43	-0.425	4.615	6.6e-06	2e-05	3.8e-06	1.1e-05	-1.933	5.656	7.6e-109	5.2e-107	7.8e-130	6.6e-128	0.509	4.137	0.011	0.021	0.0039	0.007	-0.9	4.323	4.4e-07	1e-06	2.2e-07	4.5e-07	1.487	5.674	1.2e-66	1.8e-65	7.4e-73	1.1e-71
ENSRNOG00000021380	Fads6	555.417	648.75	973.833	1311.71	-0.555	4.835	1.8e-19	1.4e-18	8.2e-23	6.1e-22	-1.233	5.077	6e-74	3.2e-72	3.6e-45	8.3e-44	-0.296	4.494	0.00056	0.0016	0.0021	0.0048	-0.834	4.789	1.8e-27	1.7e-26	3.8e-20	2.2e-19	-0.362	5.283	3.4e-11	9.8e-11	3.7e-13	9.8e-13	-0.958	5.108	1.4e-66	2e-65	7.3e-75	1.1e-73
ENSRNOG00000002800	Gdpd2	1433.62	305.208	220.5	691.125	0.499	3.217	5.5e-06	1.8e-05	1e-06	3e-06	1.058	5.265	1.8e-58	6.6e-57	1.9e-59	6.6e-58	2.162	5	3.1e-145	3.2e-143	2.6e-120	2e-118	2.677	4.892	1.7e-210	2.1e-208	1.7e-245	1.8e-243	-1.584	3.956	9e-114	1.8e-112	3.6e-114	5.6e-113	-1.125	4.135	1.5e-66	2.2e-65	9e-40	7.7e-39
ENSRNOG00000052357	Fosl2	48	179.5	95.6667	25.875	0.939	2.295	8e-13	4.5e-12	1.8e-12	8.1e-12	0.903	0.494	8.6e-06	2.6e-05	6.2e-07	1.9e-06	-1.966	2.112	1.8e-40	3.6e-39	5.3e-38	8.8e-37	-1.011	1.411	1.4e-10	6.2e-10	1e-10	3.7e-10	1.951	1.091	7.1e-29	3.8e-28	6.7e-34	3.3e-33	2.849	1.872	2.2e-66	3.1e-65	2.9e-73	4.4e-72
ENSRNOG00000001299	Sun1	2439.71	2797.46	3398.75	1618.75	-0.25	6.766	8e-07	2.9e-06	5.4e-09	1.9e-08	0.597	6.197	3.4e-22	3.4e-21	4e-33	5.9e-32	-0.27	6.611	4.8e-05	0.00016	1.6e-07	6.4e-07	-0.504	6.718	6.3e-15	3.6e-14	8.8e-30	6.8e-29	1.136	6.43	1.3e-107	2.5e-106	1.2e-149	2.4e-148	0.846	6.291	2.6e-66	3.8e-65	4.9e-60	6.1e-59
ENSRNOG00000046791	Sh3rf3	70.2083	193.458	136.083	49.75	0.538	2.554	9.5e-08	3.7e-07	4.3e-08	1.4e-07	0.501	1.156	0.0061	0.012	0.004	0.0077	-1.537	2.322	6.5e-35	1.1e-33	1.3e-26	1.5e-25	-0.979	1.919	4.2e-14	2.3e-13	5.8e-10	2e-09	1.514	1.694	1.1e-31	6.3e-31	2e-31	9.5e-31	2.011	2.118	2.9e-66	4.2e-65	4.9e-69	7.1e-68
ENSRNOG00000027341	Tenm2	3013.79	4570.62	3653.46	1565.38	0.355	7.178	1.4e-05	4.5e-05	1.5e-07	4.8e-07	0.951	6.371	3.9e-37	7.3e-36	1.3e-41	2.6e-40	-0.673	7.15	4.8e-15	3.8e-14	1.8e-18	1.4e-17	-0.302	6.909	6.5e-06	2e-05	1.1e-05	2.7e-05	1.289	6.489	1.5e-67	1.7e-66	7.3e-92	9e-91	1.604	6.771	3.3e-66	4.8e-65	2.1e-110	5.2e-109
ENSRNOG00000009460	Pdzd8	2444.71	2655.88	3175.75	4782.46	-0.226	6.679	1.1e-05	3.4e-05	8e-07	2.4e-06	-0.962	7.028	4.2e-63	1.7e-61	4.5e-58	1.5e-56	-0.192	6.572	0.0035	0.0086	0.0023	0.0052	-0.402	6.663	3.5e-10	1.5e-09	7.4e-11	2.7e-10	-0.524	7.079	2.4e-27	1.2e-26	9.7e-35	4.9e-34	-0.791	7.029	3.4e-66	4.9e-65	2.9e-69	4.2e-68
ENSRNOG00000042838	Junb	802.375	1158.62	1959.33	337.333	-0.725	5.775	9.8e-14	5.8e-13	3e-19	2e-18	1.256	4.369	3.1e-23	3.3e-22	2.2e-26	2.4e-25	-0.601	5.199	1.1e-08	5.6e-08	1.7e-09	8.2e-09	-1.311	5.642	4.6e-31	4.8e-30	7.2e-44	8.1e-43	2.604	5.312	4.1e-91	6.4e-90	7.3e-159	1.7e-157	1.838	4.735	4.4e-66	6.4e-65	1.4e-74	2.1e-73
ENSRNOG00000005114	Tmem74	64.4167	236.292	23.5833	43.9583	3.344	2.207	7.7e-90	2.8e-88	1.6e-80	4.3e-79	0.556	1.016	0.0013	0.0029	0.0014	0.0029	-1.946	2.509	1.2e-48	2.9e-47	1.8e-46	3.6e-45	1.415	0.735	2.2e-12	1.1e-11	4.2e-11	1.6e-10	-0.829	0.292	0.0004	0.00074	0.0003	0.0005	2.483	2.315	5.1e-66	7.4e-65	3.4e-64	4.5e-63
ENSRNOG00000059702	Tex9	647.792	341.125	546.583	1055.88	-0.645	3.968	9.6e-15	6.1e-14	6e-15	3.1e-14	-0.699	4.945	8.9e-19	7.3e-18	2.1e-18	1.5e-17	0.851	4.199	2e-24	2.4e-23	3e-19	2.6e-18	0.221	4.429	0.0058	0.012	0.0064	0.011	-0.885	4.767	9.8e-29	5.2e-28	5.7e-38	3.1e-37	-1.57	4.618	8.3e-66	1.2e-64	2.9e-83	5.2e-82
ENSRNOG00000059660	AABR07065531.5	13478.5	11141.3	16569.2	5699.29	-0.54	8.925	1.8e-28	2e-27	4.6e-26	3.9e-25	1.248	8.437	4.9e-68	2.3e-66	1.3e-67	5.4e-66	0.203	8.837	8e-05	0.00026	0.0011	0.0026	-0.322	9.08	7.6e-07	2.6e-06	5.2e-08	1.6e-07	1.605	8.585	1.8e-165	5.9e-164	1.5e-144	2.9e-143	1.025	8.224	9.3e-66	1.3e-64	1.9e-54	2.2e-53
ENSRNOG00000000956	Rasl11a	42.8333	129.208	68.5833	16.75	0.943	1.822	2.7e-11	1.4e-10	2.1e-11	8.7e-11	1.361	0.197	2.8e-09	1.2e-08	3.7e-09	1.4e-08	-1.659	1.71	2.3e-26	3e-25	3.6e-24	3.8e-23	-0.701	1.055	6.2e-05	0.00017	8.2e-05	0.00018	2.101	0.594	1.5e-23	6.8e-23	4.2e-26	1.7e-25	3.007	1.376	8.8e-66	1.3e-64	2.9e-63	3.7e-62
ENSRNOG00000017321	Trub1	475.708	659.5	761.792	307.708	-0.177	4.646	0.0039	0.0085	0.0024	0.0048	0.635	3.829	5.3e-15	3.5e-14	1.7e-12	8.4e-12	-0.542	4.411	4.3e-11	2.6e-10	1.2e-10	6.4e-10	-0.702	4.483	7.7e-19	5.2e-18	4.3e-23	2.7e-22	1.374	4.201	3.6e-93	5.7e-92	2.4e-130	4.3e-129	1.156	4.102	1.2e-65	1.7e-64	1.4e-58	1.7e-57
ENSRNOG00000032576	Nlgn1	2481.75	3184.25	3679.83	1654.21	-0.177	6.914	0.00064	0.0016	0.0013	0.0027	0.591	6.224	7.4e-20	6.5e-19	4.4e-21	3.7e-20	-0.432	6.726	3.8e-11	2.3e-10	8.2e-12	4.6e-11	-0.593	6.796	2.9e-20	2.1e-19	5.9e-22	3.6e-21	1.221	6.519	3.4e-79	4.6e-78	1.9e-104	2.7e-103	1.003	6.424	1.2e-65	1.7e-64	6.6e-66	8.9e-65
ENSRNOG00000020489	Tmem145	3162.29	1168.12	426.958	2226.92	1.485	4.818	1.7e-66	4.3e-65	5.4e-72	1.3e-70	0.512	6.606	3.4e-08	1.3e-07	4.3e-11	1.9e-10	1.365	6.319	4.3e-30	6.3e-29	4.7e-53	1.1e-51	2.865	6.007	4.9e-81	1.4e-79	2.1e-191	1.5e-189	-2.321	5.484	0	0	1.1e-289	5.6e-288	-0.873	5.898	1.3e-65	1.9e-64	2.3e-48	2.3e-47
ENSRNOG00000004075	Ccdc42	13.75	75.0833	1362.62	1	-4.138	4.654	0	0	0	0	3.712	-1.556	1.2e-11	6.3e-11	1.5e-16	9.6e-16	-2.492	0.786	6.8e-28	9.4e-27	7.3e-30	9.4e-29	-6.604	4.643	0	0	0	0	10.373	4.564	0	0	0	0	6.183	0.473	1.7e-65	2.5e-64	2.1e-82	3.7e-81
ENSRNOG00000005365	Kcnip1	1645.29	485.5	328.208	1012.42	0.597	3.846	6.9e-14	4.2e-13	8.2e-13	3.8e-12	0.706	5.587	8e-13	4.5e-12	4.1e-22	3.6e-21	1.689	5.295	3.3e-42	6.8e-41	7.8e-74	2.8e-72	2.302	5.147	5.5e-62	1.2e-60	3.3e-154	1.6e-152	-1.562	4.508	7.6e-135	1.9e-133	3.8e-175	9.8e-174	-1.004	4.721	2e-65	2.8e-64	3.7e-52	4.1e-51
ENSRNOG00000007645	Kcnj9	1052.21	1853.92	509.583	752.875	1.895	5.386	2.7e-85	9.4e-84	3.4e-99	1.2e-97	0.49	5.03	1.9e-13	1.1e-12	5.2e-14	2.8e-13	-0.889	5.769	5.7e-31	8.6e-30	1.6e-34	2.4e-33	1.021	4.813	2e-36	2.4e-35	4.7e-30	3.6e-29	-0.497	4.428	3.6e-09	9.5e-09	1.5e-09	3.5e-09	1.358	5.535	2.1e-65	3e-64	3.7e-91	7.2e-90
ENSRNOG00000037162	Slbp	1049.33	652.458	537.458	1314.17	0.313	4.392	1.6e-06	5.5e-06	6.8e-07	2e-06	-0.318	5.417	4e-07	1.4e-06	1.3e-06	4e-06	0.613	4.982	1.6e-17	1.4e-16	1.5e-15	1e-14	0.941	4.836	1.5e-35	1.7e-34	1.9e-41	2e-40	-1.225	4.973	1.2e-98	2.1e-97	1.1e-119	1.8e-118	-0.952	5.112	2.7e-65	3.9e-64	1.6e-55	1.9e-54
ENSRNOG00000013452	Rcn1	1536.17	1094.92	3786.67	565.125	-1.758	6.416	2.3e-135	1.4e-133	4.3e-198	4.2e-196	1.448	5.249	1.1e-79	6.8e-78	1.3e-93	9.3e-92	0.416	5.611	6e-10	3.4e-09	2.4e-09	1.2e-08	-1.327	6.588	7.4e-83	2.3e-81	1.7e-90	4.1e-89	2.811	6.236	5e-248	2.8e-246	0	0	1.012	4.881	2.9e-65	4.1e-64	3e-55	3.5e-54
ENSRNOG00000014420	Rap2b	117.833	262.25	189.042	83.4583	0.501	3.001	6.2e-08	2.4e-07	1.9e-07	5.9e-07	0.504	1.89	0.00012	0.00031	0.00018	0.00042	-1.223	2.843	1.1e-27	1.5e-26	4.7e-26	5.4e-25	-0.705	2.486	1e-09	4.2e-09	3.3e-08	1e-07	1.245	2.24	6.1e-25	2.9e-24	9.5e-27	3.9e-26	1.705	2.621	2.9e-65	4.1e-64	1.1e-59	1.4e-58
ENSRNOG00000013770	Folh1	1275.79	924.875	1109.71	1777.96	-0.231	5.162	7.6e-05	0.00021	7.5e-06	2e-05	-0.473	5.786	5.4e-15	3.5e-14	1.8e-12	8.7e-12	0.391	5.354	2.9e-07	1.3e-06	6.2e-07	2.3e-06	0.176	5.425	0.017	0.032	0.011	0.019	-0.613	5.617	3.1e-31	1.8e-30	2.5e-52	1.8e-51	-0.885	5.57	4e-65	5.7e-64	3.5e-66	4.7e-65
ENSRNOG00000011369	Kcns2	62.8333	286.958	490.292	84.125	-0.741	3.778	2.7e-11	1.4e-10	1.6e-13	7.8e-13	-0.418	1.444	0.004	0.0084	0.012	0.021	-2.264	2.728	1.4e-80	6.1e-79	5e-55	1.2e-53	-2.989	3.331	8.7e-73	2.2e-71	2.1e-93	5.6e-92	2.607	3.312	4.6e-64	4.9e-63	1.1e-108	1.6e-107	1.825	2.723	7.8e-65	1.1e-63	2.8e-55	3.3e-54
ENSRNOG00000004959	Actr2	3266.21	7532.46	8658.67	4642.46	-0.168	8.152	0.0029	0.0066	0.0041	0.0078	-0.501	7.158	6.2e-16	4.3e-15	1.9e-13	9.6e-13	-1.278	7.666	1.4e-92	7.5e-91	9.2e-73	3.2e-71	-1.431	7.751	4.5e-60	9.1e-59	6.6e-73	1.3e-71	0.966	7.835	1e-38	7e-38	1.2e-59	9.2e-59	0.756	7.753	8.7e-65	1.2e-63	9.2e-55	1.1e-53
ENSRNOG00000002827	Rbfox1	4147.96	10704.5	13380.2	6635.12	-0.29	8.724	9.2e-10	4.2e-09	1e-09	3.9e-09	-0.672	7.605	4.1e-33	6.6e-32	2.4e-37	4.2e-36	-1.44	8.127	8e-118	6.1e-116	3.6e-147	3.7e-145	-1.714	8.308	6.7e-154	4.9e-152	3.4e-212	2.8e-210	1.078	8.426	1.2e-111	2.3e-110	1.1e-114	1.8e-113	0.748	8.263	1.8e-64	2.5e-63	5.8e-52	6.3e-51
ENSRNOG00000006403	Pvrl1	1996.12	2469.21	556.875	1390.04	2.18	5.743	2.5e-282	4.5e-280	2.7e-302	5.3e-300	0.528	5.936	1.7e-12	9.1e-12	1.8e-16	1.1e-15	-0.379	6.382	5.4e-08	2.6e-07	1.5e-08	6.8e-08	1.817	5.518	2.4e-79	6.9e-78	7.9e-144	3.5e-142	-1.255	5.046	2.5e-105	4.7e-104	2.6e-113	3.9e-112	0.885	6.097	2.5e-64	3.4e-63	5.3e-63	6.8e-62
ENSRNOG00000015139	F12	68.5	163.125	390.625	37.0417	-1.229	3.29	5.1e-28	5.6e-27	1.8e-36	2e-35	0.891	0.983	3.8e-07	1.3e-06	4.2e-09	1.6e-08	-1.318	2.134	1.1e-22	1.3e-21	3.4e-25	3.7e-24	-2.531	3.06	1.6e-74	4.1e-73	2e-97	5.5e-96	3.457	2.88	5.1e-109	9.6e-108	1.7e-189	4.9e-188	2.188	1.835	3.4e-64	4.7e-63	7.5e-68	1.1e-66
ENSRNOG00000042445	AC130970.1	45.625	16.1667	26.5	120.083	-0.668	-0.278	0.012	0.024	0.0018	0.0036	-1.395	1.614	1.6e-22	1.6e-21	2.1e-17	1.4e-16	1.416	0.291	5.4e-08	2.6e-07	8.7e-10	4.2e-09	0.754	0.445	0.00078	0.0018	0.00044	0.0009	-2.117	1.37	8.2e-49	6.8e-48	4.8e-50	3.3e-49	-2.809	1.326	3.8e-64	5.3e-63	3.3e-70	4.8e-69
ENSRNOG00000006086	Lynx1	6161.71	7580.92	4681.88	13000.9	0.728	7.756	1.3e-45	2.2e-44	6.1e-48	9e-47	-1.071	8.434	7.8e-84	5.1e-82	1.2e-57	4.1e-56	-0.372	8.003	2e-08	9.6e-08	5.6e-08	2.3e-07	0.372	7.607	3.9e-06	1.2e-05	1.4e-07	3.9e-07	-1.408	8.221	5.1e-194	2e-192	1.7e-181	4.6e-180	-0.721	8.497	4.4e-64	6.1e-63	4.8e-52	5.2e-51
ENSRNOG00000029012	Shisa6	79.3333	605.042	14.5833	190.583	5.391	3.458	5.9e-242	8.3e-240	0	0	-1.261	2.304	4.1e-24	4.5e-23	1.6e-15	9.6e-15	-3.006	3.697	1.1e-122	8.6e-121	3.3e-96	1.7e-94	2.407	0.818	1.1e-20	7.9e-20	2.3e-27	1.7e-26	-3.627	1.836	2.9e-120	6.2e-119	3.8e-127	6.6e-126	1.724	3.822	5.5e-64	7.7e-63	3.3e-75	5.1e-74
ENSRNOG00000012862	Spsb4	204.458	86.7083	37.9583	281.958	1.223	1.174	8.5e-16	5.6e-15	1.6e-19	1e-18	-0.458	3.145	5.6e-07	1.9e-06	3.1e-06	8.8e-06	1.164	2.452	3.9e-22	4.3e-21	4.9e-24	5.2e-23	2.402	2.149	3.4e-68	8e-67	7e-73	1.4e-71	-2.827	2.465	1.3e-143	3.6e-142	2e-148	4e-147	-1.643	2.717	5.7e-64	7.9e-63	1.9e-63	2.4e-62
ENSRNOG00000051244	Lemd1	58.5833	6.29167	15.75	84.4167	-1.303	-1.129	0.00016	0.00044	1.9e-05	4.9e-05	-0.52	1.407	0.00054	0.0013	0.00011	0.00025	3.165	0.37	3.3e-32	5.2e-31	1.3e-46	2.7e-45	1.864	0.504	2.4e-17	1.5e-16	2.4e-25	1.6e-24	-2.349	0.841	1.4e-40	9.7e-40	2.7e-45	1.7e-44	-3.706	0.763	8.5e-64	1.2e-62	5.5e-71	8.1e-70
ENSRNOG00000002152	Dcun1d4	4703.71	3197.67	3994.83	5638	-0.289	6.981	2.5e-08	1e-07	1.1e-11	4.7e-11	-0.255	7.545	5.8e-06	1.8e-05	1.4e-07	4.7e-07	0.485	7.195	6e-16	4.9e-15	1.2e-19	1.1e-18	0.212	7.29	0.00078	0.0018	1.6e-05	3.8e-05	-0.431	7.355	2.6e-20	1.1e-19	2.3e-30	1e-29	-0.76	7.277	9.1e-64	1.3e-62	2e-71	3e-70
ENSRNOG00000003235	Mgat4b	992.375	1500.88	1367.62	835.333	0.167	5.659	0.0028	0.0064	0.00011	0.00026	0.254	5.047	0.00023	0.00059	9.7e-06	2.6e-05	-0.67	5.546	4.4e-22	4.8e-21	2.9e-33	4.2e-32	-0.487	5.412	6.4e-12	3.1e-11	9.7e-22	5.9e-21	0.776	5.24	5.1e-42	3.7e-41	1.9e-73	1.9e-72	0.903	5.373	1.1e-63	1.6e-62	3.4e-79	5.7e-78
ENSRNOG00000017428	Map1b	41535.4	52945	20834.2	93498.8	1.378	10.348	2.6e-103	1.1e-101	1.1e-113	4.5e-112	-1.165	11.25	3.7e-91	3e-89	4.1e-60	1.5e-58	-0.423	10.785	1.3e-08	6.8e-08	1.4e-08	6.4e-08	0.971	10.128	5.1e-23	4.1e-22	1.1e-34	9.8e-34	-2.1	10.908	0	0	1.1e-294	5.6e-293	-0.763	11.327	1.7e-63	2.3e-62	1.2e-50	1.3e-49
ENSRNOG00000005371	Klhl29	943.5	1308.17	1489.08	717.5	-0.154	5.621	0.0066	0.014	0.002	0.004	0.401	4.91	6.5e-09	2.7e-08	1.4e-10	5.7e-10	-0.544	5.397	8.6e-15	6.6e-14	4e-18	3.2e-17	-0.683	5.457	3.5e-22	2.7e-21	2.4e-31	1.9e-30	1.12	5.245	6.7e-86	9.9e-85	9.2e-122	1.5e-120	0.925	5.168	2.3e-63	3.1e-62	5.6e-77	9e-76
ENSRNOG00000060614	Pxdn	949.583	1191.83	618.292	330.25	0.978	4.998	6e-24	5.7e-23	1.3e-36	1.5e-35	1.529	4.535	4.1e-45	1e-43	1.8e-66	7.3e-65	-0.399	5.323	0.00013	0.00041	1e-05	3.3e-05	0.594	4.82	1.9e-10	8.5e-10	3e-13	1.2e-12	0.97	4.027	2.2e-40	1.6e-39	6e-40	3.4e-39	1.907	4.759	2.7e-63	3.8e-62	2.4e-114	6.2e-113
ENSRNOG00000011518	Dusp26	2948.79	1136.83	1529	2146.29	-0.394	5.55	1.1e-11	5.8e-11	2.9e-16	1.6e-15	0.464	6.525	5.6e-13	3.1e-12	3.1e-14	1.7e-13	1.302	6.235	2.4e-76	1e-74	6.5e-97	3.4e-95	0.923	6.33	1.1e-42	1.6e-41	2.9e-59	4.4e-58	-0.424	5.966	2.3e-17	8.6e-17	2.2e-21	7.8e-21	-0.859	5.85	2.8e-63	3.9e-62	8.3e-58	1e-56
ENSRNOG00000024712	Insc	539.25	429.208	725.167	1028.08	-0.724	4.345	2.4e-10	1.1e-09	2.1e-16	1.2e-15	-0.924	4.826	6.8e-36	1.2e-34	2e-30	2.6e-29	0.258	4.175	0.00051	0.0015	0.004	0.0085	-0.45	4.513	0.00012	0.0003	1.3e-06	3.5e-06	-0.439	4.9	2.1e-07	4.9e-07	3.8e-08	8.1e-08	-1.202	4.681	3.8e-63	5.3e-62	2.4e-63	3.1e-62
ENSRNOG00000011980	Lrrc7	337.75	1226.33	1532.5	200.958	-0.289	5.6	0.014	0.028	0.0052	0.0098	0.754	3.291	4.2e-16	2.9e-15	9.4e-13	4.6e-12	-1.934	4.885	1.2e-39	2.3e-38	5.8e-77	2.2e-75	-2.208	5.083	3.3e-42	4.7e-41	5.2e-107	1.6e-105	2.997	4.908	2.9e-64	3.1e-63	1.3e-202	4.2e-201	2.667	4.669	8.1e-63	1.1e-61	6.1e-151	2.3e-149
ENSRNOG00000014844	Kif21a	6944.33	5217	4731.04	9012.54	0.173	7.451	0.0014	0.0033	0.00035	0.00079	-0.37	8.17	6.7e-12	3.5e-11	9.3e-11	3.9e-10	0.34	7.818	8.8e-09	4.5e-08	3.9e-08	1.7e-07	0.529	7.713	6e-16	3.6e-15	2e-20	1.2e-19	-0.864	7.863	2.6e-74	3.2e-73	2.6e-86	3e-85	-0.731	7.964	1e-62	1.4e-61	2.9e-47	2.9e-46
ENSRNOG00000006049	Rfx1	956.083	764.292	1217.08	362.25	-0.638	5.122	1.5e-25	1.5e-24	5e-25	4.1e-24	1.406	4.577	3.7e-82	2.3e-80	5.3e-70	2.4e-68	0.251	5.001	0.00027	0.00081	0.00041	0.0011	-0.371	5.293	4.6e-07	1.6e-06	1.2e-09	4e-09	1.812	4.766	6.7e-139	1.7e-137	9.2e-161	2.1e-159	1.134	4.323	1.2e-62	1.6e-61	2.2e-46	2.2e-45
ENSRNOG00000004998	Jakmip1	2241.75	2660.29	5078.62	1357.96	-0.901	7.084	4.1e-68	1.1e-66	2.4e-64	4.8e-63	0.729	6.024	8.9e-33	1.4e-31	1.8e-35	2.9e-34	-0.319	6.516	1.3e-06	5.3e-06	9.1e-08	3.7e-07	-1.205	7.047	6.4e-76	1.7e-74	5.6e-108	1.7e-106	1.97	6.796	1.8e-258	1e-256	1.7e-271	7.6e-270	1.028	6.156	1.4e-62	1.9e-61	9.7e-66	1.3e-64
ENSRNOG00000058317	Pnck	4308.92	2270.21	309.25	1208.17	2.908	5.514	5.99999999998091e-313	1.3E-310	1.1e-161	7.6e-160	1.84	6.64	6.2e-159	1.3e-156	1.9e-186	5.1e-184	0.853	6.927	2.7e-44	5.7e-43	1.4e-42	2.6e-41	3.776	6.368	0	0	3.6e-253	4.3e-251	-1.901	4.684	3e-98	5.1e-97	9.2e-73	8.9e-72	0.967	5.948	1.5e-62	2e-61	2.1e-60	2.6e-59
ENSRNOG00000025594	Scrt1	322.042	695.417	607.583	1840.33	0.227	4.523	0.0053	0.011	0.0037	0.0072	-2.507	5.288	5.1e-127	7.5e-125	2.8e-98	2.3e-96	-1.183	4.259	1.5e-27	2.1e-26	4.3e-20	3.8e-19	-0.94	4.074	4.6e-13	2.4e-12	4.2e-13	1.7e-12	-1.532	5.373	2.6e-71	3.1e-70	3.1e-101	4.1e-100	-1.346	5.475	1.5e-62	2e-61	4.4e-85	7.9e-84
ENSRNOG00000001408	Actl6b	1514.33	2031.29	2964.5	1073.71	-0.513	6.455	6.3e-22	5.5e-21	3e-21	2.1e-20	0.502	5.549	3.1e-15	2.1e-14	3.2e-18	2.3e-17	-0.495	6.051	5.8e-13	4e-12	1.9e-14	1.3e-13	-0.992	6.337	4.1e-48	6.6e-47	2e-71	3.7e-70	1.53	6.12	5.1e-181	1.9e-179	9e-232	3.4e-230	0.977	5.784	3.2e-62	4.3e-61	1.6e-65	2.1e-64
ENSRNOG00000019506	Dnajb2	5535.33	3870.71	4835.88	6735.92	-0.289	7.257	4.4e-08	1.8e-07	4.3e-09	1.6e-08	-0.277	7.792	6.7e-07	2.3e-06	3.2e-09	1.2e-08	0.444	7.447	7.8e-14	5.7e-13	7.9e-18	6.3e-17	0.171	7.543	0.0042	0.0088	0.0011	0.0021	-0.413	7.62	1.1e-19	4.3e-19	5.2e-21	1.8e-20	-0.741	7.541	4.5e-62	6.1e-61	8.5e-69	1.2e-67
ENSRNOG00000008728	Unc79	1941.83	2335.29	3768.21	1365.42	-0.659	6.743	4.9e-32	5.9e-31	9.6e-35	1.1e-33	0.513	5.902	4.3e-16	3e-15	6.5e-17	4.2e-16	-0.339	6.32	2.8e-07	1.2e-06	1.8e-08	7.7e-08	-0.982	6.688	9.7e-52	1.7e-50	4.7e-54	6.6e-53	1.531	6.467	1.9e-103	3.5e-102	1.3e-150	2.7e-149	0.832	6.036	5.8e-62	7.8e-61	8.8e-54	9.9e-53
ENSRNOG00000054314	Kcng1	209.375	1340.29	1003.54	563.875	0.449	5.368	7.9e-09	3.3e-08	3.6e-10	1.4e-09	-1.419	3.81	7.8e-64	3.3e-62	2.2e-45	5e-44	-2.747	4.876	9.7e-170	1.3e-167	1.7e-188	3e-186	-2.282	4.459	4.8e-108	2.1e-106	1.4e-137	5.8e-136	0.899	4.751	4.4e-28	2.3e-27	1.8e-36	9.5e-36	1.307	5.081	1.1e-61	1.5e-60	7e-71	1e-69
ENSRNOG00000003809	Sat1	2128.17	2973.08	3472.5	1689.38	-0.192	6.824	0.00034	0.00089	0.00036	0.0008	0.34	6.108	2.4e-08	9.3e-08	2.5e-10	1e-09	-0.554	6.576	2.7e-17	2.4e-16	2.5e-20	2.3e-19	-0.73	6.658	1.2e-27	1.2e-26	2.4e-40	2.5e-39	1.105	6.47	7.9e-95	1.3e-93	1.4e-110	2.1e-109	0.873	6.37	2.2e-61	2.9e-60	2.8e-56	3.3e-55
ENSRNOG00000029147	Rbm11	483.958	253.375	130.333	648.75	0.991	2.769	8.4e-26	8.5e-25	5e-23	3.8e-22	-0.417	4.358	4.9e-09	2.1e-08	7.6e-08	2.5e-07	0.86	3.778	3.4e-22	3.7e-21	1.3e-20	1.2e-19	1.866	3.472	1.9e-81	5.5e-80	9.1e-87	2.1e-85	-2.248	3.728	4.8e-145	1.3e-143	2e-160	4.5e-159	-1.298	3.992	2.5e-61	3.4e-60	3.7e-52	4e-51
ENSRNOG00000001214	Pfkl	4344.79	4696.42	2422.83	2881.42	0.986	6.973	1.2e-76	3.7e-75	1e-93	3.3e-92	0.598	7.029	5.6e-25	6.4e-24	9.5e-26	1e-24	-0.185	7.397	0.0056	0.013	0.00036	0.00094	0.817	6.926	1.3e-34	1.5e-33	4.6e-53	6.2e-52	-0.184	6.498	0.0011	0.002	0.00072	0.0012	0.763	7.069	4.9e-61	6.5e-60	8.2e-46	8e-45
ENSRNOG00000002013	Sidt1	1208.58	2608.46	224.042	786.917	3.573	5.65	1.3e-146	8.9e-145	6.4e-148	3.9e-146	0.625	5.174	8.8e-13	4.9e-12	2.2e-15	1.3e-14	-1.182	6.165	4.1e-31	6.3e-30	1.9e-45	3.8e-44	2.406	4.686	1.4e-86	4.5e-85	2e-70	3.6e-69	-1.747	4.103	3.4e-54	3.1e-53	2.4e-41	1.4e-40	1.786	5.918	4.9e-61	6.6e-60	2.8e-107	6.8e-106
ENSRNOG00000011130	Calca	57.5	26.875	7.08333	252.833	1.919	-0.545	1e-05	3.2e-05	7.3e-09	2.6e-08	-2.129	2.504	2.1e-45	5.3e-44	4.4e-55	1.3e-53	1.02	0.727	3.8e-06	1.5e-05	6.9e-06	2.3e-05	2.974	0.316	3.6e-31	3.7e-30	6.5e-43	7.1e-42	-5.068	2.173	6.8e-113	1.4e-111	9.6e-169	2.3e-167	-3.163	2.329	7.6e-61	1e-59	5.2e-54	5.9e-53
ENSRNOG00000006472	Hspa2	525.833	775.667	359.75	1493.75	1.141	4.327	4.7e-63	1.1e-61	4.2e-59	7.8e-58	-1.501	5.19	1.1e-92	8.8e-91	8.2e-57	2.6e-55	-0.633	4.609	1.9e-16	1.6e-15	5.7e-10	2.8e-09	0.523	3.998	3.1e-06	9.7e-06	2.5e-06	6.5e-06	-1.989	4.97	1.8e-191	6.9e-190	3.4e-212	1.1e-210	-0.887	5.319	2e-60	2.7e-59	2.8e-58	3.4e-57
ENSRNOG00000002935	Ankrd40	3510.96	4055.79	5294.83	6988.92	-0.352	7.359	1.9e-11	9.7e-11	1.2e-12	5.5e-12	-0.987	7.566	6e-69	2.8e-67	2.2e-77	1.2e-75	-0.281	7.141	1.4e-05	5e-05	2.6e-07	9.9e-07	-0.617	7.311	4.7e-21	3.5e-20	1.4e-25	9.8e-25	-0.335	7.706	5.3e-14	1.7e-13	7.4e-13	2e-12	-0.728	7.599	2.3e-60	3.1e-59	9.3e-71	1.4e-69
ENSRNOG00000022636	Alpk1	233.875	622.208	825.292	294.417	-0.376	4.671	2.8e-09	1.2e-08	1.3e-10	5e-10	-0.326	3.264	0.0009	0.0021	0.0082	0.015	-1.484	4.013	1.7e-65	5.8e-64	5.4e-44	1e-42	-1.844	4.262	1.3e-105	5.5e-104	2.5e-80	5.3e-79	1.548	4.269	2.7e-117	5.7e-116	2.9e-107	4.2e-106	1.133	4.025	3e-60	3.9e-59	6e-48	6.1e-47
ENSRNOG00000022698	Vsig10	263.083	136.292	101	376.583	0.472	2.091	1e-05	3.2e-05	4.6e-05	0.00011	-0.512	3.538	8.1e-10	3.6e-09	5e-08	1.7e-07	0.872	2.903	2.3e-15	1.8e-14	4.8e-13	2.9e-12	1.356	2.726	8.4e-34	9.4e-33	1.9e-35	1.8e-34	-1.834	3.034	2e-97	3.3e-96	7.9e-115	1.2e-113	-1.399	3.188	5.1e-60	6.8e-59	8.3e-50	8.7e-49
ENSRNOG00000002397	Slc30a10	1667.12	1453.33	2551	814.083	-0.78	6.135	9.2e-47	1.6e-45	4.8e-56	8.4e-55	1.04	5.488	9.7e-59	3.6e-57	3.4e-60	1.2e-58	0.127	5.86	0.024	0.049	0.02	0.037	-0.638	6.25	4.2e-21	3.1e-20	3.5e-33	3e-32	1.713	5.858	2.2e-172	7.5e-171	2.6e-176	6.7e-175	0.893	5.33	6e-60	7.9e-59	1.5e-43	1.4e-42
ENSRNOG00000017876	Dnajc21	806.417	610.083	384.708	1220.17	0.699	4.137	4.4e-24	4.2e-23	1.9e-26	1.6e-25	-0.591	5.196	1.2e-19	1.1e-18	1.3e-17	9e-17	0.328	4.721	1.8e-05	6.5e-05	3.4e-05	0.0001	1.042	4.423	4.8e-38	6.1e-37	2.4e-44	2.8e-43	-1.596	4.765	3.9e-149	1.1e-147	3.4e-188	9.8e-187	-0.939	5.009	6.3e-60	8.3e-59	6.6e-54	7.4e-53
ENSRNOG00000001311	Rab36	1237.67	898.375	1420.38	417.458	-0.629	5.349	1e-27	1.1e-26	4.2e-25	3.4e-24	1.574	4.905	5.8e-112	6.6e-110	2e-110	2e-108	0.391	5.311	5.1e-09	2.7e-08	1.1e-07	4.6e-07	-0.223	5.583	0.0011	0.0025	0.00022	0.00047	1.833	4.986	1.4e-203	5.8e-202	2.1e-254	8.7e-253	1.163	4.547	9e-60	1.2e-58	1.8e-62	2.3e-61
ENSRNOG00000002449	Maged2	2884.29	1446.12	1078.88	2617.54	0.456	5.476	1.9e-15	1.3e-14	1.6e-22	1.2e-21	0.146	6.635	0.016	0.031	0.0019	0.0039	0.923	6.323	2.2e-46	4.8e-45	4.7e-71	1.6e-69	1.395	6.152	2.9e-91	1e-89	3.1e-166	1.7e-164	-1.213	5.968	3.4e-119	7.3e-118	6.2e-206	2e-204	-0.798	6.158	9.6e-60	1.3e-58	4.2e-89	7.9e-88
ENSRNOG00000060237	Inhbb	108	220.958	82.7917	521.875	1.45	2.433	7.6e-43	1.2e-41	1e-32	1.1e-31	-2.267	3.516	1e-132	1.6e-130	4.7e-70	2.2e-68	-1.105	2.636	1.8e-21	1.9e-20	1.9e-14	1.3e-13	0.358	1.807	0.021	0.039	0.038	0.059	-2.594	3.368	3e-202	1.2e-200	5.4e-143	1.1e-141	-1.184	3.715	1.4e-59	1.8e-58	1.2e-47	1.2e-46
ENSRNOG00000018659	Csf1	592.125	449.625	338.333	923.5	0.443	3.799	1.8e-07	6.9e-07	1.7e-06	4.9e-06	-0.635	4.777	3.7e-20	3.3e-19	2.5e-15	1.5e-14	0.325	4.279	5.2e-05	0.00018	0.00061	0.0015	0.784	4.069	7.4e-13	3.8e-12	2.2e-13	9.3e-13	-1.386	4.422	2.6e-106	4.9e-105	6.4e-77	6.5e-76	-0.982	4.596	2.1e-59	2.7e-58	1.3e-65	1.8e-64
ENSRNOG00000002956	Stim2	1679.75	3429.21	2297.96	2098.71	0.609	6.657	7.8e-30	8.9e-29	1.9e-35	2.1e-34	-0.315	6.093	1.2e-07	4.4e-07	6.4e-09	2.3e-08	-1.102	6.585	1.3e-64	4.3e-63	5.5e-76	2e-74	-0.477	6.165	5.6e-13	2.9e-12	8.3e-16	3.9e-15	0.198	6.231	0.00013	0.00025	3.1e-05	5.5e-05	0.766	6.615	2.1e-59	2.8e-58	1.8e-56	2.1e-55
ENSRNOG00000053859	Ranbp6	1541.58	1130.46	898.917	2073.96	0.362	5.161	4e-09	1.7e-08	1.2e-10	4.7e-10	-0.422	6.03	7.5e-13	4.2e-12	5.4e-14	2.9e-13	0.375	5.633	1.6e-08	8.2e-08	4e-08	1.7e-07	0.752	5.456	2.9e-25	2.5e-24	5.2e-32	4.3e-31	-1.138	5.655	5.7e-99	9.7e-98	1.6e-137	2.9e-136	-0.818	5.815	2.5e-59	3.2e-58	5e-60	6.3e-59
ENSRNOG00000000996	Arpc1a	3637.17	5266.96	6199.46	3264.29	-0.203	7.654	2.7e-05	8.1e-05	2e-06	5.8e-06	0.162	6.962	0.0075	0.015	0.00081	0.0017	-0.606	7.38	1.3e-21	1.4e-20	2.2e-30	2.9e-29	-0.794	7.471	4.5e-35	5.3e-34	2.5e-56	3.6e-55	0.991	7.344	1.5e-90	2.3e-89	2.1e-128	3.7e-127	0.748	7.24	3e-59	3.9e-58	2.9e-66	3.9e-65
ENSRNOG00000011000	Rims1	1641.75	4309.38	2637	2309.5	0.741	6.936	3.6e-27	3.8e-26	1e-30	1e-29	-0.486	6.158	3e-16	2.1e-15	4.9e-15	2.8e-14	-1.465	6.808	1e-97	5.8e-96	6.1e-99	3.3e-97	-0.709	6.271	2.9e-19	2e-18	4e-22	2.4e-21	0.258	6.401	0.00011	0.00021	1.5e-05	2.8e-05	0.958	6.876	3.5e-59	4.6e-58	1.8e-66	2.5e-65
ENSRNOG00000012290	Gchfr	75.5417	33.7917	47.875	220.917	-0.461	0.603	0.0092	0.019	0.01	0.018	-1.542	2.439	4e-27	5e-26	1.9e-23	1.8e-22	1.077	1.082	1.4e-08	6.8e-08	3.3e-08	1.4e-07	0.63	1.202	0.00039	0.00095	0.00049	0.001	-2.133	2.222	3e-45	2.3e-44	2.3e-55	1.7e-54	-2.637	2.198	4.2e-59	5.5e-58	6.9e-69	9.8e-68
ENSRNOG00000001621	C2cd2	292.292	234.708	186.625	551.417	0.365	2.904	4.4e-05	0.00013	2.4e-05	6.2e-05	-0.909	3.935	1.8e-30	2.6e-29	2.7e-25	2.8e-24	0.243	3.302	0.012	0.026	0.012	0.023	0.622	3.118	5.6e-10	2.4e-09	2.8e-10	1e-09	-1.496	3.654	3.4e-90	5.2e-89	3.6e-86	4.1e-85	-1.172	3.796	4.3e-59	5.6e-58	1.3e-52	1.4e-51
ENSRNOG00000003491	Prkca	836.292	3666.88	1385.71	1641.92	1.436	6.48	1.5e-58	3.4e-57	3.5e-73	8.3e-72	-0.968	5.485	4.8e-31	7.1e-30	5.5e-23	5.1e-22	-2.206	6.412	2.4e-109	1.6e-107	5.4e-95	2.7e-93	-0.753	5.327	7.6e-10	3.2e-09	3.6e-11	1.3e-10	-0.178	5.69	0.029	0.043	0.012	0.017	1.217	6.56	5.6e-59	7.2e-58	7.4e-90	1.4e-88
ENSRNOG00000005705	Qpct	1401.62	176.125	294.167	528.083	-0.707	3.058	3.3e-09	1.5e-08	9.2e-09	3.2e-08	1.414	5.126	6.7e-71	3.3e-69	1.2e-87	7.9e-86	2.919	4.856	4e-171	5.6e-169	8.2e-129	6.8e-127	2.228	4.928	1.1e-132	6.3e-131	1.9e-195	1.4e-193	-0.779	3.811	2.7e-29	1.5e-28	2.4e-29	1.1e-28	-1.526	3.638	6.2e-59	8e-58	2.2e-38	1.8e-37
ENSRNOG00000011871	Kat2b	392.75	309.375	482.292	682.042	-0.607	3.804	4.1e-16	2.8e-15	4.1e-14	2.1e-13	-0.789	4.283	8.7e-26	1e-24	2e-24	2e-23	0.272	3.714	0.0012	0.0032	0.0032	0.0071	-0.319	3.984	0.0002	0.00051	0.00011	0.00024	-0.434	4.312	2.2e-12	6.8e-12	5.7e-12	1.5e-11	-1.082	4.128	6.6e-59	8.5e-58	7e-52	7.6e-51
ENSRNOG00000054375	Nhlh2	365.292	50.1667	1.41667	193.875	5.075	-0.056	1.8e-53	3.6e-52	1.9e-75	4.7e-74	0.92	3.346	1.2e-09	5.2e-09	1e-12	5e-12	2.796	2.953	3.5e-38	6.5e-37	3e-71	1e-69	7.895	2.739	7.8e-106	3.3e-104	1.1e-190	7.6e-189	-6.941	1.772	9.4e-220	4.2e-218	4.1e-229	1.5e-227	-1.901	2.133	8.9e-59	1.1e-57	6.3e-60	7.8e-59
ENSRNOG00000010171	Elk1	1046.96	1456.67	1643.38	830.625	-0.142	5.769	0.0098	0.02	0.0069	0.013	0.338	5.086	2.1e-06	6.7e-06	6.4e-07	2e-06	-0.551	5.55	3.1e-16	2.6e-15	2.9e-17	2.2e-16	-0.677	5.602	2.3e-23	1.9e-22	3.8e-23	2.4e-22	1.051	5.41	1.2e-56	1.1e-55	1.2e-81	1.3e-80	0.868	5.343	8.7e-59	1.1e-57	7.2e-72	1.1e-70
ENSRNOG00000018784	Jph3	3893.12	8244.5	9254.83	5174.92	-0.135	8.264	0.0029	0.0065	0.011	0.019	-0.405	7.355	3.3e-13	1.9e-12	6.9e-16	4.2e-15	-1.155	7.833	2e-75	8.1e-74	5.1e-85	2.2e-83	-1.274	7.892	3.3e-87	1.1e-85	1.2e-103	3.4e-102	0.905	7.952	2.9e-68	3.3e-67	4.9e-83	5.4e-82	0.729	7.894	9.3e-59	1.2e-57	5.1e-53	5.7e-52
ENSRNOG00000005046	Tspan13	5870.58	6947.33	4537.54	4377.42	0.647	7.661	1.1e-35	1.5e-34	3.2e-40	4e-39	0.429	7.532	8.7e-14	5.2e-13	1.7e-18	1.2e-17	-0.315	7.902	4.1e-07	1.8e-06	2.1e-08	9.2e-08	0.346	7.548	2.6e-07	9e-07	3.2e-11	1.2e-10	0.118	7.249	0.017	0.026	0.006	0.0088	0.724	7.649	9.7e-59	1.2e-57	1e-51	1.1e-50
ENSRNOG00000030721	Fbrsl1	975.625	1359.04	1089.67	761.292	0.351	5.431	1.3e-09	5.9e-09	7.5e-12	3.3e-11	0.365	4.974	6.4e-08	2.4e-07	5.1e-09	1.9e-08	-0.548	5.449	3.5e-14	2.6e-13	9.6e-20	8.5e-19	-0.181	5.219	0.021	0.038	0.0021	0.004	0.581	4.987	3.7e-22	1.6e-21	9.7e-31	4.4e-30	0.892	5.233	1.2e-58	1.5e-57	4.7e-74	7.2e-73
ENSRNOG00000012630	Rhoc	813.125	527.75	618.25	1065.96	-0.192	4.337	0.014	0.028	0.0071	0.013	-0.385	5.087	2.7e-09	1.2e-08	5.7e-09	2.1e-08	0.55	4.64	1.1e-12	7.4e-12	8.6e-11	4.6e-10	0.372	4.689	5.7e-07	1.9e-06	1.9e-07	5.6e-07	-0.723	4.841	6.8e-37	4.4e-36	5.3e-42	3.1e-41	-0.954	4.811	1.3e-58	1.7e-57	1.9e-46	1.8e-45
ENSRNOG00000006248	Trim37	3231.54	4497.54	4982.46	7712.5	-0.115	7.38	0.017	0.033	0.018	0.031	-1.249	7.626	6.9e-108	7.3e-106	2.3e-92	1.7e-90	-0.55	7.175	1.2e-18	1.1e-17	4.4e-18	3.5e-17	-0.65	7.211	1.1e-24	9.2e-24	1.1e-23	7.1e-23	-0.564	7.752	2.4e-32	1.4e-31	6.2e-33	3e-32	-0.72	7.744	1.5e-58	1.9e-57	2.8e-55	3.2e-54
ENSRNOG00000060571	Tmem189	1056.92	1312	1199.29	2354	0.162	5.467	0.0056	0.012	0.0015	0.0031	-1.15	5.945	2.4e-79	1.5e-77	1.8e-77	1e-75	-0.385	5.469	6.2e-08	2.9e-07	9.7e-08	3.9e-07	-0.207	5.346	0.0035	0.0073	0.002	0.0037	-0.909	5.913	7.8e-70	9.1e-69	6.1e-104	8.4e-103	-0.787	6.009	2.1e-58	2.7e-57	9.4e-65	1.3e-63
ENSRNOG00000037909	Ppm1f	3744.79	2703.83	2482.67	4692.25	0.155	6.512	0.005	0.011	0.00068	0.0015	-0.319	7.251	1.1e-08	4.5e-08	4.8e-09	1.8e-08	0.397	6.903	7e-11	4.2e-10	4.6e-11	2.5e-10	0.568	6.807	1.1e-17	6.9e-17	3.9e-24	2.5e-23	-0.852	6.926	5.1e-68	5.8e-67	2.5e-101	3.4e-100	-0.737	7.021	2.1e-58	2.7e-57	8.5e-60	1.1e-58
ENSRNOG00000016974	Ppp1r7	1011.29	2504.29	4556.33	1501.79	-0.832	6.952	3.7e-58	8.2e-57	2e-61	3.9e-60	-0.564	5.505	3.2e-19	2.7e-18	1.8e-24	1.8e-23	-1.38	6.048	3.4e-92	1.9e-90	2.5e-102	1.5e-100	-2.196	6.655	1.7e-221	2.3e-219	4.5000000000005e-312	7.79999999999999e-310	1.668	6.707	1.1e-233	5.3e-232	3.89817794568744e-321	2.1999755078019e-319	0.795	6.15	3.7e-58	4.7e-57	3.6e-59	4.4e-58
ENSRNOG00000010580	Acot7	7263.71	4795.58	2907.58	8108.29	0.754	7.085	1.1e-47	1.9e-46	4.6e-61	8.8e-60	-0.153	8.116	0.003	0.0064	0.0055	0.01	0.527	7.804	8.5e-19	8.1e-18	1.5e-19	1.3e-18	1.297	7.511	1.7e-88	5.8e-87	8e-120	2.8e-118	-1.414	7.539	6.5e-190	2.5e-188	4.6e-226	1.6e-224	-0.7	7.824	4.3e-58	5.4e-57	9.9e-50	1e-48
ENSRNOG00000057683	AABR07027212.1	180.708	340.167	527.333	136.875	-0.6	3.936	7.7e-17	5.4e-16	4.6e-19	2.9e-18	0.41	2.538	8.4e-05	0.00023	0.0011	0.0023	-0.981	3.295	8.9e-23	1e-21	2.7e-22	2.7e-21	-1.565	3.683	9.8e-65	2.2e-63	2.9e-70	5.4e-69	2.016	3.517	2.6e-144	7.1e-143	1.2e-133	2.2e-132	1.374	3.085	4.7e-58	5.9e-57	1e-44	9.7e-44
ENSRNOG00000001036	Rsph10b	868.875	1190.71	273.542	165.917	2.154	4.697	8e-39	1.1e-37	1.5e-66	3.3e-65	2.395	4.229	7.1e-32	1.1e-30	8.6e-57	2.8e-55	-0.526	5.269	0.00032	0.00096	1e-05	3.3e-05	1.643	4.362	6.1e-19	4.2e-18	4.4e-34	3.8e-33	0.787	2.922	6.3e-05	0.00012	6e-07	1.2e-06	2.901	4.598	7.9e-58	1e-56	1.7e-97	3.6e-96
ENSRNOG00000052564	Gpx3	6427.71	747.292	391.083	1581.38	0.967	4.331	3.2e-14	2e-13	1.2e-19	7.6e-19	2.029	7.178	1.1e-204	3.6e-202	2.9e-294	3e-291	3.032	7.035	0	0	1e-278	4e-276	4.016	6.929	0	0	0	0	-1.953	5.06	1.1e-236	5.6e-235	8.8e-151	1.9e-149	-1.023	5.355	9.2e-58	1.2e-56	6e-42	5.4e-41
ENSRNOG00000016917	Clcn1	98.0833	50.0417	68.7083	350.958	-0.424	1.102	0.0066	0.014	0.0052	0.0099	-1.835	3.032	6.5e-34	1.1e-32	1.4e-36	2.3e-35	0.898	1.495	3.8e-07	1.7e-06	1.6e-07	6.4e-07	0.489	1.612	0.002	0.0044	0.0016	0.0031	-2.292	2.849	7.5e-48	6.1e-47	1.9e-74	1.9e-73	-2.753	2.837	9.4e-58	1.2e-56	3.2e-83	5.7e-82
ENSRNOG00000025416	Dpy19l4	536.917	337.917	393.667	726.542	-0.188	3.692	0.0096	0.02	0.023	0.039	-0.432	4.516	4.7e-10	2.1e-09	1.6e-07	5e-07	0.594	4.026	1.7e-12	1.1e-11	3.6e-10	1.8e-09	0.422	4.07	5.7e-06	1.7e-05	5.4e-06	1.4e-05	-0.816	4.254	8.1e-36	5.1e-35	2.8e-31	1.3e-30	-1.046	4.23	1.2e-57	1.5e-56	7.6e-50	8e-49
ENSRNOG00000002812	Lhx1	154.583	6.95833	2.54167	113.292	1.514	-2.099	0.0055	0.012	0.00022	0.0005	0.453	2.292	0.0076	0.015	0.007	0.013	4.387	1.619	2e-50	5e-49	5.1e-68	1.6e-66	5.915	1.536	4.9e-67	1.1e-65	9.3e-100	2.6e-98	-5.426	1.04	2.4e-75	3.1e-74	9e-107	1.3e-105	-3.957	1.149	1.6e-57	2.1e-56	2.7e-72	4.1e-71
ENSRNOG00000011171	Rims3	808.75	220.917	111.958	521.583	1.015	2.569	8.8e-10	4e-09	9.6e-11	3.8e-10	0.639	4.591	8.2e-06	2.5e-05	2.2e-08	7.8e-08	1.799	4.25	1.4e-20	1.5e-19	8.7e-37	1.4e-35	2.829	4.051	2.3e-36	2.7e-35	7.4e-65	1.2e-63	-2.151	3.435	3.3e-151	9.4e-150	5.9e-69	5.4e-68	-1.18	3.714	2.1e-57	2.6e-56	1.2e-33	9.3e-33
ENSRNOG00000008146	Tox2	2001.5	491.333	367.167	1099.17	0.451	3.922	1.2e-09	5.4e-09	5.8e-10	2.2e-09	0.871	5.809	5.2e-45	1.3e-43	4.6e-47	1.1e-45	1.956	5.519	2.9e-168	3.9e-166	6.6e-170	9.1e-168	2.423	5.409	3.3e-225	4.7e-223	0	0	-1.516	4.637	3.3e-98	5.6e-97	3.4e-131	6e-130	-1.106	4.806	2.9e-57	3.6e-56	1.5e-55	1.8e-54
ENSRNOG00000004068	Ncoa1	3388.04	7043.17	5835.46	4464.12	0.304	7.824	9.5e-09	4e-08	3.1e-09	1.1e-08	-0.392	7.148	2.1e-12	1.2e-11	4.1e-18	2.9e-17	-1.128	7.614	1.2e-72	4.6e-71	2.9e-93	1.4e-91	-0.809	7.378	7.9e-37	9.7e-36	2.2e-51	2.9e-50	0.453	7.461	7.9e-21	3.3e-20	9.9e-24	3.8e-23	0.715	7.672	3.8e-57	4.8e-56	2.4e-53	2.7e-52
ENSRNOG00000048961	Bhlhe41	682.083	536.625	897.625	1061.21	-0.713	4.657	2.5e-29	2.8e-28	3.1e-34	3.4e-33	-0.632	4.979	2.1e-21	2e-20	2.1e-22	1.9e-21	0.274	4.505	0.00026	0.00078	0.00036	0.00094	-0.423	4.834	6.2e-09	2.5e-08	1.7e-10	6e-10	-0.173	5.063	0.0018	0.0032	0.00047	0.00076	-0.927	4.814	4.1e-57	5.1e-56	3.3e-56	3.9e-55
ENSRNOG00000033722	Rnf207	295.5	151.5	549.292	428.375	-1.822	3.626	5.1e-54	1e-52	3.8e-75	9.3e-74	-0.528	3.716	2.5e-10	1.2e-09	1.3e-07	4.3e-07	0.891	3.064	1.9e-18	1.8e-17	2.1e-15	1.5e-14	-0.916	3.934	5.2e-19	3.6e-18	6.5e-21	3.8e-20	0.424	4.066	1.5e-05	3.2e-05	6.5e-07	1.3e-06	-1.438	3.361	4.5e-57	5.6e-56	1.9e-51	2e-50
ENSRNOG00000037137	Svip	1264.62	1026.17	1404.83	1880.42	-0.421	5.418	3e-13	1.7e-12	2.1e-17	1.3e-16	-0.566	5.829	2.3e-20	2.1e-19	1.3e-29	1.6e-28	0.229	5.414	0.00045	0.0013	0.00018	0.00048	-0.176	5.589	0.011	0.022	0.0013	0.0025	-0.354	5.805	3.8e-12	1.1e-11	3.4e-17	1.1e-16	-0.816	5.675	5.6e-57	6.9e-56	5.7e-69	8.2e-68
ENSRNOG00000043465	Arc	303.792	2814.62	4318.38	424.875	-0.585	6.968	2.9e-05	8.6e-05	2.2e-07	7e-07	-0.478	3.726	0.00027	0.00068	0.0001	0.00024	-3.283	5.888	4.3e-67	1.5e-65	4.4e-176	6.7e-174	-3.852	6.389	3.5e-74	9.2e-73	2.7e-249	3e-247	3.411	6.363	1.4e-65	1.6e-64	1.4e-182	3.8e-181	2.785	5.856	6e-57	7.5e-56	1.1e-122	3.2e-121
ENSRNOG00000053402	Gabrq	491.042	47.9583	5.375	205.083	3.183	-0.015	3e-29	3.3e-28	1.3e-33	1.4e-32	1.264	3.659	4.6e-21	4.3e-20	1.6e-25	1.6e-24	3.283	3.319	4.8e-71	1.8e-69	2.1e-95	1.1e-93	6.477	3.165	6.7e-143	4.3e-141	2e-215	1.7e-213	-5.177	1.872	2.6e-157	7.7e-156	7.3e-171	1.8e-169	-2.042	2.183	6.7e-57	8.3e-56	5.4e-46	5.2e-45
ENSRNOG00000011824	Trh	3153.33	71.7917	240.75	574.458	-1.715	2.47	1.8e-07	6.7e-07	1.2e-10	4.6e-10	2.463	6.075	2.1e-14	1.3e-13	7.1e-54	2.1e-52	5.382	5.877	5.3e-37	9.6e-36	3e-78	1.2e-76	3.684	5.924	2.9e-23	2.3e-22	1.7e-72	3.2e-71	-1.187	3.796	1.1e-13	3.6e-13	3.6e-15	1e-14	-2.941	3.513	7.2e-57	8.9e-56	4.4e-36	3.5e-35
ENSRNOG00000001726	Tmem44	316.083	646.542	1025.21	230	-0.632	4.878	2.2e-23	2.1e-22	7.7e-19	4.8e-18	0.466	3.312	2.1e-07	7.7e-07	7.8e-06	2.1e-05	-1.103	4.179	8.3e-29	1.2e-27	1.9e-26	2.2e-25	-1.718	4.602	1.7e-100	6.7e-99	1.6e-109	5e-108	2.219	4.436	1.4e-239	7.1e-238	0	0	1.548	3.963	8.2e-57	1e-55	3e-69	4.3e-68
ENSRNOG00000009117	Otub2	136.083	500.667	345.292	232.667	0.567	3.902	8e-15	5.1e-14	2e-19	1.3e-18	-0.763	2.751	5.6e-13	3.2e-12	3e-11	1.3e-10	-1.945	3.589	2.5e-90	1.3e-88	9.4e-82	3.9e-80	-1.361	3.129	2.7e-40	3.7e-39	7.9e-43	8.7e-42	0.636	3.312	1.1e-15	3.8e-15	5.6e-20	1.9e-19	1.163	3.704	1e-56	1.3e-55	3.1e-53	3.4e-52
ENSRNOG00000007422	Vav2	775.958	577.833	335.125	1120.88	0.817	4.012	1e-29	1.2e-28	5e-29	4.7e-28	-0.524	5.1	5.5e-15	3.6e-14	4.7e-11	2e-10	0.354	4.655	1.8e-05	6.5e-05	0.00021	0.00057	1.187	4.324	5.1e-32	5.5e-31	5.5e-39	5.5e-38	-1.677	4.626	2.3e-158	7e-157	2.4e-229	8.8e-228	-0.9	4.902	1.1e-56	1.4e-55	1.7e-48	1.7e-47
ENSRNOG00000038948	Stab2	33.2083	9.83333	20.7917	96.1667	-1.018	-0.713	0.00083	0.002	2.5e-05	6.4e-05	-1.531	1.268	1.4e-21	1.4e-20	3.8e-19	2.8e-18	1.65	-0.187	1.9e-08	9.5e-08	9.1e-13	5.5e-12	0.646	0.052	0.0075	0.015	0.0026	0.0048	-2.145	1.059	5.1e-36	3.3e-35	1.4e-35	7.2e-35	-3.197	0.983	1.3e-56	1.7e-55	2e-62	2.5e-61
ENSRNOG00000021156	Vegfb	1011.62	604.417	519.708	1171.12	0.252	4.311	0.00011	0.00031	0.00086	0.0018	-0.206	5.302	0.00053	0.0013	0.00068	0.0014	0.67	4.907	7.9e-20	7.9e-19	1.5e-18	1.2e-17	0.938	4.785	5.7e-35	6.6e-34	3.1e-43	3.5e-42	-1.109	4.844	5.7e-81	7.8e-80	1.1e-81	1.1e-80	-0.896	4.966	1.8e-56	2.2e-55	3.2e-42	2.9e-41
ENSRNOG00000009761	Tmod1	690.708	874	1741.71	1618.58	-0.963	5.521	3.9e-62	9.2e-61	1.7e-66	3.6e-65	-1.221	5.383	5.5e-78	3.2e-76	3.6e-79	2.1e-77	-0.411	4.872	1.2e-07	5.7e-07	4.4e-07	1.7e-06	-1.358	5.459	3.5e-78	9.6e-77	2.2e-89	5.5e-88	0.172	5.843	0.0024	0.0041	9.5e-05	0.00016	-0.832	5.454	1.8e-56	2.2e-55	4.3e-53	4.7e-52
ENSRNOG00000008788	Mpp5	2585.92	1947.92	2190.58	3414.42	-0.138	6.185	0.0067	0.014	0.005	0.0094	-0.395	6.76	3.9e-12	2.1e-11	2.1e-13	1.1e-12	0.336	6.396	1.2e-07	5.4e-07	1.1e-09	5.2e-09	0.214	6.426	0.0031	0.0066	0.00019	0.00041	-0.573	6.573	2.4e-30	1.3e-29	4.1e-30	1.9e-29	-0.752	6.557	1.9e-56	2.3e-55	2.3e-56	2.7e-55
ENSRNOG00000018378	Cacnb2	1066.71	1335.92	2058.71	757.583	-0.592	5.897	1.4e-20	1.2e-19	3.6e-24	2.8e-23	0.5	5.045	1.3e-13	7.6e-13	3.5e-16	2.1e-15	-0.396	5.489	4e-08	1.9e-07	1.4e-11	7.8e-11	-0.973	5.819	7.5e-43	1.1e-41	1.1e-53	1.5e-52	1.509	5.6	5.3e-77	6.9e-76	9.9e-133	1.8e-131	0.876	5.215	2.1e-56	2.5e-55	4e-54	4.6e-53
ENSRNOG00000021184	Mark2	1611.54	2427.96	3584.54	1460.58	-0.53	6.722	2.8e-24	2.6e-23	4.8e-31	4.7e-30	0.148	5.795	0.024	0.044	0.003	0.0058	-0.663	6.241	3.7e-23	4.3e-22	1.7e-37	2.8e-36	-1.177	6.552	9.7e-69	2.3e-67	6.8e-118	2.3e-116	1.36	6.44	4.9e-152	1.4e-150	1.4e-201	4.4e-200	0.79	6.107	2.3e-56	2.8e-55	3e-65	4e-64
ENSRNOG00000028641	Brpf3	732.958	1033.62	1733.21	564.333	-0.714	5.603	3.9e-36	5.2e-35	1.6e-35	1.8e-34	0.385	4.554	5.1e-08	1.9e-07	4.6e-08	1.6e-07	-0.566	5.048	9.3e-14	6.8e-13	3e-16	2.2e-15	-1.263	5.478	5.4e-68	1.3e-66	5.2e-92	1.3e-90	1.684	5.307	6.3e-133	1.5e-131	8.1e-202	2.5e-200	0.929	4.826	2.5e-56	3.1e-55	1.1e-52	1.2e-51
ENSRNOG00000023799	Pak1ip1	372.292	493.25	450.375	228.667	0.163	4.059	0.025	0.047	0.011	0.019	0.708	3.448	1.1e-12	5.9e-12	1.5e-11	6.8e-11	-0.479	4.02	1e-08	5.2e-08	1.4e-06	4.9e-06	-0.301	3.895	0.00021	0.00052	0.00081	0.0016	1.044	3.546	1.6e-43	1.2e-42	4.1e-60	3.3e-59	1.166	3.682	2.9e-56	3.6e-55	2.1e-54	2.4e-53
ENSRNOG00000018655	Adsl	1702.46	2197.29	2786.54	1312.88	-0.311	6.452	3.5e-09	1.5e-08	1.3e-12	6.1e-12	0.382	5.769	7.6e-10	3.4e-09	1e-12	5e-12	-0.439	6.188	1.9e-10	1.1e-09	3.3e-15	2.3e-14	-0.734	6.34	3.4e-27	3.1e-26	3.1e-45	3.6e-44	1.151	6.139	1.6e-105	2.9e-104	6.5e-178	1.7e-176	0.8	5.96	3.2e-56	3.9e-55	5e-68	7e-67
ENSRNOG00000001120	Med13l	1948.54	2890.67	3348.21	1768.5	-0.18	6.777	0.00023	0.0006	0.00026	0.00058	0.146	6.07	0.021	0.039	0.0031	0.0059	-0.641	6.501	1.6e-22	1.8e-21	8.7e-32	1.2e-30	-0.806	6.579	1.8e-34	2e-33	8.4e-55	1.2e-53	0.987	6.457	1.1e-83	1.6e-82	7.3e-92	9e-91	0.766	6.368	4.3e-56	5.2e-55	1.6e-49	1.7e-48
ENSRNOG00000003117	Psmd12	3752.71	2793.04	2407.21	4891.12	0.246	6.516	6.4e-06	2.1e-05	1.7e-08	5.9e-08	-0.376	7.286	1.5e-11	7.8e-11	1.2e-11	5.3e-11	0.354	6.925	5.9e-09	3.1e-08	5.8e-11	3.1e-10	0.616	6.791	2e-20	1.5e-19	3.7e-32	3.1e-31	-0.957	6.95	2.2e-81	3.1e-80	2.7e-93	3.3e-92	-0.751	7.076	5.5e-56	6.8e-55	2.8e-54	3.1e-53
ENSRNOG00000015357	Bmper	223	117.708	70.0833	332.583	0.78	1.751	1.1e-05	3.4e-05	6.9e-06	1.9e-05	-0.571	3.336	1.2e-10	5.6e-10	1.1e-08	3.8e-08	0.848	2.677	3.6e-14	2.7e-13	9.3e-11	4.9e-10	1.644	2.418	1.2e-41	1.7e-40	5e-26	3.5e-25	-2.182	2.791	1.1e-99	2e-98	3.9e-58	3e-57	-1.44	3.001	6e-56	7.3e-55	5e-36	3.9e-35
ENSRNOG00000012228	Skap2	472.667	358.167	545.833	768.625	-0.579	3.994	2e-16	1.4e-15	8e-18	4.8e-17	-0.697	4.49	1e-22	1e-21	2e-17	1.4e-16	0.328	3.953	6.6e-05	0.00022	0.00059	0.0015	-0.234	4.201	0.0024	0.0052	0.0024	0.0044	-0.427	4.487	1.9e-12	5.9e-12	3.1e-14	8.7e-14	-1.046	4.312	1.1e-55	1.3e-54	9.2e-44	8.6e-43
ENSRNOG00000009588	Snph	4058.67	8362.54	6709.33	5335.96	0.35	8.051	1.1e-11	6e-11	1.7e-13	8e-13	-0.388	7.406	3.8e-12	2.1e-11	1.8e-16	1.2e-15	-1.115	7.866	1.8e-70	6.7e-69	2.7e-91	1.3e-89	-0.749	7.601	5.3e-31	5.5e-30	2.6e-49	3.3e-48	0.396	7.686	1.1e-15	4e-15	3.4e-21	1.2e-20	0.706	7.923	1.3e-55	1.6e-54	4.8e-51	5.2e-50
ENSRNOG00000018895	Mchr1	304.708	626.25	830.417	226.458	-0.376	4.681	1e-07	4e-07	1.5e-06	4.4e-06	0.433	3.271	3.8e-06	1.2e-05	7.1e-06	1.9e-05	-1.112	4.13	1.8e-33	2.9e-32	6.6e-30	8.5e-29	-1.473	4.362	2.8e-74	7.3e-73	1.2e-77	2.4e-76	1.943	4.189	5e-144	1.3e-142	1.9e-177	4.8e-176	1.525	3.922	1.5e-55	1.8e-54	2.1e-65	2.8e-64
ENSRNOG00000007564	Evc	385.625	254.25	172.917	569.708	0.592	2.923	3.3e-11	1.7e-10	4.5e-11	1.9e-10	-0.557	4.114	1.5e-13	8.8e-13	1.5e-10	6.1e-10	0.527	3.579	4.5e-09	2.4e-08	1.9e-07	7.5e-07	1.133	3.337	4.1e-32	4.5e-31	6.8e-28	5e-27	-1.657	3.663	1.4e-109	2.7e-108	7.6e-117	1.2e-115	-1.104	3.864	2.7e-55	3.3e-54	8.3e-52	9.1e-51
ENSRNOG00000004918	Kcna4	337.083	901.833	2200.54	289.333	-1.257	5.765	3.4e-75	1e-73	1.6e-70	3.5e-69	0.225	3.508	0.014	0.026	0.014	0.024	-1.492	4.545	1.9e-43	4e-42	2.3e-56	5.8e-55	-2.732	5.523	3.8e-268	7.6e-266	0	0	2.993	5.431	4.19999999999652e-313	3.3E-311	0	0	1.696	4.404	2.8e-55	3.3e-54	5.9e-95	1.2e-93
ENSRNOG00000009227	Aplnr	212.292	127.708	56.1667	357.167	1.218	1.725	6.1e-13	3.4e-12	2.5e-14	1.3e-13	-0.745	3.372	1.3e-15	9.1e-15	1e-09	3.9e-09	0.66	2.675	8.8e-06	3.3e-05	1.1e-05	3.6e-05	1.892	2.294	6.5e-28	6.1e-27	2.9e-29	2.2e-28	-2.603	2.829	2.1e-155	6.1e-154	2.2e-103	3.1e-102	-1.423	3.108	2.8e-55	3.4e-54	8.9e-38	7.3e-37
ENSRNOG00000008277	Bag1	1253.12	940.792	1512.17	1716.5	-0.653	5.429	2.1e-29	2.4e-28	1.5e-36	1.7e-35	-0.448	5.746	2.5e-13	1.5e-12	6e-16	3.7e-15	0.342	5.35	2.6e-07	1.1e-06	2.6e-07	1e-06	-0.295	5.64	2.6e-05	7.3e-05	7.1e-08	2.1e-07	-0.118	5.783	0.011	0.018	0.0073	0.011	-0.811	5.546	2.9e-55	3.5e-54	9.6e-52	1e-50
ENSRNOG00000015664	Tmem8b	694.458	872.667	570.417	464.333	0.644	4.671	4.3e-23	4e-22	3e-28	2.7e-27	0.587	4.392	2e-15	1.3e-14	9.1e-13	4.5e-12	-0.401	4.874	3.7e-07	1.6e-06	2.5e-07	9.7e-07	0.26	4.512	0.00076	0.0018	0.00043	0.00087	0.362	4.148	1.2e-07	3e-07	2e-09	4.6e-09	0.966	4.568	5.5e-55	6.6e-54	2.5e-49	2.6e-48
ENSRNOG00000017105	Dpyd	244.667	340.5	164.167	137.917	1.085	3.16	1.5e-35	2.1e-34	3.1e-35	3.4e-34	0.831	2.801	2.7e-15	1.8e-14	3.1e-15	1.8e-14	-0.549	3.458	1.2e-08	6.1e-08	4.6e-09	2.1e-08	0.551	2.891	1.7e-07	6.2e-07	8.5e-08	2.5e-07	0.314	2.383	0.003	0.005	0.0013	0.002	1.358	3.089	5.8e-55	7e-54	2.8e-52	3.1e-51
ENSRNOG00000031993	Prim1	744.833	499.5	583.125	987.917	-0.191	4.254	0.0047	0.01	0.0019	0.0038	-0.403	4.97	5.6e-10	2.5e-09	5.9e-10	2.3e-09	0.503	4.532	6.6e-11	4e-10	4.4e-12	2.5e-11	0.327	4.581	4.6e-05	0.00013	5.5e-07	1.5e-06	-0.695	4.741	4.1e-32	2.3e-31	2.2e-38	1.2e-37	-0.927	4.711	6e-55	7.2e-54	1e-52	1.1e-51
ENSRNOG00000018778	Cadm1	2455.46	3001.17	1847.54	1738.88	0.731	6.417	4.2e-36	5.6e-35	2.7e-40	3.4e-39	0.503	6.244	1.5e-09	6.4e-09	9.1e-14	4.8e-13	-0.363	6.671	1.8e-06	7.4e-06	7.6e-07	2.8e-06	0.385	6.274	1.2e-05	3.6e-05	5.9e-08	1.8e-07	0.155	5.937	0.0033	0.0055	0.001	0.0016	0.845	6.393	8.6e-55	1e-53	1.2e-57	1.4e-56
ENSRNOG00000018337	Caly	11901.8	5916.04	5367	3692.79	0.172	7.633	0.0019	0.0044	8.6e-05	0.00021	1.694	8.139	1.8e-53	5.8e-52	6.7e-119	7.8e-117	0.936	8.362	1.2e-24	1.4e-23	1.5e-37	2.5e-36	1.124	8.275	3.4e-31	3.5e-30	3.5e-62	5.6e-61	0.605	7.278	4.5e-34	2.7e-33	1.8e-42	1.1e-41	0.737	7.412	1.3e-54	1.5e-53	1.6e-45	1.6e-44
ENSRNOG00000000111	Coprs	1808.17	811.667	666.083	1489.62	0.317	4.703	8.7e-07	3.1e-06	5.8e-08	1.9e-07	0.285	5.897	8.9e-06	2.7e-05	1.7e-06	4.9e-06	1.084	5.598	8.2e-53	2.1e-51	4.3e-54	1e-52	1.417	5.474	1.8e-73	4.7e-72	1.4e-108	4.5e-107	-1.097	5.193	2.1e-85	3.1e-84	1e-118	1.7e-117	-0.82	5.339	3.2e-54	3.8e-53	2.4e-52	2.6e-51
ENSRNOG00000047319	Caprin2	1517.33	483.25	375.583	952.125	0.396	3.923	6.1e-08	2.4e-07	5.7e-08	1.9e-07	0.677	5.48	5.8e-07	2e-06	3.1e-13	1.6e-12	1.578	5.205	3.9e-23	4.5e-22	3.7e-53	8.8e-52	1.989	5.086	6.2e-31	6.4e-30	5.4e-85	1.2e-83	-1.277	4.495	2.1e-92	3.3e-91	2.9e-96	3.7e-95	-0.921	4.66	4.3e-54	5.1e-53	5.3e-48	5.4e-47
ENSRNOG00000033787	Adamtsl5	29.625	58.6667	125.333	204.958	-1.059	1.721	1.3e-13	7.7e-13	3.7e-15	2e-14	-2.773	2.108	1.7e-88	1.2e-86	9.3e-63	3.5e-61	-1.05	0.778	2.2e-07	1e-06	1.3e-07	5.3e-07	-2.099	1.505	7.9e-30	7.9e-29	5.8e-27	4.1e-26	-0.649	2.508	8.9e-13	2.7e-12	6.5e-10	1.5e-09	-1.745	2.244	5.1e-54	6.1e-53	1e-60	1.3e-59
ENSRNOG00000039024	Spice1	408.042	625.167	489.083	310.792	0.387	4.298	1e-08	4.2e-08	1.5e-08	5.1e-08	0.398	3.705	0.00012	0.00031	0.00015	0.00034	-0.688	4.277	8.8e-17	7.5e-16	3.3e-12	1.9e-11	-0.286	4.019	0.00053	0.0013	0.0014	0.0027	0.718	3.779	4.7e-23	2.1e-22	6.2e-26	2.5e-25	1.065	4.055	7.2e-54	8.6e-53	5.2e-41	4.5e-40
ENSRNOG00000046889	Dbi	4848.12	3240.92	2739.58	5487.96	0.275	6.718	4.8e-08	1.9e-07	2.7e-07	8.3e-07	-0.173	7.544	0.00089	0.0021	0.0029	0.0057	0.508	7.228	4e-16	3.3e-15	3.6e-15	2.5e-14	0.799	7.09	2.9e-34	3.3e-33	1.7e-37	1.6e-36	-0.937	7.123	8.5e-85	1.2e-83	3.8e-89	4.6e-88	-0.701	7.26	1.4e-53	1.7e-52	1.5e-47	1.5e-46
ENSRNOG00000007445	Asph	1856.67	1373.42	1130.29	2420.79	0.313	5.463	4.9e-08	1.9e-07	7.1e-11	2.9e-10	-0.377	6.272	1.8e-10	8.3e-10	1.8e-14	1e-13	0.363	5.907	2e-08	9.6e-08	2.6e-11	1.4e-10	0.692	5.747	2.2e-23	1.8e-22	9.2e-41	9.7e-40	-1.033	5.911	5.1e-87	7.5e-86	3e-145	6.1e-144	-0.76	6.059	2.2e-53	2.6e-52	5.2e-72	7.7e-71
ENSRNOG00000004118	Frmpd4	703.875	2257.17	1703.54	1130.88	0.439	6.125	9.6e-06	3e-05	3.7e-07	1.1e-06	-0.678	5.052	6.7e-08	2.5e-07	2.6e-07	8.4e-07	-1.754	5.804	3.5e-70	1.3e-68	2.4e-41	4.3e-40	-1.3	5.444	1.1e-16	7e-16	2e-19	1.1e-18	0.657	5.603	3.9e-08	9.7e-08	5e-13	1.3e-12	1.055	5.911	2.3e-53	2.7e-52	2.8e-57	3.3e-56
ENSRNOG00000005129	Dtx3	4246.08	5048.25	6420.25	3208.54	-0.314	7.654	8e-10	3.6e-09	5.2e-12	2.3e-11	0.41	7.073	2.4e-12	1.3e-11	5.5e-17	3.6e-16	-0.322	7.439	6.7e-07	2.9e-06	3.7e-10	1.9e-09	-0.62	7.587	1.5e-21	1.1e-20	2.1e-36	2e-35	1.066	7.37	7.4e-102	1.3e-100	1.7e-125	2.8e-124	0.711	7.193	2.4e-53	2.8e-52	5.8e-54	6.6e-53
ENSRNOG00000031041	Rps4y2	68.5	32.1667	46.2917	146.042	-0.486	0.539	0.011	0.022	0.0015	0.0031	-1.083	1.98	8.1e-16	5.6e-15	6.4e-11	2.8e-10	1.014	0.962	4.4e-06	1.7e-05	1.4e-07	5.7e-07	0.537	1.094	0.008	0.016	0.0039	0.007	-1.59	1.749	1.9e-38	1.3e-37	1.3e-34	6.7e-34	-2.116	1.696	2.8e-53	3.3e-52	4.3e-54	4.8e-53
ENSRNOG00000014530	Nav2	2026.88	2297.21	1625.46	1409.33	0.532	6.111	1.1e-22	9.5e-22	6.1e-30	5.8e-29	0.53	5.957	5.2e-18	4.1e-17	3.2e-22	2.8e-21	-0.253	6.334	0.0002	0.00061	6.8e-06	2.3e-05	0.295	6.038	9.1e-06	2.7e-05	3.6e-08	1.1e-07	0.271	5.697	2.1e-06	4.6e-06	3.1e-08	6.6e-08	0.762	6.038	2.8e-53	3.3e-52	2e-49	2.1e-48
ENSRNOG00000004050	Snrk	1560.5	1137.83	916.958	2109	0.344	5.179	6.7e-07	2.4e-06	3.4e-07	1e-06	-0.428	6.051	6e-08	2.3e-07	7.4e-08	2.5e-07	0.383	5.647	9.5e-05	0.00031	1.9e-05	6e-05	0.742	5.478	2.2e-11	1e-10	7.7e-17	3.8e-16	-1.134	5.68	1.6e-85	2.3e-84	3.3e-85	3.8e-84	-0.832	5.834	3.4e-53	3.9e-52	6.9e-47	6.9e-46
ENSRNOG00000032150	Adcy2	3706.83	4084.08	2142.75	2587.21	0.963	6.779	3.7e-73	1.1e-71	2.2e-75	5.4e-74	0.524	6.829	7.4e-19	6.1e-18	5.1e-27	5.7e-26	-0.212	7.183	0.00095	0.0026	0.00021	0.00056	0.766	6.716	2.3e-30	2.4e-29	2.7e-44	3.1e-43	-0.206	6.332	1.7e-05	3.4e-05	2.6e-06	5.1e-06	0.716	6.885	3.4e-53	3.9e-52	1.4e-51	1.5e-50
ENSRNOG00000012653	Ppp1r13b	1280	2515.46	2071.88	1542.54	0.311	6.336	2.5e-08	1e-07	6.9e-10	2.7e-09	-0.263	5.673	1.1e-05	3.2e-05	2.9e-07	9.3e-07	-1.047	6.155	3.9e-55	1e-53	7.1e-85	3.1e-83	-0.72	5.919	4.6e-26	4.2e-25	6.5e-34	5.7e-33	0.492	5.951	3.1e-20	1.3e-19	1.9e-24	7.3e-24	0.762	6.169	3.8e-53	4.5e-52	2.2e-68	3.1e-67
ENSRNOG00000016472	2004-03-01	282.917	430.958	487.042	194.833	-0.148	4.018	0.013	0.026	0.058	0.089	0.545	3.119	4.6e-08	1.8e-07	2e-06	5.9e-06	-0.678	3.745	1.4e-13	1e-12	2.9e-12	1.7e-11	-0.809	3.802	4.4e-19	3.1e-18	9.8e-16	4.6e-15	1.39	3.555	1.2e-51	1.1e-50	6.7e-57	5.1e-56	1.201	3.474	4.5e-53	5.3e-52	1.1e-48	1.1e-47
ENSRNOG00000002660	Magee1	7458	3713.42	2598.46	6182.29	0.547	6.797	1.4e-24	1.4e-23	1.3e-34	1.4e-33	0.276	7.945	1.3e-06	4.4e-06	1.5e-07	4.9e-07	0.934	7.689	1.4e-53	3.6e-52	3.2e-58	8.5e-57	1.496	7.494	1.2e-114	5.6e-113	9.5e-162	5e-160	-1.184	7.214	4.8e-131	1.1e-129	2.7e-181	7.4e-180	-0.678	7.441	5.2e-53	6e-52	5.2e-52	5.7e-51
ENSRNOG00000008482	Rbms1	410.083	247.958	779.958	554.5	-1.616	4.176	4.5e-61	1e-59	6.9e-74	1.6e-72	-0.431	4.127	2.8e-09	1.2e-08	1.2e-06	3.4e-06	0.651	3.617	5e-11	3.1e-10	2.2e-09	1e-08	-0.953	4.427	1.2e-26	1.1e-25	3.2e-27	2.3e-26	0.557	4.516	9e-13	2.8e-12	4.5e-16	1.3e-15	-1.099	3.826	6.3e-53	7.3e-52	3.3e-38	2.7e-37
ENSRNOG00000003653	Fh	2289.08	1803.96	1544.38	3107.58	0.257	5.882	3.5e-06	1.2e-05	1.2e-08	4.1e-08	-0.435	6.607	3.6e-14	2.2e-13	1e-18	7.4e-18	0.271	6.249	1.4e-05	5e-05	1.8e-07	7.1e-07	0.544	6.107	1e-15	6.2e-15	6.9e-25	4.6e-24	-0.943	6.301	2.8e-78	3.7e-77	5.4e-122	8.9e-121	-0.727	6.431	7.9e-53	9.2e-52	7.7e-64	1e-62
ENSRNOG00000036649	Pwwp2b	296.208	705.625	623.417	366.333	0.208	4.551	0.0034	0.0076	0.0011	0.0023	-0.298	3.589	0.0006	0.0014	0.0013	0.0026	-1.321	4.238	2.8e-55	7.7e-54	1.3e-52	3e-51	-1.096	4.058	3e-38	3.9e-37	2.5e-39	2.5e-38	0.835	4.088	1.5e-35	9.6e-35	5.1e-38	2.8e-37	1.002	4.25	8.9e-53	1e-51	6.3e-50	6.6e-49
ENSRNOG00000003881	Nit1	1473.25	2055.88	1902.62	1252.04	0.145	6.123	0.0076	0.016	0.00081	0.0017	0.241	5.623	0.0002	0.0005	1.8e-05	4.6e-05	-0.553	6.045	1.7e-16	1.4e-15	9.7e-23	9.8e-22	-0.393	5.928	1e-08	4e-08	8.2e-13	3.4e-12	0.669	5.757	9.5e-35	5.9e-34	6e-49	4e-48	0.773	5.874	9.7e-53	1.1e-51	7.3e-60	9.1e-59
ENSRNOG00000017604	Fam65a	1873.62	2728.38	4142.08	1693.46	-0.57	6.914	1.5e-23	1.4e-22	5.1e-25	4.2e-24	0.153	6.011	0.0076	0.015	0.0061	0.011	-0.613	6.428	1.1e-19	1.1e-18	5.6e-22	5.5e-21	-1.168	6.763	3.4e-65	7.7e-64	1.6e-72	3e-71	1.356	6.65	1.4e-94	2.3e-93	2.1e-151	4.4e-150	0.745	6.292	1.1e-52	1.3e-51	4.9e-51	5.2e-50
ENSRNOG00000056228	Atp10a	495.458	387.958	568.792	884.792	-0.519	4.076	2.8e-13	1.6e-12	1.5e-11	6.4e-11	-0.831	4.642	1.4e-32	2.2e-31	1.4e-29	1.7e-28	0.28	4.043	0.00044	0.0013	0.0013	0.003	-0.223	4.264	0.0071	0.014	0.0021	0.004	-0.574	4.63	3.4e-18	1.3e-17	2.9e-18	9.2e-18	-1.132	4.486	1.1e-52	1.3e-51	1.6e-49	1.6e-48
ENSRNOG00000001494	Napa	4731.46	8333.25	7372.58	5376.96	0.209	8.11	6.6e-05	0.00019	1.7e-06	4.8e-06	-0.179	7.512	0.00068	0.0016	0.00036	0.0008	-0.889	7.936	5.3e-46	1.2e-44	3.3e-60	8.9e-59	-0.664	7.77	2.8e-25	2.4e-24	1e-38	1e-37	0.521	7.77	3.9e-26	1.9e-25	1.1e-35	5.6e-35	0.689	7.924	1.2e-52	1.4e-51	3.9e-53	4.3e-52
ENSRNOG00000013358	Aqp11	387.208	290.5	147.792	625.042	1.01	2.96	1.4e-29	1.6e-28	4.1e-27	3.6e-26	-0.684	4.197	1.2e-19	1e-18	2.1e-15	1.3e-14	0.342	3.662	0.00011	0.00035	0.00046	0.0012	1.365	3.276	2.1e-33	2.4e-32	9.2e-33	7.7e-32	-2.017	3.718	1.2e-156	3.7e-155	1.1e-142	2.2e-141	-1.045	4.014	1.7e-52	2e-51	2.4e-55	2.8e-54
ENSRNOG00000014264	Phactr1	733.958	1986.96	7210.96	1171.46	-1.827	7.329	6.1e-48	1.1e-46	1.1e-121	5e-120	-0.669	5.107	1e-16	7.5e-16	8.3e-14	4.4e-13	-1.51	5.68	8.1e-92	4.4e-90	1.2e-62	3.5e-61	-3.321	7.17	1.2e-98	4.6e-97	8.1e-204	6.2e-202	2.688	7.182	4.1e-79	5.5e-78	1.6e-246	6.4e-245	0.821	5.807	2e-52	2.3e-51	2.7e-49	2.8e-48
ENSRNOG00000014746	Dzip1l	654.625	730.292	1415.46	383.917	-0.923	5.236	5.3e-54	1.1e-52	6.4e-70	1.4e-68	0.776	4.235	2.3e-24	2.5e-23	2.6e-24	2.6e-23	-0.229	4.694	0.005	0.012	0.00086	0.0021	-1.135	5.225	4.5e-54	8.4e-53	2.4e-89	6e-88	1.947	4.956	3.5e-223	1.6e-221	1.5e-272	6.8e-271	0.984	4.306	2.1e-52	2.5e-51	1.2e-48	1.2e-47
ENSRNOG00000004378	Abca5	938	652.583	462.083	1609.38	0.531	4.299	1.1e-08	4.8e-08	1.5e-08	5.1e-08	-0.774	5.525	1.3e-16	9.2e-16	5.6e-16	3.4e-15	0.449	4.886	0.00016	0.00051	1.1e-05	3.4e-05	0.996	4.655	6.7e-12	3.3e-11	6.5e-17	3.2e-16	-1.733	5.131	2.9e-71	3.4e-70	2e-83	2.2e-82	-1.243	5.311	2.5e-52	2.9e-51	7.2e-75	1.1e-73
ENSRNOG00000026605	Ifi27l2b	66.5	38.7083	22.375	170.667	0.824	0.197	2.9e-05	8.8e-05	0.00016	0.00037	-1.357	2.121	1.6e-24	1.7e-23	1.2e-16	7.4e-16	0.707	1.017	0.0032	0.008	0.00033	0.00086	1.544	0.729	2.3e-09	9.4e-09	8.1e-12	3.1e-11	-2.874	1.757	1.5e-80	2.1e-79	5.3e-69	4.9e-68	-2.074	1.923	2.6e-52	3e-51	2.5e-45	2.4e-44
ENSRNOG00000010635	Igfbp4	116.375	771.25	436.5	75.9167	0.854	4.416	4.8e-09	2.1e-08	5.6e-13	2.6e-12	0.625	1.825	0.0079	0.016	0.0026	0.0051	-2.8	4.073	2e-38	3.7e-37	1.7e-44	3.3e-43	-1.93	3.328	2.2e-72	5.6e-71	3e-31	2.4e-30	2.583	3.144	9.6e-175	3.2e-173	1.4e-123	2.3e-122	3.401	3.918	2.9e-52	3.3e-51	2.2e-98	4.7e-97
ENSRNOG00000013492	Cap1	4525.08	9249.5	15532.7	6029.54	-0.715	8.763	7.6e-48	1.4e-46	7.8e-56	1.4e-54	-0.408	7.574	1.1e-13	6.7e-13	6.2e-20	4.8e-19	-1.104	8.015	6.9e-71	2.6e-69	3.5e-103	2.1e-101	-1.804	8.502	5.1e-170	4.3e-168	2.1e-250	2.4e-248	1.431	8.537	3.1e-190	1.2e-188	6.1e-242	2.4e-240	0.675	8.08	3.1e-52	3.5e-51	5e-60	6.3e-59
ENSRNOG00000019422	Egr1	2428.12	3266.25	6430.88	949.25	-0.945	7.409	3.4e-18	2.6e-17	5.2e-31	5.2e-30	1.36	5.933	2.5e-13	1.5e-12	1.8e-16	1.1e-15	-0.5	6.734	2.8e-05	9.8e-05	1.8e-06	6.2e-06	-1.43	7.323	8.3e-28	7.8e-27	9.3e-39	9.3e-38	2.826	6.999	2.2e-79	2.9e-78	6.4e-71	6e-70	1.841	6.231	3.2e-52	3.6e-51	2.9e-34	2.2e-33
ENSRNOG00000007604	Igsf8	2507.83	2843.92	2076.5	1772.46	0.486	6.438	8e-20	6.4e-19	3.1e-28	2.8e-27	0.507	6.274	3.8e-17	2.9e-16	6.9e-21	5.6e-20	-0.253	6.642	0.00019	0.00061	2.4e-06	8.6e-06	0.249	6.366	0.00012	0.00032	4.3e-07	1.2e-06	0.293	6.04	1.4e-07	3.3e-07	1.1e-11	2.7e-11	0.739	6.354	3.4e-52	3.9e-51	2.4e-50	2.6e-49
ENSRNOG00000021355	Car6	119.25	401.875	256.167	158.167	0.68	3.54	9e-18	6.6e-17	4e-17	2.3e-16	-0.398	2.346	0.0005	0.0012	0.0031	0.0061	-1.82	3.299	9.9e-70	3.6e-68	8.5e-51	1.9e-49	-1.123	2.772	2.5e-24	2.1e-23	1.1e-21	6.4e-21	0.759	2.835	5.1e-17	1.9e-16	3.6e-17	1.1e-16	1.399	3.314	3.5e-52	4e-51	1.1e-47	1.1e-46
ENSRNOG00000052510	Wnt10a	9.5	55.9167	42.9167	3	0.412	0.858	0.012	0.025	0.017	0.029	1.561	-1.736	0.0019	0.0043	2.2e-05	5.7e-05	-2.597	0.359	9.2e-26	1.2e-24	1.1e-30	1.4e-29	-2.173	0.012	8.5e-17	5.3e-16	6.2e-19	3.4e-18	3.764	-0.25	4.3e-31	2.4e-30	4.1e-44	2.5e-43	4.134	0.125	5.1e-52	5.8e-51	2.6e-61	3.3e-60
ENSRNOG00000050006	Agtr2	30.9167	13.2917	1.375	95.4583	3.186	-1.62	1.1e-10	5.2e-10	3.1e-13	1.4e-12	-1.619	1.234	2.7e-19	2.3e-18	2.3e-13	1.2e-12	1.136	-0.143	0.0013	0.0034	0.00019	0.00051	4.349	-0.581	1.1e-13	5.9e-13	4.8e-21	2.8e-20	-5.922	0.795	5.1e-106	9.5e-105	9.3e-114	1.4e-112	-2.784	1.007	6.4e-52	7.2e-51	3.1e-51	3.3e-50
ENSRNOG00000006877	Efnb1	483.708	353.542	303	153.125	0.254	3.539	0.00089	0.0022	0.0012	0.0024	1.664	3.531	7e-32	1.1e-30	2.2e-37	3.8e-36	0.379	3.965	0.00049	0.0014	0.00057	0.0014	0.648	3.828	1.2e-08	4.7e-08	1.2e-09	4e-09	1.048	2.977	1.6e-32	9.2e-32	6e-25	2.4e-24	1.262	3.174	7.6e-52	8.6e-51	1.1e-34	8.4e-34
ENSRNOG00000047085	Lrrtm2	1825.04	2331.58	2649.08	1248.46	-0.152	6.452	0.0067	0.014	0.011	0.019	0.554	5.796	3.4e-19	2.9e-18	6.5e-17	4.2e-16	-0.425	6.28	3.4e-10	1.9e-09	5.2e-13	3.1e-12	-0.563	6.335	2.1e-17	1.4e-16	1.5e-18	8e-18	1.153	6.066	7.6e-49	6.3e-48	5.3e-66	4.6e-65	0.959	5.989	2.5e-51	2.9e-50	1.5e-49	1.6e-48
ENSRNOG00000016640	Dner	5254.46	2408.92	1277.04	4115.46	0.948	6.023	3.1e-58	6.8e-57	3e-55	5.2e-54	0.358	7.403	6.3e-10	2.8e-09	9.1e-10	3.6e-09	1.053	7.144	2.1e-65	7.1e-64	7.5e-62	2.1e-60	2.017	6.871	2.6e-156	2e-154	1.2e-196	8.6e-195	-1.624	6.508	3.8e-183	1.4e-181	1.6e-178	4.1e-177	-0.716	6.84	3.1e-51	3.5e-50	1.3e-41	1.2e-40
ENSRNOG00000060407	Cacna1i	1410.96	2457.92	3543.33	1040.46	-0.495	6.719	2.1e-08	8.7e-08	3.6e-11	1.5e-10	0.445	5.47	1.3e-06	4.3e-06	3e-07	9.4e-07	-0.873	6.181	4.9e-25	6e-24	3.4e-29	4.3e-28	-1.353	6.484	2.2e-36	2.7e-35	8.7e-59	1.3e-57	1.834	6.306	2e-57	1.9e-56	7e-102	9.5e-101	1.298	5.958	4.1e-51	4.6e-50	1.9e-58	2.3e-57
ENSRNOG00000029903	Spock3	6164.92	4115.75	17453	7307.88	-2.052	8.557	0	0	1.39999923602513e-318	3.00000000038571e-316	-0.24	7.926	5.9e-06	1.8e-05	2.1e-05	5.4e-05	0.51	7.574	3.6e-17	3.1e-16	9.7e-16	7e-15	-1.526	8.737	2.8e-126	1.5e-124	5.5e-161	2.9e-159	1.322	8.735	1.6e-170	5.3e-169	8.6e-179	2.3e-177	-0.771	7.647	7.3e-51	8.1e-50	2.6e-44	2.5e-43
ENSRNOG00000008219	Ccdc33	272.583	156.25	42.5	15.5833	1.904	1.831	3.1e-22	2.7e-21	1e-23	8e-23	4.133	2.396	5.3e-80	3.2e-78	1.2e-116	1.4e-114	0.73	3.005	3.2e-07	1.4e-06	3.5e-07	1.3e-06	2.652	2.521	1.5e-44	2.2e-43	2.6e-45	3e-44	1.516	0.061	1.7e-06	3.8e-06	7.2e-11	1.7e-10	3.382	1.616	7.3e-51	8.1e-50	4.1e-82	7.1e-81
ENSRNOG00000026180	Letm2	1446.5	546.292	677.083	1075.58	-0.276	4.43	4.5e-05	0.00013	0.0001	0.00025	0.434	5.511	1.5e-11	7.7e-11	8.4e-13	4.1e-12	1.332	5.202	3.1e-77	1.3e-75	3.9e-66	1.2e-64	1.073	5.255	1e-49	1.7e-48	1.5e-66	2.6e-65	-0.604	4.899	7.2e-27	3.6e-26	6.1e-29	2.7e-28	-0.919	4.836	8e-51	8.9e-50	2.9e-40	2.5e-39
ENSRNOG00000015068	Il11ra1	882.25	525.708	637.458	1011.92	-0.241	4.358	0.0009	0.0022	0.00015	0.00035	-0.191	5.099	0.0032	0.0068	0.00097	0.002	0.674	4.709	2.3e-19	2.2e-18	7.4e-21	6.9e-20	0.448	4.775	1e-09	4.3e-09	3e-12	1.2e-11	-0.605	4.812	1.6e-26	7.9e-26	2.5e-34	1.2e-33	-0.885	4.759	9e-51	1e-49	8.1e-56	9.6e-55
ENSRNOG00000043085	Clstn2	1062.42	2615.83	434	1325.96	2.623	5.755	3.8e-170	3.3e-168	1.8e-212	1.9e-210	-0.314	5.432	3.8e-05	0.00011	0.00012	0.00028	-1.372	6.113	5.8e-52	1.5e-50	1.9e-52	4.5e-51	1.267	4.751	5e-21	3.7e-20	1e-31	8.2e-31	-1.545	4.899	3.8e-147	1.1e-145	1.7e-102	2.4e-101	1.037	6.129	9.5e-51	1.1e-49	2.2e-78	3.6e-77
ENSRNOG00000020501	Tjp3	200.125	474.25	120.5	61.375	2.008	3.401	1.1e-34	1.5e-33	1.1e-56	2e-55	1.717	2.259	5.5e-09	2.3e-08	2.5e-10	1e-09	-1.316	3.669	1.6e-15	1.3e-14	1.6e-17	1.2e-16	0.707	2.546	0.00074	0.0017	2.1e-05	5.1e-05	1.043	1.664	0.00011	0.00022	5e-05	8.8e-05	3.011	3.255	1.1e-50	1.2e-49	3.4e-33	2.5e-32
ENSRNOG00000004589	Galnt16	6003.42	7455.75	1410.88	4581.29	2.433	7.295	0	0	2.50000000000012e-311	0	0.396	7.579	3.8e-12	2e-11	2.4e-12	1.1e-11	-0.385	7.973	2.3e-09	1.2e-08	6.4e-12	3.6e-11	2.064	7.053	2.1e-202	2.4e-200	1.3e-200	9.8e-199	-1.633	6.66	2e-119	4.2e-118	5.1e-140	9.9e-139	0.76	7.737	1.6e-50	1.7e-49	1.5e-44	1.4e-43
ENSRNOG00000038184	Camk2n2	659.083	385.75	91.1667	780.5	2.114	3.084	3.3e-116	1.7e-114	5.6e-103	2.1e-101	-0.236	4.704	0.0034	0.0073	0.0052	0.0097	0.7	4.28	3.6e-12	2.4e-11	1.4e-12	8.1e-12	2.829	3.76	4.4e-81	1.3e-79	1.7e-123	6.2e-122	-3.031	3.887	2.70006875452241e-320	2.2E-318	7.90000000000122e-312	4.30000000000002e-310	-0.956	4.362	1.6e-50	1.8e-49	3.2e-46	3.1e-45
ENSRNOG00000004730	Meis2	528.125	1572.75	11151.1	2715.62	-2.792	7.794	0	0	0	0	-2.356	5.872	2e-207	7.1e-205	9.5e-62	3.5e-60	-1.648	5.308	5.1e-65	1.7e-63	2e-29	2.5e-28	-4.424	7.727	0	0	2.9e-180	1.8e-178	2.104	7.905	0	0	0	0	-0.729	6.236	3.3e-50	3.6e-49	3.6e-44	3.4e-43
ENSRNOG00000001143	Cit	2806.38	1735	4543.33	3551.67	-1.356	6.78	8.1e-47	1.4e-45	2.6e-69	5.8e-68	-0.334	6.843	2.4e-05	6.8e-05	9.5e-06	2.6e-05	0.621	6.395	2.3e-09	1.2e-08	3.7e-12	2.2e-11	-0.719	7.051	3.7e-14	2e-13	1e-17	5.4e-17	0.422	7.113	1.7e-08	4.2e-08	1.6e-11	4e-11	-0.975	6.535	3.6e-50	4e-49	2.5e-45	2.4e-44
ENSRNOG00000007374	Tac1	1762.5	286.875	8450.79	926	-4.847	7.249	0	0	0	0	0.935	5.603	2.2e-21	2.1e-20	4.4e-30	5.6e-29	2.547	5.234	7e-88	3.5e-86	1e-112	7.1e-111	-2.286	7.53	6.5e-152	4.7e-150	3.4e-184	2.2e-182	3.257	7.346	1.5e-258	8.6e-257	0	0	-1.632	4.415	3.9e-50	4.3e-49	1.3e-55	1.5e-54
ENSRNOG00000011613	Ppip5k2	2029.58	1703.5	3311.79	3166.42	-0.927	6.459	1.7e-66	4.5e-65	4.3e-88	1.3e-86	-0.636	6.552	4.8e-28	6.2e-27	5.4e-27	6.1e-26	0.18	6.117	0.0041	0.01	0.0013	0.003	-0.731	6.59	1.1e-28	1.1e-27	3.6e-42	3.9e-41	0.131	6.789	0.014	0.022	0.0078	0.011	-0.837	6.418	4.6e-50	5.1e-49	6.1e-55	7.1e-54
ENSRNOG00000012911	Erlin1	799.208	1047.25	1535	605.5	-0.518	5.504	4.9e-19	3.8e-18	1.9e-26	1.6e-25	0.406	4.668	1.5e-08	6.2e-08	1.7e-09	6.6e-09	-0.464	5.111	7.3e-11	4.4e-10	8.1e-12	4.6e-11	-0.968	5.398	5.6e-42	7.9e-41	1.4e-71	2.7e-70	1.409	5.203	9.2e-132	2.2e-130	3.7e-213	1.2e-211	0.85	4.874	4.9e-50	5.4e-49	2.9e-47	2.9e-46
ENSRNOG00000007775	Cmpk1	3355.96	2563.46	2284.92	4301.92	0.198	6.415	0.0002	0.00054	5.8e-06	1.6e-05	-0.353	7.111	2e-10	9.5e-10	3.5e-11	1.5e-10	0.315	6.78	5.4e-07	2.3e-06	4.4e-09	2e-08	0.53	6.664	3.7e-15	2.1e-14	1.2e-25	8.3e-25	-0.847	6.803	1.7e-66	1.9e-65	9.8e-84	1.1e-82	-0.689	6.914	7.5e-50	8.2e-49	3.6e-49	3.7e-48
ENSRNOG00000048413	LOC100360891	24	121.417	5.45833	14.9583	4.455	1.189	1.5e-71	4.2e-70	8.4e-102	3.1e-100	0.69	-0.372	0.015	0.029	0.001	0.0022	-2.401	1.47	6.3e-38	1.2e-36	7.7e-44	1.5e-42	2.071	-0.713	2e-09	8.2e-09	3.1e-16	1.5e-15	-1.347	-1.251	0.00012	0.00024	6.6e-07	1.3e-06	3.069	1.282	7.7e-50	8.4e-49	1.2e-65	1.6e-64
ENSRNOG00000010267	Klhdc10	7419.17	3949.25	3607.17	6496.33	0.163	7.055	0.0025	0.0056	0.00036	0.00081	0.197	7.973	0.0007	0.0017	4e-05	9.9e-05	0.837	7.715	5.1e-43	1.1e-41	3.8e-49	8.2e-48	1.015	7.629	9.7e-55	1.8e-53	6.3e-94	1.6e-92	-0.782	7.42	2.6e-60	2.6e-59	1e-101	1.4e-100	-0.66	7.519	8e-50	8.7e-49	4.1e-47	4.1e-46
ENSRNOG00000025881	Rbms3	125.25	72.625	55.9167	222.292	0.402	1.214	0.011	0.022	0.0034	0.0066	-0.821	2.665	6.7e-15	4.4e-14	4.8e-12	2.3e-11	0.714	1.907	8.3e-08	3.8e-07	3.6e-06	1.2e-05	1.135	1.738	4e-15	2.3e-14	3.8e-16	1.8e-15	-1.919	2.267	1e-69	1.2e-68	3.6e-80	3.8e-79	-1.562	2.4	9.6e-50	1e-48	2.8e-39	2.3e-38
ENSRNOG00000006557	Cyfip2	18109.6	42176.6	56866.2	24356.2	-0.399	10.763	1.1e-11	5.9e-11	5.1e-12	2.2e-11	-0.422	9.582	2.1e-15	1.4e-14	1.1e-14	6.4e-14	-1.293	10.147	3.5e-82	1.6e-80	8.7e-90	4.1e-88	-1.675	10.404	1e-124	5.6e-123	1.4e-152	6.8e-151	1.289	10.449	4.1e-94	6.6e-93	3.1e-143	6.2e-142	0.85	10.204	1.6e-49	1.7e-48	8.6e-60	1.1e-58
ENSRNOG00000003386	Rbfox3	1213.08	2950.33	2466.04	1816.58	0.29	6.575	2e-07	7.5e-07	1.3e-07	4.1e-07	-0.577	5.775	1.7e-20	1.5e-19	8.4e-20	6.5e-19	-1.354	6.292	7.1e-92	3.8e-90	1.1e-108	7.3e-107	-1.048	6.054	2.5e-51	4.5e-50	1.5e-56	2.2e-55	0.507	6.196	3.1e-15	1.1e-14	3.1e-18	1e-17	0.757	6.401	1.7e-49	1.8e-48	7e-42	6.3e-41
ENSRNOG00000009585	Tcf20	2591.33	3225.08	4218.96	2037.79	-0.355	7.03	1.2e-07	4.8e-07	6.4e-09	2.3e-08	0.352	6.386	7.9e-09	3.3e-08	6.8e-09	2.5e-08	-0.389	6.763	2.1e-09	1.1e-08	1.2e-09	5.6e-09	-0.728	6.941	2.8e-20	2e-19	1.5e-24	9.8e-24	1.116	6.749	5.8e-43	4.3e-42	6.6e-75	6.6e-74	0.72	6.543	1.7e-49	1.9e-48	2.2e-43	2e-42
ENSRNOG00000010184	Brk1	3352.33	4647.71	3806.17	3009.5	0.32	7.217	8.7e-10	4e-09	1e-12	4.6e-12	0.162	6.844	0.0078	0.016	0.00037	0.00082	-0.544	7.225	1.4e-17	1.3e-16	1.5e-25	1.7e-24	-0.208	7.01	0.0013	0.0029	1.8e-05	4.3e-05	0.404	6.865	2.1e-15	7.3e-15	1.1e-24	4.2e-24	0.685	7.084	1.9e-49	2e-48	2.4e-56	2.8e-55
ENSRNOG00000009821	Slitrk3	637.333	1403.88	786.833	716.5	0.867	5.273	6.3e-27	6.6e-26	2.5e-30	2.4e-29	-0.164	4.615	0.012	0.024	0.041	0.065	-1.212	5.262	6.8e-57	1.9e-55	1.5e-51	3.5e-50	-0.33	4.685	0.00017	0.00042	0.00021	0.00045	0.203	4.685	0.016	0.024	0.0068	0.0099	1.028	5.234	1.9e-49	2e-48	8.3e-56	9.8e-55
ENSRNOG00000054118	Tpgs2	1190.96	1012.88	890.875	1776.46	0.216	5.068	0.00055	0.0014	4.9e-06	1.4e-05	-0.571	5.745	4.9e-21	4.5e-20	1.2e-28	1.4e-27	0.162	5.359	0.012	0.027	0.0078	0.016	0.393	5.229	8.3e-08	3e-07	1.1e-13	4.7e-13	-0.929	5.501	1.4e-66	1.5e-65	5.3e-112	8e-111	-0.754	5.616	2.2e-49	2.4e-48	3.3e-53	3.6e-52
ENSRNOG00000046168	Ppm1l	2764.75	2359.33	2063.46	3955.21	0.226	6.283	4.4e-05	0.00013	2.5e-05	6.4e-05	-0.511	6.923	3.5e-20	3.1e-19	2.1e-18	1.5e-17	0.155	6.574	0.018	0.039	0.019	0.036	0.397	6.44	1.5e-08	5.9e-08	1.3e-10	4.7e-10	-0.872	6.673	3e-69	3.4e-68	1.7e-82	1.9e-81	-0.687	6.794	2.5e-49	2.7e-48	2.7e-40	2.4e-39
ENSRNOG00000025608	Lrat	101.875	36.625	4.79167	246.333	2.921	-0.29	0.00032	0.00085	2e-08	6.8e-08	-1.263	2.667	9.7e-17	7.1e-16	5.3e-08	1.8e-07	1.431	1.402	0.0012	0.0032	0.0012	0.0028	4.377	0.983	2e-19	1.4e-18	1.6e-32	1.4e-31	-5.616	2.125	3.5e-182	1.3e-180	2.3e-206	7.5e-205	-2.705	2.346	2.6e-49	2.8e-48	2.8e-13	1e-12
ENSRNOG00000016353	Nim1k	567.792	617.167	701.667	323.625	-0.153	4.539	0.018	0.035	0.0063	0.012	0.817	4.014	2.9e-23	3e-22	5.6e-19	4.1e-18	-0.192	4.469	0.02	0.043	0.023	0.041	-0.33	4.519	2.4e-05	6.9e-05	8.6e-06	2.1e-05	1.184	4.139	2e-69	2.3e-68	1e-90	1.3e-89	0.99	4.062	2.8e-49	3e-48	1.7e-45	1.6e-44
ENSRNOG00000007100	Ccdc136	3457.83	2300.88	967.333	3848.33	1.283	5.851	4.5e-81	1.5e-79	2.9e-87	8.7e-86	-0.148	7.044	0.0063	0.013	0.0042	0.0079	0.515	6.738	1.1e-16	9.1e-16	4.9e-16	3.6e-15	1.815	6.31	9.3e-153	6.7e-151	8.2e-175	4.9e-173	-1.929	6.343	2.1e-298	1.5e-296	1.2e-300	5.9e-299	-0.684	6.755	2.8e-49	3.1e-48	4.5e-39	3.8e-38
ENSRNOG00000042332	Slc44a5	267.292	330	92.6667	141.042	1.862	2.904	1.6e-83	5.5e-82	5.3e-68	1.2e-66	0.929	2.895	9.3e-12	4.8e-11	1.2e-12	5.7e-12	-0.375	3.486	0.00034	0.001	0.001	0.0024	1.503	2.71	2.2e-22	1.7e-21	5.7e-27	4.1e-26	-0.539	2.017	1.3e-06	2.8e-06	1e-05	1.9e-05	1.283	3.064	3.8e-49	4.1e-48	1.9e-39	1.6e-38
ENSRNOG00000022932	Serhl2	317.25	184	128.458	427.208	0.551	2.475	5.2e-08	2.1e-07	2.3e-07	7.2e-07	-0.422	3.756	2.7e-07	9.5e-07	1.1e-06	3.4e-06	0.714	3.228	1.7e-13	1.2e-12	2e-13	1.3e-12	1.281	3.015	4.4e-35	5.2e-34	6.6e-35	5.9e-34	-1.668	3.248	3.8e-91	6e-90	5.4e-75	5.4e-74	-1.157	3.436	4e-49	4.3e-48	8.9e-42	8e-41
ENSRNOG00000024636	Gpr85	1023.92	1188.25	887.083	695.875	0.452	5.193	1.8e-13	1.1e-12	3.5e-15	1.9e-14	0.562	4.96	4.8e-16	3.4e-15	1.8e-18	1.3e-17	-0.287	5.369	5.4e-05	0.00018	2.6e-05	7.9e-05	0.18	5.106	0.027	0.049	0.003	0.0055	0.419	4.761	3.1e-12	9.4e-12	1.7e-16	5.1e-16	0.829	5.062	4.7e-49	5e-48	3.7e-44	3.5e-43
ENSRNOG00000011070	Gnb4	250.042	171.167	547.375	398.5	-1.649	3.664	7.1e-55	1.5e-53	5e-60	9.4e-59	-0.664	3.558	1.3e-14	8.4e-14	2.7e-13	1.4e-12	0.477	2.981	5.8e-07	2.5e-06	4.3e-05	0.00013	-1.154	3.853	4.7e-36	5.7e-35	7.3e-35	6.6e-34	0.525	4.02	2.5e-11	7.1e-11	3.9e-12	1e-11	-1.166	3.335	4.9e-49	5.2e-48	3.6e-35	2.8e-34
ENSRNOG00000061432	AABR07030914.1	26.875	71.6667	175.208	6.25	-1.259	2.14	1.2e-25	1.2e-24	1.3e-22	9.3e-22	2.11	-0.598	1.1e-10	5.4e-10	1.3e-13	7e-13	-1.484	0.922	1.2e-14	9.2e-14	3.7e-15	2.5e-14	-2.729	1.886	2.6e-74	6.7e-73	5.1e-66	8.8e-65	4.863	1.647	1.3e-137	3.3e-136	7e-154	1.5e-152	3.566	0.492	6e-49	6.4e-48	6.7e-55	7.7e-54
ENSRNOG00000033844	LOC100912195	2592.75	1458.25	1924.25	876.875	-0.368	5.894	2.7e-11	1.4e-10	3.4e-18	2.1e-17	1.569	5.972	3.9e-50	1.1e-48	1.6e-94	1.2e-92	0.758	6.229	1.2e-19	1.2e-18	5.2e-28	6.4e-27	0.406	6.344	1.8e-07	6.5e-07	8e-10	2.7e-09	1.199	5.59	1.2e-104	2.1e-103	9.6e-122	1.6e-120	0.791	5.372	6.9e-49	7.4e-48	1e-39	8.9e-39
ENSRNOG00000049983	Shd	2005.12	920.708	578.583	1617.54	0.703	4.726	5.1e-28	5.5e-27	3e-28	2.7e-27	0.316	6.033	3.8e-07	1.3e-06	1.4e-09	5.4e-09	1.052	5.757	3.5e-56	9.7e-55	3.4e-61	9.3e-60	1.771	5.535	2.3e-131	1.3e-129	3.1e-190	2.1e-188	-1.42	5.217	1.1e-138	2.9e-137	1.1e-177	2.8e-176	-0.757	5.48	7.7e-49	8.2e-48	1.1e-42	9.7e-42
ENSRNOG00000009742	Rad52	420.583	590.083	504.25	279.375	0.257	4.271	0.0003	0.00079	0.00035	0.00077	0.596	3.668	1.5e-12	8.5e-12	6.7e-10	2.6e-09	-0.559	4.244	6.1e-11	3.7e-10	4.8e-10	2.4e-09	-0.285	4.063	0.00082	0.0019	0.00036	0.00074	0.916	3.751	2.3e-36	1.5e-35	2.6e-35	1.4e-34	1.134	3.949	1.7e-48	1.8e-47	1.4e-42	1.3e-41
ENSRNOG00000023008	Fam131c	441	240.917	215.625	519.083	0.193	3.016	0.025	0.046	0.026	0.043	-0.228	4.121	0.0026	0.0056	0.0092	0.016	0.802	3.668	6.6e-20	6.6e-19	8.8e-16	6.3e-15	1.011	3.57	5.6e-29	5.4e-28	3e-28	2.3e-27	-1.205	3.649	5.2e-62	5.3e-61	4.9e-58	3.8e-57	-1.051	3.748	2e-48	2.2e-47	3.2e-36	2.5e-35
ENSRNOG00000027240	Kndc1	3802.83	4551.75	2471.42	7355.29	0.913	6.953	2e-67	5.2e-66	7.6e-54	1.3e-52	-0.946	7.654	1e-63	4.2e-62	1.1e-54	3.3e-53	-0.332	7.285	5.4e-07	2.3e-06	9.5e-08	3.9e-07	0.598	6.817	5.7e-17	3.6e-16	1.8e-18	9.7e-18	-1.508	7.374	5.8e-175	2e-173	1.7e-152	3.6e-151	-0.635	7.708	2.1e-48	2.3e-47	2.7e-38	2.3e-37
ENSRNOG00000023411	Vsig10l	824.083	266.042	173.208	561.25	0.649	2.963	6.7e-13	3.8e-12	1.6e-15	8.4e-15	0.561	4.649	1.4e-15	9.6e-15	9.3e-13	4.6e-12	1.56	4.334	8.1e-83	3.7e-81	9.6e-68	3e-66	2.224	4.167	1.1e-131	6.1e-130	1.3e-160	6.7e-159	-1.628	3.648	8.7e-105	1.6e-103	1.7e-108	2.5e-107	-1.02	3.87	2.6e-48	2.8e-47	3e-38	2.5e-37
ENSRNOG00000018854	Nppc	60.625	100.75	19.8333	277.083	2.362	1.13	8.2e-46	1.4e-44	1.9e-36	2.2e-35	-2.187	2.624	8.9e-74	4.6e-72	1.3e-40	2.6e-39	-0.805	1.619	4.5e-08	2.2e-07	5.9e-06	2e-05	1.59	0.597	1.4e-06	4.4e-06	9.5e-10	3.2e-09	-3.719	2.357	3.9e-161	1.2e-159	1.2e-113	1.8e-112	-1.398	2.75	4.6e-48	4.8e-47	4.8e-41	4.2e-40
ENSRNOG00000000501	Zfp523	1022.04	1525.38	1836.67	919.375	-0.236	5.885	1.6e-05	4.9e-05	2.5e-08	8.4e-08	0.159	5.134	0.025	0.045	0.012	0.022	-0.648	5.576	3.5e-20	3.6e-19	4.9e-31	6.6e-30	-0.868	5.69	5.3e-35	6.3e-34	3.7e-71	6.8e-70	1.062	5.565	2.2e-81	3.1e-80	1.3e-96	1.7e-95	0.786	5.438	5.1e-48	5.4e-47	1e-42	9.4e-42
ENSRNOG00000000640	Egr2	56.375	135.333	493.542	8.70833	-1.833	3.476	4.2e-18	3.1e-17	2.2e-32	2.3e-31	2.672	0.325	2.8e-14	1.7e-13	3.7e-24	3.6e-23	-1.335	1.867	5.4e-10	3.1e-09	1.5e-10	7.9e-10	-3.153	3.323	8.5e-35	1e-33	1.4e-59	2.1e-58	5.859	3.125	9.7e-75	1.2e-73	1.4e-195	4.4e-194	3.985	1.367	5.2e-48	5.5e-47	1.7e-75	2.6e-74
ENSRNOG00000003545	Uchl5	755.875	609.375	471.75	1128.17	0.403	4.255	2.4e-09	1.1e-08	1.7e-11	7e-11	-0.572	5.09	3.5e-18	2.8e-17	9.1e-18	6.3e-17	0.238	4.669	0.0011	0.0032	0.0013	0.0031	0.656	4.468	8.9e-17	5.6e-16	9e-20	5.1e-19	-1.193	4.764	1.9e-88	2.9e-87	2.4e-110	3.6e-109	-0.83	4.935	6.1e-48	6.4e-47	4e-51	4.3e-50
ENSRNOG00000014387	Chac1	364.417	269.208	171.917	569.25	0.683	2.97	7.1e-15	4.5e-14	9.9e-15	5.1e-14	-0.636	4.081	8e-17	5.8e-16	2.9e-13	1.5e-12	0.364	3.566	5.3e-05	0.00018	0.00018	0.00048	1.061	3.28	4.8e-28	4.5e-27	9.7e-27	7e-26	-1.664	3.661	2e-110	3.9e-109	2.4e-102	3.2e-101	-1.021	3.889	6.2e-48	6.5e-47	4.7e-39	3.9e-38
ENSRNOG00000007894	Mpdz	3641.38	4436.21	1762.21	2884.29	1.364	6.775	6.1e-142	4e-140	1.8e-198	1.7e-196	0.342	6.881	2.2e-08	8.7e-08	4.8e-10	1.9e-09	-0.358	7.237	1.4e-08	6.8e-08	1.6e-09	7.7e-09	1.022	6.6	1.2e-51	2.1e-50	2.5e-78	5.1e-77	-0.645	6.302	2.3e-38	1.6e-37	1.7e-60	1.4e-59	0.678	7.019	6.8e-48	7.2e-47	7.8e-48	7.9e-47
ENSRNOG00000010633	Acsl1	2587.58	2169.62	3144.62	3629.38	-0.502	6.544	9.2e-21	7.7e-20	4.5e-31	4.5e-30	-0.482	6.811	3.5e-17	2.6e-16	2.5e-26	2.7e-25	0.181	6.467	0.0036	0.009	0.00065	0.0016	-0.306	6.69	3e-06	9.5e-06	3.4e-11	1.3e-10	-0.141	6.851	0.0018	0.0031	9.1e-05	0.00016	-0.683	6.671	9.1e-48	9.6e-47	6.8e-56	8.1e-55
ENSRNOG00000036604	Ifit2	334.208	251	200.792	538.958	0.356	3.003	6.4e-05	0.00018	0.0007	0.0015	-0.685	3.985	6.4e-19	5.3e-18	2.4e-13	1.2e-12	0.339	3.452	0.00039	0.0012	0.00099	0.0024	0.71	3.275	4.7e-11	2.2e-10	1.2e-09	4e-09	-1.36	3.658	1.6e-64	1.7e-63	1.5e-48	9.6e-48	-1.044	3.804	1e-47	1.1e-46	2e-39	1.7e-38
ENSRNOG00000051450	Abracl	225.417	566.25	481.625	282.167	0.265	4.209	0.0001	0.00028	0.00012	0.00029	-0.32	3.205	0.0003	0.00076	0.0044	0.0083	-1.404	3.899	8.1e-59	2.4e-57	9.1e-50	2e-48	-1.125	3.679	8.8e-37	1.1e-35	2.7e-37	2.6e-36	0.839	3.713	3e-31	1.7e-30	1.4e-25	5.6e-25	1.063	3.914	1.3e-47	1.4e-46	2.2e-33	1.7e-32
ENSRNOG00000025528	Efr3a	3877.46	5343.92	1487.54	8771.75	1.877	6.917	1.4e-126	7.8e-125	2.7e-150	1.7e-148	-1.172	7.835	8.6e-98	7.8e-96	1.4e-116	1.5e-114	-0.536	7.43	3.1e-18	2.9e-17	1.6e-17	1.2e-16	1.357	6.589	1.8e-89	6.1e-88	2.8e-88	6.8e-87	-2.495	7.429	0	0	0	0	-0.657	7.954	1.5e-47	1.5e-46	1.1e-32	8e-32
ENSRNOG00000027645	Syndig1l	176.833	102.333	4561.38	277.833	-5.437	6.344	0	0	0	0	-0.643	3.05	2.7e-11	1.3e-10	1.1e-07	3.5e-07	0.716	2.397	3.9e-06	1.5e-05	6.8e-06	2.2e-05	-4.707	6.425	0	0	0	0	4.101	6.393	8.29999998789204e-317	6.6E-315	0	0	-1.379	2.762	1.4e-47	1.5e-46	2.6e-29	1.7e-28
ENSRNOG00000038066	Fam155b	767.417	888.542	326.458	499.083	1.474	4.425	6.7e-102	2.8e-100	1.6e-105	6.3e-104	0.626	4.52	7.4e-10	3.3e-09	1.6e-12	8e-12	-0.283	4.952	0.00071	0.002	0.00069	0.0017	1.208	4.301	8.5e-26	7.5e-25	8.3e-40	8.5e-39	-0.546	3.819	1.5e-15	5.1e-15	4e-13	1.1e-12	0.888	4.621	1.5e-47	1.6e-46	2.5e-40	2.2e-39
ENSRNOG00000020813	Ltbp3	2375.38	1115.71	941.333	2122.17	0.28	5.181	2.9e-05	8.8e-05	7.1e-05	0.00017	0.169	6.345	0.005	0.01	0.0071	0.013	1.017	6.012	5.1e-40	1e-38	1.3e-39	2.3e-38	1.312	5.896	2.2e-74	5.9e-73	2.2e-86	5.1e-85	-1.11	5.699	1.3e-98	2.2e-97	7.5e-100	1e-98	-0.869	5.83	1.6e-47	1.7e-46	1.9e-40	1.7e-39
ENSRNOG00000013481	Cdh11	1993.83	2897.46	2405.88	1466.25	0.3	6.545	2.4e-06	8.1e-06	9.8e-08	3.2e-07	0.449	5.967	9.6e-09	3.9e-08	1.3e-10	5.4e-10	-0.612	6.516	2.4e-14	1.8e-13	2.9e-15	2e-14	-0.296	6.309	5.3e-06	1.6e-05	1.4e-05	3.5e-05	0.781	6.053	1.9e-50	1.6e-49	6.9e-57	5.2e-56	1.04	6.276	1.6e-47	1.7e-46	2.2e-60	2.8e-59
ENSRNOG00000007647	Oprk1	415.583	60.625	493.875	239.042	-2.987	3.295	8.3e-58	1.8e-56	3.3e-67	7e-66	0.803	3.571	3.7e-09	1.6e-08	2.5e-11	1.1e-10	2.699	3.144	2e-42	4e-41	6.5e-48	1.4e-46	-0.274	4.04	0.021	0.038	0.031	0.048	1.114	3.658	1.3e-17	4.7e-17	1.4e-25	5.5e-25	-1.918	2.423	1.6e-47	1.7e-46	8.5e-32	6e-31
ENSRNOG00000059968	Jak2	1614.46	1930.21	3052.88	1204.08	-0.63	6.45	5.9e-33	7.3e-32	3.4e-39	4.2e-38	0.43	5.671	1e-11	5.4e-11	3.6e-20	2.8e-19	-0.33	6.049	1.6e-06	6.4e-06	5.4e-10	2.7e-09	-0.944	6.397	1.4e-45	2.2e-44	2e-79	4.3e-78	1.409	6.196	6.2e-160	1.9e-158	9.2e-214	3.1e-212	0.738	5.796	2.5e-47	2.6e-46	1.2e-54	1.4e-53
ENSRNOG00000006336	Fyco1	921	796.125	1149.42	1414.5	-0.498	5.097	8.7e-17	6.1e-16	5.1e-23	3.8e-22	-0.611	5.4	1.8e-21	1.7e-20	3.2e-25	3.3e-24	0.139	5	0.024	0.048	0.054	0.09	-0.342	5.223	3.6e-06	1.1e-05	6.9e-09	2.2e-08	-0.234	5.45	4.5e-06	9.6e-06	2.5e-09	5.7e-09	-0.772	5.282	2.7e-47	2.8e-46	8.2e-52	8.9e-51
ENSRNOG00000030091	Dusp14	115.042	196.458	444.542	67.3333	-1.147	3.501	1.7e-46	2.9e-45	5.2e-52	8.3e-51	0.777	1.747	3.2e-08	1.2e-07	2.5e-10	1e-09	-0.845	2.557	6.1e-13	4.3e-12	1.9e-14	1.3e-13	-1.976	3.345	7.5e-88	2.5e-86	1.9e-102	5.6e-101	2.786	3.143	3.9e-205	1.6e-203	9.6e-218	3.3e-216	1.599	2.233	2.9e-47	3e-46	1.3e-50	1.3e-49
ENSRNOG00000060544	Kdm5b	2227.92	2633.58	3379.38	1682.96	-0.328	6.723	1.6e-10	7.6e-10	1e-12	4.7e-12	0.411	6.143	1.4e-11	7.2e-11	7.6e-23	7e-22	-0.313	6.504	2.5e-06	9.9e-06	3.9e-10	2e-09	-0.626	6.66	9.4e-22	7.2e-21	5.4e-37	5.2e-36	1.072	6.443	6.7e-98	1.1e-96	5.3e-133	9.5e-132	0.704	6.257	2.9e-47	3e-46	8.5e-61	1.1e-59
ENSRNOG00000042289	Plcxd2	2743.08	7198.17	570.5	4687.79	3.688	7.106	0	0	0	0	-0.767	7.068	1.1e-25	1.3e-24	9.5e-24	9.1e-23	-1.464	7.548	1.3e-117	9.9e-116	3e-78	1.2e-76	2.24	5.893	5.2e-65	1.1e-63	8.5e-121	3e-119	-2.97	6.464	0	0	0	0	0.676	7.718	3e-47	3.1e-46	7.5e-39	6.3e-38
ENSRNOG00000057137	AABR07005752.1	61	140.708	182.833	17.2917	-0.346	2.522	0.0052	0.011	0.0086	0.016	1.823	0.557	1.2e-13	7.2e-13	1.5e-16	9.5e-16	-1.279	1.935	2.6e-13	1.8e-12	2.3e-12	1.4e-11	-1.607	2.154	2.4e-27	2.2e-26	7.4e-22	4.5e-21	3.463	1.789	8.7e-80	1.2e-78	3.2e-107	4.6e-106	3.078	1.488	3.3e-47	3.4e-46	6.7e-67	9.3e-66
ENSRNOG00000018044	Phyh	2590.25	1879.08	1709.92	3153.71	0.169	5.982	0.0012	0.0029	0.001	0.0021	-0.278	6.697	1.2e-06	3.9e-06	7.1e-08	2.4e-07	0.391	6.375	6.8e-10	3.8e-09	8.1e-12	4.6e-11	0.575	6.273	6e-18	3.9e-17	8.5e-24	5.5e-23	-0.818	6.366	1.1e-60	1.1e-59	3.2e-69	2.9e-68	-0.689	6.467	3.6e-47	3.7e-46	2.2e-50	2.3e-49
ENSRNOG00000019017	Gstm6	504.458	277.875	66.6667	37.5	2.09	2.609	3.6e-32	4.3e-31	2.7e-56	4.7e-55	3.75	3.299	1.7e-51	5.1e-50	1.3e-102	1.1e-100	0.788	3.864	1.2e-06	4.8e-06	1e-08	4.6e-08	2.893	3.366	1.3e-37	1.6e-36	4.6e-86	1.1e-84	0.889	0.876	4.1e-08	1e-07	1.6e-08	3.5e-08	2.941	2.482	4.4e-47	4.5e-46	1.5e-76	2.5e-75
ENSRNOG00000029342	Scn7a	956.708	78.6667	28.2083	228.333	1.512	0.952	6.2e-20	5e-19	2.1e-20	1.4e-19	2.074	4.42	0.00031	0.00077	8.3e-14	4.4e-13	3.53	4.246	3.2e-07	1.4e-06	3.2e-30	4.1e-29	5.045	4.14	4.4e-11	2e-10	4.8e-50	6.1e-49	-2.957	2.155	7.3e-129	1.7e-127	1.9e-113	2.9e-112	-1.482	2.458	5.4e-47	5.5e-46	8.7e-35	6.6e-34
ENSRNOG00000003832	Vash2	466.833	149.458	74.0417	357.833	1.043	1.996	1.1e-18	8.6e-18	2.8e-25	2.3e-24	0.389	3.903	2.2e-06	7.1e-06	7.9e-06	2.1e-05	1.572	3.518	1.8e-61	5.6e-60	1.4e-62	3.9e-61	2.631	3.289	1.3e-135	7.8e-134	8.5e-148	3.9e-146	-2.206	2.889	7.7e-123	1.7e-121	7e-121	1.1e-119	-1.203	3.17	5.4e-47	5.5e-46	4.9e-42	4.4e-41
ENSRNOG00000025415	Mettl11b	38.2083	70.625	170.917	8.70833	-1.243	2.113	2.3e-27	2.5e-26	1.2e-25	1e-24	2.118	-0.116	1e-07	3.8e-07	7.6e-10	3e-09	-0.954	1.069	5.8e-06	2.2e-05	5.7e-05	0.00017	-2.179	1.94	1.2e-52	2.1e-51	1.3e-25	8.8e-25	4.346	1.642	6.5e-159	2e-157	2.7e-145	5.5e-144	3.059	0.528	6.3e-47	6.4e-46	6.5e-45	6.2e-44
ENSRNOG00000036827	Ppp1r1a	1321.58	2273.75	3676.08	717.833	-0.659	6.706	1.2e-23	1.1e-22	1.4e-23	1.1e-22	0.887	5.205	1.4e-07	5.2e-07	1.1e-10	4.6e-10	-0.856	6.075	8.8e-15	6.8e-14	1.4e-16	1e-15	-1.501	6.497	3.3e-95	1.2e-93	3.8e-61	5.9e-60	2.421	6.248	2.8e-243	1.5e-241	5.8e-99	7.6e-98	1.72	5.736	6.3e-47	6.5e-46	2.3e-43	2.1e-42
ENSRNOG00000007060	Plin2	1143.67	327.583	221.25	663.917	0.599	3.283	3.7e-13	2.1e-12	1.5e-12	6.6e-12	0.79	5.032	1.2e-31	1.9e-30	7.5e-32	1e-30	1.73	4.763	1.8e-110	1.3e-108	2.9e-96	1.5e-94	2.344	4.616	8.1e-177	7.3e-175	5.8e-196	4.1e-194	-1.518	3.914	1.8e-102	3.2e-101	9.2e-114	1.4e-112	-0.959	4.129	7.8e-47	8e-46	5e-42	4.5e-41
ENSRNOG00000001710	Abcf3	2678.33	1969.54	1704.08	3277.33	0.242	6.016	8.5e-06	2.7e-05	6.4e-10	2.4e-09	-0.286	6.749	2.4e-07	8.5e-07	2.7e-10	1.1e-09	0.371	6.431	5.1e-09	2.6e-08	6.2e-14	4e-13	0.628	6.3	1.5e-20	1.1e-19	2.3e-44	2.6e-43	-0.878	6.4	1.3e-69	1.5e-68	1.9e-121	3.1e-120	-0.677	6.527	7.9e-47	8.1e-46	3.2e-58	3.9e-57
ENSRNOG00000006718	Rbm33	1275.25	1698.5	2212.04	987.292	-0.349	6.103	1.9e-10	9e-10	3.7e-10	1.4e-09	0.375	5.354	0.00022	0.00056	9.7e-06	2.6e-05	-0.487	5.797	1.3e-11	8.5e-11	1.4e-09	6.6e-09	-0.82	5.976	1.7e-27	1.6e-26	7.5e-25	5e-24	1.229	5.782	1.9e-65	2.1e-64	1.6e-85	1.8e-84	0.839	5.574	1e-46	1.1e-45	8.3e-39	7e-38
ENSRNOG00000010800	Hadhb	4573.83	3397.17	3960.71	5554.62	-0.188	7.015	0.00048	0.0012	6.3e-06	1.7e-05	-0.275	7.515	5.4e-07	1.8e-06	2e-08	7.1e-08	0.356	7.209	7.7e-09	3.9e-08	3.2e-11	1.8e-10	0.183	7.262	0.005	0.01	0.00017	0.00036	-0.422	7.337	1.5e-19	5.8e-19	1.7e-29	7.5e-29	-0.651	7.297	1.7e-46	1.7e-45	1e-50	1.1e-49
ENSRNOG00000013160	Sash1	3889.38	2756.46	3169.58	4514.54	-0.169	6.703	0.0012	0.0029	0.00024	0.00054	-0.209	7.246	0.00022	0.00057	0.00012	0.00028	0.424	6.946	2e-12	1.3e-11	6.9e-14	4.4e-13	0.271	6.988	2.5e-05	7.1e-05	2e-06	5.2e-06	-0.444	7.029	7.7e-21	3.2e-20	4.7e-24	1.8e-23	-0.654	6.997	1.8e-46	1.8e-45	5.4e-52	5.9e-51
ENSRNOG00000049882	Adcyap1	2561.75	405.667	24.7917	996.333	4.062	2.935	1e-44	1.7e-43	4.7e-65	9.7e-64	1.369	6.008	1.3e-36	2.3e-35	1.1e-74	5.8e-73	2.586	5.766	5.4e-74	2.1e-72	1.7e-78	6.6e-77	6.663	5.532	1.6e-256	2.9e-254	0	0	-5.26	4.11	0	0	0	0	-1.238	4.625	1.9e-46	1.9e-45	8.8e-25	5.1e-24
ENSRNOG00000060464	Plxna3	3144.38	2445.42	1348.12	1550.21	0.891	6.065	4.2e-58	9.2e-57	1.7e-62	3.4e-61	1.026	6.407	1.3e-65	5.8e-64	2.9e-95	2.2e-93	0.291	6.698	8.5e-07	3.6e-06	6.9e-08	2.9e-07	1.198	6.334	2.1e-70	5.1e-69	3.8e-112	1.2e-110	-0.137	5.627	0.003	0.0052	0.005	0.0075	0.714	6.146	2e-46	2e-45	1.2e-48	1.2e-47
ENSRNOG00000046949	Kcnb1	790.625	1360.42	1612.42	537.625	-0.213	5.708	0.012	0.025	0.01	0.018	0.563	4.588	2.1e-14	1.3e-13	1.2e-12	5.9e-12	-0.856	5.335	1.3e-18	1.2e-17	6.4e-22	6.2e-21	-1.053	5.441	2.4e-28	2.3e-27	4.1e-36	3.9e-35	1.652	5.212	7.5e-60	7.5e-59	1.8e-120	2.9e-119	1.397	5.077	2.1e-46	2.1e-45	1.3e-75	2e-74
ENSRNOG00000056207	Capza2	5662.71	9912.29	7958.21	6648.33	0.349	8.297	2.7e-11	1.4e-10	1.1e-14	5.7e-14	-0.226	7.796	2.8e-05	7.9e-05	5.7e-06	1.6e-05	-0.88	8.19	5.7e-46	1.3e-44	1.1e-62	3.1e-61	-0.516	7.94	1.2e-16	7.2e-16	2.4e-26	1.7e-25	0.326	7.964	9.4e-12	2.8e-11	3.4e-13	9.1e-13	0.634	8.196	2.1e-46	2.1e-45	9.3e-37	7.5e-36
ENSRNOG00000017282	Tesk2	306.875	236.375	366	509.917	-0.594	3.413	6.9e-13	3.9e-12	5e-13	2.3e-12	-0.726	3.889	9e-20	7.8e-19	4.1e-21	3.4e-20	0.303	3.346	0.0014	0.0039	0.0017	0.0039	-0.276	3.606	0.0027	0.0059	0.00055	0.0011	-0.415	3.904	2.4e-10	6.7e-10	5.3e-12	1.4e-11	-1.048	3.723	2.2e-46	2.2e-45	6.2e-41	5.5e-40
ENSRNOG00000024294	AABR07019083.1	54.3333	197.875	103.583	69.625	0.964	2.425	2.2e-20	1.8e-19	1.5e-22	1.1e-21	-0.35	1.205	0.023	0.042	0.038	0.06	-1.934	2.259	3.3e-49	7.9e-48	5e-38	8.3e-37	-0.953	1.54	1e-10	4.5e-10	1.5e-09	4.9e-09	0.64	1.593	3.8e-07	8.9e-07	1.4e-08	3e-08	1.563	2.254	2.6e-46	2.7e-45	7.9e-48	7.9e-47
ENSRNOG00000024482	Tnrc18	1858.83	2242.79	2649.96	1421.17	-0.209	6.426	3.6e-05	0.0001	0.00011	0.00025	0.393	5.89	1.7e-10	8.1e-10	8.9e-12	4.1e-11	-0.343	6.259	6e-07	2.5e-06	1.1e-09	5.1e-09	-0.536	6.345	6.8e-16	4.1e-15	2.4e-17	1.2e-16	0.965	6.127	2.6e-48	2.1e-47	3.4e-67	3e-66	0.716	6.021	2.9e-46	3e-45	1.5e-48	1.5e-47
ENSRNOG00000012995	Gpr165	4614.75	455.25	141.042	1800.25	1.724	3.4	1.2e-05	3.7e-05	3.5e-19	2.3e-18	1.364	6.858	2.6e-14	1.6e-13	8.6e-40	1.6e-38	3.268	6.533	2.7e-41	5.3e-40	5.9e-59	1.6e-57	5.006	6.409	4.5e-72	1.1e-70	0	0	-3.603	5.03	1.3e-236	6.5e-235	0	0	-1.925	5.303	3.1e-46	3.1e-45	6.8e-28	4.3e-27
ENSRNOG00000004900	Crhr1	172.375	95.375	78	367.292	0.327	1.646	0.012	0.024	0.021	0.035	-1.084	3.295	9.4e-24	1e-22	8.5e-22	7.3e-21	0.776	2.336	6e-10	3.4e-09	1.8e-09	8.7e-09	1.119	2.195	7.4e-19	5e-18	2.7e-18	1.4e-17	-2.168	2.933	5.2e-58	5.1e-57	1.9e-75	1.9e-74	-1.88	3.04	3.2e-46	3.2e-45	2.3e-54	2.7e-53
ENSRNOG00000005323	Syne2	1323.46	1951.54	2337.29	1140.29	-0.228	6.236	0.026	0.048	0.0039	0.0076	0.22	5.477	0.0082	0.016	0.0017	0.0034	-0.634	5.938	2.5e-21	2.7e-20	4.6e-18	3.7e-17	-0.845	6.046	1.2e-13	6.2e-13	2.1e-21	1.2e-20	1.1	5.9	3.5e-21	1.5e-20	1.9e-45	1.2e-44	0.832	5.777	3.7e-46	3.7e-45	5.2e-45	4.9e-44
ENSRNOG00000054669	RGD1305110	1493.92	1240.83	1148.62	2112.29	0.142	5.395	0.023	0.044	0.0044	0.0084	-0.495	6.026	3.5e-17	2.6e-16	7.8e-19	5.7e-18	0.195	5.669	0.0033	0.0082	0.0023	0.0053	0.353	5.572	1.9e-06	6e-06	4.5e-09	1.5e-08	-0.812	5.79	1.4e-53	1.3e-52	2e-75	2e-74	-0.711	5.881	4.1e-46	4.1e-45	2.8e-50	3e-49
ENSRNOG00000003878	Thsd7b	469.917	530.708	98.0833	272.417	2.467	3.478	4.5e-110	2.1e-108	7.2e-45	9.9e-44	0.792	3.752	4.1e-17	3e-16	5.4e-16	3.3e-15	-0.248	4.227	0.0037	0.0091	0.0092	0.018	2.234	3.36	1.1e-52	2e-51	1.4e-32	1.2e-31	-1.408	2.674	2.1e-29	1.2e-28	6.9e-16	2e-15	1.018	3.834	4.6e-46	4.7e-45	7.8e-40	6.7e-39
ENSRNOG00000021468	Grm8	598.792	310.208	136.542	962.125	1.216	2.99	3e-22	2.7e-21	1.5e-21	1e-20	-0.679	4.82	2.2e-13	1.3e-12	9.7e-14	5.1e-13	0.874	4.078	8.5e-20	8.5e-19	3.6e-16	2.7e-15	2.106	3.729	4.3e-85	1.4e-83	1.5e-66	2.7e-65	-2.75	4.219	1.5e-101	2.7e-100	6.9e-140	1.3e-138	-1.573	4.484	8.6e-46	8.7e-45	4.1e-60	5.1e-59
ENSRNOG00000021314	Fdft1	4439.58	3150.79	2254.75	5094.83	0.515	6.573	5.5e-22	4.8e-21	4.2e-30	4e-29	-0.193	7.428	0.00039	0.00094	4.5e-05	0.00011	0.423	7.138	1.9e-12	1.3e-11	7.8e-16	5.6e-15	0.953	6.909	1.2e-47	1.9e-46	3.8e-84	8.6e-83	-1.111	6.959	1.6e-114	3.2e-113	1.6e-159	3.7e-158	-0.636	7.179	1.1e-45	1.1e-44	1.1e-45	1e-44
ENSRNOG00000036659	Fn3k	611.333	936.75	739.083	539.417	0.372	4.885	4.3e-09	1.8e-08	4.4e-11	1.8e-10	0.187	4.381	0.015	0.029	0.0083	0.015	-0.687	4.859	1.7e-19	1.7e-18	4.8e-22	4.7e-21	-0.298	4.608	0.0001	0.00026	2.4e-06	6.4e-06	0.52	4.454	4.7e-16	1.7e-15	1.6e-22	5.9e-22	0.852	4.711	1.2e-45	1.2e-44	8.9e-43	8.2e-42
ENSRNOG00000015774	Mreg	285.75	173.5	85.5833	400.542	1.052	2.213	3.4e-14	2.1e-13	1.1e-16	6.1e-16	-0.482	3.639	5.8e-09	2.4e-08	9.3e-07	2.8e-06	0.646	3.103	1.4e-08	7.2e-08	4.7e-07	1.8e-06	1.712	2.754	3e-51	5.3e-50	1.2e-43	1.3e-42	-2.156	3.058	1.4e-128	3.3e-127	7.4e-136	1.4e-134	-1.145	3.347	1.4e-45	1.4e-44	1.6e-31	1.2e-30
ENSRNOG00000015370	Slc35g2	1053.54	340	197.167	692.083	0.817	3.251	1.2e-18	9e-18	5.2e-19	3.3e-18	0.612	4.981	1.7e-13	9.7e-13	1.1e-15	6.6e-15	1.559	4.686	5.8e-54	1.5e-52	1.9e-61	5.3e-60	2.391	4.491	6.5e-97	2.5e-95	9.2e-166	5.1e-164	-1.743	3.92	9.4e-132	2.3e-130	2.5e-133	4.5e-132	-0.968	4.187	1.6e-45	1.6e-44	2.2e-33	1.7e-32
ENSRNOG00000021384	Ankrd44	371.167	218.75	280.792	476.917	-0.327	3.146	0.00015	0.00041	0.00038	0.00085	-0.357	3.942	0.0001	0.00027	0.0016	0.0032	0.689	3.459	1.1e-07	4.8e-07	1.4e-08	6.1e-08	0.377	3.559	0.0029	0.0062	0.0015	0.0028	-0.699	3.695	8.1e-21	3.4e-20	2e-17	6.2e-17	-1.066	3.622	2.6e-45	2.6e-44	6.2e-35	4.8e-34
ENSRNOG00000005796	Ctnna1	3249.5	2580.71	3677.92	4234.79	-0.478	6.78	8.4e-19	6.5e-18	6.6e-25	5.3e-24	-0.376	7.078	2.1e-11	1.1e-10	1.6e-10	6.7e-10	0.259	6.759	3.3e-05	0.00011	8e-05	0.00023	-0.203	6.963	0.0022	0.0049	0.00072	0.0014	-0.138	7.074	0.0013	0.0023	0.00026	0.00043	-0.656	6.904	3.1e-45	3.1e-44	2.3e-48	2.3e-47
ENSRNOG00000059715	Cc2d2a	2100.79	2465.92	4684.46	1475	-0.894	6.97	4.1e-66	1.1e-64	1.6e-66	3.5e-65	0.516	6.014	9.9e-12	5.1e-11	5.9e-16	3.6e-15	-0.303	6.414	1.2e-05	4.4e-05	1.4e-05	4.4e-05	-1.182	6.937	5.1e-72	1.3e-70	4.8e-80	1e-78	1.732	6.731	2.4e-247	1.3e-245	1.2e-294	6.1e-293	0.798	6.127	3.8e-45	3.7e-44	2.6e-48	2.6e-47
ENSRNOG00000012728	Nkx2-2	171.75	87.4167	109.917	240.292	-0.303	1.821	0.0086	0.018	0.02	0.034	-0.476	2.909	1.7e-06	5.4e-06	1e-05	2.7e-05	0.907	2.289	6.6e-14	4.9e-13	5e-13	3e-12	0.62	2.363	1.5e-07	5.3e-07	2.3e-07	6.6e-07	-1.061	2.594	1e-29	5.7e-29	9.1e-24	3.4e-23	-1.406	2.549	4.5e-45	4.5e-44	9.1e-36	7.1e-35
ENSRNOG00000018390	Pld3	14767.7	10936.4	6064.79	7382.96	0.883	8.228	1.5e-67	3.8e-66	1.4e-73	3.3e-72	1.006	8.645	9.6e-72	4.7e-70	4.6e-67	1.9e-65	0.361	8.897	6.9e-10	3.9e-09	7.2e-12	4.1e-11	1.259	8.545	5.8e-85	1.8e-83	3.1e-105	9.2e-104	-0.218	7.839	4.2e-05	8.5e-05	8.4e-05	0.00015	0.625	8.342	5.3e-45	5.2e-44	3.5e-32	2.5e-31
ENSRNOG00000004013	Grip1	511.917	716.917	915.792	375.75	-0.321	4.845	1.6e-07	6.2e-07	1.4e-06	4.2e-06	0.452	4.009	8.5e-09	3.5e-08	3.5e-07	1.1e-06	-0.558	4.525	1.5e-12	9.9e-12	1e-10	5.4e-10	-0.863	4.69	1.9e-29	1.9e-28	3.5e-31	2.8e-30	1.353	4.474	1.6e-98	2.7e-97	4e-105	5.6e-104	0.99	4.278	7.2e-45	7.2e-44	4.8e-39	4e-38
ENSRNOG00000001544	Cyyr1	914	775.083	1266.75	1680.54	-0.676	5.166	7e-22	6.1e-21	8.1e-23	6e-22	-0.872	5.551	1.7e-32	2.7e-31	5.2e-35	8.2e-34	0.166	4.976	0.0093	0.021	0.042	0.071	-0.495	5.298	8.3e-12	4e-11	3.2e-12	1.3e-11	-0.342	5.649	3.1e-07	7.2e-07	5.7e-08	1.2e-07	-1.059	5.431	8.6e-45	8.5e-44	2.2e-49	2.3e-48
ENSRNOG00000060179	Gpc3	920.042	616.25	121.083	184	2.379	3.707	3.3e-67	8.7e-66	2e-108	8.3e-107	2.327	4.32	1.7e-34	2.9e-33	5.1e-78	2.9e-76	0.505	4.835	0.00043	0.0013	1.4e-05	4.3e-05	2.9	4.224	5.2e-46	8.1e-45	1.9e-115	6.3e-114	-0.539	2.397	4.9e-07	1.1e-06	5.5e-06	1e-05	1.8	3.831	1.3e-44	1.2e-43	1e-66	1.4e-65
ENSRNOG00000010616	Ndor1	512.125	758.792	1109.5	428.542	-0.515	5.038	4.2e-17	3e-16	1.2e-16	6.9e-16	0.264	4.092	0.00052	0.0013	0.00099	0.0021	-0.638	4.574	9.1e-16	7.4e-15	5.6e-16	4.1e-15	-1.138	4.873	1.7e-49	2.8e-48	4.7e-57	6.9e-56	1.438	4.725	1.6e-94	2.5e-93	2.4e-142	4.6e-141	0.883	4.397	1.6e-44	1.6e-43	9.2e-46	9e-45
ENSRNOG00000020062	Pcdhb13	122.458	324.333	278.375	145.625	0.253	3.414	0.0016	0.0038	0.0018	0.0037	-0.245	2.296	0.026	0.048	0.036	0.058	-1.475	3.077	6.1e-45	1.3e-43	9.8e-46	2e-44	-1.208	2.865	1.3e-29	1.3e-28	5.9e-32	4.9e-31	0.997	2.868	5.7e-29	3.1e-28	2e-28	8.6e-28	1.209	3.063	1.7e-44	1.7e-43	3e-39	2.5e-38
ENSRNOG00000047686	AABR07049887.1	94.4167	938.583	1516.21	151.958	-0.66	5.43	1.5e-13	8.6e-13	1.3e-10	5.2e-10	-0.683	2.174	2e-06	6.4e-06	2.1e-05	5.5e-05	-3.387	4.293	1.1e-57	3.3e-56	2.3e-89	1.1e-87	-4.034	4.869	0	0	2.7e-273	3.7e-271	3.385	4.853	0	0	0	0	2.683	4.28	2.1e-44	2.1e-43	5.4e-93	1.1e-91
ENSRNOG00000038297	Plekhd1	386.75	665.833	294.833	1191.62	1.204	4.087	2.8e-62	6.7e-61	2.4e-54	4e-53	-1.616	4.835	1.1e-105	1.1e-103	4.6e-53	1.3e-51	-0.855	4.305	7.8e-21	8.2e-20	6.9e-14	4.4e-13	0.367	3.626	0.0079	0.016	0.0042	0.0075	-1.944	4.654	3.8e-204	1.5e-202	1.3e-180	3.6e-179	-0.782	5.031	2.3e-44	2.2e-43	1e-45	1e-44
ENSRNOG00000008364	Cat	2408	1980.58	1617.62	3220.96	0.324	5.986	8.5e-09	3.6e-08	2.5e-12	1.1e-11	-0.414	6.668	4.6e-13	2.6e-12	5.4e-16	3.3e-15	0.211	6.35	0.00028	0.00084	0.00015	0.00041	0.55	6.178	1.9e-16	1.2e-15	1e-24	7e-24	-0.929	6.358	2.2e-77	2.8e-76	5.6e-100	7.5e-99	-0.645	6.515	2.6e-44	2.5e-43	6.3e-45	6.1e-44
ENSRNOG00000017707	Abi2	1755.21	3739.71	4314.54	2136.75	-0.174	7.145	0.011	0.021	0.01	0.018	-0.278	6.136	0.00032	0.00079	0.00034	0.00075	-1.165	6.69	6.5e-47	1.5e-45	1.2e-43	2.3e-42	-1.323	6.777	2.8e-39	3.7e-38	7.2e-49	8.9e-48	1.08	6.793	2.4e-35	1.5e-34	1.5e-62	1.3e-61	0.865	6.703	2.5e-44	2.5e-43	1.6e-52	1.8e-51
ENSRNOG00000002626	Car10	963.333	460.917	61.625	867.917	2.933	3.215	1e-205	1.2e-203	3.1e-46	4.4e-45	0.156	5.05	0.026	0.048	0.025	0.041	0.99	4.722	5.2e-39	9.8e-38	8.6e-38	1.4e-36	3.937	4.203	2.5e-252	4.2e-250	2.1e-80	4.5e-79	-3.748	3.977	0	0	4.5e-81	4.9e-80	-0.853	4.55	3e-44	3e-43	2.6e-41	2.3e-40
ENSRNOG00000003694	Prox1	869.042	2167.46	654.917	1111.42	1.758	5.641	2.4e-93	8.9e-92	6.4e-116	2.8e-114	-0.35	5.162	9.9e-08	3.7e-07	5.2e-06	1.4e-05	-1.391	5.837	2e-62	6.5e-61	2.4e-64	7.2e-63	0.384	4.779	4.6e-05	0.00013	2e-05	4.8e-05	-0.699	4.909	7.5e-26	3.7e-25	1.3e-24	4.9e-24	1.02	5.863	4e-44	3.9e-43	1.7e-63	2.2e-62
ENSRNOG00000026040	Prss53	288.417	370	548.792	176.167	-0.534	4.018	1.8e-13	1.1e-12	2.1e-12	9.6e-12	0.717	3.081	2.6e-14	1.6e-13	2.6e-09	9.9e-09	-0.43	3.627	7.3e-06	2.7e-05	5.2e-06	1.7e-05	-0.948	3.921	7.4e-27	6.8e-26	1.9e-28	1.4e-27	1.703	3.641	4.4e-80	6e-79	3.5e-71	3.3e-70	1.127	3.281	6e-44	5.8e-43	4.6e-28	2.9e-27
ENSRNOG00000026128	Cpne8	423.458	852.375	662.958	268.833	0.393	4.74	3.8e-05	0.00011	8.9e-07	2.6e-06	0.661	3.651	1.6e-13	9.6e-13	5.5e-11	2.4e-10	-1.082	4.584	5.6e-20	5.6e-19	7.6e-24	8e-23	-0.673	4.296	2.5e-17	1.6e-16	4.4e-16	2.1e-15	1.372	4.003	1.8e-87	2.7e-86	3.2e-115	5e-114	1.722	4.317	1.5e-43	1.5e-42	1.4e-76	2.2e-75
ENSRNOG00000052514	AABR07055191.1	84.5	45.375	4.95833	167.75	3.241	-0.071	2.6e-33	3.3e-32	4.5e-46	6.4e-45	-0.983	2.207	1.9e-16	1.3e-15	3.3e-13	1.7e-12	0.819	1.316	1.5e-06	5.9e-06	7.9e-08	3.2e-07	4.075	0.754	6.4e-61	1.3e-59	1.3e-70	2.4e-69	-5.023	1.595	9.9e-128	2.3e-126	7.8e-153	1.7e-151	-1.821	1.942	2e-43	1.9e-42	1.7e-43	1.6e-42
ENSRNOG00000012512	Nexn	153.208	77.4167	3202.25	363.333	-5.326	5.838	0	0	0	0	-1.243	3.231	1.7e-14	1.1e-13	7.7e-12	3.6e-11	0.913	2.128	0.00087	0.0024	0.00011	0.0003	-4.409	5.927	0	0	3.9e-165	2.2e-163	3.208	5.95	0	0	0	0	-2.171	2.969	2.3e-43	2.3e-42	7.8e-39	6.5e-38
ENSRNOG00000014323	Extl2	1540.12	1191.5	1666.96	2115.42	-0.453	5.651	3.2e-16	2.2e-15	1.6e-14	8.2e-14	-0.452	6.045	5.1e-14	3.2e-13	3.8e-19	2.8e-18	0.298	5.666	5e-06	1.9e-05	1e-05	3.3e-05	-0.14	5.853	0.027	0.048	0.0081	0.014	-0.276	6.009	8.7e-08	2.1e-07	1.5e-09	3.5e-09	-0.771	5.861	2.4e-43	2.3e-42	1.5e-37	1.2e-36
ENSRNOG00000008026	C2cd4c	325.125	215.458	132.167	82.2917	0.736	2.627	9.2e-14	5.5e-13	3.4e-13	1.6e-12	1.986	2.891	1.2e-56	4.3e-55	2.7e-52	7.5e-51	0.521	3.337	2.6e-08	1.3e-07	9.4e-07	3.4e-06	1.273	3.051	1.8e-28	1.7e-27	4.1e-26	2.9e-25	0.748	1.896	9.3e-10	2.5e-09	2.6e-09	5.8e-09	1.443	2.407	2.8e-43	2.7e-42	4.2e-41	3.7e-40
ENSRNOG00000008065	Wwc1	1652.08	2221.21	2897.12	1437.42	-0.351	6.491	3.4e-11	1.7e-10	5.4e-15	2.8e-14	0.208	5.804	0.00086	0.002	4.5e-05	0.00011	-0.499	6.179	1.1e-13	7.9e-13	2.7e-21	2.5e-20	-0.834	6.359	3e-35	3.6e-34	9.2e-61	1.4e-59	1.077	6.219	5.6e-95	9.1e-94	1.1e-140	2.1e-139	0.686	6.019	2.9e-43	2.8e-42	6.1e-51	6.6e-50
ENSRNOG00000018372	Cul9	2085.75	2683.25	4427.12	1746.08	-0.69	6.963	2.2e-40	3.2e-39	3e-42	3.9e-41	0.262	6.114	2.9e-05	8.2e-05	9.5e-08	3.1e-07	-0.436	6.478	5.3e-11	3.2e-10	7.6e-15	5.1e-14	-1.11	6.878	2.7e-63	5.8e-62	1.9e-86	4.6e-85	1.408	6.732	7.2e-135	1.8e-133	3e-188	8.6e-187	0.677	6.294	3.4e-43	3.2e-42	2.1e-45	2e-44
ENSRNOG00000002347	Rgl1	1790.71	3166.33	2530.33	2093.83	0.355	6.648	1.2e-10	5.8e-10	3.1e-14	1.6e-13	-0.219	6.133	0.00023	0.00059	1.3e-05	3.4e-05	-0.894	6.539	1.1e-42	2.2e-41	5e-60	1.4e-58	-0.524	6.284	1.6e-15	9.5e-15	6e-21	3.6e-20	0.341	6.305	1.6e-11	4.8e-11	5.3e-13	1.4e-12	0.655	6.542	4e-43	3.8e-42	5.4e-45	5.2e-44
ENSRNOG00000037707	Armcx6	438.833	289.583	899	580.833	-1.603	4.385	7e-119	3.6e-117	2.4e-134	1.3e-132	-0.399	4.207	4.1e-08	1.6e-07	8.6e-07	2.6e-06	0.527	3.763	1.5e-09	8.1e-09	1.8e-08	7.8e-08	-1.061	4.596	1.3e-42	1.9e-41	2.1e-53	2.9e-52	0.697	4.666	7.2e-30	3.9e-29	3.8e-41	2.2e-40	-0.947	3.942	4.2e-43	4.1e-42	1.1e-35	8.6e-35
ENSRNOG00000018986	Fbxl19	1486.25	1690.75	2111.29	1069.96	-0.288	6.062	1.2e-07	4.7e-07	1.2e-09	4.4e-09	0.48	5.531	9.8e-14	5.8e-13	5.1e-21	4.2e-20	-0.258	5.89	0.0002	0.00061	6.2e-06	2.1e-05	-0.531	6.02	5.3e-15	3.1e-14	7.8e-27	5.6e-26	1.046	5.772	4.3e-83	6.1e-82	1.4e-137	2.6e-136	0.718	5.613	5.4e-43	5.2e-42	7.4e-42	6.6e-41
ENSRNOG00000014079	Stat1	2133.29	1593.71	1412.54	2652.46	0.209	5.727	6.3e-05	0.00018	6.7e-05	0.00016	-0.309	6.434	3.9e-08	1.5e-07	5.6e-07	1.7e-06	0.347	6.113	2.7e-07	1.2e-06	1.2e-07	4.9e-07	0.57	5.995	1e-16	6.5e-16	3e-20	1.8e-19	-0.844	6.108	2.6e-62	2.7e-61	3.6e-74	3.5e-73	-0.676	6.222	6.1e-43	5.9e-42	9.5e-40	8.1e-39
ENSRNOG00000010668	Anxa6	3789.38	6735.71	4922.79	10566.7	0.485	7.682	1.1e-21	9.4e-21	6e-34	6.4e-33	-1.474	8.017	1e-150	2e-148	2.7e-149	4.8e-147	-0.902	7.625	1.3e-47	3e-46	7.9e-56	2e-54	-0.402	7.294	4.8e-10	2.1e-09	2.3e-13	9.8e-13	-1.036	8.034	2.7e-108	5.2e-107	4e-132	7.1e-131	-0.592	8.248	7.8e-43	7.4e-42	1.9e-41	1.7e-40
ENSRNOG00000029735	Pid1	2383.46	1278.54	936.667	2162.08	0.481	5.288	1e-13	6.1e-13	5.9e-13	2.7e-12	0.147	6.36	0.012	0.022	0.0091	0.016	0.825	6.083	5.1e-36	9e-35	1.4e-42	2.5e-41	1.322	5.898	1.5e-79	4.4e-78	2.2e-78	4.5e-77	-1.14	5.714	9.1e-81	1.2e-79	5.1e-77	5.2e-76	-0.699	5.919	9.4e-43	8.9e-42	1.4e-40	1.3e-39
ENSRNOG00000037478	Noc4l	644.958	809.292	554	464.375	0.579	4.588	4.6e-19	3.6e-18	1.3e-21	9e-21	0.48	4.329	1.2e-10	5.7e-10	4e-09	1.5e-08	-0.398	4.766	6e-07	2.5e-06	2.5e-07	9.6e-07	0.197	4.435	0.008	0.016	0.0046	0.0083	0.317	4.125	7.9e-06	1.7e-05	3.9e-07	7.8e-07	0.857	4.498	9.9e-43	9.5e-42	1.3e-33	9.8e-33
ENSRNOG00000016467	Kctd1	551.333	1200.75	4241.67	729.083	-1.789	6.573	1.3e-122	7.1e-121	3.5e-195	3.3e-193	-0.396	4.535	3.1e-08	1.2e-07	7.3e-09	2.6e-08	-1.193	5.042	6.3e-57	1.8e-55	4.5e-61	1.2e-59	-2.966	6.44	1.3e-226	1.9e-224	0	0	2.606	6.427	1.5e-202	6.1e-201	0	0	0.775	5.097	1.2e-42	1.1e-41	5.7e-41	5e-40
ENSRNOG00000013351	Stxbp5	6003.12	7416.71	3520.96	5031.54	1.107	7.593	1.9e-101	8.1e-100	9.2e-133	4.9e-131	0.26	7.639	7.1e-06	2.2e-05	3.5e-07	1.1e-06	-0.377	7.969	2.5e-09	1.3e-08	4.6e-11	2.5e-10	0.745	7.418	1.7e-30	1.8e-29	8e-49	9.9e-48	-0.449	7.183	1.2e-21	5.2e-21	1.6e-32	7.7e-32	0.617	7.784	1.1e-42	1.1e-41	4.6e-39	3.9e-38
ENSRNOG00000003025	Rn50_X_0749.3	2788.75	1959.08	1678.42	3967.38	0.255	6.001	6.6e-06	2.1e-05	3e-08	1e-07	-0.503	6.931	8.7e-14	5.2e-13	1.7e-15	1e-14	0.437	6.461	6.3e-12	4.1e-11	3.2e-15	2.2e-14	0.707	6.327	6e-25	5.1e-24	5.9e-35	5.3e-34	-1.174	6.578	1.1e-54	1.1e-53	6.9e-92	8.6e-91	-0.96	6.7	1.3e-42	1.2e-41	7.6e-66	1e-64
ENSRNOG00000024874	Prtfdc1	1249.29	898.167	1065.62	1529.04	-0.215	5.111	0.0025	0.0056	0.0014	0.0028	-0.285	5.65	2.7e-06	8.5e-06	1.1e-09	4.4e-09	0.405	5.319	1.1e-09	5.9e-09	4.6e-11	2.5e-10	0.207	5.382	0.002	0.0045	0.0016	0.003	-0.458	5.464	5e-19	2e-18	1.7e-16	5.1e-16	-0.712	5.416	1.3e-42	1.2e-41	7.9e-47	7.8e-46
ENSRNOG00000051372	Mycn	130.125	157.375	293.125	50.5417	-0.864	2.999	2.7e-22	2.4e-21	7.3e-24	5.6e-23	1.361	1.734	2.1e-21	2e-20	1.8e-24	1.8e-23	-0.349	2.441	0.0039	0.0095	0.0023	0.0051	-1.198	2.944	9.7e-31	1e-29	8.2e-34	7.1e-33	2.59	2.57	1.2e-136	3e-135	2.3e-137	4.3e-136	1.687	1.896	1.4e-42	1.3e-41	3.4e-45	3.3e-44
ENSRNOG00000046530	Zdhhc16	496.5	688.5	574.208	386.833	0.294	4.478	7.8e-06	2.5e-05	1.7e-06	4.8e-06	0.367	4.002	3.9e-06	1.2e-05	4.1e-06	1.1e-05	-0.542	4.473	1.3e-11	8.4e-11	6e-14	3.9e-13	-0.232	4.274	0.0046	0.0096	0.00075	0.0015	0.634	4.044	3e-20	1.2e-19	8.3e-23	3.1e-22	0.888	4.255	1.4e-42	1.3e-41	3.7e-40	3.2e-39
ENSRNOG00000008423	Gpr22	664.792	3006.5	521.958	1162.04	2.557	5.965	1.6e-88	5.6e-87	5.2e-196	5e-194	-0.799	5.046	7.3e-33	1.1e-31	1.9e-38	3.5e-37	-2.249	6.118	4.7e-76	1.9e-74	2.6e-176	4.1e-174	0.323	4.42	8.2e-05	0.00022	3.5e-05	8.1e-05	-1.086	4.838	1.4e-62	1.4e-61	2e-60	1.6e-59	1.429	6.212	1.5e-42	1.4e-41	5e-83	8.9e-82
ENSRNOG00000046211	Fbxw4	799.542	872.125	1010.08	512.25	-0.178	5.051	0.0052	0.011	0.0018	0.0037	0.649	4.57	1.3e-19	1.2e-18	5.3e-16	3.3e-15	-0.197	4.965	0.013	0.028	0.011	0.022	-0.36	5.029	2.7e-06	8.7e-06	8.2e-08	2.4e-07	1.042	4.709	1.2e-63	1.3e-62	1e-73	1e-72	0.825	4.619	1.7e-42	1.6e-41	2.6e-33	1.9e-32
ENSRNOG00000007865	Ephb1	1558.08	1053.54	2457.17	1779.38	-1.19	5.944	5.2e-99	2.1e-97	3.2e-178	2.7e-176	-0.186	5.914	0.001	0.0024	0.0013	0.0027	0.492	5.599	2.9e-13	2e-12	6.9e-13	4.2e-12	-0.682	6.179	2.6e-24	2.1e-23	1.4e-30	1.1e-29	0.531	6.181	5.8e-24	2.7e-23	3.9e-48	2.5e-47	-0.699	5.639	2.1e-42	2e-41	5.6e-57	6.7e-56
ENSRNOG00000004806	Strn	1098.33	1345.79	7910.58	2301.21	-2.523	7.336	3.8e-80	1.2e-78	1.3e-242	1.7e-240	-1.062	5.94	1.5e-53	4.7e-52	8.7e-42	1.8e-40	-0.367	5.513	1.7e-05	6.2e-05	2.9e-05	8.8e-05	-2.873	7.351	1.4e-90	4.9e-89	6.3e-188	4.2e-186	1.848	7.462	3.2e-54	2.9e-53	2.1e-149	4.4e-148	-0.716	6.002	2.5e-42	2.4e-41	4.5e-37	3.7e-36
ENSRNOG00000001152	Glp1r	166.083	27.9583	4.875	127.875	2.568	-0.644	1.8e-16	1.2e-15	7.2e-24	5.6e-23	0.382	2.424	0.0067	0.014	0.0079	0.014	2.499	1.873	6.8e-45	1.5e-43	7.5e-49	1.6e-47	5.08	1.652	2.1e-94	7.7e-93	7.6e-104	2.2e-102	-4.666	1.234	3.5e-92	5.4e-91	4.6e-109	6.8e-108	-2.137	1.506	3.5e-42	3.3e-41	3.7e-45	3.6e-44
ENSRNOG00000042978	Ncald	7873.79	13965.8	4608.71	9066.96	1.632	8.359	1.3e-115	6.3e-114	1.3e-107	5.1e-106	-0.198	8.257	0.00024	0.00061	6.5e-05	0.00016	-0.899	8.678	2.9e-49	6.9e-48	4.1e-52	9.5e-51	0.748	7.809	6.3e-30	6.3e-29	3.9e-24	2.6e-23	-0.911	7.855	4.2e-59	4.2e-58	4.5e-44	2.8e-43	0.681	8.672	3.7e-42	3.5e-41	2.2e-42	2e-41
ENSRNOG00000046566	Tub	1220.17	1396.46	585.833	725.958	1.284	5.13	8.4e-48	1.5e-46	3.8e-53	6.3e-52	0.755	5.138	1.6e-14	1e-13	9.5e-20	7.3e-19	-0.267	5.61	0.005	0.012	0.002	0.0047	1.033	5.022	6.3e-19	4.3e-18	1.6e-25	1.1e-24	-0.242	4.486	0.005	0.0082	0.0027	0.0041	1.001	5.235	4.4e-42	4.1e-41	3e-50	3.2e-49
ENSRNOG00000010282	Ninj2	211.917	171.125	265.792	469.833	-0.603	2.95	2.6e-05	7.8e-05	1.7e-07	5.3e-07	-1.142	3.63	9.5e-29	1.3e-27	9e-26	9.5e-25	0.237	2.847	0.015	0.033	0.034	0.06	-0.35	3.114	0.019	0.035	0.0044	0.0079	-0.757	3.652	9.6e-12	2.8e-11	3.9e-12	9.9e-12	-1.4	3.505	5.3e-42	5e-41	1.4e-47	1.4e-46
ENSRNOG00000014795	Nr2f1	984.667	1479.42	501.542	851.25	1.594	5.131	8.6e-100	3.5e-98	3e-107	1.2e-105	0.216	5.054	0.0023	0.0051	0.00065	0.0014	-0.66	5.528	2.7e-21	2.8e-20	4.3e-21	4e-20	0.95	4.742	1.9e-35	2.3e-34	1.3e-38	1.3e-37	-0.7	4.526	1.4e-31	7.8e-31	2.5e-26	1e-25	0.855	5.37	5.4e-42	5.1e-41	3.3e-40	2.8e-39
ENSRNOG00000029333	Echdc2	142.083	193.75	834.458	70.4583	-2.076	4.176	1.5e-174	1.3e-172	1e-179	8.6e-178	1.017	1.967	1.2e-14	7.5e-14	7e-12	3.3e-11	-0.517	2.663	2e-05	7.2e-05	3.6e-05	0.00011	-2.572	4.146	1.3e-179	1.2e-177	1e-183	6.5e-182	3.621	3.967	0	0	0	0	1.512	2.236	6.4e-42	6e-41	6.4e-34	4.8e-33
ENSRNOG00000053258	Faim2	7987.17	5834.12	5186.04	9160.79	0.202	7.599	7.1e-05	0.0002	3.8e-05	9.5e-05	-0.192	8.274	0.00044	0.0011	0.00022	0.0005	0.381	8.002	5.9e-11	3.6e-10	1.9e-10	9.7e-10	0.599	7.887	3.2e-21	2.4e-20	5.8e-32	4.7e-31	-0.755	7.926	4.6e-59	4.6e-58	1.9e-72	1.8e-71	-0.593	8.041	7e-42	6.6e-41	5.7e-30	3.8e-29
ENSRNOG00000004537	Rxrg	784	368.375	3183	126.75	-3.081	5.955	2.2e-197	2.3e-195	1.20008545374839e-320	2.79999847205026e-318	2.633	4.046	9.7e-140	1.6e-137	1.8e-158	3.8e-156	1.018	4.418	1.4e-31	2.2e-30	8.5e-24	8.9e-23	-2.045	6.165	5.9e-109	2.6e-107	2.1e-167	1.2e-165	4.713	5.846	0	0	0	0	1.594	3.137	7.2e-42	6.8e-41	3.2e-50	3.4e-49
ENSRNOG00000002862	Clcn5	270.25	79.7917	44.4583	395.583	0.871	1.175	1.2e-06	4.1e-06	2.7e-07	8.3e-07	-0.544	3.595	0.0021	0.0046	0.0043	0.0081	1.687	2.708	5.6e-08	2.6e-07	2.6e-15	1.8e-14	2.574	2.515	2.2e-13	1.1e-12	3.3e-28	2.4e-27	-3.08	2.914	1.3e-63	1.4e-62	8.3e-100	1.1e-98	-2.25	3.077	7.2e-42	6.8e-41	3.3e-63	4.3e-62
ENSRNOG00000012939	Abca7	1270.79	1409.46	534.958	2346.58	1.432	5.103	1.8e-120	9.7e-119	6.4e-119	2.9e-117	-0.878	6.03	3.1e-37	5.9e-36	2.3e-32	3.2e-31	-0.221	5.645	0.017	0.036	0.0068	0.014	1.225	5.022	2.3e-31	2.4e-30	9.2e-50	1.2e-48	-2.071	5.604	4.5e-267	2.8e-265	0	0	-0.678	6.045	1.3e-41	1.2e-40	3.5e-34	2.7e-33
ENSRNOG00000018184	Tpm1	2587.29	4621.67	5940.21	3153.83	-0.33	7.535	1.5e-10	7.5e-10	1.7e-11	7.2e-11	-0.279	6.696	2.1e-06	6.9e-06	3.3e-07	1e-06	-0.909	7.079	1.4e-46	3.1e-45	2.5e-44	4.8e-43	-1.223	7.267	3.8e-77	1e-75	1.9e-103	5.7e-102	0.98	7.287	7.9e-89	1.2e-87	1.4e-144	2.8e-143	0.609	7.105	1.6e-41	1.5e-40	2.6e-35	2e-34
ENSRNOG00000000636	Rtkn2	64.75	92.625	113.792	243.625	-0.267	1.886	0.023	0.044	0.028	0.046	-1.905	2.496	1.5e-60	5.9e-59	5.3e-52	1.5e-50	-0.587	1.584	0.00013	0.00041	4.9e-05	0.00014	-0.837	1.713	2.3e-09	9.7e-09	2.5e-09	8.3e-09	-1.031	2.622	1.5e-28	7.8e-28	3.1e-26	1.2e-25	-1.339	2.586	1.8e-41	1.7e-40	1.5e-36	1.2e-35
ENSRNOG00000008224	Jdp2	417.958	602.625	542.375	334.5	0.184	4.336	0.0065	0.014	0.0018	0.0037	0.328	3.771	6.3e-05	0.00017	0.00011	0.00026	-0.599	4.258	3.6e-13	2.5e-12	6.9e-15	4.7e-14	-0.399	4.118	1.5e-06	4.7e-06	3.4e-09	1.1e-08	0.764	3.912	7.8e-28	4e-27	1.6e-35	8.2e-35	0.907	4.056	1.8e-41	1.7e-40	2e-37	1.6e-36
ENSRNOG00000008345	Clcn6	5635.75	4410.46	3432.29	6904.83	0.394	7.11	6.5e-14	3.9e-13	2.8e-20	1.9e-19	-0.287	7.823	1.3e-07	4.9e-07	2.4e-08	8.4e-08	0.281	7.543	1.1e-06	4.6e-06	3.8e-07	1.5e-06	0.691	7.348	1.2e-26	1.1e-25	3.7e-41	3.9e-40	-0.943	7.452	3.9e-87	5.7e-86	8.1e-128	1.4e-126	-0.589	7.635	2.2e-41	2e-40	2.8e-40	2.4e-39
ENSRNOG00000018122	Tspan17	853.583	2353.96	330.167	1539.46	2.865	5.572	0	0	3e-110	1.2e-108	-0.843	5.435	6.1e-39	1.2e-37	1.3e-38	2.3e-37	-1.533	5.917	3.8e-109	2.6e-107	8.2e-127	6.7e-125	1.345	4.415	5.7e-32	6.1e-31	3.3e-23	2.1e-22	-2.156	4.982	3.3e-122	7.2e-121	6.5e-67	5.7e-66	0.67	6.108	2.6e-41	2.4e-40	5.7e-38	4.7e-37
ENSRNOG00000000498	Anks1a	1219.88	918.792	809.542	1567.62	0.216	4.929	0.00035	0.00092	8.5e-06	2.3e-05	-0.355	5.655	1e-08	4.2e-08	1.1e-10	4.7e-10	0.336	5.313	7.8e-07	3.3e-06	1.4e-07	5.7e-07	0.567	5.191	4.3e-15	2.5e-14	1.6e-22	1e-21	-0.887	5.335	9.8e-59	9.6e-58	6.9e-104	9.5e-103	-0.712	5.451	3.2e-41	3e-40	1.7e-50	1.8e-49
ENSRNOG00000005753	Alg13	701.833	996.833	893.625	602.917	0.19	5.058	0.0016	0.0037	0.00047	0.001	0.225	4.562	0.0031	0.0068	0.0026	0.0051	-0.579	4.992	2.5e-15	2e-14	1.4e-14	9.2e-14	-0.373	4.848	4.5e-07	1.5e-06	4.1e-08	1.3e-07	0.633	4.681	1.2e-24	5.7e-24	9.8e-38	5.3e-37	0.783	4.826	3.5e-41	3.2e-40	3.8e-40	3.3e-39
ENSRNOG00000007763	Plod1	1135.79	786.083	954.375	1385.17	-0.246	4.938	0.00011	0.00032	0.00013	0.00031	-0.281	5.51	0.00067	0.0016	0.00059	0.0013	0.458	5.158	4.9e-06	1.9e-05	7.1e-07	2.6e-06	0.227	5.235	0.014	0.026	0.0077	0.013	-0.472	5.316	1.6e-18	6.2e-18	1.8e-17	5.6e-17	-0.758	5.256	3.7e-41	3.5e-40	1.5e-35	1.2e-34
ENSRNOG00000019968	Trim8	2153.83	2869.62	2483.04	1905.67	0.241	6.558	5.2e-06	1.7e-05	5.6e-09	2e-08	0.183	6.197	0.0029	0.0062	0.00039	0.00086	-0.486	6.553	1.5e-13	1.1e-12	4.9e-20	4.4e-19	-0.229	6.384	0.00075	0.0018	1.9e-06	4.9e-06	0.447	6.231	3.2e-17	1.2e-16	7.3e-27	3e-26	0.648	6.403	3.8e-41	3.5e-40	4.2e-43	3.9e-42
ENSRNOG00000017641	Rnf44	2947.17	3634	4456.29	2437.04	-0.262	7.151	3e-07	1.1e-06	8.8e-10	3.3e-09	0.28	6.604	1.8e-06	5.9e-06	2.1e-08	7.5e-08	-0.374	6.941	1.7e-08	8.2e-08	1.3e-12	7.5e-12	-0.62	7.061	5.1e-21	3.8e-20	2.2e-34	1.9e-33	0.936	6.887	3.5e-77	4.6e-76	4e-116	6.3e-115	0.634	6.749	6e-41	5.5e-40	2.7e-50	2.9e-49
ENSRNOG00000049768	Adcy9	444.833	2049.88	1669	1023.71	0.329	6.033	0.0013	0.0031	8.6e-05	0.00021	-1.197	4.732	3.3e-53	1e-51	9.4e-34	1.4e-32	-2.278	5.561	1.4e-103	8.7e-102	2.8e-106	1.7e-104	-1.933	5.258	6.4e-43	9.2e-42	1.2e-65	2e-64	0.772	5.53	2.9e-13	9.2e-13	9e-23	3.3e-22	1.059	5.77	8e-41	7.4e-40	1.9e-59	2.3e-58
ENSRNOG00000024904	Pla2g4e	344.167	195.292	511.083	421.958	-1.352	3.64	2.1e-62	5e-61	2.3e-49	3.4e-48	-0.287	3.797	0.00033	0.00081	0.0024	0.0047	0.743	3.333	3.6e-13	2.6e-12	1.8e-10	9.2e-10	-0.594	3.952	1.8e-12	9e-12	3e-11	1.1e-10	0.344	3.999	6.7e-07	1.5e-06	1.7e-07	3.6e-07	-1.05	3.451	8.6e-41	7.9e-40	1.7e-29	1.1e-28
ENSRNOG00000004890	Adcy8	936.458	644	144.208	1262.25	2.19	3.803	3.6e-42	5.5e-41	1.2e-76	3e-75	-0.424	5.313	9.2e-11	4.4e-10	1.4e-08	4.9e-08	0.468	4.877	1.8e-05	6.5e-05	2.4e-05	7.3e-05	2.674	4.281	5.5e-90	1.9e-88	1.1e-135	4.5e-134	-3.064	4.57	0	0	0	0	-0.913	5.067	1.7e-40	1.6e-39	2.8e-26	1.7e-25
ENSRNOG00000013968	Comtd1	742.458	498.75	310.875	902.375	0.715	3.84	3.6e-22	3.1e-21	2.9e-24	2.3e-23	-0.275	4.895	3.4e-05	9.5e-05	7e-06	1.9e-05	0.501	4.529	3.4e-11	2.1e-10	1.9e-12	1.1e-11	1.231	4.247	3.2e-50	5.5e-49	9.4e-65	1.6e-63	-1.471	4.366	1e-114	2.1e-113	1.9e-138	3.5e-137	-0.797	4.626	1.7e-40	1.6e-39	3.9e-42	3.5e-41
ENSRNOG00000020860	Tdrkh	1827	1424.38	1588.83	2331.5	-0.126	5.728	0.023	0.044	0.007	0.013	-0.346	6.231	3.4e-09	1.4e-08	1.9e-11	8.3e-11	0.287	5.917	7.8e-06	2.9e-05	2.9e-07	1.1e-06	0.177	5.942	0.011	0.022	0.0004	0.00083	-0.487	6.059	4.9e-22	2.1e-21	2.2e-33	1.1e-32	-0.654	6.045	2.5e-40	2.3e-39	4.3e-41	3.8e-40
ENSRNOG00000018937	Gstm2	8296.08	5734.17	4244.96	3049.5	0.466	7.457	5.1e-16	3.4e-15	1.4e-17	8.1e-17	1.45	7.68	1.9e-65	8.2e-64	4.6e-91	3.3e-89	0.461	8.023	1.3e-10	7.4e-10	7.2e-11	3.8e-10	0.942	7.814	2.8e-38	3.7e-37	2.3e-53	3.2e-52	0.543	6.964	1.3e-23	6.1e-23	2.7e-22	9.9e-22	0.969	7.284	3.8e-40	3.4e-39	3.1e-47	3.1e-46
ENSRNOG00000012480	Pxylp1	472.458	818.25	640.583	211.417	0.386	4.687	8.8e-05	0.00025	6e-06	1.6e-05	1.166	3.634	1.7e-23	1.8e-22	7.6e-21	6.2e-20	-0.865	4.599	9.6e-12	6.2e-11	9.7e-15	6.5e-14	-0.463	4.33	8.2e-09	3.2e-08	2.6e-08	8.1e-08	1.665	3.876	5.7e-118	1.2e-116	2.6e-76	2.7e-75	2.01	4.198	3.8e-40	3.5e-39	8.2e-64	1.1e-62
ENSRNOG00000017510	Mfge8	3450.75	3900.67	4702.29	2641.83	-0.237	7.24	9e-06	2.8e-05	5.9e-08	1.9e-07	0.391	6.782	3.3e-11	1.6e-10	1.2e-10	5.2e-10	-0.249	7.1	0.00014	0.00044	1.8e-05	5.8e-05	-0.47	7.199	1.2e-12	6.1e-12	2.7e-17	1.4e-16	0.896	6.978	2.8e-70	3.3e-69	6.8e-76	6.9e-75	0.619	6.856	4.1e-40	3.8e-39	3.7e-33	2.7e-32
ENSRNOG00000057502	AC126148.2	290.542	414.208	639	211.917	-0.59	4.213	1.1e-16	7.4e-16	1.4e-16	7.7e-16	0.461	3.192	9.7e-06	2.9e-05	6.3e-05	0.00015	-0.583	3.726	1.1e-10	6.3e-10	1.6e-08	6.9e-08	-1.159	4.072	7.3e-38	9.2e-37	8.5e-34	7.4e-33	1.652	3.871	5.1e-84	7.3e-83	1.1e-104	1.6e-103	1.023	3.477	4.4e-40	4e-39	3.4e-37	2.8e-36
ENSRNOG00000015020	Idh1	2249.38	1598.12	1433.38	2604.96	0.192	5.738	0.00027	0.00071	3.8e-05	9.5e-05	-0.206	6.454	0.00018	0.00046	4e-05	0.0001	0.419	6.158	1.8e-10	1.1e-09	1.4e-14	9.1e-14	0.626	6.049	3.9e-20	2.8e-19	3.4e-33	2.9e-32	-0.798	6.099	2.6e-56	2.4e-55	7.3e-91	9e-90	-0.646	6.208	5e-40	4.6e-39	1.9e-51	2.1e-50
ENSRNOG00000001072	Cers4	1712.17	1261.08	1056.54	2076.75	0.287	5.352	1.2e-06	4.2e-06	6.5e-09	2.3e-08	-0.273	6.097	1.2e-06	4.1e-06	1.2e-05	3.2e-05	0.368	5.787	4.5e-08	2.1e-07	7e-08	2.9e-07	0.671	5.638	1.4e-19	9.6e-19	4e-24	2.6e-23	-0.908	5.732	4.8e-66	5.4e-65	1.3e-88	1.5e-87	-0.662	5.875	5.1e-40	4.7e-39	1.4e-44	1.3e-43
ENSRNOG00000045941	Susd6	619.542	1523.33	738.75	965.375	1.074	5.32	4.6e-71	1.3e-69	7.7e-82	2.1e-80	-0.634	4.842	2.2e-13	1.3e-12	2e-11	8.8e-11	-1.37	5.334	6.1e-80	2.7e-78	9e-54	2.2e-52	-0.279	4.616	0.00097	0.0022	0.0024	0.0045	-0.319	4.861	5.9e-07	1.4e-06	2.8e-07	5.8e-07	0.715	5.463	6e-40	5.5e-39	2.8e-31	1.9e-30
ENSRNOG00000019305	Sh3tc2	150.042	111.208	203.208	276.083	-0.836	2.483	1.7e-06	5.9e-06	4.1e-10	1.6e-09	-0.874	2.956	3.6e-19	3e-18	2.3e-15	1.3e-14	0.356	2.302	0.0054	0.013	0.007	0.014	-0.462	2.682	0.0026	0.0055	0.00044	0.00091	-0.377	3.038	0.00037	0.00068	0.00052	0.00084	-1.249	2.787	6.5e-40	5.9e-39	2.4e-31	1.6e-30
ENSRNOG00000023389	Ephx4	63.7083	675.417	1382.96	239.833	-1.001	5.176	2.4e-48	4.4e-47	2e-38	2.4e-37	-1.904	2.473	2.2e-59	8.2e-58	2.5e-55	7.8e-54	-3.476	3.812	6.8e-101	4.1e-99	2.3e-149	2.5e-147	-4.462	4.715	0	0	0	0	2.594	4.81	0	0	0	0	1.552	4.026	7.2e-40	6.5e-39	9.6e-64	1.3e-62
ENSRNOG00000006885	Dbx2	135.333	76.1667	96.75	209.875	-0.319	1.634	0.011	0.022	0.0099	0.018	-0.626	2.655	3.6e-09	1.5e-08	1.8e-08	6.4e-08	0.761	2	9.3e-09	4.7e-08	9.1e-10	4.5e-09	0.459	2.086	0.00038	0.00093	0.00011	0.00025	-1.049	2.402	5.1e-26	2.5e-25	4.3e-23	1.6e-22	-1.409	2.355	8.6e-40	7.7e-39	4e-35	3.1e-34
ENSRNOG00000037299	Smpd5	45.2083	69.9583	25.75	11.25	1.478	0.808	1.1e-17	7.9e-17	1.4e-24	1.1e-23	1.992	0.118	1.9e-15	1.3e-14	2.4e-19	1.8e-18	-0.704	1.146	4.9e-05	0.00017	1.1e-05	3.5e-05	0.786	0.43	0.00024	0.00061	3.1e-05	7.3e-05	1.233	-0.532	2.9e-06	6.4e-06	2.5e-09	5.7e-09	2.669	0.567	9.3e-40	8.4e-39	3.3e-53	3.7e-52
ENSRNOG00000017404	Pcmtd2	4039.29	4410.17	5377.04	2885.46	-0.253	7.426	1.4e-06	4.9e-06	2.8e-07	8.7e-07	0.491	6.967	3e-17	2.3e-16	4.8e-18	3.3e-17	-0.199	7.3	0.0014	0.0037	0.0022	0.005	-0.437	7.407	9.2e-12	4.4e-11	3.4e-15	1.6e-14	0.964	7.148	3e-84	4.2e-83	1.5e-130	2.6e-129	0.67	7.014	1.2e-39	1.1e-38	3.8e-38	3.1e-37
ENSRNOG00000059765	Asic1	3365.75	1375.29	5180.58	2247.42	-1.881	6.841	8.9e-260	1.4e-257	2.1e-265	3.2e-263	0.589	6.664	7.7e-18	6e-17	8.5e-23	7.8e-22	1.219	6.45	1.7e-52	4.3e-51	2e-71	6.7e-70	-0.646	7.268	2.1e-23	1.7e-22	1e-25	6.9e-25	1.271	6.997	7.9e-142	2.1e-140	1.3e-177	3.4e-176	-0.65	5.993	1.9e-39	1.7e-38	2.5e-37	2e-36
ENSRNOG00000003880	Tph2	21.4583	42.0417	98.4583	1879.12	-1.198	1.348	1.1e-16	7.8e-16	9.6e-25	7.7e-24	-6.432	5.103	2e-48	5.6e-47	1.9e-186	5.1e-184	-1.029	0.322	1.1e-05	4.1e-05	8.9e-08	3.6e-07	-2.207	1.151	8.2e-35	9.5e-34	2.8e-40	2.9e-39	-4.186	5.056	2.1e-29	1.1e-28	9.6e-154	2.1e-152	-5.42	5.066	2.1e-39	1.9e-38	4.8e-195	2.5e-193
ENSRNOG00000021338	Tmem132a	3244	5332.79	8014.67	2665.67	-0.555	7.871	8.3e-20	6.7e-19	1.5e-20	1.1e-19	0.289	6.738	0.00021	0.00053	8.2e-05	0.0002	-0.79	7.328	8.8e-34	1.4e-32	3.6e-35	5.5e-34	-1.329	7.668	1.6e-93	5.9e-92	7.8e-119	2.7e-117	1.653	7.525	1.3e-121	2.9e-120	1.1e-110	1.6e-109	1.058	7.15	2.2e-39	2e-38	4.8e-42	4.4e-41
ENSRNOG00000007607	Nr4a1	908	1592.21	2895.25	413.292	-0.83	6.299	1.5e-13	8.7e-13	2.1e-17	1.2e-16	1.141	4.582	2e-12	1.1e-11	7.4e-16	4.5e-15	-0.882	5.552	3.2e-10	1.8e-09	2.1e-13	1.3e-12	-1.697	6.104	9.6e-42	1.3e-40	5.4e-58	8.2e-57	2.875	5.841	4.3e-96	7e-95	6.2e-122	1e-120	2.004	5.16	2.8e-39	2.5e-38	5.5e-50	5.8e-49
ENSRNOG00000014703	Tonsl	168.375	84.9167	61.5833	222.083	0.487	1.399	0.00064	0.0016	3.7e-05	9.2e-05	-0.393	2.832	6.7e-05	0.00018	7.6e-05	0.00018	0.921	2.255	9.4e-14	6.9e-13	3.1e-15	2.2e-14	1.424	2.076	4.2e-27	3.8e-26	1.5e-34	1.3e-33	-1.783	2.298	3.8e-63	4e-62	1.8e-70	1.6e-69	-1.337	2.458	3.4e-39	3e-38	3.2e-38	2.7e-37
ENSRNOG00000025463	LOC100125362	2823.29	7666.25	11813.2	5117.67	-0.592	8.416	3.2e-34	4.1e-33	2.8e-31	2.8e-30	-0.852	7.163	3.7e-50	1.1e-48	2.3e-45	5.3e-44	-1.513	7.626	2.4e-125	2.1e-123	4.5e-107	2.8e-105	-2.089	8.049	5e-219	6.7e-217	1.1e-225	1e-223	1.273	8.186	6e-156	1.8e-154	4.9e-180	1.3e-178	0.641	7.823	4.2e-39	3.8e-38	2.6e-37	2.1e-36
ENSRNOG00000009819	Vezf1	1990.46	1390.54	1588.83	2272.12	-0.159	5.712	0.0069	0.014	0.0027	0.0054	-0.185	6.267	0.0011	0.0025	7.9e-05	0.00019	0.444	5.972	1.5e-11	9.5e-11	1.5e-14	9.9e-14	0.301	6.009	1.2e-05	3.5e-05	3.5e-09	1.2e-08	-0.451	6.037	2.3e-19	9e-19	9.9e-30	4.4e-29	-0.65	6.009	4.4e-39	3.9e-38	1.8e-41	1.6e-40
ENSRNOG00000028708	Ntsr1	470	85.7917	15.4583	298.333	2.496	0.893	9.9e-16	6.6e-15	1.2e-28	1.1e-27	0.662	3.802	8.3e-05	0.00022	2.6e-06	7.5e-06	2.38	3.368	7.6e-22	8.3e-21	2.9e-35	4.4e-34	4.893	3.139	3.8e-55	7.2e-54	2.5e-124	9.4e-123	-4.198	2.439	8.6e-157	2.6e-155	4.2e-180	1.1e-178	-1.737	2.777	4.6e-39	4e-38	2.9e-29	1.9e-28
ENSRNOG00000013282	Mctp1	264.333	808.708	3350.92	477.708	-2.019	6.185	5.5e-104	2.4e-102	3.5e-205	3.6e-203	-0.85	3.751	1.1e-25	1.3e-24	4.3e-19	3.2e-18	-1.687	4.339	1.1e-92	6.1e-91	1.7e-73	6.1e-72	-3.691	6.035	1.3e-215	1.7e-213	0	0	2.877	6.052	3.6e-164	1.2e-162	0	0	0.816	4.512	4.8e-39	4.3e-38	2e-33	1.5e-32
ENSRNOG00000007518	Nckap1	8847.62	17464.1	15146.8	12252.1	0.238	9.164	3.2e-05	9.5e-05	1.2e-05	3.1e-05	-0.464	8.573	1.5e-17	1.2e-16	7.4e-16	4.5e-15	-1.054	8.948	1.2e-66	4e-65	3.5e-65	1e-63	-0.8	8.758	1.3e-35	1.6e-34	1.3e-34	1.1e-33	0.372	8.871	3.5e-12	1.1e-11	3.1e-13	8.3e-13	0.569	9.039	4.9e-39	4.3e-38	3.2e-32	2.3e-31
ENSRNOG00000014876	Lpin2	2364.46	3059.71	1746.83	2058.58	0.84	6.406	3e-53	5.9e-52	4e-80	1.1e-78	0.206	6.321	0.001	0.0024	1.3e-05	3.5e-05	-0.444	6.663	9.8e-12	6.3e-11	6.5e-18	5.2e-17	0.411	6.209	2.9e-09	1.2e-08	3.1e-16	1.5e-15	-0.17	6.019	0.00056	0.001	1.6e-05	2.9e-05	0.629	6.502	5.1e-39	4.5e-38	3.1e-47	3.1e-46
ENSRNOG00000027606	Neurl1b	27.8333	120.583	92.5833	12.7917	0.415	1.935	0.021	0.039	0.0087	0.016	1.121	-0.322	6.8e-05	0.00019	3.9e-05	9.7e-05	-2.186	1.503	3.8e-22	4.2e-21	3.6e-24	3.9e-23	-1.755	1.159	6.3e-17	4e-16	5.9e-16	2.8e-15	2.914	0.89	2.5e-34	1.5e-33	1.3e-48	8.3e-48	3.287	1.258	7.3e-39	6.5e-38	1.2e-59	1.4e-58
ENSRNOG00000058412	Morf4l1	11712.2	8864.17	7497.17	13571.6	0.274	8.169	8e-08	3.1e-07	1e-12	4.7e-12	-0.207	8.834	8.8e-05	0.00024	5.4e-06	1.5e-05	0.329	8.577	1.3e-08	6.6e-08	5.6e-12	3.2e-11	0.619	8.431	2.8e-22	2.2e-21	2.7e-43	3.1e-42	-0.79	8.48	3.5e-65	3.8e-64	2.8e-107	4.1e-106	-0.557	8.623	8.6e-39	7.6e-38	3.8e-42	3.4e-41
ENSRNOG00000019189	Acat2	562.792	476.667	236.833	893.167	1.042	3.659	9.1e-42	1.4e-40	1.1e-44	1.5e-43	-0.659	4.72	5.2e-21	4.9e-20	4e-18	2.8e-17	0.168	4.277	0.024	0.049	0.051	0.084	1.225	3.851	1.8e-44	2.8e-43	8.6e-50	1.1e-48	-1.849	4.261	2.5e-137	6.2e-136	4.2e-179	1.1e-177	-0.848	4.593	1.1e-38	9.8e-38	2.7e-34	2e-33
ENSRNOG00000010986	Cmtm7	171.458	100.583	139.917	253.208	-0.438	2.103	0.00028	0.00074	0.00019	0.00045	-0.555	2.952	1.8e-08	7e-08	1.1e-07	3.7e-07	0.695	2.359	1e-08	5.1e-08	2.2e-08	9.3e-08	0.272	2.504	0.0089	0.017	0.024	0.038	-0.795	2.757	4.6e-20	1.9e-19	3.4e-17	1e-16	-1.269	2.66	1.1e-38	9.9e-38	5.3e-36	4.2e-35
ENSRNOG00000043103	Frrs1l	180.875	615.833	322.875	236.417	0.963	4.052	1.3e-16	9.1e-16	1e-20	7e-20	-0.381	2.926	0.0018	0.004	0.0084	0.015	-1.841	3.911	1.6e-43	3.5e-42	3.9e-39	6.5e-38	-0.86	3.193	3.4e-09	1.4e-08	9e-09	2.9e-08	0.517	3.266	3.2e-06	7e-06	3.6e-07	7.3e-07	1.439	3.92	1.5e-38	1.4e-37	1.9e-51	2.1e-50
ENSRNOG00000030199	Tmem192	1055.88	700.375	809.458	1191.21	-0.176	4.733	0.0045	0.0098	0.0015	0.003	-0.166	5.345	0.0084	0.017	0.0026	0.0051	0.522	5.028	3.8e-14	2.8e-13	2.1e-14	1.4e-13	0.362	5.071	3.8e-07	1.3e-06	4.3e-10	1.5e-09	-0.494	5.09	1.4e-19	5.5e-19	2e-28	8.7e-28	-0.71	5.058	1.8e-38	1.6e-37	8.1e-40	6.9e-39
ENSRNOG00000003778	Opn3	273.292	51.625	187.708	162.083	-1.822	2.099	6e-52	1.2e-50	1.2e-47	1.8e-46	0.758	2.986	5.9e-08	2.2e-07	1.7e-09	6.6e-09	2.328	2.602	7e-33	1.1e-31	2.1e-42	3.9e-41	0.517	3.063	7.8e-05	0.00021	1.5e-05	3.6e-05	0.275	2.593	0.0057	0.0093	0.00081	0.0013	-1.588	1.949	1.9e-38	1.7e-37	7.2e-32	5.1e-31
ENSRNOG00000014354	Cep95	952.125	1070.75	1211.67	666.708	-0.146	5.328	0.012	0.025	0.0072	0.013	0.52	4.872	6.5e-14	3.9e-13	4.6e-14	2.5e-13	-0.241	5.24	0.0012	0.0033	0.0007	0.0017	-0.372	5.287	2.5e-07	8.8e-07	7.2e-10	2.5e-09	0.927	5.011	1.1e-55	1e-54	6.5e-81	7e-80	0.741	4.945	3.9e-38	3.4e-37	2.5e-35	2e-34
ENSRNOG00000022273	Rfk	1650.21	1411.25	971.458	2278.71	0.571	5.393	9.7e-23	8.7e-22	7.6e-32	7.7e-31	-0.459	6.149	8.6e-15	5.6e-14	3.3e-27	3.7e-26	0.154	5.832	0.013	0.029	0.0046	0.0098	0.741	5.559	6.7e-26	6e-25	2.7e-49	3.4e-48	-1.165	5.783	2.4e-107	4.5e-106	1.7e-215	5.6e-214	-0.634	6.02	4e-38	3.5e-37	3.4e-52	3.7e-51
ENSRNOG00000003278	Map3k14	276.125	364.417	463.417	182.667	-0.315	3.869	1.1e-05	3.3e-05	9e-05	0.00022	0.601	3.062	8.9e-10	3.9e-09	1.3e-08	4.6e-08	-0.472	3.588	4.1e-07	1.8e-06	1.5e-07	5.8e-07	-0.771	3.744	1.3e-18	8.9e-18	9.6e-20	5.4e-19	1.407	3.476	2.6e-55	2.4e-54	1.4e-54	1e-53	1.052	3.282	4e-38	3.5e-37	4e-28	2.6e-27
ENSRNOG00000010365	Syn1	10384.4	18215.3	8093.38	11901.4	1.202	8.859	5.4e-79	1.7e-77	2.1e-86	6.3e-85	-0.191	8.652	0.00036	0.00088	0.00011	0.00026	-0.883	9.067	5.2e-47	1.2e-45	1.4e-52	3.3e-51	0.335	8.376	1.3e-07	4.7e-07	2.3e-08	7.1e-08	-0.491	8.408	5.6e-23	2.5e-22	2.1e-20	7.2e-20	0.672	9.059	4.2e-38	3.6e-37	3.8e-39	3.2e-38
ENSRNOG00000016768	Oprl1	1514.29	804.875	178.083	1365.67	2.205	4.122	2.5e-191	2.5e-189	5.8e-133	3.1e-131	0.154	5.702	0.025	0.045	0.014	0.024	0.838	5.424	7.1e-33	1.1e-31	3.8e-31	5.1e-30	3.059	4.924	1.8e-207	2.1e-205	2.9e-229	2.7e-227	-2.868	4.704	0	0	1.8e-300	9e-299	-0.704	5.256	4.2e-38	3.7e-37	1.1e-33	8.5e-33
ENSRNOG00000020058	Celsr2	4712.92	9979.21	6959.46	6106.42	0.552	8.221	3.4e-18	2.5e-17	3.7e-21	2.6e-20	-0.368	7.61	2.6e-11	1.3e-10	6.9e-12	3.2e-11	-1.155	8.109	1.5e-65	5e-64	1.4e-71	4.6e-70	-0.587	7.717	3.3e-20	2.4e-19	5.6e-23	3.5e-22	0.255	7.802	1e-06	2.4e-06	2.8e-07	5.7e-07	0.766	8.155	4.8e-38	4.2e-37	5.8e-43	5.3e-42
ENSRNOG00000019482	Gnao1	7982.5	9041.12	11732.3	6282.62	-0.344	8.51	7.5e-13	4.2e-12	3.7e-12	1.6e-11	0.351	8.009	3e-10	1.4e-09	7.9e-13	3.9e-12	-0.252	8.311	0.00015	0.00048	4.4e-06	1.5e-05	-0.58	8.473	3.5e-20	2.6e-19	4e-29	3e-28	0.967	8.273	2.5e-91	3.9e-90	2.1e-98	2.7e-97	0.583	8.084	5.5e-38	4.7e-37	1.1e-31	7.6e-31
ENSRNOG00000005369	Kcnj3	374.042	1556.58	212.542	759.5	2.903	4.969	2.1e-136	1.3e-134	4.1e-222	4.8e-220	-1.017	4.359	4.6e-43	1e-41	6.5e-44	1.4e-42	-2.13	5.19	5.3e-94	2.9e-92	7.8e-148	8.1e-146	0.789	3.408	2.2e-16	1.3e-15	3.4e-14	1.5e-13	-1.769	4.046	1.7e-140	4.3e-139	2.3e-107	3.3e-106	1.093	5.362	5.8e-38	5e-37	3.1e-55	3.6e-54
ENSRNOG00000057347	Cebpb	42.9583	108.875	62.6667	30.3333	0.832	1.629	1.1e-10	5.4e-10	1.7e-11	7.3e-11	0.507	0.476	0.016	0.031	0.016	0.028	-1.412	1.539	2e-19	1.9e-18	3.2e-17	2.5e-16	-0.568	0.977	0.0012	0.0027	0.0013	0.0025	1.111	0.717	3.7e-11	1.1e-10	1.1e-11	2.8e-11	1.9	1.328	7.4e-38	6.4e-37	8e-35	6.1e-34
ENSRNOG00000003929	Pcdh19	585.417	1038.67	189.583	406.833	2.482	4.441	5.5e-79	1.7e-77	6.8e-137	3.8e-135	0.53	4.168	0.0067	0.014	0.0004	0.00087	-0.901	4.929	1.2e-09	6.6e-09	1.9e-09	9.1e-09	1.602	3.804	1.3e-10	5.9e-10	2.6e-22	1.6e-21	-1.031	3.352	2.8e-33	1.6e-32	1.7e-27	7.3e-27	1.409	4.682	1.1e-37	9.2e-37	1.3e-61	1.6e-60
ENSRNOG00000020557	Ryr1	302.25	703.25	1039.25	228.5	-0.533	4.937	1.3e-14	8.2e-14	1.5e-11	6.3e-11	0.41	3.271	4.9e-05	0.00014	0.00049	0.0011	-1.289	4.242	1.2e-25	1.6e-24	4.5e-33	6.4e-32	-1.802	4.602	1e-109	4.7e-108	2.3e-123	8.5e-122	2.25	4.451	7.9e-247	4.2e-245	2.1e-196	6.5e-195	1.678	4.049	1.1e-37	9.8e-37	1.1e-54	1.3e-53
ENSRNOG00000007284	Slc2a1	3016.79	2535.83	3668.62	4309.46	-0.501	6.767	2.2e-21	1.9e-20	7e-24	5.4e-23	-0.508	7.047	1.7e-18	1.4e-17	1.4e-18	1e-17	0.179	6.69	0.0016	0.0044	0.0032	0.007	-0.306	6.912	5.6e-06	1.7e-05	9.9e-09	3.1e-08	-0.166	7.086	0.00022	0.00042	0.00048	0.00079	-0.707	6.91	1.3e-37	1.1e-36	5.1e-38	4.2e-37
ENSRNOG00000059810	Txnrd3	572.042	375.125	257.292	686.042	0.573	3.484	1.5e-12	8.2e-12	1.2e-14	6.1e-14	-0.256	4.509	0.00021	0.00055	4.4e-05	0.00011	0.538	4.14	1e-11	6.6e-11	9.6e-12	5.4e-11	1.127	3.903	2.9e-38	3.7e-37	2.1e-54	2.9e-53	-1.348	4.006	4.4e-86	6.4e-85	9.1e-113	1.4e-111	-0.816	4.227	1.5e-37	1.3e-36	5.1e-35	4e-34
ENSRNOG00000015614	Ppp1r16b	1487.83	2124.96	3949.71	3444.67	-0.862	6.735	1.7e-25	1.7e-24	8.4e-34	8.9e-33	-1.205	6.477	1.2e-92	9.9e-91	3.7e-50	1e-48	-0.587	6.079	7.7e-08	3.6e-07	5.7e-10	2.8e-09	-1.433	6.619	6e-50	1e-48	5.9e-56	8.4e-55	0.263	6.981	3.1e-05	6.2e-05	1.2e-06	2.4e-06	-0.64	6.613	1.7e-37	1.4e-36	3e-26	1.8e-25
ENSRNOG00000009613	Sh3bgrl2	67.0833	141.958	240	322.375	-0.722	2.763	3.6e-14	2.2e-13	1.3e-13	6.5e-13	-2.255	2.828	1.7e-87	1.2e-85	2.2e-51	6.1e-50	-1.152	1.991	4.3e-17	3.7e-16	2.4e-13	1.5e-12	-1.86	2.486	2.4e-49	4.1e-48	2.2e-34	1.9e-33	-0.357	3.269	1.4e-05	3e-05	7.2e-05	0.00013	-1.121	3.044	1.9e-37	1.6e-36	5.2e-32	3.7e-31
ENSRNOG00000009411	Chn2	1891.83	1148.12	3517.92	2956.88	-1.583	6.352	3.4e-169	2.9e-167	2.8e-157	1.9e-155	-0.639	6.452	5.1e-13	2.9e-12	1.6e-17	1.1e-16	0.648	5.816	7.4e-22	8e-21	9.5e-20	8.4e-19	-0.919	6.609	2.6e-43	3.8e-42	1.8e-53	2.5e-52	0.316	6.79	2.4e-05	4.9e-05	1.5e-06	2.9e-06	-1.307	6.169	2.9e-37	2.5e-36	9.5e-69	1.4e-67
ENSRNOG00000008187	Ubash3b	1169.62	1427.08	524.583	2277.12	1.474	5.108	4.6e-124	2.5e-122	2.8e-161	1.9e-159	-0.955	5.96	3.1e-55	1e-53	1.2e-43	2.6e-42	-0.359	5.601	7.6e-07	3.2e-06	2.8e-06	9.6e-06	1.132	4.93	3.1e-27	2.8e-26	2.3e-43	2.6e-42	-2.05	5.563	3.9e-287	2.6e-285	0	0	-0.618	6.026	3.3e-37	2.8e-36	7e-45	6.7e-44
ENSRNOG00000015554	Ankdd1a	203.917	307.625	583.167	81.25	-0.89	3.972	1.4e-16	9.6e-16	7e-18	4.2e-17	1.333	2.384	9.5e-31	1.4e-29	1.3e-25	1.4e-24	-0.664	3.266	3.7e-07	1.6e-06	5.3e-08	2.2e-07	-1.537	3.833	3.4e-44	5e-43	1.7e-51	2.2e-50	2.907	3.517	1e-106	1.9e-105	2.6e-170	6.3e-169	1.976	2.79	3.3e-37	2.8e-36	6e-56	7.1e-55
ENSRNOG00000046643	Cyp3a9	193.792	143.792	272.792	325.875	-0.891	2.883	2.9e-20	2.3e-19	7.6e-19	4.8e-18	-0.74	3.241	3.2e-15	2.1e-14	5e-12	2.3e-11	0.361	2.667	0.00044	0.0013	0.0024	0.0053	-0.513	3.082	1.1e-06	3.7e-06	1.2e-06	3.3e-06	-0.192	3.357	0.011	0.017	0.028	0.038	-1.122	3.06	3.3e-37	2.8e-36	1.3e-29	8.5e-29
ENSRNOG00000028650	Inf2	1006.79	2402	10512.1	1584.17	-2.098	7.817	1.8e-105	7.8e-104	1.1e-220	1.3e-218	-0.647	5.549	1.7e-16	1.2e-15	1.9e-13	9.8e-13	-1.326	6.003	5.2e-57	1.5e-55	1.6e-43	3.1e-42	-3.408	7.705	8.7e-183	8.4e-181	7.4e-235	7.3e-233	2.796	7.712	1.2e-150	3.5e-149	0	0	0.657	6.142	3.9e-37	3.3e-36	2.7e-39	2.2e-38
ENSRNOG00000011375	Tsc2	3224.33	4209.62	4648.79	2888.92	-0.111	7.283	0.018	0.034	0.019	0.033	0.165	6.787	0.0041	0.0086	0.0065	0.012	-0.456	7.118	7.6e-12	4.9e-11	8.6e-15	5.8e-14	-0.552	7.149	5.8e-17	3.7e-16	1.5e-20	8.6e-20	0.752	7.014	6.6e-48	5.4e-47	5.6e-49	3.7e-48	0.6	6.974	4.3e-37	3.7e-36	2e-32	1.4e-31
ENSRNOG00000008016	Ckap4	757.792	492.458	238.458	871.042	1.078	3.694	9.1e-45	1.5e-43	9.2e-49	1.4e-47	-0.196	4.881	0.0021	0.0045	0.0011	0.0024	0.548	4.539	8.9e-13	6.1e-12	2.5e-14	1.6e-13	1.642	4.165	2.5e-82	7.4e-81	4.9e-105	1.5e-103	-1.803	4.236	2.2e-157	6.7e-156	8e-214	2.7e-212	-0.765	4.587	5.8e-37	4.9e-36	1.1e-41	9.8e-41
ENSRNOG00000000583	Cdk19	1002.58	2632.71	3543.29	1774	-0.397	6.761	9.6e-15	6.1e-14	5.5e-18	3.3e-17	-0.816	5.649	1.5e-38	2.9e-37	1e-42	2.1e-41	-1.464	6.097	2e-102	1.2e-100	6.7e-121	5e-119	-1.845	6.361	2.3e-155	1.7e-153	1.9e-225	1.7e-223	1.064	6.513	6.6e-96	1.1e-94	4.6e-122	7.7e-121	0.626	6.286	6.2e-37	5.3e-36	4.9e-33	3.5e-32
ENSRNOG00000013555	Ankrd55	852.5	333.667	488.667	620.125	-0.519	3.859	5.5e-13	3.2e-12	4.8e-11	2e-10	0.465	4.736	6.9e-11	3.3e-10	9.3e-11	3.9e-10	1.281	4.457	8.7e-51	2.2e-49	5.7e-43	1.1e-41	0.778	4.594	4e-23	3.2e-22	9.3e-28	6.8e-27	-0.277	4.243	6.3e-06	1.4e-05	9.6e-08	2e-07	-0.838	4.074	7.6e-37	6.4e-36	5.7e-27	3.5e-26
ENSRNOG00000056041	Ipo8	888	746.792	581.667	1262.67	0.392	4.551	1.9e-09	8.7e-09	1.8e-10	7.3e-10	-0.502	5.281	4.9e-15	3.2e-14	8.1e-14	4.3e-13	0.177	4.928	0.013	0.028	0.02	0.036	0.585	4.727	4.5e-14	2.4e-13	1.6e-14	7e-14	-1.05	4.969	6e-73	7.3e-72	3.6e-88	4.3e-87	-0.699	5.145	8.8e-37	7.4e-36	1.1e-39	9.3e-39
ENSRNOG00000024145	Trim65	622.667	284.042	370.917	555.542	-0.352	3.533	0.00013	0.00037	0.00024	0.00055	0.172	4.416	0.016	0.03	0.033	0.053	1.061	4.074	2.4e-34	3.9e-33	1.5e-24	1.6e-23	0.725	4.164	1.9e-19	1.4e-18	5.3e-17	2.6e-16	-0.519	3.984	1.2e-15	4.1e-15	1.2e-12	3.2e-12	-0.91	3.891	1.1e-36	9.2e-36	9.9e-25	5.7e-24
ENSRNOG00000005985	Kcnma1	592.208	1795.04	1470.12	775.667	0.32	5.845	0.0024	0.0054	9.7e-05	0.00023	-0.384	4.63	0.00081	0.0019	0.003	0.0058	-1.673	5.493	3.2e-43	6.7e-42	2.5e-37	4e-36	-1.337	5.221	1.3e-27	1.2e-26	5.2e-25	3.5e-24	0.989	5.27	9.9e-23	4.4e-22	3.5e-36	1.8e-35	1.268	5.513	1.2e-36	1e-35	3.3e-56	4e-55
ENSRNOG00000012036	Pcsk5	479.708	588.458	105	284.458	2.517	3.619	3.3e-97	1.3e-95	5e-91	1.6e-89	0.759	3.793	6.2e-13	3.5e-12	1.7e-13	8.9e-13	-0.368	4.322	0.00013	0.00041	0.00048	0.0012	2.165	3.4	3.3e-50	5.7e-49	1.8e-53	2.5e-52	-1.37	2.744	8.8e-45	6.7e-44	5.1e-30	2.3e-29	1.106	3.955	1.3e-36	1.1e-35	2.9e-37	2.3e-36
ENSRNOG00000014840	Gna14	62.625	356.25	40.4583	117.708	3.168	2.815	1e-84	3.5e-83	5.4e-120	2.5e-118	-0.906	1.731	5.1e-11	2.5e-10	2.4e-09	9.1e-09	-2.581	2.988	1.5e-64	5.1e-63	2.3e-69	7.4e-68	0.602	0.943	0.0011	0.0024	0.0004	0.00082	-1.472	1.468	6.8e-25	3.3e-24	7.8e-26	3.1e-25	1.655	3.074	1.5e-36	1.2e-35	3.3e-43	3e-42
ENSRNOG00000056040	AABR07045680.1	511.375	363.375	433.75	670.292	-0.22	3.815	0.0044	0.0096	0.0026	0.0051	-0.384	4.419	1.1e-07	4.2e-07	3.1e-07	9.7e-07	0.421	4.028	2.4e-07	1e-06	2.7e-06	9.5e-06	0.215	4.093	0.0062	0.012	0.0065	0.011	-0.565	4.235	1.4e-19	5.4e-19	1e-21	3.7e-21	-0.824	4.19	1.4e-36	1.2e-35	9.2e-33	6.7e-32
ENSRNOG00000016983	Myh7	212.708	114.417	579.25	33.9167	-2.31	3.612	8.3e-167	6.8e-165	3e-187	2.6e-185	2.65	2.173	3.6e-27	4.5e-26	3.5e-43	7.5e-42	0.821	2.618	2.2e-06	8.6e-06	4.9e-08	2e-07	-1.47	3.843	7.9e-63	1.7e-61	4.9e-36	4.5e-35	4.165	3.405	0	0	0	0	1.812	1.41	1.8e-36	1.5e-35	1.1e-31	7.8e-31
ENSRNOG00000010545	Mrap2	1635.25	775.625	278.75	1300.12	1.509	4.222	1.8e-101	7.6e-100	1.1e-98	4.1e-97	0.337	5.73	8.3e-06	2.5e-05	3e-07	9.5e-07	1.003	5.479	3.6e-34	6e-33	9.9e-44	1.9e-42	2.527	5.102	3.5e-111	1.6e-109	6.5e-206	5.1e-204	-2.156	4.739	1.3e-253	7.3e-252	5.4e-268	2.4e-266	-0.687	5.191	2.1e-36	1.8e-35	4.9e-38	4.1e-37
ENSRNOG00000008709	Arhgap32	4810.33	8000.62	18479.1	5521.58	-1.175	8.856	3.5e-105	1.5e-103	2.9e-106	1.1e-104	-0.193	7.544	0.00023	0.00058	0.00014	0.00033	-0.807	7.907	4.9e-40	9.6e-39	6.5e-41	1.1e-39	-1.966	8.718	5e-202	5.7e-200	1.4e-250	1.6e-248	1.809	8.694	1.1e-218	4.9e-217	9.88131291682493e-324	5.58294179800609e-322	0.593	7.903	2.4e-36	2e-35	4.2e-32	3e-31
ENSRNOG00000052347	Nkrfl	374	259.833	166.583	509	0.673	2.922	1.1e-12	6.3e-12	1e-11	4.3e-11	-0.438	4.001	1.7e-08	6.7e-08	1.3e-06	3.9e-06	0.452	3.565	1.9e-06	7.5e-06	3.1e-05	9.3e-05	1.14	3.291	8.4e-30	8.4e-29	2.4e-27	1.7e-26	-1.54	3.527	6.9e-89	1e-87	9.2e-89	1.1e-87	-0.91	3.765	4.2e-36	3.5e-35	1.8e-26	1.1e-25
ENSRNOG00000014550	Plcxd3	469.625	295.583	204.083	676.958	0.567	3.149	0.00049	0.0012	2.3e-05	6e-05	-0.522	4.376	0.00022	0.00056	0.00089	0.0019	0.594	3.833	0.012	0.026	0.00094	0.0023	1.178	3.604	7e-06	2.1e-05	1.7e-10	6e-10	-1.661	3.907	2.8e-82	3.9e-81	1.1e-61	9.3e-61	-1.136	4.101	4.5e-36	3.7e-35	9.7e-29	6.3e-28
ENSRNOG00000011589	Camk2d	4449.46	2938.79	1568.38	5476.71	0.939	6.314	1.4e-23	1.4e-22	4.3e-38	5.2e-37	-0.294	7.486	6.6e-08	2.5e-07	4.3e-08	1.4e-07	0.525	7.097	1.2e-13	8.4e-13	1.6e-12	9.5e-12	1.48	6.754	5.5e-108	2.4e-106	2.5e-149	1.2e-147	-1.739	6.892	1.4e-218	6.1e-217	2.2e-246	8.8e-245	-0.84	7.206	4.6e-36	3.8e-35	3.4e-33	2.5e-32
ENSRNOG00000004874	Flrt3	913.458	1121.29	1587.71	712.292	-0.471	5.573	3.3e-16	2.2e-15	6e-16	3.3e-15	0.366	4.879	5.4e-08	2.1e-07	5.8e-08	1.9e-07	-0.366	5.249	1.4e-06	5.6e-06	9.6e-08	3.9e-07	-0.822	5.497	3.1e-31	3.3e-30	4e-35	3.6e-34	1.224	5.306	1.6e-73	1.9e-72	2.7e-103	3.7e-102	0.711	5.023	4.9e-36	4.1e-35	2.6e-37	2.1e-36
ENSRNOG00000016016	Zmat2	2448.83	3979.62	3647.79	2763.33	0.158	7.068	0.003	0.0067	8.1e-05	0.0002	-0.169	6.557	0.0021	0.0047	0.0011	0.0022	-0.773	6.912	6.8e-34	1.1e-32	6.7e-43	1.3e-41	-0.6	6.78	3.4e-20	2.4e-19	6.8e-34	5.9e-33	0.467	6.777	3.6e-20	1.5e-19	6.4e-39	3.5e-38	0.584	6.9	5.6e-36	4.6e-35	4.4e-41	3.9e-40
ENSRNOG00000021400	Magee2	285.542	227	119.458	99.3333	0.956	2.622	6.1e-22	5.4e-21	3.6e-25	2.9e-24	1.529	2.809	3.9e-47	1e-45	1.2e-46	2.8e-45	0.259	3.262	0.0059	0.014	0.0061	0.013	1.231	2.877	4.4e-30	4.4e-29	8.1e-36	7.5e-35	0.334	1.923	0.0039	0.0066	0.0014	0.0021	1.249	2.538	6.5e-36	5.4e-35	1.4e-36	1.1e-35
ENSRNOG00000055530	Panx2	1749.42	3574	2380.5	5468.46	0.618	6.713	1.9e-31	2.3e-30	2.5e-35	2.7e-34	-1.638	7.025	1.4e-170	3.3e-168	2.9e-188	8e-186	-1.103	6.644	5.2e-64	1.7e-62	5.8e-67	1.8e-65	-0.468	6.219	6.5e-12	3.1e-11	8.5e-17	4.2e-16	-1.134	7.053	5.3e-120	1.1e-118	1.4e-163	3.2e-162	-0.556	7.312	6.7e-36	5.5e-35	2.4e-28	1.5e-27
ENSRNOG00000003949	Phka2	29.0833	147.792	64.0417	49.7083	1.228	1.915	5e-23	4.6e-22	9.4e-25	7.5e-24	-0.768	0.574	8.3e-05	0.00022	0.00039	0.00085	-2.414	1.746	1.2e-52	3.2e-51	7.1e-34	1e-32	-1.16	0.799	3e-10	1.3e-09	3e-08	9.3e-08	0.436	1.003	0.0036	0.0061	0.001	0.0016	1.623	1.812	8.3e-36	6.8e-35	2.8e-36	2.2e-35
ENSRNOG00000013057	Prc1	150.458	244.333	352.25	88.8333	-0.496	3.398	0.0025	0.0057	0.00026	0.00059	0.765	2.132	0.00014	0.00037	2.9e-06	8.3e-06	-0.772	2.894	1.2e-06	5e-06	1.5e-06	5.2e-06	-1.25	3.19	1.3e-08	5.1e-08	9.4e-13	3.8e-12	2.052	2.929	1e-17	3.9e-17	2.7e-49	1.8e-48	1.512	2.563	1.4e-35	1.1e-34	2.3e-42	2.1e-41
ENSRNOG00000014046	Sertm1	667.708	2606.5	248.542	820.125	3.422	5.661	6.9e-83	2.3e-81	1.2e-166	8.4e-165	-0.29	4.751	0.00099	0.0023	0.0013	0.0026	-2.037	5.951	1.3e-40	2.7e-39	6.9e-73	2.4e-71	1.401	4.047	4.5e-25	3.9e-24	3.9e-30	3.1e-29	-1.656	4.182	3e-103	5.3e-102	2.2e-70	2.1e-69	1.726	5.931	1.6e-35	1.3e-34	9.6e-79	1.6e-77
ENSRNOG00000043286	Cpne2	681.917	799.042	406.333	268.583	1.008	4.414	2.7e-21	2.3e-20	3.1e-30	3e-29	1.35	4.107	2.2e-23	2.3e-22	9.6e-26	1e-24	-0.301	4.791	0.0059	0.014	0.0031	0.0069	0.722	4.295	1.9e-11	9e-11	1.8e-14	8.2e-14	0.662	3.538	2.9e-08	7.2e-08	1.5e-08	3.2e-08	1.63	4.248	1.6e-35	1.3e-34	3.1e-40	2.7e-39
ENSRNOG00000009729	Ubp1	2361.96	2638.62	3436.96	1791.58	-0.35	6.738	6.8e-12	3.6e-11	3.2e-17	1.9e-16	0.404	6.23	5.1e-11	2.5e-10	8.3e-16	5e-15	-0.232	6.544	0.00078	0.0022	1.2e-05	3.7e-05	-0.566	6.708	4.5e-18	3e-17	5.2e-33	4.4e-32	1.005	6.489	1.6e-85	2.3e-84	1.1e-139	2.1e-138	0.615	6.294	1.8e-35	1.5e-34	8.2e-39	6.9e-38
ENSRNOG00000003520	Prdx2	7491.21	5859.42	6669.62	8849.62	-0.155	7.782	0.0019	0.0045	0.0001	0.00024	-0.235	8.205	1.2e-05	3.4e-05	4e-06	1.1e-05	0.282	7.954	1.1e-06	4.4e-06	2.5e-08	1.1e-07	0.143	7.993	0.024	0.043	0.0028	0.0051	-0.342	8.044	3e-14	9.9e-14	7.2e-16	2.1e-15	-0.537	8.014	1.8e-35	1.5e-34	2.6e-33	1.9e-32
ENSRNOG00000047246	Chtf8	1333.96	1767.88	2436.75	1186.83	-0.43	6.207	1.5e-15	9.7e-15	4.9e-20	3.2e-19	0.175	5.51	0.006	0.012	0.0011	0.0023	-0.479	5.858	2.1e-12	1.4e-11	6.7e-16	4.8e-15	-0.894	6.089	2e-39	2.6e-38	8.2e-58	1.2e-56	1.105	5.961	8e-97	1.3e-95	1.1e-142	2.2e-141	0.633	5.71	1.9e-35	1.6e-34	2.1e-38	1.8e-37
ENSRNOG00000057817	Epb41l1	4802.75	6186.71	7610.33	9326.5	-0.267	7.921	2.6e-08	1e-07	3.4e-08	1.1e-07	-0.952	7.994	6.4e-65	2.7e-63	3.6e-57	1.2e-55	-0.438	7.682	9.3e-12	6e-11	1.8e-11	1e-10	-0.689	7.806	2.4e-27	2.2e-26	5.2e-29	3.9e-28	-0.227	8.171	7.9e-07	1.8e-06	9.4e-08	2e-07	-0.535	8.091	2.1e-35	1.7e-34	3e-28	1.9e-27
ENSRNOG00000028380	Ccdc66	822.417	931.167	1043.08	584.25	-0.133	5.119	0.018	0.035	0.0085	0.015	0.498	4.67	2e-11	1e-10	4.1e-10	1.6e-09	-0.254	5.034	0.00035	0.001	0.00026	0.0007	-0.371	5.073	6.9e-08	2.5e-07	2.9e-09	9.5e-09	0.904	4.804	1e-51	8.8e-51	1.3e-50	9e-50	0.73	4.748	2.2e-35	1.8e-34	1.7e-26	1.1e-25
ENSRNOG00000011285	Zdhhc22	519.208	369.5	99.6667	809.417	1.922	3.059	4.4e-29	5e-28	4e-25	3.2e-24	-0.634	4.588	6.9e-11	3.3e-10	6e-10	2.4e-09	0.417	4.05	0.0032	0.008	0.0012	0.0029	2.356	3.483	4.5e-34	5.1e-33	1.7e-34	1.5e-33	-2.956	3.947	7.3e-190	2.8e-188	7.4e-76	7.5e-75	-1.072	4.377	2.8e-35	2.3e-34	2.2e-29	1.4e-28
ENSRNOG00000027891	Dhrs11	280.75	181.917	99.7917	381.375	0.898	2.33	2.5e-11	1.3e-10	4.4e-13	2.1e-12	-0.433	3.588	3.8e-07	1.3e-06	6.2e-07	1.9e-06	0.554	3.115	2.1e-08	1e-07	2.5e-06	8.6e-06	1.469	2.791	4.5e-41	6.3e-40	1.6e-44	1.8e-43	-1.869	3.043	4.8e-101	8.5e-100	1.6e-101	2.2e-100	-1.008	3.32	3.1e-35	2.5e-34	4.4e-23	2.4e-22
ENSRNOG00000023851	Igsf3	1030.79	829.083	727.417	1362.5	0.219	4.778	0.0012	0.0028	0.00051	0.0011	-0.396	5.435	2.9e-10	1.3e-09	4.6e-13	2.3e-12	0.243	5.113	0.00026	0.0008	0.00037	0.00096	0.478	4.985	2.6e-10	1.1e-09	8.1e-12	3.2e-11	-0.837	5.151	8.3e-50	6.9e-49	6.2e-55	4.6e-54	-0.661	5.27	3.1e-35	2.5e-34	2.2e-42	2e-41
ENSRNOG00000003846	Pitpna	5262.21	5696.08	4386.79	8602.38	0.409	7.472	2.2e-15	1.4e-14	4.6e-22	3.3e-21	-0.704	7.967	8.6e-38	1.7e-36	2.6e-53	7.4e-52	-0.187	7.674	0.0031	0.0079	0.00037	0.00097	0.238	7.439	0.00037	0.0009	3e-07	8.6e-07	-0.906	7.781	4.5e-82	6.2e-81	1.9e-138	3.7e-137	-0.537	7.973	3.6e-35	2.9e-34	1.2e-34	9.2e-34
ENSRNOG00000011909	Rasa2	785.042	1049.62	941.083	608.042	0.187	5.132	0.0058	0.012	0.0015	0.0031	0.373	4.656	5.2e-07	1.8e-06	7.6e-08	2.5e-07	-0.491	5.101	4.3e-11	2.6e-10	1.6e-10	8.3e-10	-0.288	4.961	4.1e-05	0.00011	5.4e-06	1.4e-05	0.696	4.732	2.5e-30	1.4e-29	8.1e-46	5.1e-45	0.843	4.877	3.5e-35	2.9e-34	7.6e-39	6.4e-38
ENSRNOG00000052688	Dnah2	703.167	505.042	941.333	159.917	-0.866	4.669	9.6e-12	5.1e-11	3.9e-17	2.3e-16	2.141	3.967	1.8e-24	2e-23	8.8e-57	2.8e-55	0.405	4.491	0.0097	0.022	0.0013	0.0031	-0.445	4.891	0.00079	0.0018	0.00014	0.0003	2.622	4.251	4.5e-55	4.1e-54	5e-136	9.3e-135	1.715	3.563	5.2e-35	4.2e-34	1.4e-49	1.4e-48
ENSRNOG00000013380	Rhov	792.375	330.875	183.5	606.833	0.881	3.188	1.8e-24	1.8e-23	6.5e-24	5e-23	0.391	4.663	6.3e-08	2.4e-07	4.8e-08	1.6e-07	1.187	4.38	1.2e-50	2.9e-49	1.9e-45	3.8e-44	2.084	4.135	2.6e-125	1.4e-123	3.4e-135	1.4e-133	-1.658	3.752	9.5e-113	1.9e-111	1.4e-105	2e-104	-0.818	4.05	5.6e-35	4.6e-34	6.4e-28	4e-27
ENSRNOG00000002045	Anxa3	1428.29	1127.25	1616.17	1814.08	-0.488	5.591	2.7e-17	1.9e-16	1.9e-22	1.4e-21	-0.339	5.872	1.8e-08	7.2e-08	4.2e-08	1.4e-07	0.269	5.57	4.1e-05	0.00014	7.2e-05	0.00021	-0.203	5.778	0.0038	0.0079	0.00093	0.0018	-0.101	5.87	0.024	0.036	0.035	0.047	-0.629	5.694	5.7e-35	4.6e-34	5.7e-31	4e-30
ENSRNOG00000033411	Usp12	333.958	723.75	505.375	440.958	0.548	4.44	3.4e-16	2.3e-15	1.7e-18	1e-17	-0.394	3.813	1.1e-06	3.8e-06	1.8e-05	4.6e-05	-1.188	4.315	5.2e-48	1.2e-46	1.4e-43	2.7e-42	-0.623	3.925	1.3e-13	6.8e-13	3e-14	1.3e-13	0.266	4.019	7.7e-05	0.00015	6.3e-05	0.00011	0.773	4.369	6.6e-35	5.4e-34	7.5e-28	4.8e-27
ENSRNOG00000005100	Tmco5a	7.20833	37.0833	52.7917	2.29167	-0.489	0.727	0.0035	0.0078	0.0017	0.0035	1.711	-2.073	0.0049	0.01	0.0013	0.0027	-2.404	-0.179	3.1e-16	2.6e-15	3.4e-19	2.9e-18	-2.867	0.195	4.7e-29	4.5e-28	5.9e-29	4.5e-28	4.615	-0.009	1.6e-57	1.6e-56	1.6e-70	1.5e-69	4.088	-0.44	7.3e-35	5.9e-34	1.2e-48	1.3e-47
ENSRNOG00000001785	Etv5	818.042	2434.46	2003.33	1210.92	0.313	6.288	0.00015	0.0004	7e-06	1.9e-05	-0.559	5.197	1.9e-17	1.5e-16	9.9e-16	6e-15	-1.645	5.938	1.7e-60	5.1e-59	7.6e-89	3.5e-87	-1.317	5.672	2e-77	5.5e-76	1.2e-81	2.6e-80	0.793	5.785	2.2e-38	1.5e-37	3.7e-46	2.3e-45	1.065	6.016	8e-35	6.5e-34	3.2e-52	3.5e-51
ENSRNOG00000012358	Pcyt1b	528.833	790.833	592.542	1304.92	0.447	4.609	2.4e-11	1.2e-10	8e-12	3.5e-11	-1.299	5.051	4.6e-70	2.2e-68	1.4e-52	4e-51	-0.654	4.628	1.5e-17	1.4e-16	1.2e-12	7e-12	-0.191	4.34	0.02	0.037	0.045	0.068	-1.071	5.009	1.9e-65	2.1e-64	4.1e-70	3.8e-69	-0.666	5.205	9e-35	7.3e-34	3.7e-29	2.4e-28
ENSRNOG00000015393	Slc32a1	3543.96	2171.25	5507.71	4382.33	-1.31	7.071	3.8e-56	8.1e-55	6.7e-49	1e-47	-0.3	7.161	0.012	0.023	0.0047	0.0088	0.634	6.726	0.0008	0.0023	1.1e-06	4e-06	-0.66	7.351	1.4e-08	5.4e-08	2.1e-09	7.1e-09	0.396	7.402	5e-15	1.7e-14	1.5e-15	4.2e-15	-0.956	6.845	9.1e-35	7.3e-34	4.3e-29	2.8e-28
ENSRNOG00000020615	Nap1l4	4832.71	3484.29	3174.21	5312.42	0.167	6.872	0.0013	0.0031	0.00013	0.00031	-0.131	7.517	0.012	0.024	0.0037	0.0071	0.399	7.27	4.6e-11	2.8e-10	2e-14	1.3e-13	0.582	7.169	4.2e-19	2.9e-18	5.2e-35	4.7e-34	-0.677	7.17	4.9e-46	3.8e-45	6.6e-76	6.7e-75	-0.551	7.273	1.1e-34	8.6e-34	5.1e-38	4.2e-37
ENSRNOG00000029366	Prrt2	4481.5	5388.5	6457.21	3807.21	-0.229	7.701	5.9e-06	1.9e-05	1.3e-06	3.8e-06	0.241	7.226	2.5e-05	7.2e-05	2.3e-06	6.7e-06	-0.338	7.525	1.6e-07	7.4e-07	1.6e-10	8.2e-10	-0.551	7.623	1.7e-17	1.1e-16	3.9e-28	2.9e-27	0.828	7.46	9.8e-64	1e-62	5.5e-67	4.8e-66	0.559	7.347	1.3e-34	1e-33	5e-29	3.2e-28
ENSRNOG00000050137	Ajap1	911.375	1092.92	1494.71	699.083	-0.42	5.507	9.2e-14	5.5e-13	1.2e-16	7.1e-16	0.388	4.865	3.3e-08	1.3e-07	2.9e-09	1.1e-08	-0.334	5.227	5.4e-06	2.1e-05	1.9e-07	7.7e-07	-0.738	5.441	1.1e-25	9.6e-25	4.5e-34	3.9e-33	1.162	5.237	6.6e-92	1e-90	1e-111	1.5e-110	0.701	4.99	1.4e-34	1.1e-33	3.2e-41	2.8e-40
ENSRNOG00000014702	Elovl2	1399.88	2158.62	2390.79	3370.33	-0.116	6.322	0.015	0.029	0.019	0.033	-1.262	6.428	1.9e-92	1.6e-90	1.5e-69	6.6e-68	-0.697	6.058	3.7e-24	4.4e-23	1.7e-20	1.5e-19	-0.797	6.096	2.9e-32	3.2e-31	3.9e-29	2.9e-28	-0.429	6.614	4.7e-18	1.8e-17	6.7e-21	2.3e-20	-0.586	6.603	1.3e-34	1.1e-33	1.9e-29	1.3e-28
ENSRNOG00000017352	Ctdnep1	1667.92	2198.38	2559.79	1496.96	-0.187	6.386	0.0005	0.0013	1.1e-05	2.9e-05	0.162	5.838	0.011	0.021	0.00097	0.002	-0.47	6.176	3e-12	2e-11	3.7e-20	3.3e-19	-0.642	6.253	3.4e-21	2.6e-20	8.5e-38	8.3e-37	0.839	6.121	7.2e-57	6.9e-56	3.2e-97	4.2e-96	0.611	6.032	1.9e-34	1.5e-33	1.3e-47	1.3e-46
ENSRNOG00000005492	Hpcal1	4373.67	1163.12	903.958	3195.62	0.398	5.188	9.5e-12	5e-11	3.6e-12	1.6e-11	0.459	7.095	3e-05	8.5e-05	1.9e-07	6.2e-07	1.838	6.668	2.2e-54	5.9e-53	7.7e-118	5.6e-116	2.25	6.563	5.4e-70	1.3e-68	4e-202	3e-200	-1.757	6.113	1e-48	8.2e-48	2e-130	3.5e-129	-1.4	6.254	1.9e-34	1.5e-33	5.1e-75	8e-74
ENSRNOG00000004899	Kcns3	122.292	341.125	30.4583	769.333	3.508	2.725	2.9e-62	6.8e-61	2.2e-62	4.4e-61	-2.645	4.014	2.2e-156	4.4e-154	1.4e-79	8.1e-78	-1.551	3.131	3.9e-19	3.8e-18	1.8e-19	1.6e-18	1.973	1.504	2.1e-12	1.1e-11	4.5e-15	2.1e-14	-4.583	3.761	0	0	4.1e-196	1.2e-194	-1.115	4.291	2.1e-34	1.7e-33	5.1e-27	3.2e-26
ENSRNOG00000009084	Rpusd3	329.917	389.583	281.25	209.5	0.504	3.569	4.7e-11	2.3e-10	1.1e-09	4.3e-09	0.661	3.294	6.2e-13	3.5e-12	9.9e-14	5.3e-13	-0.312	3.753	0.00052	0.0015	0.0001	0.00029	0.206	3.467	0.022	0.04	0.032	0.049	0.489	3.076	1.5e-07	3.5e-07	3.1e-08	6.7e-08	0.953	3.413	2.1e-34	1.7e-33	1.6e-40	1.4e-39
ENSRNOG00000010663	Col6a5	37.6667	118.708	7.33333	13	4.026	1.187	3.2e-42	5.1e-41	1.3e-69	2.8e-68	1.535	-0.024	1.5e-09	6.5e-09	7.7e-12	3.6e-11	-1.725	1.577	3.9e-15	3.1e-14	8.3e-19	7e-18	2.316	-0.166	5.5e-16	3.3e-15	4.9e-19	2.7e-18	-0.748	-1.269	0.028	0.042	0.0051	0.0076	3.239	1.238	2.3e-34	1.8e-33	5.4e-57	6.5e-56
ENSRNOG00000037871	Sfxn5	3273.54	5795.25	6847.17	4099.33	-0.208	7.795	1.2e-05	3.8e-05	2.2e-05	5.7e-05	-0.318	7.057	0.0006	0.0014	0.00063	0.0013	-0.897	7.41	7.9e-29	1.1e-27	8.9e-21	8.2e-20	-1.089	7.513	2.8e-37	3.5e-36	1.2e-28	9e-28	0.806	7.553	1.6e-52	1.4e-51	1.6e-62	1.3e-61	0.557	7.452	2.8e-34	2.2e-33	1.9e-36	1.5e-35
ENSRNOG00000025338	Msi2	617.792	402.75	500.625	719.708	-0.28	3.995	0.0001	0.00029	1.9e-05	4.9e-05	-0.216	4.598	0.00097	0.0023	0.0027	0.0052	0.543	4.247	2.9e-11	1.8e-10	4.5e-11	2.4e-10	0.277	4.335	0.00094	0.0022	0.0001	0.00023	-0.457	4.38	8e-14	2.6e-13	1.8e-17	5.7e-17	-0.778	4.308	3.5e-34	2.8e-33	7.4e-33	5.4e-32
ENSRNOG00000019704	Resp18	13177.9	2597.67	3097.38	4519.62	-0.222	6.645	0.00017	0.00046	0.00034	0.00076	1.549	8.321	9.5e-42	2.1e-40	2.9e-98	2.4e-96	2.271	8.175	2.8e-69	1e-67	9.9e-145	9.8e-143	2.064	8.187	8.3e-62	1.7e-60	6.6e-174	3.9e-172	-0.479	7.016	6.4e-24	2.9e-23	1.1e-25	4.3e-25	-0.741	6.966	3.7e-34	2.9e-33	6.1e-30	4.1e-29
ENSRNOG00000021960	AC109958.1	1645.21	1199.25	1017.96	1898.75	0.268	5.288	9.1e-06	2.9e-05	1.4e-06	4.2e-06	-0.201	6.001	0.00052	0.0012	0.00015	0.00034	0.384	5.723	2.6e-09	1.4e-08	2.6e-10	1.3e-09	0.668	5.582	2.7e-21	2e-20	2.6e-29	2e-28	-0.834	5.63	7.6e-56	7.1e-55	6e-67	5.3e-66	-0.607	5.768	4.1e-34	3.3e-33	7e-35	5.4e-34
ENSRNOG00000015780	Rcn2	9729.42	4996.29	4493.67	7547.38	0.185	7.383	0.00033	0.00086	1.1e-05	2.9e-05	0.372	8.285	3.5e-11	1.7e-10	1.7e-11	7.6e-11	0.889	8.088	8.5e-49	2e-47	1.3e-56	3.3e-55	1.09	7.995	6.3e-64	1.4e-62	4.7e-93	1.2e-91	-0.682	7.674	2e-47	1.6e-46	1e-55	7.7e-55	-0.537	7.784	4.6e-34	3.6e-33	5.5e-31	3.8e-30
ENSRNOG00000001789	Zfp148	771.5	1398.54	1172.88	925.625	0.286	5.501	0.0001	0.00028	2e-05	5.2e-05	-0.258	4.94	3.7e-05	0.0001	0.00041	0.0009	-0.932	5.348	3e-40	5.9e-39	1.3e-35	2e-34	-0.631	5.134	6.4e-14	3.5e-13	5.7e-15	2.6e-14	0.409	5.167	5e-08	1.2e-07	2.9e-10	6.9e-10	0.653	5.364	5.7e-34	4.5e-33	1e-29	6.7e-29
ENSRNOG00000005540	Nin	84.375	162.583	210.292	57.3333	-0.337	2.728	0.00039	0.001	0.00026	0.00059	0.562	1.391	0.0003	0.00075	0.00022	0.00051	-1.019	2.227	1.3e-15	1.1e-14	5.9e-15	4e-14	-1.342	2.425	1.4e-29	1.4e-28	1.5e-36	1.4e-35	1.94	2.208	7.3e-70	8.5e-69	1.1e-72	1.1e-71	1.561	1.975	5.8e-34	4.6e-33	3.4e-30	2.3e-29
ENSRNOG00000007331	Rragd	428	781.083	1034.62	482.25	-0.374	4.998	1.6e-06	5.6e-06	3.4e-07	1.1e-06	-0.168	4.044	0.017	0.032	0.05	0.077	-0.942	4.505	2.9e-33	4.6e-32	4.2e-32	5.8e-31	-1.3	4.726	2.2e-38	2.8e-37	1.4e-52	1.9e-51	1.168	4.706	6e-33	3.5e-32	9.9e-54	7.1e-53	0.753	4.486	6.3e-34	4.9e-33	5.9e-29	3.9e-28
ENSRNOG00000012786	Pgrmc1	15768.8	8333.46	9435.29	5969.96	-0.147	8.286	0.0019	0.0043	0.00038	0.00084	1.407	8.618	5.1e-82	3.2e-80	8.8e-127	1.2e-124	0.848	8.799	1.8e-41	3.6e-40	1.7e-46	3.5e-45	0.716	8.822	6.3e-29	6.1e-28	1.9e-35	1.7e-34	0.726	8.045	4.9e-52	4.2e-51	3.3e-71	3.1e-70	0.539	7.984	7.7e-34	6.1e-33	9.3e-35	7.1e-34
ENSRNOG00000009419	Ptprg	1079.92	2248.75	805.958	1258.83	1.511	5.754	9.2e-64	2.2e-62	9.3e-83	2.6e-81	-0.216	5.402	0.018	0.033	0.017	0.029	-1.131	5.967	1.5e-31	2.3e-30	1.6e-32	2.2e-31	0.397	5.086	0.0036	0.0075	0.00016	0.00035	-0.576	5.135	9.4e-15	3.1e-14	1.2e-15	3.6e-15	0.894	5.959	7.8e-34	6.2e-33	1.7e-46	1.7e-45
ENSRNOG00000002097	Rasl11b	203.75	667.875	474.833	281.625	0.524	4.334	5.4e-06	1.8e-05	5.1e-07	1.6e-06	-0.461	3.142	3e-07	1.1e-06	0.00011	0.00026	-1.785	4.041	3e-49	7.1e-48	6.8e-50	1.5e-48	-1.246	3.621	5.5e-19	3.8e-18	1.1e-23	7.2e-23	0.818	3.701	5e-11	1.4e-10	2.3e-16	6.9e-16	1.302	4.076	8.5e-34	6.7e-33	6e-42	5.4e-41
ENSRNOG00000013428	Atp6v0a4	107.833	194.208	145.917	81.5417	0.441	2.593	2.9e-05	8.7e-05	3.1e-05	7.7e-05	0.408	1.798	0.0033	0.0071	0.0014	0.0029	-0.921	2.51	1.9e-14	1.4e-13	2.2e-15	1.6e-14	-0.463	2.211	7.5e-05	0.0002	0.00017	0.00037	0.908	1.977	2.2e-15	7.5e-15	3.2e-14	9e-14	1.309	2.293	1.2e-33	9.5e-33	3.6e-30	2.5e-29
ENSRNOG00000014882	Fgf11	588.667	818.958	937.375	1487.46	-0.163	4.951	0.022	0.041	0.027	0.045	-1.33	5.23	1.2e-88	8.9e-87	4.9e-74	2.4e-72	-0.548	4.721	3e-09	1.6e-08	5.4e-09	2.5e-08	-0.695	4.785	3.9e-20	2.8e-19	2.3e-20	1.3e-19	-0.599	5.366	3.9e-28	2.1e-27	3.5e-30	1.6e-29	-0.803	5.342	1.3e-33	1e-32	3.6e-28	2.3e-27
ENSRNOG00000020763	Snrnp70	13701.6	11950.2	15921.8	8153.46	-0.382	8.935	2.7e-14	1.6e-13	3.7e-13	1.7e-12	0.755	8.625	1.4e-36	2.6e-35	3.5e-36	5.9e-35	0.125	8.897	0.017	0.037	0.04	0.069	-0.241	9.059	0.00023	0.00059	3.6e-05	8.4e-05	1.031	8.692	2e-83	2.8e-82	7.9e-91	9.6e-90	0.609	8.476	1.8e-33	1.4e-32	3.2e-28	2.1e-27
ENSRNOG00000001198	Fam222a	177.583	104.417	366.958	247.458	-1.771	3.061	5.7e-81	1.9e-79	1.2e-72	2.9e-71	-0.471	2.953	1.7e-06	5.7e-06	6.5e-06	1.8e-05	0.69	2.411	1e-08	5.3e-08	5e-08	2.1e-07	-1.068	3.304	8.8e-28	8.3e-27	4.1e-28	3.1e-27	0.633	3.4	8.6e-16	3e-15	1.1e-17	3.4e-17	-1.179	2.652	1.7e-33	1.4e-32	4e-30	2.7e-29
ENSRNOG00000002146	Pkd2	1260.08	1516.88	1809.42	1015	-0.222	5.87	5.1e-05	0.00015	1.5e-06	4.3e-06	0.318	5.362	1.7e-06	5.6e-06	4.2e-07	1.3e-06	-0.34	5.697	8.7e-07	3.6e-06	3.9e-09	1.8e-08	-0.547	5.791	1.3e-15	7.9e-15	9.7e-25	6.5e-24	0.9	5.599	1.4e-60	1.5e-59	5.8e-64	4.9e-63	0.637	5.488	1.9e-33	1.5e-32	8.9e-27	5.5e-26
ENSRNOG00000002272	Lnx1	573.583	459.708	189.333	797.333	1.312	3.522	1.9e-59	4.2e-58	6.2e-63	1.2e-61	-0.471	4.633	6.2e-12	3.2e-11	1e-10	4.4e-10	0.246	4.268	0.0017	0.0045	0.0025	0.0055	1.573	3.782	5.1e-67	1.2e-65	1e-67	1.8e-66	-2.009	4.066	6e-178	2.1e-176	1.6e-185	4.6e-184	-0.738	4.47	2.1e-33	1.6e-32	9.5e-31	6.5e-30
ENSRNOG00000002926	Uap1	791.042	670.417	585.875	1118.25	0.228	4.47	0.0004	0.001	0.00014	0.00033	-0.494	5.11	2.5e-14	1.6e-13	3.2e-15	1.9e-14	0.166	4.767	0.024	0.049	0.026	0.047	0.409	4.633	1.4e-07	5e-07	5.3e-10	1.9e-09	-0.868	4.857	2e-50	1.7e-49	4.1e-76	4.2e-75	-0.68	4.978	2.1e-33	1.6e-32	6.6e-34	5e-33
ENSRNOG00000012060	Gucy1b3	3443.38	2968.21	10855.1	4545.83	-1.838	7.916	2.2e-250	3.3e-248	7.7e-280	1.3e-277	-0.395	7.173	1.9e-12	1e-11	8e-14	4.3e-13	0.141	6.898	0.023	0.048	0.018	0.033	-1.681	8.014	1.3e-147	8.5e-146	8.2e-186	5.5e-184	1.322	8.05	6.1e-157	1.8e-155	1.6e-178	4.1e-177	-0.557	7.045	2.3e-33	1.8e-32	7e-30	4.7e-29
ENSRNOG00000009528	Sdcbp2	56.75	96.6667	189.333	26.7083	-0.937	2.347	1.5e-16	1.1e-15	5.5e-15	2.9e-14	1.095	0.663	1.6e-08	6.5e-08	3.6e-10	1.5e-09	-0.834	1.551	3.3e-07	1.4e-06	2.5e-08	1.1e-07	-1.752	2.166	1e-39	1.4e-38	2e-37	1.9e-36	2.883	1.894	2.9e-81	4.1e-80	6.9e-99	9.1e-98	1.907	1.149	2.5e-33	1.9e-32	2.2e-36	1.7e-35
ENSRNOG00000012415	Mpc1	2665.08	3098.79	3518.92	4711.17	-0.151	6.862	0.0054	0.012	0.0012	0.0024	-0.816	7.057	1.9e-46	5e-45	2.3e-48	5.9e-47	-0.29	6.749	7.5e-06	2.8e-05	8.4e-07	3.1e-06	-0.425	6.8	1.1e-10	5.1e-10	1.5e-13	6.6e-13	-0.355	7.129	1.6e-14	5.4e-14	1.6e-15	4.6e-15	-0.546	7.101	2.7e-33	2.1e-32	7.4e-35	5.7e-34
ENSRNOG00000055631	Zfp280d	1815.21	2203.67	3399.54	1505.62	-0.595	6.62	2.4e-30	2.8e-29	1.5e-39	1.9e-38	0.275	5.907	2.2e-05	6.2e-05	1.1e-07	3.6e-07	-0.352	6.23	1.7e-07	7.5e-07	1.4e-10	7.4e-10	-0.931	6.556	2.1e-45	3.3e-44	2.6e-73	5.1e-72	1.241	6.398	4.2e-128	9.7e-127	1.6e-184	4.5e-183	0.606	6.038	3.2e-33	2.5e-32	8.3e-35	6.3e-34
ENSRNOG00000015318	Heyl	1668.21	562.5	701.458	955.75	-0.285	4.477	1.3e-05	4.1e-05	3.8e-07	1.2e-06	0.81	5.569	1.5e-37	2.8e-36	5.9e-46	1.4e-44	1.495	5.363	1.5e-98	9.1e-97	2.8e-112	1.9e-110	1.225	5.412	1.1e-64	2.5e-63	2.1e-104	6.3e-103	-0.379	4.82	3.8e-11	1.1e-10	1.3e-16	4.1e-16	-0.705	4.742	3.5e-33	2.7e-32	2.9e-33	2.1e-32
ENSRNOG00000028187	Sp9	14.9583	68.2083	138.083	2.66667	-0.984	1.889	4.1e-09	1.8e-08	5.6e-09	2e-08	2.469	-1.377	5.3e-08	2e-07	2.1e-11	9.2e-11	-2.255	0.68	2.1e-14	1.6e-13	3.8e-19	3.2e-18	-3.221	1.496	4.6e-50	7.8e-49	2.2e-54	3.1e-53	5.723	1.295	7.7e-89	1.2e-87	4.3e-136	8e-135	4.698	0.353	4.4e-33	3.4e-32	2.3e-58	2.8e-57
ENSRNOG00000012062	Npc2	3126	2139.29	2552.46	3725.04	-0.221	6.366	0.0055	0.012	0.00097	0.0021	-0.247	6.951	5.1e-06	1.6e-05	1.2e-06	3.6e-06	0.474	6.61	3.1e-13	2.2e-12	8.1e-12	4.6e-11	0.269	6.674	3.2e-05	9e-05	2.9e-07	8.3e-07	-0.481	6.737	1.1e-24	5e-24	6.5e-23	2.4e-22	-0.742	6.687	4.5e-33	3.5e-32	1.1e-29	7.1e-29
ENSRNOG00000011231	Cntnap4	969	615.208	235.25	1146.5	1.419	3.913	1.6e-37	2.2e-36	3.8e-40	4.9e-39	-0.237	5.258	0.011	0.022	0.011	0.019	0.582	4.879	1.1e-05	4.1e-05	7.4e-08	3e-07	2.016	4.437	4.6e-32	5e-31	4.8e-60	7.4e-59	-2.216	4.548	4.9e-169	1.6e-167	2.1e-143	4.1e-142	-0.839	4.955	5e-33	3.9e-32	1.3e-29	8.4e-29
ENSRNOG00000049221	Kdm4b	2410.83	2788.33	3786.83	1934.79	-0.409	6.851	4.4e-15	2.9e-14	6e-19	3.8e-18	0.324	6.295	5.1e-08	2e-07	2.7e-08	9.4e-08	-0.281	6.6	5.4e-05	0.00018	6.1e-07	2.3e-06	-0.675	6.804	7.5e-24	6.2e-23	5e-37	4.7e-36	1.034	6.619	1.3e-90	2.1e-89	5.4e-95	6.9e-94	0.584	6.386	5e-33	3.9e-32	4.8e-28	3e-27
ENSRNOG00000030355	Mroh1	2446.08	2113.67	1589.29	3255.08	0.445	6.028	1.5e-16	1e-15	1.2e-18	7.2e-18	-0.406	6.686	2.7e-12	1.4e-11	1.3e-10	5.3e-10	0.138	6.406	0.02	0.042	0.04	0.069	0.598	6.181	3.2e-19	2.2e-18	2.9e-20	1.7e-19	-0.969	6.359	1.8e-83	2.6e-82	1.7e-94	2.1e-93	-0.564	6.561	6.6e-33	5.1e-32	4.5e-30	3e-29
ENSRNOG00000017916	Rexo1	1467.25	1871.67	2099.12	1271.71	-0.133	6.126	0.012	0.024	0.004	0.0077	0.213	5.63	0.00054	0.0013	0.00083	0.0017	-0.423	5.964	2.3e-09	1.2e-08	5e-11	2.7e-10	-0.54	6.007	1e-14	5.9e-14	3e-18	1.6e-17	0.788	5.853	1.8e-48	1.5e-47	3.1e-65	2.7e-64	0.615	5.799	6.9e-33	5.3e-32	2.8e-35	2.2e-34
ENSRNOG00000059615	Exoc6b	2904.42	3164.33	2395.29	4761.79	0.433	6.613	2.5e-15	1.6e-14	5.5e-21	3.8e-20	-0.707	7.113	1e-35	1.8e-34	9.8e-35	1.5e-33	-0.196	6.822	0.0046	0.011	0.0013	0.0032	0.253	6.575	0.00021	0.00054	2.2e-05	5.2e-05	-0.925	6.922	2e-79	2.7e-78	1.1e-101	1.5e-100	-0.532	7.123	7.4e-33	5.7e-32	7.4e-33	5.4e-32
ENSRNOG00000006397	Chrm5	112.875	161.708	21.9583	55.0833	2.905	1.716	3.5e-58	7.7e-57	1.9e-52	3.1e-51	1.043	1.631	7.6e-10	3.4e-09	6e-11	2.6e-10	-0.59	2.376	4.4e-05	0.00015	0.00019	0.00052	2.334	1.326	1.8e-23	1.5e-22	2.1e-25	1.5e-24	-1.252	0.477	1.2e-11	3.5e-11	6.2e-11	1.5e-10	1.61	1.951	7.8e-33	6e-32	6.9e-34	5.2e-33
ENSRNOG00000001720	Hes1	230.583	281.042	158.667	139.167	0.855	2.962	7.7e-20	6.2e-19	6.4e-17	3.7e-16	0.734	2.753	5.5e-11	2.7e-10	4.3e-09	1.6e-08	-0.356	3.264	0.0006	0.0017	0.0024	0.0054	0.513	2.822	2.1e-05	6e-05	7.3e-05	0.00016	0.255	2.362	0.018	0.028	0.02	0.027	1.069	2.901	9.2e-33	7.1e-32	1.9e-28	1.2e-27
ENSRNOG00000007584	Ehd4	859.917	654.833	594.25	1097.08	0.175	4.462	0.0033	0.0073	0.013	0.023	-0.345	5.145	1.7e-07	6.1e-07	1.1e-06	3.4e-06	0.32	4.817	0.00011	0.00037	0.0003	0.00078	0.51	4.712	1.2e-11	5.7e-11	3.3e-11	1.2e-10	-0.821	4.846	9.9e-46	7.7e-45	1.5e-65	1.3e-64	-0.685	4.948	1e-32	7.6e-32	1.1e-27	7.1e-27
ENSRNOG00000012311	Slc35d3	256.208	41.75	1738.33	161.042	-5.349	4.96	0	0	0	0	0.675	2.927	0.0048	0.01	0.001	0.0022	2.539	2.484	6.2e-13	4.3e-12	3.2e-22	3.1e-21	-2.787	5.176	1.8e-268	3.7e-266	7.5e-55	1.1e-53	3.496	5.041	0	0	0	0	-1.886	1.875	1.1e-32	8.7e-32	7.4e-26	4.4e-25
ENSRNOG00000042245	Dcaf7	5801.79	5050.38	4312.25	3597.92	0.26	7.364	9.6e-07	3.4e-06	1.9e-09	7e-09	0.695	7.408	6.7e-34	1.1e-32	1.5e-44	3.2e-43	0.128	7.657	0.021	0.044	0.016	0.03	0.403	7.506	7.4e-10	3.2e-09	2.9e-16	1.4e-15	0.327	7.079	6.5e-11	1.9e-10	5.9e-15	1.7e-14	0.547	7.258	1.2e-32	8.9e-32	5.3e-33	3.9e-32
ENSRNOG00000016866	Fhl2	218.5	438.542	354.25	153.375	0.34	3.808	0.0019	0.0043	0.0013	0.0027	0.517	2.762	9.5e-07	3.2e-06	4.8e-06	1.3e-05	-1.076	3.629	2.1e-18	2e-17	1.4e-19	1.2e-18	-0.72	3.376	2.9e-13	1.5e-12	4.8e-12	1.9e-11	1.27	3.127	7e-33	4.2e-32	1.3e-41	7.8e-41	1.571	3.396	1.3e-32	9.6e-32	5.1e-45	4.9e-44
ENSRNOG00000015991	Npr2	2835.33	1182.25	613.75	1854.46	0.98	4.987	3.6e-57	7.8e-56	1.4e-55	2.5e-54	0.619	6.405	3.1e-25	3.6e-24	3.6e-41	7.2e-40	1.19	6.212	5.6e-75	2.3e-73	3.9e-105	2.4e-103	2.186	5.95	2.7e-205	3.1e-203	3.50786608547285e-322	6.40012637622751e-320	-1.533	5.385	3.6e-166	1.2e-164	5.1e-235	1.9e-233	-0.593	5.74	1.9e-32	1.4e-31	1.8e-32	1.3e-31
ENSRNOG00000013657	Stmn3	11885.2	10146	6403.42	14978.5	0.696	8.188	1.1e-43	1.8e-42	2.1e-54	3.5e-53	-0.328	8.922	5.4e-10	2.4e-09	2.9e-12	1.4e-11	0.156	8.678	0.0062	0.015	0.0021	0.0047	0.868	8.359	3.3e-42	4.8e-41	2.6e-67	4.5e-66	-1.161	8.498	2.9e-136	7.2e-135	1.4e-176	3.5e-175	-0.504	8.787	2e-32	1.5e-31	9.4e-32	6.6e-31
ENSRNOG00000002142	Cds1	809.292	1545.71	494.292	2537.79	1.676	5.173	4.6e-63	1.1e-61	4.1e-101	1.5e-99	-1.643	5.918	3.8e-150	7.1e-148	2.7e-102	2.3e-100	-1.007	5.467	3.8e-24	4.5e-23	6.7e-26	7.7e-25	0.686	4.554	7.6e-10	3.3e-09	1.4e-12	5.7e-12	-2.29	5.675	0	0	0	0	-0.657	6.166	2.1e-32	1.6e-31	1.7e-26	1.1e-25
ENSRNOG00000001385	Plbd2	2494.29	1992.29	1233.46	3045.92	0.724	5.83	4.6e-38	6.5e-37	7e-49	1.1e-47	-0.282	6.645	5.1e-07	1.8e-06	4.8e-08	1.6e-07	0.252	6.382	4.2e-05	0.00015	7.6e-06	2.5e-05	0.992	6.065	1.8e-47	2.9e-46	1.1e-88	2.6e-87	-1.239	6.179	1.7e-128	4.1e-127	2.2e-161	5.1e-160	-0.555	6.469	2.2e-32	1.7e-31	7.2e-26	4.3e-25
ENSRNOG00000006652	Ddx1	5218.96	4355.96	3735	6507.42	0.254	7.154	1.6e-06	5.7e-06	3.4e-10	1.3e-09	-0.313	7.726	7.5e-09	3.1e-08	1.3e-09	5e-09	0.188	7.475	0.0013	0.0034	0.00037	0.00096	0.458	7.33	3.3e-12	1.6e-11	1.3e-22	8.4e-22	-0.735	7.44	7.2e-54	6.5e-53	1.7e-73	1.7e-72	-0.521	7.577	2.2e-32	1.7e-31	2.3e-28	1.5e-27
ENSRNOG00000020027	Arhgef2	1926.12	4245	6106.54	3001.25	-0.493	7.505	7.2e-23	6.6e-22	4.3e-30	4.1e-29	-0.634	6.475	2.6e-27	3.3e-26	7.2e-36	1.2e-34	-1.212	6.858	1e-77	4.3e-76	3.9e-97	2.1e-95	-1.689	7.182	3.6e-141	2.3e-139	1.2e-235	1.2e-233	1.091	7.29	4.5e-108	8.5e-107	5.4e-201	1.7e-199	0.557	7.003	2.6e-32	2e-31	4.1e-36	3.3e-35
ENSRNOG00000000841	Ddx39b	16071.6	13646.5	19963.8	9801.79	-0.517	9.204	8.3e-21	7e-20	1.6e-20	1.1e-19	0.719	8.868	2.5e-38	4.9e-37	1.7e-38	3.1e-37	0.164	9.109	0.0023	0.0059	0.0074	0.015	-0.337	9.342	2e-07	7e-07	2.5e-08	7.7e-08	1.092	8.998	2.1e-77	2.8e-76	2e-109	2.9e-108	0.535	8.697	2.6e-32	2e-31	1.2e-27	7.4e-27
ENSRNOG00000009076	Ttpal	1425.42	1835.96	2142.67	1255.62	-0.191	6.128	0.00024	0.00064	1.3e-05	3.5e-05	0.19	5.599	0.0029	0.0063	0.00017	0.00039	-0.437	5.93	2.5e-10	1.4e-09	1.7e-15	1.2e-14	-0.612	6.008	2e-19	1.4e-18	7.6e-33	6.4e-32	0.838	5.866	8e-56	7.5e-55	3.8e-93	4.8e-92	0.605	5.775	3.3e-32	2.5e-31	4.5e-39	3.8e-38
ENSRNOG00000021170	Plekho1	590.292	740.792	438	1207.21	0.791	4.38	7.7e-28	8.3e-27	1.4e-26	1.2e-25	-1.026	5.023	3.1e-53	9.9e-52	8.4e-51	2.3e-49	-0.4	4.639	2.2e-07	9.7e-07	3.8e-06	1.3e-05	0.407	4.214	6.3e-07	2.1e-06	1.9e-07	5.4e-07	-1.399	4.803	9.8e-121	2.1e-119	1.9e-148	3.9e-147	-0.647	5.101	3.8e-32	2.8e-31	3.3e-23	1.8e-22
ENSRNOG00000038068	Pcdh9	1149	1543.42	793.208	2784.92	0.993	5.367	4.7e-18	3.5e-17	4.8e-30	4.6e-29	-1.271	6.151	8.4e-81	5.1e-79	4.5e-52	1.3e-50	-0.499	5.654	3e-05	0.0001	2.5e-06	8.7e-06	0.509	5.128	5.5e-05	0.00015	4.2e-07	1.2e-06	-1.744	5.917	2.6e-227	1.2e-225	2.5e-176	6.4e-175	-0.793	6.248	4.2e-32	3.1e-31	1.4e-28	8.8e-28
ENSRNOG00000021780	Rad51d	369.583	299.958	255.25	546.833	0.266	3.297	0.0015	0.0035	0.0019	0.0039	-0.56	4.054	1.9e-13	1.1e-12	4.1e-12	1.9e-11	0.228	3.646	0.0072	0.017	0.022	0.041	0.509	3.499	3.6e-08	1.3e-07	2.7e-08	8.4e-08	-1.034	3.775	7.2e-49	6e-48	9.2e-63	7.7e-62	-0.809	3.904	4.3e-32	3.2e-31	2.3e-27	1.4e-26
ENSRNOG00000000885	Auts2	545.042	725.542	1211.12	446.875	-0.708	5.089	7e-27	7.4e-26	4.1e-28	3.6e-27	0.292	4.168	0.0003	0.00076	0.0008	0.0017	-0.485	4.572	1.5e-09	8.4e-09	2.2e-08	9.5e-08	-1.176	4.988	1.5e-47	2.4e-46	3.3e-50	4.2e-49	1.504	4.835	1.8e-83	2.6e-82	2.3e-134	4.2e-133	0.755	4.378	4.5e-32	3.3e-31	1.7e-29	1.1e-28
ENSRNOG00000022844	Pdzrn4	420.792	125.917	93.7917	276.5	0.458	1.973	6.9e-05	0.0002	0.00053	0.0012	0.61	3.661	1.6e-12	8.8e-12	8.3e-10	3.3e-09	1.667	3.345	2e-62	6.4e-61	2.4e-55	6e-54	2.141	3.218	9.7e-77	2.7e-75	1.6e-60	2.4e-59	-1.496	2.67	1.9e-49	1.6e-48	2.1e-36	1.1e-35	-1.076	2.84	5.3e-32	4e-31	5.4e-29	3.6e-28
ENSRNOG00000032700	Zbtb34	586.292	743.042	919.5	465.667	-0.274	4.872	8.9e-06	2.8e-05	8.1e-07	2.4e-06	0.339	4.253	7.9e-06	2.4e-05	2.3e-06	6.5e-06	-0.414	4.637	1.1e-07	4.9e-07	1.9e-08	8.1e-08	-0.673	4.766	7.7e-19	5.2e-18	3.5e-27	2.5e-26	1.048	4.573	3.7e-63	3.8e-62	2.1e-94	2.7e-93	0.733	4.423	6.4e-32	4.8e-31	4.2e-33	3.1e-32
ENSRNOG00000053889	Celsr3	4522.42	3734.79	3473.67	2302.54	0.136	6.987	0.019	0.037	0.013	0.024	0.98	6.947	9e-64	3.7e-62	6.2e-54	1.8e-52	0.204	7.262	0.00013	0.0004	0.00087	0.0021	0.357	7.168	2e-08	7.7e-08	2.6e-10	9.3e-10	0.659	6.629	9e-26	4.4e-25	3.5e-29	1.5e-28	0.755	6.742	6.7e-32	5e-31	2.4e-33	1.8e-32
ENSRNOG00000001557	Cxadr	797.167	933.625	1511.38	370.583	-0.665	5.425	6.3e-32	7.7e-31	2.5e-24	2e-23	1.111	4.401	5.3e-14	3.2e-13	1.2e-17	8.5e-17	-0.301	5.015	0.0039	0.0096	0.0033	0.0073	-0.95	5.382	6.4e-43	9.2e-42	5.2e-30	4e-29	2.092	5.022	7.2e-256	4.1e-254	1.4e-101	1.9e-100	1.39	4.534	7.6e-32	5.6e-31	1e-32	7.5e-32
ENSRNOG00000016234	Ciapin1	1418.62	1003.75	752.75	1592.46	0.449	4.953	1.6e-13	9.6e-13	1.6e-17	9.6e-17	-0.161	5.766	0.0055	0.011	0.0018	0.0037	0.426	5.492	2.5e-10	1.4e-09	3.9e-12	2.2e-11	0.891	5.288	6.4e-35	7.5e-34	3.8e-57	5.6e-56	-1.017	5.315	2.5e-76	3.2e-75	6.5e-112	9.9e-111	-0.608	5.514	8.2e-32	6.1e-31	2.1e-33	1.5e-32
ENSRNOG00000039390	Slc37a2	126.458	163.333	96.9167	64.5417	0.782	2.211	1.6e-12	8.8e-12	5.4e-15	2.8e-14	0.975	1.813	2.1e-12	1.1e-11	3.8e-11	1.6e-10	-0.438	2.451	0.00053	0.0015	0.0002	0.00054	0.36	2.032	0.0046	0.0096	0.0031	0.0057	0.647	1.492	1.7e-06	3.7e-06	4.7e-07	9.5e-07	1.39	2.022	1.3e-31	9.5e-31	2.9e-28	1.9e-27
ENSRNOG00000007779	Kank4	286.792	454.792	117.333	823.042	1.99	3.344	1.9e-67	5.1e-66	1.7e-85	4.9e-84	-1.515	4.329	7.9e-30	1.1e-28	8e-15	4.5e-14	-0.738	3.801	0.00025	0.00076	0.00028	0.00074	1.262	2.878	7.1e-05	0.00019	5.6e-09	1.8e-08	-2.75	3.997	5.3e-288	3.6e-286	2.4e-282	1.1e-280	-0.797	4.494	1.4e-31	1e-30	1.9e-24	1.1e-23
ENSRNOG00000001931	Fgf12	1820	1938.79	1335.08	2973.42	0.57	5.851	5e-24	4.7e-23	3.4e-30	3.2e-29	-0.703	6.436	2.6e-33	4.1e-32	9.5e-30	1.2e-28	-0.164	6.131	0.013	0.028	0.012	0.023	0.422	5.827	3.7e-09	1.5e-08	1.9e-11	7.4e-11	-1.088	6.189	1.4e-98	2.4e-97	4.7e-123	7.8e-122	-0.559	6.433	1.4e-31	1.1e-30	8.8e-27	5.4e-26
ENSRNOG00000009812	Sbf2	2057.67	2263.29	3141.5	1570.25	-0.442	6.568	1.4e-17	1e-16	4.1e-20	2.8e-19	0.395	6.035	3.4e-10	1.6e-09	3.5e-13	1.8e-12	-0.21	6.333	0.0019	0.0049	0.00052	0.0013	-0.636	6.551	1.2e-22	9.8e-22	7.8e-28	5.7e-27	1.067	6.339	3.6e-95	5.9e-94	2.1e-119	3.4e-118	0.584	6.085	1.6e-31	1.2e-30	2.6e-36	2.1e-35
ENSRNOG00000017373	Rhobtb2	2167.58	2592.21	5016.29	1824.96	-0.92	7.059	9.8e-58	2.1e-56	8.6e-70	1.9e-68	0.255	6.173	2.1e-05	6.2e-05	3.2e-07	1e-06	-0.33	6.474	8.1e-07	3.4e-06	1.7e-09	8.3e-09	-1.235	7.02	3.7e-78	1e-76	7.3e-98	2e-96	1.525	6.881	1.3e-119	2.8e-118	3.3e-198	1e-196	0.564	6.289	1.8e-31	1.3e-30	2e-35	1.5e-34
ENSRNOG00000021547	Pgr15l	219.583	12.2083	1.25	67.625	3.184	-1.711	0.0012	0.0029	7.9e-09	2.8e-08	1.702	2.39	4e-20	3.5e-19	4.1e-29	5e-28	4.081	2.123	6.1e-52	1.5e-50	1e-42	1.9e-41	7.286	2.015	9.1e-89	3e-87	3.2e-143	1.4e-141	-5.548	0.331	9.7e-76	1.2e-74	5.7e-98	7.5e-97	-2.401	0.582	1.7e-31	1.3e-30	3.3e-17	1.5e-16
ENSRNOG00000039076	LOC688452	457.458	517.792	593.042	302.583	-0.163	4.291	0.017	0.033	0.023	0.039	0.601	3.785	1.3e-12	6.9e-12	3.5e-11	1.5e-10	-0.251	4.189	0.0031	0.0079	0.002	0.0046	-0.399	4.246	9.8e-07	3.2e-06	9e-08	2.7e-07	1.034	3.942	1.1e-39	7.3e-39	3.5e-42	2.1e-41	0.831	3.864	2e-31	1.5e-30	1.9e-24	1.1e-23
ENSRNOG00000022414	Zfp142	2119.04	2308.92	2952.71	1608.88	-0.322	6.53	2e-09	9.1e-09	6.9e-11	2.8e-10	0.403	6.074	6e-11	2.9e-10	2.2e-13	1.1e-12	-0.196	6.368	0.0045	0.011	6.1e-05	0.00018	-0.502	6.515	7.3e-14	3.9e-13	1.7e-22	1.1e-21	0.941	6.291	3.9e-53	3.4e-52	2.1e-59	1.7e-58	0.578	6.116	2.2e-31	1.6e-30	1.3e-27	8.2e-27
ENSRNOG00000059510	LOC100910792	2161.04	3579.04	1467.88	2534.29	1.318	6.478	4.1e-129	2.4e-127	1.7e-130	9e-129	-0.224	6.406	7e-05	0.00019	1.1e-05	2.9e-05	-0.8	6.749	4.6e-35	7.9e-34	1.1e-43	2e-42	0.534	6.028	5.5e-15	3.1e-14	1.7e-18	9.4e-18	-0.723	6.086	2.5e-46	2e-45	8e-53	5.7e-52	0.555	6.758	2.1e-31	1.6e-30	6.6e-36	5.2e-35
ENSRNOG00000051960	Dnajc12	1474.21	580.458	300.167	962.958	0.984	3.961	9.6e-42	1.5e-40	2.6e-37	3.1e-36	0.621	5.462	1.7e-12	9.2e-12	6.1e-18	4.2e-17	1.273	5.247	3.5e-36	6.3e-35	1.8e-51	4.1e-50	2.272	4.994	3.2e-76	8.7e-75	1.1e-153	5.2e-152	-1.617	4.422	6.8e-139	1.7e-137	1.9e-146	3.8e-145	-0.673	4.766	2.7e-31	2e-30	7.6e-28	4.8e-27
ENSRNOG00000001554	RGD1563888	116.792	153.792	185.792	321	-0.237	2.595	0.02	0.039	0.021	0.035	-1.451	2.995	1.2e-47	3.1e-46	1.4e-44	3.1e-43	-0.47	2.356	0.00012	0.00038	3.3e-05	0.0001	-0.692	2.463	2.5e-09	1e-08	1.5e-09	5e-09	-0.723	3.119	2.9e-19	1.2e-18	1.3e-15	3.8e-15	-1	3.076	4e-31	2.9e-30	1e-28	6.5e-28
ENSRNOG00000013468	Fam213b	609.917	482.167	362.458	846.917	0.446	3.9	3.8e-10	1.8e-09	1.7e-09	6.1e-09	-0.467	4.72	7.4e-12	3.9e-11	8.3e-11	3.5e-10	0.267	4.348	0.00059	0.0017	0.0011	0.0025	0.728	4.133	1.1e-18	7.2e-18	8.6e-23	5.4e-22	-1.161	4.363	8.5e-69	9.8e-68	2.2e-70	2.1e-69	-0.754	4.551	4.4e-31	3.2e-30	3.3e-26	2e-25
ENSRNOG00000014029	Klhl13	4807.21	1928.75	6942.17	3149.88	-1.815	7.277	9.7e-246	1.4e-243	1.8e-169	1.4e-167	0.616	7.168	1.5e-26	1.8e-25	6e-40	1.1e-38	1.245	6.956	1.3e-87	6.2e-86	1.4e-72	4.7e-71	-0.555	7.727	8.5e-19	5.8e-18	1.2e-28	9.3e-28	1.206	7.439	8e-135	2e-133	3.6e-170	8.8e-169	-0.65	6.48	4.6e-31	3.3e-30	3.9e-24	2.2e-23
ENSRNOG00000059903	Thbs3	397	238.542	207.75	105.333	0.229	2.983	0.013	0.027	0.0089	0.016	1.92	3.191	8e-52	2.4e-50	4e-46	9.5e-45	0.664	3.568	1.7e-11	1.1e-10	4.7e-09	2.2e-08	0.91	3.451	2.1e-20	1.5e-19	5.8e-18	3.1e-17	1.047	2.432	4.1e-26	2e-25	1.7e-22	6.2e-22	1.237	2.612	4.9e-31	3.6e-30	1.5e-25	8.8e-25
ENSRNOG00000057102	Pafah1b2	5025.62	4355.21	3798.96	6445.92	0.229	7.165	2.3e-05	6.9e-05	2.2e-07	7e-07	-0.353	7.694	1.1e-10	5.3e-10	1.5e-13	8e-13	0.134	7.446	0.017	0.037	0.012	0.023	0.379	7.31	1.1e-08	4.4e-08	4.4e-13	1.8e-12	-0.696	7.441	3.9e-48	3.1e-47	3.7e-67	3.3e-66	-0.508	7.569	8.5e-31	6.2e-30	2.3e-34	1.7e-33
ENSRNOG00000037518	Hyi	386.208	84.3333	169.083	205.708	-0.967	2.18	1.2e-12	6.7e-12	1.5e-11	6.4e-11	0.914	3.427	1.9e-24	2.1e-23	1e-19	7.7e-19	2.119	3.13	2.1e-62	6.6e-61	3.7e-45	7.2e-44	1.167	3.329	3.6e-32	3.9e-31	2.6e-28	2e-27	-0.218	2.691	0.0098	0.015	0.015	0.021	-1.225	2.379	8.8e-31	6.4e-30	3.8e-19	1.8e-18
ENSRNOG00000060435	Kcnq4	15.5	53.8333	78.875	151.208	-0.519	1.263	0.00035	0.00091	0.00041	0.00091	-3.246	1.625	1.9e-83	1.2e-81	1.4e-71	6.4e-70	-1.841	0.438	2.8e-15	2.2e-14	1.3e-16	9.7e-16	-2.337	0.814	9.9e-31	1e-29	3.2e-36	3e-35	-0.874	1.997	1.5e-15	5e-15	3.7e-14	1e-13	-1.433	1.887	9.4e-31	6.8e-30	1.8e-23	9.9e-23
ENSRNOG00000005033	Acvr1	658.5	1330.67	1083.92	890.042	0.327	5.411	5.5e-08	2.2e-07	9.8e-12	4.2e-11	-0.427	4.808	5.2e-10	2.3e-09	2.1e-10	8.6e-10	-1.085	5.224	2.4e-49	5.7e-48	7.3e-57	1.9e-55	-0.741	4.976	5.5e-23	4.4e-22	1.1e-32	9.2e-32	0.35	5.078	4e-09	1e-08	3.1e-15	9e-15	0.636	5.298	9.6e-31	6.9e-30	1.8e-37	1.4e-36
ENSRNOG00000051196	Parp4	620.417	505.542	710.458	850.875	-0.459	4.421	2.5e-12	1.3e-11	2e-13	9.5e-13	-0.449	4.735	9.7e-11	4.6e-10	2e-08	7e-08	0.223	4.392	0.0023	0.006	0.014	0.026	-0.22	4.587	0.0042	0.0087	0.0054	0.0096	-0.192	4.736	0.0007	0.0013	0.00023	0.00039	-0.693	4.58	9.5e-31	6.9e-30	1.8e-28	1.2e-27
ENSRNOG00000030285	Epha3	191	490.083	372.375	284.417	0.426	3.929	1.5e-08	6.1e-08	5.5e-08	1.8e-07	-0.57	3.113	4.3e-10	2e-09	8.7e-07	2.6e-06	-1.433	3.682	2.3e-54	6.2e-53	2.4e-44	4.6e-43	-0.99	3.353	8.1e-26	7.2e-25	2.4e-20	1.4e-19	0.454	3.497	9.8e-08	2.4e-07	1.8e-07	3.7e-07	0.84	3.781	1e-30	7.2e-30	2.1e-23	1.2e-22
ENSRNOG00000056728	G6pd	3688.46	2753.92	3240	4120.29	-0.201	6.719	0.00028	0.00075	1.2e-05	3.1e-05	-0.154	7.14	0.0041	0.0086	0.00097	0.002	0.349	6.902	9.6e-09	4.9e-08	4e-12	2.3e-11	0.164	6.962	0.0077	0.015	0.0009	0.0018	-0.282	6.969	2.3e-10	6.3e-10	3.7e-11	9.1e-11	-0.523	6.917	1e-30	7.3e-30	1.3e-34	9.8e-34
ENSRNOG00000014852	Fbxo30	717.792	339.542	446.25	608.417	-0.358	3.795	2.8e-06	9.3e-06	3.5e-07	1.1e-06	0.245	4.586	0.00063	0.0015	0.00073	0.0015	1.006	4.294	1.9e-35	3.2e-34	1.9e-33	2.8e-32	0.662	4.391	9e-17	5.6e-16	3.1e-23	2e-22	-0.381	4.17	1.5e-09	4.1e-09	1.5e-10	3.6e-10	-0.781	4.066	1.1e-30	7.7e-30	4.8e-25	2.8e-24
ENSRNOG00000006470	Camk1g	1679.08	935.417	500.667	1479.29	0.932	4.665	3e-46	5.3e-45	6.1e-39	7.5e-38	0.188	5.835	0.0042	0.0089	0.00052	0.0011	0.771	5.598	6.9e-30	1e-28	1.1e-30	1.4e-29	1.719	5.29	3.3e-114	1.6e-112	1.4e-119	4.8e-118	-1.494	5.068	1.9e-143	5.1e-142	9.8e-140	1.9e-138	-0.604	5.41	1.4e-30	9.9e-30	6.3e-31	4.3e-30
ENSRNOG00000034075	Ube2ql1	2935.12	5117.79	914.083	3694.67	2.517	6.739	0	0	1.1e-188	1e-186	-0.326	6.904	6.1e-09	2.5e-08	9.6e-11	4.1e-10	-0.874	7.238	2.3e-43	4.8e-42	1.1e-55	2.6e-54	1.658	6.11	2.3e-125	1.3e-123	3.7e-79	7.8e-78	-1.95	6.28	1e-258	5.9e-257	8.1e-127	1.4e-125	0.527	7.285	1.5e-30	1.1e-29	8.9e-30	5.9e-29
ENSRNOG00000000440	Pbx2	1862.33	2294.21	2138.25	1612.08	0.134	6.286	0.01	0.021	0.0025	0.005	0.215	5.973	0.00048	0.0012	3.9e-05	9.8e-05	-0.373	6.279	3.4e-08	1.6e-07	4.6e-11	2.5e-10	-0.223	6.172	0.0015	0.0033	3.1e-05	7.3e-05	0.472	6.004	2.3e-18	8.7e-18	5e-36	2.6e-35	0.567	6.112	1.7e-30	1.2e-29	1.2e-40	1e-39
ENSRNOG00000008030	Shc2	1650	1411.46	2195.29	957.208	-0.605	5.985	9.2e-28	1e-26	3.9e-36	4.4e-35	0.792	5.559	1.2e-35	2e-34	2e-50	5.3e-49	0.154	5.832	0.0095	0.021	0.0074	0.015	-0.435	6.115	2.7e-10	1.2e-09	1.5e-19	8.5e-19	1.263	5.76	2e-118	4.1e-117	2.3e-178	6e-177	0.618	5.391	2e-30	1.4e-29	1e-26	6.2e-26
ENSRNOG00000051073	Rn50_X_1141.3	129.125	181.542	30.9167	78.875	2.577	1.92	7e-84	2.4e-82	2.1e-76	5.2e-75	0.716	1.93	1.2e-07	4.3e-07	8.8e-07	2.6e-06	-0.565	2.55	1.2e-06	5.1e-06	1.2e-05	3.7e-05	2.031	1.559	3.3e-35	4e-34	1.7e-33	1.5e-32	-1.278	0.956	1e-15	3.5e-15	1.1e-15	3.3e-15	1.261	2.212	1.9e-30	1.4e-29	7.2e-25	4.2e-24
ENSRNOG00000052247	Manba	695.083	461.833	352.708	789.833	0.424	3.849	3.3e-09	1.5e-08	2.1e-07	6.5e-07	-0.178	4.748	0.009	0.018	0.011	0.02	0.516	4.428	3.7e-11	2.3e-10	4.7e-09	2.1e-08	0.956	4.239	4e-32	4.4e-31	1.4e-33	1.2e-32	-1.101	4.281	2.8e-66	3.1e-65	1.5e-78	1.6e-77	-0.714	4.465	2.2e-30	1.6e-29	5.7e-25	3.3e-24
ENSRNOG00000000012	Tcf15	20.9583	63.9583	39.0417	13.0833	0.747	0.904	4.2e-06	1.4e-05	8.5e-07	2.5e-06	0.677	-0.547	0.026	0.048	0.0022	0.0044	-1.674	0.716	1.2e-15	1e-14	4e-21	3.7e-20	-0.914	0.19	0.0001	0.00027	1.1e-06	3e-06	1.621	-0.089	1.2e-12	3.6e-12	9e-18	2.8e-17	2.328	0.488	2.3e-30	1.7e-29	2.2e-38	1.8e-37
ENSRNOG00000001424	Cux1	831.542	670.083	1375.42	1100.42	-1.003	5.167	2.3e-40	3.5e-39	4.5e-49	6.8e-48	-0.398	5.127	7.6e-10	3.4e-09	1.8e-08	6.4e-08	0.237	4.806	0.0043	0.01	0.0064	0.013	-0.751	5.317	3.4e-22	2.6e-21	9.3e-23	5.8e-22	0.389	5.405	1.6e-10	4.5e-10	6.5e-13	1.7e-12	-0.655	4.963	2.4e-30	1.7e-29	1.9e-26	1.2e-25
ENSRNOG00000011160	Sv2b	2208.96	15699	5841.92	7386.92	1.459	8.572	5.8e-36	7.8e-35	2.7e-56	4.7e-55	-1.736	7.436	5.8e-180	1.5e-177	4.2e-101	3.5e-99	-2.902	8.408	1.1e-97	6.3e-96	4.4e-170	6.2e-168	-1.428	7.185	1.1e-29	1.1e-28	6.9e-46	8.1e-45	-0.273	7.814	0.00053	0.00097	0.00017	0.00029	1.145	8.68	2.7e-30	1.9e-29	1e-55	1.2e-54
ENSRNOG00000024852	Tmx4	20847.4	9877.38	8238.79	14596.6	0.294	8.316	2.3e-08	9.3e-08	1.4e-09	5.1e-09	0.52	9.322	7.3e-21	6.7e-20	6.1e-22	5.3e-21	1.005	9.147	1.8e-63	5.7e-62	5.8e-74	2.1e-72	1.314	9.027	3.6e-92	1.3e-90	3.9e-120	1.4e-118	-0.759	8.596	5.1e-55	4.7e-54	2.7e-55	2e-54	-0.506	8.749	3.3e-30	2.3e-29	2e-25	1.2e-24
ENSRNOG00000020386	Ash1l	4606.42	7180.25	8325.88	5256.29	-0.181	8.089	0.0025	0.0056	0.0018	0.0037	-0.185	7.477	0.00031	0.00078	0.0019	0.0038	-0.713	7.786	1.6e-31	2.4e-30	2e-29	2.6e-28	-0.879	7.866	2.2e-30	2.2e-29	4.4e-36	4.1e-35	0.73	7.863	3.2e-25	1.5e-24	1.7e-37	8.9e-37	0.508	7.782	3.2e-30	2.3e-29	7.9e-25	4.6e-24
ENSRNOG00000016571	Ngf	8.04167	101.042	22	31.2917	2.235	1.15	7.6e-43	1.2e-41	8.5e-51	1.3e-49	-1.935	-0.355	2.5e-11	1.3e-10	1.1e-13	5.7e-13	-3.703	1.063	1.2e-65	4.2e-64	4.5e-77	1.7e-75	-1.46	-0.732	9.1e-06	2.7e-05	1.1e-07	3.3e-07	-0.447	-0.032	0.023	0.035	0.033	0.045	1.739	1.249	4.2e-30	2.9e-29	2.8e-33	2.1e-32
ENSRNOG00000000231	Kctd17	1430	2933.08	5288.79	2078.67	-0.818	7.172	3e-41	4.5e-40	1.3e-49	2e-48	-0.533	5.986	6.6e-19	5.5e-18	6.4e-26	6.9e-25	-1.108	6.357	1.1e-62	3.6e-61	1.3e-91	6.2e-90	-1.91	6.925	7e-138	4.3e-136	9e-229	8.5e-227	1.412	6.987	1.4e-89	2.1e-88	8.9e-148	1.8e-146	0.554	6.471	4.7e-30	3.3e-29	4e-29	2.6e-28
ENSRNOG00000015588	Nol3	1037.25	392.042	316.875	726.958	0.339	3.647	1.2e-05	3.6e-05	9.4e-06	2.5e-05	0.519	4.997	1.8e-13	1e-12	4e-12	1.9e-11	1.332	4.724	3.5e-69	1.2e-67	3.4e-58	8.9e-57	1.687	4.606	4.9e-99	1.9e-97	4.2e-116	1.4e-114	-1.132	4.151	1.6e-55	1.5e-54	1e-61	8.3e-61	-0.833	4.303	5e-30	3.6e-29	1.4e-26	8.5e-26
ENSRNOG00000011074	Calcb	11.8333	20.7917	2.45833	121.875	3.157	-1.075	6e-16	4e-15	1.2e-25	1e-24	-3.348	1.313	3.5e-42	7.7e-41	6.6e-51	1.8e-49	-0.882	-0.566	0.0049	0.012	0.00051	0.0013	2.295	-1.614	5.5e-06	1.7e-05	3.4e-09	1.1e-08	-5.606	1.142	2.1e-67	2.3e-66	1.3e-104	1.9e-103	-2.486	1.385	6.1e-30	4.3e-29	1.7e-44	1.6e-43
ENSRNOG00000011251	Hcrtr2	300.083	102.542	22.2917	230.917	2.227	1.173	2.7e-32	3.4e-31	1.3e-40	1.7e-39	0.383	3.271	0.00095	0.0022	0.0018	0.0037	1.476	2.911	6.3e-22	6.9e-21	8.3e-23	8.4e-22	3.718	2.552	4.1e-74	1.1e-72	1.6e-103	4.8e-102	-3.298	2.136	3.6e-146	9.8e-145	7.6e-151	1.6e-149	-1.113	2.574	6.6e-30	4.7e-29	2.4e-21	1.2e-20
ENSRNOG00000058202	Ppp2r2c	1383.21	3655.42	3139.38	2489	0.252	6.902	0.00059	0.0015	6.9e-05	0.00017	-0.841	6.128	8.4e-31	1.2e-29	1.1e-24	1.1e-23	-1.475	6.568	3.6e-75	1.5e-73	4.4e-61	1.2e-59	-1.207	6.353	3.8e-36	4.6e-35	1.6e-38	1.6e-37	0.401	6.589	1.5e-09	3.9e-09	5.1e-12	1.3e-11	0.612	6.766	6.7e-30	4.7e-29	1.3e-31	8.9e-31
ENSRNOG00000020299	Klc2	6233.21	7909.67	4765.04	11506.1	0.763	7.804	4.9e-51	9.4e-50	3.6e-64	7.3e-63	-0.878	8.322	2.3e-57	8.1e-56	7.1e-74	3.5e-72	-0.416	8.045	3.5e-11	2.2e-10	9.7e-15	6.6e-14	0.363	7.628	1.1e-08	4.3e-08	1.9e-14	8.3e-14	-1.206	8.103	6.9e-145	1.9e-143	1.7e-194	5.2e-193	-0.483	8.415	6.8e-30	4.8e-29	1.2e-23	6.5e-23
ENSRNOG00000052256	Dact3	1994.29	3190.58	2799.29	2277.46	0.221	6.72	3.3e-05	9.9e-05	3.5e-05	8.9e-05	-0.185	6.27	0.0021	0.0046	0.00026	0.00059	-0.749	6.602	8e-30	1.2e-28	2.2e-37	3.5e-36	-0.512	6.433	5.7e-14	3.1e-13	2.2e-21	1.3e-20	0.363	6.44	6.3e-12	1.9e-11	1.3e-15	3.8e-15	0.544	6.597	7.7e-30	5.4e-29	2.4e-27	1.5e-26
ENSRNOG00000031287	Cacna2d3	1401.71	4098.46	7207.21	2215.08	-0.782	7.631	1.7e-23	1.6e-22	1.6e-28	1.5e-27	-0.654	6.03	6.5e-27	8.1e-26	7.7e-30	9.6e-29	-1.621	6.696	8.3e-61	2.6e-59	8.2e-102	4.7e-100	-2.387	7.284	1.3e-150	9.3e-149	1.9e-260	2.4e-258	1.769	7.345	8.1e-105	1.5e-103	6.6e-192	1.9e-190	0.946	6.808	8.1e-30	5.7e-29	7.9e-45	7.6e-44
ENSRNOG00000047491	Tro	2411.67	1768.88	448.75	1222.96	2.009	5.294	7.7e-230	1e-227	2.9e-212	3.1e-210	0.986	6.038	1.2e-52	3.9e-51	1.5e-63	5.7e-62	0.375	6.278	1.3e-09	7.3e-09	1.3e-10	6.9e-10	2.4	5.68	1.9e-179	1.7e-177	3.7e-230	3.6e-228	-1.379	4.826	3.8e-114	7.5e-113	1.9e-100	2.5e-99	0.589	5.728	8.9e-30	6.2e-29	9.1e-32	6.5e-31
ENSRNOG00000028105	Hars	3167.29	2480.92	1863.25	3699.17	0.444	6.258	9.9e-16	6.6e-15	6e-25	4.8e-24	-0.218	6.954	7.5e-05	0.0002	1.6e-05	4.1e-05	0.28	6.713	3.6e-06	1.4e-05	3e-07	1.2e-06	0.74	6.498	5.4e-28	5e-27	2e-44	2.3e-43	-0.923	6.559	2.5e-76	3.3e-75	1.5e-109	2.3e-108	-0.519	6.764	9e-30	6.3e-29	3.8e-33	2.8e-32
ENSRNOG00000016636	Lpin3	918.292	543.792	1870.42	330.042	-1.749	5.403	9.3e-182	8.9e-180	9.7e-203	9.7e-201	1.482	4.499	2.3e-88	1.7e-86	1.2e-90	8.2e-89	0.683	4.763	3.8e-20	3.8e-19	1.4e-20	1.3e-19	-1.051	5.654	4.6e-50	7.8e-49	8.2e-70	1.5e-68	2.567	5.249	8e-298	5.8e-296	0	0	0.778	3.955	9.3e-30	6.5e-29	1.2e-29	8.1e-29
ENSRNOG00000002997	Slc9a3r2	1277.21	1426.5	1056.62	2183.88	0.467	5.452	1.9e-16	1.3e-15	3.4e-16	1.9e-15	-0.766	5.966	4.3e-35	7.3e-34	2.9e-37	4.9e-36	-0.23	5.658	0.0027	0.0069	0.00074	0.0018	0.251	5.394	0.00013	0.00034	0.00052	0.0011	-0.984	5.78	2.1e-79	2.8e-78	1.3e-86	1.5e-85	-0.557	5.989	9.6e-30	6.7e-29	2.3e-37	1.8e-36
ENSRNOG00000026579	RGD1563323	35.9167	94.4167	64.25	16.0417	0.586	1.51	0.0001	0.00029	2.6e-05	6.7e-05	1.156	0.01	7e-06	2.1e-05	1.4e-06	4.2e-06	-1.465	1.315	9.3e-14	6.8e-13	6.9e-15	4.7e-14	-0.862	0.9	2e-06	6.6e-06	4.7e-07	1.3e-06	2.046	0.508	2.9e-27	1.5e-26	2.1e-32	9.9e-32	2.598	0.986	1.1e-29	7.5e-29	1.7e-38	1.5e-37
ENSRNOG00000033579	Glt8d2	97.5417	156.833	206.708	34.8333	-0.366	2.693	0.0058	0.012	0.0041	0.008	1.488	1.298	6.3e-16	4.3e-15	2.3e-17	1.5e-16	-0.754	2.269	3.3e-06	1.3e-05	6.9e-06	2.3e-05	-1.106	2.472	5.8e-20	4.2e-19	4.8e-15	2.2e-14	2.626	2.063	3e-81	4.1e-80	2.5e-92	3.1e-91	2.221	1.781	1.1e-29	7.6e-29	8.6e-43	7.8e-42
ENSRNOG00000001585	Nrip1	644.25	1297.79	933.958	817.5	0.506	5.298	1.9e-13	1.1e-12	1.7e-14	8.4e-14	-0.338	4.725	8.4e-07	2.8e-06	2.5e-06	7.1e-06	-1.083	5.189	3e-50	7.2e-49	6.9e-45	1.4e-43	-0.561	4.833	3.2e-14	1.8e-13	1.1e-14	4.9e-14	0.26	4.905	1.1e-05	2.2e-05	6.8e-06	1.3e-05	0.725	5.228	1.2e-29	8.1e-29	4.9e-30	3.3e-29
ENSRNOG00000016271	Itm2b	20941.7	23859	14767.6	17717.5	0.724	9.411	5.8e-49	1.1e-47	3.1e-56	5.5e-55	0.247	9.447	1.5e-05	4.3e-05	1.5e-06	4.5e-06	-0.261	9.707	2e-05	7e-05	8.9e-07	3.2e-06	0.48	9.325	2.3e-14	1.3e-13	4.4e-19	2.4e-18	-0.197	9.111	3e-06	6.6e-06	8.4e-06	1.6e-05	0.487	9.523	1.3e-29	9e-29	6.4e-30	4.3e-29
ENSRNOG00000013408	Npas2	795.75	1773.54	4293.21	663.292	-1.243	6.731	9.9e-83	3.3e-81	5.5e-52	8.8e-51	0.27	4.723	5.7e-05	0.00016	0.00054	0.0012	-1.228	5.595	2.1e-21	2.3e-20	3.4e-35	5.3e-34	-2.453	6.526	3.7e-263	6.9e-261	0	0	2.76	6.424	0	0	0	0	1.477	5.438	1.3e-29	9.1e-29	1.4e-55	1.6e-54
ENSRNOG00000020731	Ppfia3	2708.83	4775.38	3499.5	3282.21	0.481	7.187	3.7e-16	2.5e-15	5.3e-17	3.1e-16	-0.271	6.758	3.5e-06	1.1e-05	2.4e-06	7e-06	-0.89	7.133	1.2e-43	2.6e-42	7.9e-43	1.5e-41	-0.393	6.806	4.8e-09	1.9e-08	2.7e-10	9.5e-10	0.158	6.855	0.0058	0.0095	0.0017	0.0026	0.599	7.157	1.3e-29	9.2e-29	3.9e-29	2.5e-28
ENSRNOG00000001065	Cyth3	778	1432.88	641.458	979.375	1.191	5.195	6.4e-86	2.2e-84	4.5e-151	2.8e-149	-0.325	4.991	1.3e-06	4.3e-06	4e-07	1.2e-06	-0.951	5.375	3.4e-40	6.8e-39	7.1e-53	1.7e-51	0.255	4.678	0.00061	0.0014	5.7e-05	0.00013	-0.545	4.787	3.4e-21	1.4e-20	7.7e-32	3.7e-31	0.606	5.417	1.3e-29	9.4e-29	3.6e-36	2.8e-35
ENSRNOG00000023258	Nfkb1	991.625	720.083	853.333	1161.12	-0.211	4.792	0.00093	0.0023	6e-05	0.00015	-0.221	5.283	0.0005	0.0012	2.3e-05	5.8e-05	0.389	4.992	4.3e-08	2.1e-07	2.5e-09	1.2e-08	0.193	5.055	0.0081	0.016	0.00028	0.00058	-0.379	5.101	4.3e-12	1.3e-11	1.1e-20	3.8e-20	-0.63	5.051	1.4e-29	9.6e-29	4.5e-35	3.5e-34
ENSRNOG00000003583	Smyd2	2751.79	2024.92	834.542	3022.38	1.311	5.659	2.7e-113	1.3e-111	1.1e-104	4.2e-103	-0.129	6.705	0.017	0.032	0.013	0.022	0.371	6.471	1.1e-09	6e-09	4e-11	2.2e-10	1.697	6.008	6e-130	3.4e-128	2.6e-144	1.2e-142	-1.792	6.025	1.4e-248	7.9e-247	1.2e-233	4.4e-232	-0.521	6.472	1.5e-29	1e-28	6.2e-30	4.2e-29
ENSRNOG00000052232	Cyb561d1	221.625	318.875	411.875	172.542	-0.337	3.69	1e-05	3.2e-05	6.2e-06	1.7e-05	0.365	2.844	0.00044	0.0011	0.00043	0.00093	-0.598	3.345	5e-10	2.8e-09	2.2e-10	1.1e-09	-0.92	3.521	1.3e-23	1e-22	2.4e-23	1.5e-22	1.321	3.33	2.8e-61	2.8e-60	1.7e-62	1.4e-61	0.944	3.128	1.7e-29	1.2e-28	5.2e-32	3.7e-31
ENSRNOG00000004290	Grb10	6230.62	1736.21	2084.88	2785.88	-0.232	6.07	1.9e-05	5.8e-05	5.5e-05	0.00013	1.167	7.348	2.4e-73	1.2e-71	2.4e-91	1.8e-89	1.771	7.193	3.7e-130	3.3e-128	7.4e-141	7.1e-139	1.554	7.22	6.5e-110	2.9e-108	4.6e-157	2.3e-155	-0.351	6.373	1.6e-12	4.8e-12	1.1e-14	3e-14	-0.624	6.313	1.8e-29	1.2e-28	2.5e-25	1.5e-24
ENSRNOG00000019924	Thop1	861.708	1125	1278.29	749.25	-0.154	5.402	0.0055	0.012	0.0012	0.0024	0.208	4.866	0.0028	0.0061	0.003	0.0059	-0.455	5.216	1.1e-09	6e-09	2.9e-12	1.7e-11	-0.592	5.271	3.4e-16	2.1e-15	3.5e-26	2.5e-25	0.835	5.121	5.7e-47	4.5e-46	4.2e-61	3.5e-60	0.642	5.054	2e-29	1.4e-28	4.2e-29	2.8e-28
ENSRNOG00000004146	Coro7	1074.75	1889.29	3271.58	1304.5	-0.761	6.5	1.7e-36	2.4e-35	1e-41	1.3e-40	-0.272	5.427	1.7e-05	4.9e-05	3.1e-06	8.7e-06	-0.884	5.797	2.2e-36	3.9e-35	4.3e-48	9.2e-47	-1.629	6.296	1.7e-104	7.2e-103	9.1e-149	4.3e-147	1.392	6.3	1.3e-85	2e-84	2e-138	3.9e-137	0.59	5.822	2.2e-29	1.5e-28	1.4e-30	9.4e-30
ENSRNOG00000057794	Adamts5	66.9167	46.9583	29.0417	136.458	0.728	0.501	0.00061	0.0015	0.00015	0.00035	-1.02	1.904	1.1e-14	7e-14	3.6e-13	1.8e-12	0.433	1.137	0.02	0.041	0.022	0.04	1.176	0.854	5.9e-10	2.5e-09	1.1e-10	3.9e-10	-2.156	1.539	6.8e-55	6.2e-54	4.5e-60	3.6e-59	-1.472	1.734	2.6e-29	1.8e-28	2.5e-24	1.4e-23
ENSRNOG00000011295	Anapc2	3276	2526.21	2246.88	3756.62	0.201	6.393	0.0002	0.00053	5.9e-07	1.8e-06	-0.192	6.989	0.00038	0.00093	3.2e-05	8e-05	0.302	6.752	8.3e-07	3.5e-06	1.5e-09	7.1e-09	0.519	6.634	6.7e-15	3.8e-14	2.4e-31	2e-30	-0.676	6.671	9.1e-44	6.8e-43	1e-76	1e-75	-0.515	6.788	2.7e-29	1.9e-28	2.1e-34	1.6e-33
ENSRNOG00000024455	Gnptg	1302.92	1422.75	1088.21	969.333	0.418	5.468	1.3e-12	7.2e-12	6.7e-19	4.2e-18	0.433	5.361	3.2e-11	1.6e-10	2.8e-13	1.4e-12	-0.198	5.669	0.0095	0.021	0.0019	0.0042	0.236	5.428	0.00077	0.0018	2.9e-05	6.9e-05	0.232	5.137	0.00014	0.00027	3.1e-08	6.6e-08	0.61	5.405	3.1e-29	2.1e-28	8.3e-33	6.1e-32
ENSRNOG00000014604	Sigmar1	1466.5	1177.08	995.5	1808.17	0.273	5.259	5.7e-06	1.9e-05	1.5e-08	5.1e-08	-0.295	5.887	8.7e-07	2.9e-06	1.7e-09	6.4e-09	0.246	5.62	9.9e-05	0.00032	3.7e-05	0.00011	0.535	5.47	3.7e-14	2e-13	2.2e-22	1.4e-21	-0.796	5.573	1.6e-50	1.3e-49	2.6e-92	3.2e-91	-0.563	5.715	3.2e-29	2.2e-28	1.9e-38	1.6e-37
ENSRNOG00000004496	Rock2	5183.21	9490.83	6883.46	6105.21	0.496	8.172	8.1e-14	4.9e-13	5.7e-17	3.3e-16	-0.231	7.671	1.2e-05	3.6e-05	3.6e-06	1e-05	-0.946	8.105	7.5e-44	1.6e-42	3.8e-49	8.2e-48	-0.434	7.765	1.8e-12	8.8e-12	1.1e-14	4.8e-14	0.239	7.793	8.5e-07	1.9e-06	3.1e-07	6.3e-07	0.694	8.11	3.5e-29	2.4e-28	3.4e-34	2.6e-33
ENSRNOG00000020519	Olfm2	2821.25	1120.29	616.542	2091.62	0.894	4.939	2.2e-12	1.2e-11	9.1e-19	5.7e-18	0.438	6.472	1.6e-13	9.5e-13	1.7e-16	1.1e-15	1.259	6.184	1e-64	3.4e-63	1.1e-45	2.1e-44	2.169	5.946	5.6e-200	6.2e-198	2.7e-184	1.7e-182	-1.696	5.517	3.6e-202	1.4e-200	5.2e-155	1.1e-153	-0.842	5.819	3.7e-29	2.5e-28	4.1e-24	2.3e-23
ENSRNOG00000018708	Ppp1ca	4254.58	5164.17	10973.5	3768.67	-1.055	8.143	1.2e-95	4.8e-94	2.9e-140	1.7e-138	0.181	7.179	0.0018	0.004	0.00047	0.001	-0.352	7.458	4.9e-08	2.3e-07	4e-11	2.2e-10	-1.391	8.104	1.3e-101	5.3e-100	1.1e-151	5.5e-150	1.607	7.989	5.2e-237	2.7e-235	5.2e-301	2.6e-299	0.512	7.305	3.8e-29	2.6e-28	1.3e-33	9.6e-33
ENSRNOG00000054058	Osbpl1a	3217	4537.29	2760.46	6698.04	0.749	7.008	3.8e-40	5.7e-39	2.7e-41	3.4e-40	-1.052	7.483	2.9e-77	1.6e-75	6.6e-86	4.3e-84	-0.569	7.18	4.6e-20	4.6e-19	6.3e-19	5.3e-18	0.196	6.749	0.0032	0.0068	0.00079	0.0016	-1.213	7.321	1.8e-138	4.7e-137	1.2e-169	3e-168	-0.504	7.626	5e-29	3.4e-28	1.5e-23	8.1e-23
ENSRNOG00000061153	Hrh3	1250.62	1419	4613.75	664.208	-1.669	6.722	9.8e-130	5.6e-128	2.4e-107	9.5e-106	0.919	5.115	5.1e-43	1.2e-41	1.1e-50	3.1e-49	-0.254	5.64	0.0051	0.012	0.0024	0.0054	-1.907	6.729	6.2e-170	5.2e-168	2.6e-239	2.8e-237	2.861	6.515	0	0	0	0	1.153	5.21	5.3e-29	3.6e-28	1.1e-46	1e-45
ENSRNOG00000004861	Itga4	23.4167	137.333	10.6667	32.7083	3.703	1.402	6.8e-53	1.3e-51	1.4e-86	4.2e-85	-0.478	0.103	0.025	0.045	0.037	0.059	-2.626	1.611	3.5e-35	5.9e-34	1.7e-36	2.6e-35	1.108	-0.56	0.00063	0.0015	4.2e-05	9.7e-05	-1.534	-0.3	5e-10	1.4e-09	7.4e-15	2.1e-14	2.126	1.597	5.2e-29	3.6e-28	2.6e-42	2.3e-41
ENSRNOG00000016105	Xrcc5	1101.92	799.625	901.25	1267.88	-0.14	4.905	0.025	0.047	0.0044	0.0084	-0.198	5.421	0.00083	0.0019	0.00046	0.001	0.389	5.144	4.6e-08	2.2e-07	9.3e-10	4.5e-09	0.264	5.173	0.00042	0.001	9.6e-07	2.6e-06	-0.427	5.207	3.1e-15	1e-14	1.3e-20	4.3e-20	-0.607	5.187	6.6e-29	4.6e-28	5.9e-30	4e-29
ENSRNOG00000002258	Tmem150c	3099.46	3626.75	556.583	2382.29	2.735	6.211	1.9e-225	2.4e-223	0	0	0.385	6.63	1.4e-10	6.8e-10	3.3e-15	1.9e-14	-0.299	6.972	6.9e-06	2.6e-05	7.5e-07	2.8e-06	2.452	6.033	1.1e-249	1.8e-247	0	0	-2.031	5.632	7.2e-286	4.8e-284	8.2e-302	4.2e-300	0.664	6.734	7.1e-29	4.9e-28	3.3e-33	2.4e-32
ENSRNOG00000005905	Pde4b	1555.92	1330.08	2718.5	2025.5	-1	6.15	2e-73	5.7e-72	2.4e-71	5.5e-70	-0.375	6.016	4.6e-10	2.1e-09	2.6e-10	1.1e-09	0.154	5.747	0.01	0.023	0.03	0.053	-0.83	6.27	2.4e-35	2.8e-34	1.9e-39	1.9e-38	0.491	6.343	5.4e-22	2.4e-21	2.2e-24	8.7e-24	-0.55	5.884	8.4e-29	5.7e-28	9.1e-23	4.8e-22
ENSRNOG00000001425	Sh2b2	266.5	55	41.0833	146.917	0.445	0.813	0.0098	0.02	0.0022	0.0043	0.866	2.914	4.3e-15	2.9e-14	2.1e-13	1.1e-12	2.206	2.591	2.1e-54	5.6e-53	3.4e-54	8.2e-53	2.667	2.489	9.4e-68	2.2e-66	2.1e-81	4.7e-80	-1.766	1.719	1.4e-44	1e-43	1.2e-48	7.8e-48	-1.363	1.867	9.5e-29	6.5e-28	4.2e-28	2.7e-27
ENSRNOG00000027873	Rn50_20_0045.4	6.83333	28.125	15.5417	1.375	0.881	-0.252	0.00036	0.00094	0.00011	0.00026	2.306	-2.212	0.00044	0.0011	3e-07	9.4e-07	-2.089	-0.482	8.3e-11	5e-10	3.1e-15	2.1e-14	-1.191	-1.085	0.0012	0.0028	0.0002	0.00042	3.526	-1.519	6.5e-14	2.1e-13	5.1e-19	1.7e-18	4.365	-0.801	1.1e-28	7.5e-28	1.1e-39	9.6e-39
ENSRNOG00000006052	Sulf2	3278.04	5651.12	2343.04	4126.71	1.303	7.142	4.2e-136	2.7e-134	6.9e-129	3.5e-127	-0.326	7.063	4.4e-09	1.8e-08	3.5e-10	1.4e-09	-0.858	7.387	7.6e-42	1.5e-40	2e-51	4.7e-50	0.461	6.659	1.4e-12	6.9e-12	4.4e-14	1.9e-13	-0.752	6.778	4.1e-55	3.8e-54	1.5e-55	1.1e-54	0.511	7.435	1.2e-28	8.2e-28	4.3e-34	3.2e-33
ENSRNOG00000010534	Ankrd50	1563.5	1105	1343.71	1720.08	-0.248	5.429	3.2e-05	9.6e-05	6.1e-06	1.7e-05	-0.132	5.891	0.018	0.034	0.01	0.018	0.426	5.631	6.7e-10	3.8e-09	6.8e-11	3.6e-10	0.193	5.71	0.0084	0.017	0.00063	0.0013	-0.289	5.706	1.6e-08	4.2e-08	1.3e-11	3.4e-11	-0.578	5.636	1.5e-28	1e-27	9.5e-29	6.2e-28
ENSRNOG00000037476	Galnt9	739.5	2850.96	370.5	1444.46	2.976	5.835	5e-111	2.4e-109	8.7e-143	5.1e-141	-0.958	5.303	1.6e-48	4.5e-47	1.3e-53	3.7e-52	-2.018	6.084	5.4e-68	1.9e-66	6.3e-129	5.2e-127	0.972	4.323	1.5e-22	1.1e-21	1e-17	5.4e-17	-1.897	4.941	8.2e-150	2.3e-148	5.4e-84	6e-83	1.039	6.253	1.6e-28	1.1e-27	3.7e-46	3.6e-45
ENSRNOG00000004873	Prkch	125.5	67.0417	583.583	170.708	-3.081	3.522	3e-135	1.8e-133	2e-192	1.9e-190	-0.435	2.438	0.0016	0.0036	0.0025	0.005	0.831	1.873	1e-06	4.2e-06	1.5e-07	6.1e-07	-2.238	3.686	5.7e-81	1.7e-79	6.6e-70	1.2e-68	1.841	3.701	2.5e-70	3e-69	1.3e-92	1.6e-91	-1.283	2.095	1.9e-28	1.3e-27	8.4e-28	5.3e-27
ENSRNOG00000052017	AABR07065559.1	4.20833	24.375	15.7083	0.625	0.657	-0.362	0.011	0.022	0.008	0.015	2.596	-2.699	0.0029	0.0063	3.9e-05	9.8e-05	-2.588	-0.749	1.6e-12	1.1e-11	2e-16	1.5e-15	-1.909	-1.234	2.3e-06	7.2e-06	1.4e-07	3.9e-07	4.528	-1.554	1.8e-14	6.1e-14	3.4e-22	1.2e-21	5.146	-1.01	1.9e-28	1.3e-27	2.2e-38	1.8e-37
ENSRNOG00000008917	Ehbp1	1982.92	2199.17	1352.71	1562.42	0.732	5.969	4.6e-39	6.7e-38	8.3e-61	1.6e-59	0.35	6.002	1.1e-08	4.4e-08	4.2e-14	2.3e-13	-0.221	6.286	0.0015	0.004	9.1e-06	3e-05	0.527	5.907	2.3e-14	1.3e-13	4.1e-27	3e-26	-0.141	5.635	0.0048	0.0079	0.00075	0.0012	0.551	6.057	1.8e-28	1.3e-27	4.6e-33	3.4e-32
ENSRNOG00000006037	Snap25	41694.2	69782.8	46983.9	99379.4	0.603	11.006	6.6e-34	8.4e-33	5.1e-37	6e-36	-1.247	11.313	1.1e-116	1.4e-114	1.7e-95	1.3e-93	-0.816	11.028	3.5e-41	6.9e-40	4e-34	5.9e-33	-0.197	10.641	0.0012	0.0028	0.0013	0.0025	-1.015	11.274	9.4e-110	1.8e-108	1.7e-152	3.7e-151	-0.452	11.538	2.1e-28	1.4e-27	4.1e-22	2.2e-21
ENSRNOG00000003603	Arhgap44	1822.58	2618.46	1144.62	4023.71	1.226	6.054	8.9e-52	1.7e-50	1.1e-68	2.4e-67	-1.136	6.722	5e-84	3.3e-82	9.9e-59	3.4e-57	-0.596	6.377	9.5e-13	6.5e-12	8.3e-14	5.3e-13	0.646	5.738	2.1e-11	9.7e-11	9.1e-15	4.1e-14	-1.747	6.446	8.3e-247	4.5e-245	1.4e-179	3.7e-178	-0.562	6.868	2.2e-28	1.5e-27	9.3e-23	5e-22
ENSRNOG00000061038	Myh15	37.75	56	192.125	10.875	-1.748	2.15	9.4e-51	1.8e-49	4.3e-50	6.6e-49	1.793	-0.083	5.2e-11	2.5e-10	4.1e-13	2.1e-12	-0.643	0.858	0.0012	0.0033	0.00048	0.0012	-2.37	2.071	1.5e-65	3.3e-64	7.3e-49	9.1e-48	4.201	1.813	5.9e-146	1.6e-144	8e-156	1.8e-154	2.414	0.291	2.2e-28	1.5e-27	1.9e-39	1.6e-38
ENSRNOG00000008283	B4galt5	1820.12	1564.54	1270.92	2353.33	0.331	5.642	1.2e-08	5.2e-08	3e-14	1.5e-13	-0.364	6.236	6.5e-10	2.9e-09	3.5e-13	1.8e-12	0.146	5.977	0.012	0.027	0.0073	0.015	0.493	5.797	1.1e-12	5.4e-12	9.3e-22	5.6e-21	-0.822	5.943	6.6e-57	6.4e-56	1.4e-102	1.9e-101	-0.532	6.107	2.4e-28	1.6e-27	3e-36	2.3e-35
ENSRNOG00000017913	Atg16l1	1956.62	2172	2865.92	1535.67	-0.368	6.468	3.6e-12	2e-11	1.3e-16	7.3e-16	0.355	5.98	1.1e-08	4.4e-08	5.9e-13	3e-12	-0.222	6.267	0.0016	0.0043	1.2e-05	3.9e-05	-0.574	6.442	1.1e-17	7e-17	2.8e-31	2.3e-30	0.965	6.24	8e-76	1e-74	1.1e-114	1.7e-113	0.557	6.037	2.5e-28	1.7e-27	2.9e-34	2.2e-33
ENSRNOG00000020118	Nme5	292.792	232.875	192	117.5	0.312	2.917	0.00057	0.0014	0.0003	0.00067	1.321	2.9	1.2e-24	1.3e-23	1.9e-27	2.1e-26	0.256	3.298	0.015	0.033	0.021	0.039	0.582	3.134	2.7e-07	9.5e-07	1.4e-07	4e-07	0.776	2.419	3e-15	1e-14	1e-16	3.2e-16	1.047	2.644	3.4e-28	2.3e-27	2e-27	1.3e-26
ENSRNOG00000018119	Dhx32	901.542	1081.71	1666.92	726.042	-0.594	5.593	8e-26	8.1e-25	9.8e-38	1.2e-36	0.317	4.88	7.1e-06	2.2e-05	2.7e-08	9.3e-08	-0.334	5.212	6.4e-06	2.4e-05	3.9e-08	1.7e-07	-0.912	5.535	3.2e-38	4.1e-37	2.6e-79	5.4e-78	1.264	5.363	1.5e-110	2.8e-109	1.7e-205	5.4e-204	0.63	5.001	3.9e-28	2.6e-27	3.2e-34	2.4e-33
ENSRNOG00000000588	Slc16a10	27.7917	13.6667	111.708	66.2083	-2.989	1.19	1.3e-59	2.9e-58	3.7e-66	7.9e-65	-1.246	0.822	2.1e-11	1e-10	1.2e-11	5.7e-11	0.946	-0.237	0.00081	0.0023	0.00024	0.00065	-2.028	1.361	3.5e-34	4e-33	2.4e-28	1.8e-27	0.817	1.63	8.4e-11	2.4e-10	2.8e-11	6.9e-11	-2.213	0.586	4.1e-28	2.8e-27	3.7e-38	3.1e-37
ENSRNOG00000014452	Zfhx3	703.625	189.625	381.542	493.917	-0.975	3.337	6.9e-11	3.4e-10	1.8e-12	8.2e-12	0.516	4.439	0.00024	0.00062	8.8e-06	2.4e-05	1.818	4.046	4e-22	4.4e-21	1.3e-31	1.8e-30	0.858	4.29	7.2e-08	2.6e-07	6.2e-12	2.4e-11	-0.305	3.905	0.0028	0.0047	0.0014	0.0022	-1.322	3.596	4.4e-28	2.9e-27	1.2e-24	7e-24
ENSRNOG00000059961	Rapgef3	2246.21	1649	1920.21	2647.79	-0.188	5.972	0.00057	0.0014	0.00066	0.0014	-0.231	6.466	0.0048	0.01	0.0026	0.0052	0.374	6.177	2.6e-06	1e-05	1.2e-06	4.4e-06	0.203	6.229	0.0081	0.016	0.0083	0.014	-0.398	6.28	8.6e-13	2.7e-12	9.6e-13	2.5e-12	-0.626	6.239	4.6e-28	3.1e-27	6.1e-29	4e-28
ENSRNOG00000018229	Slc45a1	1566.58	1327.75	1104.58	2025.58	0.297	5.421	6.7e-07	2.4e-06	8.8e-08	2.8e-07	-0.364	6.02	8e-10	3.5e-09	9.9e-11	4.2e-10	0.167	5.751	0.0065	0.015	0.0086	0.017	0.479	5.587	1.3e-11	6e-11	4.3e-16	2.1e-15	-0.808	5.732	3.1e-53	2.7e-52	1.2e-55	8.7e-55	-0.552	5.883	5.5e-28	3.7e-27	2.9e-23	1.6e-22
ENSRNOG00000017857	Cul7	1118.75	468.958	551.583	780.333	-0.203	4.171	0.0022	0.005	0.0058	0.011	0.526	5.103	3.1e-15	2.1e-14	9.8e-14	5.2e-13	1.181	4.876	7.2e-54	1.9e-52	2.5e-52	5.9e-51	0.994	4.91	7.3e-34	8.1e-33	1.9e-34	1.7e-33	-0.432	4.507	2.9e-12	8.7e-12	1.5e-10	3.7e-10	-0.676	4.462	5.9e-28	3.9e-27	8.8e-29	5.8e-28
ENSRNOG00000002919	Gfap	15425.6	18868	9554.62	31484.4	1.013	8.97	7.6e-44	1.2e-42	1e-42	1.3e-41	-1.024	9.725	9.2e-19	7.5e-18	1.1e-14	6.1e-14	-0.363	9.322	0.015	0.032	0.0059	0.012	0.667	8.809	0.00049	0.0012	1.5e-06	4e-06	-1.655	9.434	2.5e-97	4.1e-96	4.3e-106	6.2e-105	-0.681	9.788	6e-28	4e-27	5.4e-32	3.9e-31
ENSRNOG00000002807	2009-09-01	845.958	1436.33	453.875	977.75	1.693	5.064	4.9e-118	2.5e-116	2.9e-143	1.7e-141	-0.202	5.044	0.0019	0.0042	0.0051	0.0095	-0.837	5.42	1.2e-31	1.8e-30	4.1e-26	4.7e-25	0.873	4.55	8.4e-26	7.4e-25	2.6e-26	1.8e-25	-1.038	4.606	1.6e-64	1.7e-63	1.3e-70	1.2e-69	0.613	5.419	6e-28	4e-27	1.9e-24	1.1e-23
ENSRNOG00000004133	Slc7a3	1616.79	221.875	122.25	417.875	0.893	2.614	4.2e-13	2.4e-12	5.5e-15	2.9e-14	1.958	5.203	3.4e-129	5.2e-127	1e-178	2.6e-176	2.792	5.076	5e-194	8.8e-192	1.8e-190	3.4e-188	3.703	4.963	1.7e-274	3.6e-272	0	0	-1.709	3.208	6.5e-94	1e-92	1.2e-96	1.6e-95	-0.855	3.502	7.1e-28	4.7e-27	1.9e-19	8.9e-19
ENSRNOG00000005183	Rtf1	2299.58	2834.17	2610.83	2048.42	0.15	6.582	0.0073	0.015	0.00035	0.00078	0.173	6.296	0.0039	0.0083	0.00042	0.00092	-0.374	6.583	2.1e-08	1e-07	9.4e-13	5.6e-12	-0.208	6.467	0.0015	0.0034	8.5e-06	2.1e-05	0.417	6.317	7.1e-16	2.5e-15	2.3e-26	9.3e-26	0.526	6.433	8.1e-28	5.3e-27	6.1e-30	4.1e-29
ENSRNOG00000021302	Tmem91	1262.46	277.75	1576.38	504.958	-2.473	5.021	9.9e-294	1.9e-291	7.6e-220	8.7e-218	1.328	5	4.7e-58	1.7e-56	2.5e-73	1.2e-71	2.112	4.826	2.6e-101	1.6e-99	4.1e-102	2.4e-100	-0.344	5.678	1.3e-06	4.4e-06	8.6e-08	2.5e-07	1.707	5.165	1e-184	3.9e-183	6.3e-228	2.3e-226	-0.806	3.791	8.9e-28	5.9e-27	9.3e-19	4.3e-18
ENSRNOG00000057996	Phactr3	2796.04	4557.46	6006.83	3346.92	-0.366	7.535	5.1e-13	2.9e-12	6.9e-17	4e-16	-0.253	6.794	1.2e-05	3.5e-05	4e-06	1.1e-05	-0.777	7.106	8e-34	1.3e-32	1.3e-39	2.2e-38	-1.127	7.312	5.9e-66	1.3e-64	4.4e-104	1.3e-102	0.909	7.327	3.7e-76	4.7e-75	5.1e-115	8e-114	0.503	7.128	9.1e-28	6e-27	2.3e-25	1.3e-24
ENSRNOG00000024277	Card11	105.208	78.4167	129.667	188.292	-0.694	1.898	5.8e-09	2.5e-08	9.9e-10	3.7e-09	-0.835	2.424	4.1e-14	2.5e-13	2.2e-10	8.9e-10	0.349	1.8	0.014	0.029	0.0094	0.019	-0.328	2.101	0.0067	0.014	0.011	0.019	-0.473	2.456	1.6e-06	3.6e-06	1.7e-05	3e-05	-1.207	2.258	9.2e-28	6.1e-27	2.5e-24	1.4e-23
ENSRNOG00000019653	Csrnp2	1013.5	1153.17	1400.12	790.417	-0.247	5.489	2.1e-05	6.3e-05	8.8e-07	2.6e-06	0.365	5.029	6.2e-08	2.3e-07	1.5e-09	5.9e-09	-0.258	5.339	0.00035	0.0011	5e-05	0.00015	-0.49	5.445	5e-12	2.5e-11	3.5e-18	1.9e-17	0.891	5.233	5e-55	4.7e-54	9.4e-82	1e-80	0.603	5.106	9.8e-28	6.5e-27	4.9e-30	3.3e-29
ENSRNOG00000010165	Tnfaip2	68.4583	108.917	1692.92	253.917	-3.919	4.978	0	0	0	0	-1.883	2.558	5.6e-61	2.2e-59	2.1e-48	5.3e-47	-0.743	1.756	2.1e-07	9.6e-07	2.8e-07	1.1e-06	-4.651	4.998	0	0	0	0	2.803	5.074	6.5e-263	3.9e-261	0	0	-1.16	2.694	1e-27	6.7e-27	5e-24	2.8e-23
ENSRNOG00000024870	Anks1b	1701.17	3504.75	4652.12	2124.04	-0.376	7.162	6.7e-08	2.6e-07	1.4e-08	4.9e-08	-0.313	6.111	2.1e-07	7.6e-07	9e-09	3.3e-08	-1.115	6.612	1.4e-41	2.9e-40	1.3e-54	3.1e-53	-1.476	6.843	1.2e-79	3.6e-78	1.4e-107	4.4e-106	1.198	6.865	1.3e-64	1.4e-63	1.3e-104	1.9e-103	0.78	6.641	1.3e-27	8.8e-27	1.1e-37	9.1e-37
ENSRNOG00000007323	Ric8b	1179.83	645.625	2142.54	1030.92	-1.699	5.61	5.3e-123	2.9e-121	1.7e-188	1.5e-186	0.201	5.321	0.0026	0.0057	0.00064	0.0014	0.798	5.081	3.7e-29	5.3e-28	2.6e-30	3.4e-29	-0.886	5.907	1.5e-38	1.9e-37	1.4e-43	1.5e-42	1.123	5.769	3.5e-67	4e-66	2.3e-101	3.1e-100	-0.618	4.885	1.4e-27	9.1e-27	1.4e-28	8.8e-28
ENSRNOG00000010567	Angel1	561.583	416.292	369.958	694.208	0.204	3.796	0.0062	0.013	0.0031	0.0061	-0.299	4.507	1.8e-05	5.2e-05	5.8e-06	1.6e-05	0.361	4.188	3.7e-06	1.4e-05	3.1e-06	1.1e-05	0.58	4.072	2.7e-12	1.3e-11	4e-17	2e-16	-0.845	4.181	2e-39	1.4e-38	1.5e-48	1e-47	-0.681	4.293	2.3e-27	1.5e-26	8e-25	4.6e-24
ENSRNOG00000020897	Prpf19	8470.83	7290.29	5767.29	10462.7	0.37	7.845	2.8e-13	1.6e-12	5.7e-23	4.3e-22	-0.299	8.417	1.9e-08	7.5e-08	1.4e-10	5.7e-10	0.144	8.195	0.011	0.024	0.0024	0.0054	0.53	7.999	1.2e-16	7.3e-16	7.1e-33	6e-32	-0.794	8.104	2.1e-65	2.3e-64	1e-95	1.3e-94	-0.464	8.286	2.9e-27	1.9e-26	2.6e-28	1.6e-27
ENSRNOG00000008939	Nxph1	1603.92	1201.04	1062	1813.92	0.208	5.317	0.00089	0.0022	0.00012	0.00027	-0.171	5.949	0.0043	0.009	0.0055	0.01	0.346	5.704	2.3e-07	1e-06	3.8e-06	1.3e-05	0.57	5.584	8.7e-16	5.2e-15	2.1e-17	1.1e-16	-0.705	5.611	3.6e-40	2.5e-39	2e-64	1.8e-63	-0.539	5.73	3.1e-27	2e-26	1.8e-26	1.1e-25
ENSRNOG00000030151	Thsd7a	372.875	506.583	666.917	887.208	-0.364	4.37	0.0023	0.0052	0.00043	0.00095	-1.245	4.512	1.1e-33	1.8e-32	3.9e-22	3.4e-21	-0.515	4.043	0.00022	0.00069	0.00025	0.00066	-0.863	4.234	1.2e-07	4.2e-07	5e-09	1.6e-08	-0.345	4.729	0.00084	0.0015	0.00017	0.00028	-0.752	4.618	3.2e-27	2.1e-26	1e-22	5.4e-22
ENSRNOG00000005929	Them6	507.917	711.875	1231.92	1131.33	-0.758	5.094	1.8e-32	2.2e-31	1.2e-34	1.3e-33	-1.149	4.89	6.2e-63	2.6e-61	2.7e-74	1.4e-72	-0.56	4.515	4.3e-13	3e-12	6e-15	4.1e-14	-1.302	4.975	9.1e-67	2.1e-65	4.3e-92	1.1e-90	0.188	5.336	0.0028	0.0048	0.00075	0.0012	-0.61	5.021	3.2e-27	2.1e-26	2.5e-25	1.5e-24
ENSRNOG00000010853	Chrna7	888.25	1049.96	175	649.875	2.614	4.439	1.6e-184	1.6e-182	1.7e-229	2.1e-227	0.456	4.799	1.1e-10	5.1e-10	9.3e-10	3.6e-09	-0.314	5.179	2.3e-05	8.2e-05	3.4e-05	0.0001	2.315	4.257	1.2e-154	9.1e-153	4.5e-162	2.4e-160	-1.823	3.811	5.6e-110	1.1e-108	1.6e-113	2.4e-112	0.749	4.913	3.3e-27	2.2e-26	3.1e-26	1.9e-25
ENSRNOG00000013887	Adra2b	21.75	42.2917	93.5833	5.91667	-1.111	1.298	4.3e-14	2.6e-13	2.4e-16	1.4e-15	1.845	-0.793	0.012	0.024	5e-05	0.00012	-1.039	0.336	0.0031	0.0079	0.0044	0.0093	-2.135	1.093	1e-21	7.7e-21	9.2e-10	3.1e-09	4.013	0.796	1.7e-85	2.5e-84	1.9e-98	2.5e-97	2.861	-0.152	3.4e-27	2.2e-26	2.1e-39	1.8e-38
ENSRNOG00000014152	Kcnip3	626.792	1723.79	1436.79	731.417	0.295	5.799	0.00076	0.0019	0.00012	0.00029	-0.216	4.62	0.0051	0.011	0.0095	0.017	-1.532	5.469	1e-32	1.6e-31	4.4e-56	1.1e-54	-1.219	5.221	3.6e-61	7.6e-60	7.2e-81	1.6e-79	1.039	5.219	1.4e-73	1.8e-72	4.2e-78	4.4e-77	1.294	5.448	3.8e-27	2.5e-26	2.8e-46	2.7e-45
ENSRNOG00000012325	Adk	1427.67	1617.67	1944.21	2418.33	-0.232	5.969	3.8e-05	0.00011	2.4e-07	7.6e-07	-0.756	6.118	4.4e-37	8.2e-36	4.4e-60	1.6e-58	-0.254	5.829	0.00016	0.00051	2.1e-06	7.4e-06	-0.47	5.926	4.5e-12	2.2e-11	1.5e-20	8.7e-20	-0.25	6.215	1.4e-07	3.4e-07	3.7e-09	8.3e-09	-0.523	6.15	4.5e-27	2.9e-26	6.1e-35	4.7e-34
ENSRNOG00000028703	Slc39a6	3095.62	1323.33	1021.96	1992.5	0.404	5.369	1e-11	5.4e-11	8.7e-16	4.7e-15	0.641	6.523	8.6e-27	1.1e-25	2.5e-41	4.9e-40	1.154	6.35	1.2e-70	4.4e-69	8.3e-99	4.5e-97	1.574	6.207	1.2e-113	5.7e-112	7.4e-183	4.7e-181	-0.896	5.677	8.2e-64	8.7e-63	1.1e-104	1.5e-103	-0.533	5.867	4.8e-27	3.1e-26	1.8e-36	1.4e-35
ENSRNOG00000017941	Optn	4330.42	3238.42	1514.04	4732.5	1.129	6.391	1.2e-96	4.8e-95	5.4e-131	2.8e-129	-0.122	7.355	0.023	0.042	0.006	0.011	0.347	7.134	1.4e-08	6.8e-08	9.9e-13	5.9e-12	1.491	6.712	6e-109	2.7e-107	3.3e-194	2.3e-192	-1.578	6.72	9.1e-215	4e-213	3.4e-298	1.7e-296	-0.489	7.131	5.4e-27	3.5e-26	3.1e-33	2.3e-32
ENSRNOG00000058132	SNORD29	334.792	400.917	459.833	228.417	-0.167	3.924	0.019	0.036	0.025	0.042	0.557	3.355	1.2e-09	5.5e-09	1.9e-07	6e-07	-0.332	3.785	0.00025	0.00078	0.00034	0.0009	-0.483	3.845	1.9e-08	7.5e-08	3.3e-09	1.1e-08	1.075	3.563	1.1e-45	8.7e-45	5.4e-39	3e-38	0.868	3.482	6.2e-27	4e-26	3e-20	1.5e-19
ENSRNOG00000054801	AABR07057997.1	13.8333	97.8333	67.6667	23.2083	0.559	1.57	0.00028	0.00075	2.3e-05	5.9e-05	-0.739	-0.44	0.0092	0.018	0.00076	0.0016	-2.887	1.092	1.9e-37	3.4e-36	1.7e-46	3.5e-45	-2.307	0.613	3.6e-27	3.3e-26	1.3e-32	1.1e-31	1.605	0.688	1.2e-20	5.1e-20	1.8e-27	7.4e-27	2.123	1.116	6.5e-27	4.2e-26	1.2e-41	1.1e-40
ENSRNOG00000008210	Ky	98.9167	40.375	182.417	133.875	-2.141	1.998	9.2e-65	2.3e-63	2e-66	4.2e-65	-0.431	2.095	0.0038	0.0081	0.0094	0.017	1.217	1.415	5.7e-10	3.2e-09	1.1e-10	5.6e-10	-0.908	2.359	3.1e-14	1.7e-13	5.8e-10	2e-09	0.511	2.45	3.2e-07	7.4e-07	3.3e-06	6.3e-06	-1.669	1.663	7.6e-27	4.9e-26	2.9e-28	1.9e-27
ENSRNOG00000012850	Kat6b	1206.38	1412.58	1982	982.375	-0.458	5.898	4.8e-17	3.4e-16	1.3e-22	9.3e-22	0.302	5.307	8e-06	2.4e-05	1.2e-08	4.2e-08	-0.299	5.612	2.7e-05	9.4e-05	9.8e-08	4e-07	-0.741	5.847	2.5e-27	2.3e-26	9.3e-47	1.1e-45	1.078	5.671	8.8e-87	1.3e-85	2.5e-123	4.1e-122	0.58	5.407	9.6e-27	6.2e-26	2.7e-30	1.9e-29
ENSRNOG00000049033	Racgap1	58.5417	29.125	123.708	97.125	-2.042	1.47	8.3e-44	1.3e-42	7.1e-42	9.3e-41	-0.725	1.525	6e-07	2.1e-06	3e-08	1e-07	0.924	0.774	3.5e-06	1.4e-05	1.7e-07	6.6e-07	-1.105	1.743	3.4e-15	2e-14	5.8e-16	2.8e-15	0.417	1.938	0.00021	0.00041	0.00014	0.00023	-1.668	1.212	1.2e-26	7.7e-26	3.3e-31	2.3e-30
[truncated: 15,342 more rows]
