# Supplementary material for: Transcriptome atlases of rat brain regions and their adaptation to diabetes resolution following gastrectomy in the Goto-Kakizaki rat
Source: Mol Brain. 2025 Feb 7;18:9. doi: 10.1186/s13041-025-01176-z (PMC11806591; doi:10.1186/s13041-025-01176-z)
Supplement: Supplementary file 6 — Supplementary Material 6 [file 13041_2025_1176_MOESM6_ESM.xlsx]

## Sheet: Feuil1
Supplementary Table 6. Analysis of region-specific gene expression in the rat brain. Transcriptomes were generated by RNA sequencing of eight biological replicates of hypothalamus, hippocampus, striatum and brainstem of the same eight Goto-Kakizaki rats. Transcriptome analyses were carried out to determine genes systematically differentially expressed in one region when compared to the other thre…
A- Hippocampus		Hippocampus vs Striatum								Hypothalamus vs Hippocampus								Hippocampus vs Brainstem
								Mean normalized reads								Mean normalized reads								Mean normalized reads
Ensembl	Gene Symbol	log_FC	log_CPM	DESeq P	DESeq adjusted P	EdgeR P	EdgeR adjusted P	Hippocampus	Striatum	log_FC	log_CPM	DESeq P	DESeq adjusted P	EdgeR P	EdgeR adjusted P	Hypothalamus	Hippocampus	log_FC	log_CPM	DESeq P	DESeq adjusted P	EdgeR P	EdgeR adjusted P	Hippocampus	Brainstem
ENSRNOG00000054106	5_8S_rRNA	2.96	-2.326	1.1e-05	3.3e-05	2.6e-09	9.5e-09	6.375	0.75	-2.895	-2.271	7.3e-05	0.00024	2.4e-09	1.2e-08	0.75	6.75	1.289	-2.113	0.017	0.029	0.00099	0.0018	6.75	2.625
ENSRNOG00000053331	AABR07000451.1	2.246	-1.927	0.0019	0.0043	3.4e-05	8.5e-05	9.125	2	-1.685	-1.766	0.01	0.023	0.00053	0.0014	2.875	9.375	3.091	-2.042	0.00012	0.00027	1.3e-08	3.6e-08	9.375	1.125
ENSRNOG00000054466	AABR07001207.1	0.881	0.232	1.9e-05	5.8e-05	1.6e-06	4.6e-06	39.75	21.625	-0.807	0.353	0.00065	0.0019	2.1e-05	6.7e-05	23.25	41.125	1.284	0.106	4.7e-09	1.5e-08	7.8e-13	2.8e-12	41.375	16.75
ENSRNOG00000053328	AABR07001233.1	0.945	0.09	3.7e-05	0.00011	9.7e-06	2.6e-05	36.125	18.75	-0.736	0.253	0.0023	0.006	0.0021	0.0048	22.875	37.875	0.481	0.269	0.023	0.037	0.0088	0.014	37.75	27
ENSRNOG00000055547	AABR07001519.1	0.503	2.042	1.6e-05	5e-05	1.5e-06	4.3e-06	130.25	91.75	-0.556	2.121	2.3e-05	8.2e-05	1.6e-05	5.2e-05	92.375	135.5	0.291	2.149	0.0086	0.015	0.004	0.0068	135.875	111.25
ENSRNOG00000052081	AABR07003354.1	-3.043	-3.188	0.014	0.028	0.00059	0.0013	0.125	2	4.453	-2.45	7.1e-06	2.7e-05	5.4e-11	2.9e-10	5.25	0.125	-3.492	-3.035	0.005	0.009	0.00016	0.00031	0.125	2.75
ENSRNOG00000057208	AABR07004221.2	4.281	-3.158	0.001	0.0025	1.1e-05	3e-05	2.25	0	-4.35	-3.122	0.0021	0.0055	7.3e-06	2.4e-05	0	2.375	3.378	-3.169	0.0039	0.0072	5.9e-05	0.00012	2.375	0.125
ENSRNOG00000059114	AABR07004783.1	1.867	-2.061	0.00054	0.0014	9.3e-06	2.5e-05	7.25	2.125	-3.079	-2.15	9.9e-06	3.7e-05	4.8e-10	2.4e-09	0.75	7.625	2.359	-2.155	4.5e-05	0.0001	8.8e-08	2.3e-07	7.625	1.5
ENSRNOG00000059505	AABR07005949.1	5.397	-2.614	1.1e-07	4.2e-07	2.5e-10	9.8e-10	5.125	0	-2.088	-2.394	0.0043	0.011	0.00013	0.00035	1	5.125	1.631	-2.402	0.0093	0.016	0.00054	0.001	5.125	1.625
ENSRNOG00000057279	AABR07006566.1	4.729	-2.923	0.00039	0.001	1e-05	2.8e-05	3	0	-2.322	-2.774	0.024	0.049	0.01	0.02	0.5	3.125	2.54	-2.869	0.011	0.019	0.0018	0.0031	3.125	0.5
ENSRNOG00000043502	AABR07010717.1	-1.012	-1.023	0.0023	0.0052	0.00016	0.00038	7.625	15.125	1.424	-0.663	3e-05	0.0001	2.9e-08	1.3e-07	21.25	7.875	-1.104	-0.95	0.00081	0.0016	1.8e-05	3.9e-05	7.75	16.875
ENSRNOG00000060178	AABR07012061.1	5.836	-2.299	1.9e-05	5.8e-05	1.1e-08	3.9e-08	6.875	0	-3.992	-2.217	0.00038	0.0011	8.8e-07	3.2e-06	0.375	7.25	2.976	-2.231	0.0022	0.0042	3.8e-05	8e-05	7.25	0.875
ENSRNOG00000056778	AABR07015040.1	1.376	-1.25	0.00016	0.00044	4.3e-06	1.2e-05	14	5.25	-1.035	-1.086	0.0069	0.016	0.00045	0.0011	7	14.375	0.959	-1.144	0.0055	0.01	0.0005	0.00094	14.375	7.375
ENSRNOG00000005077	AABR07015719.1	-0.588	0.499	0.002	0.0046	0.00023	0.00053	29.125	44.125	0.703	0.669	0.00067	0.0019	3.2e-05	9.7e-05	49.5	30.25	-0.57	0.509	0.0027	0.0051	0.0005	0.00093	30.25	45.25
ENSRNOG00000053511	AABR07017113.1	2.524	-2.339	0.00014	0.00039	2.9e-06	8e-06	6.125	1	-2.525	-2.285	0.00047	0.0014	1e-06	3.7e-06	1	6.5	2.11	-2.315	0.00073	0.0015	2.5e-05	5.3e-05	6.5	1.5
ENSRNOG00000057931	AABR07018447.1	5.264	-0.513	1.8e-05	5.5e-05	2.2e-10	8.6e-10	32.75	0.75	-3.579	-0.384	0.0013	0.0034	0.00031	0.00083	2.875	33.75	2.731	-0.382	0.0052	0.0094	0.00023	0.00045	34.125	5.125
ENSRNOG00000051880	AABR07021996.1	1.947	0.104	1.3e-17	9.6e-17	7.5e-29	6.9e-28	44.625	11.25	-1.04	0.426	5.7e-05	0.00019	0.00037	0.00096	22.375	46.375	2.012	0.083	1.5e-18	7.3e-18	1.2e-24	7.1e-24	46.375	11.375
ENSRNOG00000052739	AABR07022108.1	4.123	-2.759	2e-05	6.1e-05	2.5e-08	8.6e-08	4.125	0.125	-2.92	-2.659	0.0013	0.0034	5.3e-06	1.8e-05	0.5	4.25	4.206	-2.799	1.5e-05	3.5e-05	1.3e-08	3.7e-08	4.25	0.125
ENSRNOG00000058880	AABR07026048.2	5.59	-1.835	2e-15	1.3e-14	1.4e-22	1.1e-21	11.75	0.125	-6.645	-1.803	4.9e-15	3.8e-14	2.3e-23	2.4e-22	0	11.875	6.632	-1.883	4.4e-17	2e-16	1.7e-24	9.5e-24	11.875	0
ENSRNOG00000051767	AABR07031272.1	4.392	-2.248	4.5e-09	1.9e-08	2.3e-14	1.2e-13	7.5	0.25	-3.776	-2.179	4.8e-07	2.1e-06	3.1e-13	1.9e-12	0.5	7.75	3.085	-2.212	9.5e-07	2.5e-06	2.5e-11	8e-11	7.625	0.875
ENSRNOG00000060302	AABR07031278.1	3.367	-1.811	6e-10	2.8e-09	1.5e-14	7.4e-14	11.125	1	-2.864	-1.714	2.9e-07	1.3e-06	2e-12	1.2e-11	1.5	11.375	3.314	-1.837	6.7e-10	2.2e-09	1.7e-14	6.5e-14	11.375	1.125
ENSRNOG00000052389	AABR07031489.1	1.684	0.259	0.015	0.03	0.0011	0.0023	46	14.125	-2.15	0.242	0.0095	0.021	0.00067	0.0017	10.75	47.75	2.387	0.115	0.0032	0.0059	9.9e-05	0.0002	47.875	9
ENSRNOG00000055793	AABR07033287.1	3.232	-1.265	2.3e-10	1.1e-09	5.5e-17	3.2e-16	17.75	1.75	-2.344	-1.094	9.2e-08	4.2e-07	1.6e-11	8.8e-11	3.5	18.625	2.54	-1.21	4.4e-08	1.3e-07	1.3e-13	4.8e-13	18.5	3.125
ENSRNOG00000052831	AABR07040629.1	0.434	2.29	4.3e-05	0.00013	3.7e-05	9.3e-05	151.625	112.25	-0.321	2.439	0.0097	0.022	0.016	0.03	126.25	157.875	0.309	2.359	0.002	0.0038	0.0047	0.0079	158.125	127.875
ENSRNOG00000051669	AABR07040855.1	-0.293	3.811	0.0001	0.00028	1.7e-05	4.4e-05	343.125	421	0.404	3.975	1.2e-06	4.7e-06	1.1e-05	3.5e-05	472.625	357.125	-0.268	3.815	0.00011	0.00023	0.00014	0.00028	357.625	431
ENSRNOG00000051801	AABR07044167.1	2.873	-2.847	0.0015	0.0036	3e-05	7.6e-05	3.5	0.375	-2.182	-2.742	0.017	0.035	0.00066	0.0016	0.75	3.5	3.376	-2.91	0.00044	0.0009	3.9e-06	8.9e-06	3.5	0.25
ENSRNOG00000056023	AABR07044559.1	3.479	-2.551	1.2e-05	3.9e-05	1.1e-07	3.5e-07	5.25	0.375	-2.283	-2.402	0.0025	0.0063	2.8e-05	8.7e-05	1.125	5.375	2.119	-2.463	0.0015	0.003	0.00019	0.00036	5.375	1.25
ENSRNOG00000052641	AABR07049510.1	3.526	-1.894	0.00048	0.0012	1e-05	2.7e-05	9.75	0.75	-2.936	-1.804	0.0031	0.0078	0.0034	0.0074	1.25	9.75	2.639	-1.852	0.0033	0.0062	0.00093	0.0017	9.75	1.5
ENSRNOG00000056587	AABR07051808.1	2.271	-1.968	3.1e-05	9.3e-05	2.8e-07	8.8e-07	8.625	1.75	-2.486	-1.939	3.4e-05	0.00012	4.7e-07	1.8e-06	1.5	8.875	3.469	-2.11	6e-08	1.7e-07	1.3e-11	4.2e-11	8.875	0.75
ENSRNOG00000060921	AABR07051957.3	4.385	-3.129	0.00073	0.0018	2.4e-05	6.1e-05	2.375	0	-4.452	-3.093	0.0013	0.0036	3.2e-05	9.8e-05	0	2.375	3.486	-3.141	0.0025	0.0047	0.0002	0.00039	2.375	0.125
ENSRNOG00000054061	AABR07052327.1	4.985	-2.848	7.9e-06	2.5e-05	4.4e-09	1.6e-08	3.875	0	-2.131	-2.657	0.013	0.029	0.00011	0.0003	1	3.875	4.083	-2.864	4.2e-05	9.5e-05	3.3e-08	9e-08	3.875	0.125
ENSRNOG00000060434	AABR07053500.2	3.836	-2.896	0.00018	0.00048	8.3e-07	2.5e-06	3.375	0.125	-2.96	-2.815	0.0034	0.0084	8.3e-06	2.7e-05	0.375	3.375	2.943	-2.889	0.0013	0.0026	2.6e-05	5.6e-05	3.375	0.375
ENSRNOG00000024256	AABR07053635.1	5.511	-1.914	1.6e-14	1e-13	6e-20	4e-19	11	0.125	-3.85	-1.809	1.1e-09	6.1e-09	4.7e-16	3.4e-15	0.75	11.625	4.299	-1.914	2.3e-12	8.5e-12	4.9e-18	2.2e-17	11.625	0.5
ENSRNOG00000061159	AABR07056953.1	0.865	1.445	7.9e-10	3.6e-09	1.1e-10	4.6e-10	94.375	51.625	-0.678	1.613	7.1e-06	2.7e-05	0.00011	0.00031	61.5	98.375	0.859	1.455	4.5e-10	1.5e-09	1.5e-11	4.8e-11	98.375	54.375
ENSRNOG00000054723	AABR07058174.1	2.606	-1.898	7.6e-07	2.7e-06	2.8e-10	1.1e-09	9.375	1.5	-1.719	-1.711	0.00077	0.0022	1.4e-05	4.4e-05	2.75	9.75	3.415	-1.998	6.3e-09	1.9e-08	2.5e-15	1e-14	9.75	0.875
ENSRNOG00000005486	AABR07058267.1	0.499	1.979	1.5e-05	4.6e-05	1.4e-05	3.6e-05	124.5	88	-0.515	2.072	3.8e-05	0.00013	0.00077	0.0019	90.875	129.5	0.271	2.092	0.019	0.032	0.012	0.019	129.875	107.125
ENSRNOG00000053863	AABR07060151.1	5.257	-0.43	7.3e-31	8.6e-30	1.9e-45	2.6e-44	36.875	0.875	-3.988	-0.315	6.8e-25	8.4e-24	2.1e-31	2.8e-30	2.25	38.25	5.039	-0.451	2.4e-30	1.7e-29	9.3e-45	8.9e-44	38.5	1.125
ENSRNOG00000060317	AABR07060341.2	4.188	-1.696	8.1e-14	4.8e-13	2e-17	1.2e-16	13.25	0.625	-5.304	-1.678	1.7e-14	1.3e-13	6.2e-21	5.8e-20	0.25	13.625	4.55	-1.742	6.2e-15	2.6e-14	9.5e-20	4.6e-19	13.625	0.5
ENSRNOG00000061613	AABR07060341.3	3.694	-1.253	2.2e-15	1.4e-14	2.1e-21	1.5e-20	18.625	1.5	-5.078	-1.253	2.7e-19	2.6e-18	3e-26	3.5e-25	0.5	19.625	3.486	-1.264	1.2e-14	5e-14	4.3e-21	2.2e-20	19.625	1.625
ENSRNOG00000056916	AABR07061328.1	0.975	-1.514	0.018	0.035	0.0023	0.0046	10.375	5.125	-1.498	-1.576	0.0018	0.0049	0.00012	0.00034	3.625	10.625	1.347	-1.619	0.0021	0.0039	0.00037	0.0007	10.625	4.125
ENSRNOG00000043366	AABR07063829.1	1.802	2.139	9.5e-53	1.9e-51	3.4e-58	6.2e-57	186.25	53.125	-1.555	2.299	2.3e-33	3.8e-32	1.3e-31	1.7e-30	65.625	194.125	1.626	2.188	3.3e-47	3.5e-46	4e-50	4.2e-49	194.25	62.75
ENSRNOG00000053542	AABR07067469.1	4.269	-0.473	8e-33	9.9e-32	7.7e-37	8.9e-36	34.625	1.625	-5.481	-0.45	4.6e-36	8e-35	1.2e-44	2.3e-43	0.75	36.125	6.267	-0.554	5.1e-44	5e-43	4.1e-54	4.7e-53	36.125	0.375
ENSRNOG00000052452	AABR07067471.2	3.578	-2.998	0.001	0.0025	3.2e-05	8e-05	2.75	0.125	-3.102	-2.939	0.0059	0.014	3.9e-05	0.00012	0.25	2.75	3.658	-3.038	0.00085	0.0017	3.1e-05	6.6e-05	2.75	0.125
ENSRNOG00000061011	AABR07070801.1	-0.811	-1.28	0.026	0.048	0.0071	0.013	6.625	11.75	0.968	-1.088	0.012	0.027	0.0013	0.003	13.5	6.875	-0.967	-1.19	0.0083	0.015	0.0014	0.0025	6.875	13.625
ENSRNOG00000018345	Abce1	0.251	6.764	2.6e-06	8.8e-06	7.5e-11	3e-10	3231.75	2715	-0.223	6.88	0.0005	0.0015	1.8e-05	5.5e-05	2883.62	3364	0.12	6.843	0.013	0.023	0.0034	0.0057	3369.25	3099.12
ENSRNOG00000014598	Abhd13	0.35	5.459	2.6e-09	1.1e-08	3.2e-12	1.4e-11	1347.88	1056.38	-0.403	5.539	6.5e-09	3.3e-08	2.5e-11	1.4e-10	1060.75	1403.12	0.26	5.517	1.1e-06	2.8e-06	2.7e-07	6.8e-07	1405.25	1173.62
ENSRNOG00000005575	Abi3	-0.395	1.931	0.00074	0.0018	0.00037	0.00083	88.625	116.625	0.295	1.981	0.022	0.046	0.015	0.028	113.25	92.5	-0.305	1.901	0.006	0.011	0.0073	0.012	92.375	113.75
ENSRNOG00000056837	Abr	0.964	7.86	1.7e-48	3.2e-47	3.3e-45	4.5e-44	8408.5	4310.25	-0.837	8.008	1.4e-25	1.8e-24	4e-21	3.8e-20	4900.88	8753.25	0.915	7.894	3.1e-80	5.5e-79	7.9e-75	1.2e-73	8766.5	4647.25
ENSRNOG00000055050	AC095267.2	2.692	-1.817	3.7e-06	1.2e-05	1e-08	3.6e-08	10.125	1.5	-1.332	-1.533	0.0041	0.0099	0.00082	0.002	4.125	10.375	1.484	-1.646	0.0013	0.0026	9.9e-05	0.0002	10.375	3.5
ENSRNOG00000048644	AC115371.1	-0.398	2.659	6.3e-05	0.00018	0.00023	0.00052	147.375	194.25	0.372	2.747	0.0006	0.0017	0.0007	0.0017	198.375	153.375	-0.46	2.715	0.00079	0.0016	0.0006	0.0011	153.5	211.125
ENSRNOG00000060308	AC115420.4	-0.575	0.212	0.008	0.017	0.00068	0.0015	23.75	35.5	0.953	0.546	1.1e-05	3.9e-05	1.1e-06	3.9e-06	47.75	24.5	-0.748	0.338	0.00025	0.00052	1.8e-05	3.8e-05	24.625	41.625
ENSRNOG00000036872	AC119007.1	2.736	-2.895	0.0029	0.0066	0.00016	0.00036	3.25	0.375	-3.846	-2.91	0.00087	0.0024	4.5e-07	1.7e-06	0.125	3.25	4.779	-3.01	4.9e-05	0.00011	2.9e-07	7.3e-07	3.25	0
ENSRNOG00000037672	AC129753.1	1.956	-1.593	7.9e-06	2.5e-05	4.8e-10	1.9e-09	11.75	2.875	-1.573	-1.453	0.0007	0.002	1.1e-06	3.9e-06	4	12	0.908	-1.358	0.018	0.03	0.0015	0.0026	12	6.375
ENSRNOG00000054620	AC135026.1	0.822	0.247	0.00012	0.00032	3.4e-05	8.6e-05	39.25	22.125	-0.574	0.432	0.01	0.022	0.0044	0.0094	27.25	40.75	0.55	0.353	0.0049	0.0089	0.0043	0.0071	41	28.125
ENSRNOG00000015077	Acsf3	-0.275	4.24	4.5e-05	0.00013	8.9e-06	2.4e-05	466.25	564.125	0.166	4.284	0.024	0.049	0.027	0.048	543.875	485.5	-0.2	4.217	0.00079	0.0016	0.0033	0.0056	486.25	557.625
ENSRNOG00000036701	Actg1	0.161	8.51	0.0035	0.0077	0.00019	0.00044	10533.9	9422	-0.262	8.566	6.6e-05	0.00022	1.9e-06	6.7e-06	9139.75	10964.4	0.169	8.524	0.00055	0.0011	0.00036	0.00068	10982.2	9763
ENSRNOG00000020590	Adam15	0.274	5.66	2.1e-06	7.2e-06	9.8e-07	2.9e-06	1513.62	1251.25	-0.263	5.768	0.00063	0.0018	0.00032	0.00083	1311.38	1575.38	0.289	5.67	1.1e-07	3.3e-07	1.9e-07	4.8e-07	1578	1290.12
ENSRNOG00000020744	Adar	-0.153	6.965	0.0022	0.0051	0.0048	0.0091	3237.5	3598.5	0.206	7.097	0.014	0.031	0.0094	0.019	3887.88	3369.88	-0.284	7.054	1.7e-10	5.6e-10	4.4e-09	1.3e-08	3375.12	4108.75
ENSRNOG00000020401	Adcy4	-0.746	2.291	2.6e-06	8.8e-06	8.5e-07	2.5e-06	98.375	164.75	0.487	2.241	0.024	0.048	0.015	0.029	143	102	-0.755	2.319	2.5e-06	6.4e-06	1.2e-06	3e-06	102.25	172.75
ENSRNOG00000004489	Adgre5	-0.433	3.276	0.00043	0.0011	9.5e-05	0.00023	223.5	301.75	0.485	3.408	8.6e-08	4e-07	1.3e-05	4.1e-05	325.5	232.5	-0.531	3.353	2.5e-09	8e-09	6.4e-08	1.7e-07	233	337
ENSRNOG00000025603	Adgrf2	1.084	-1.165	0.0023	0.0052	8e-05	0.00019	14.125	6.5	-1.194	-1.12	0.0024	0.0062	4.1e-05	0.00012	6.625	14.625	1.573	-1.3	3.4e-05	7.8e-05	1.1e-08	3e-08	14.75	4.875
ENSRNOG00000001821	Adipoq	5.328	0.846	4.9e-06	1.6e-05	7.7e-12	3.3e-11	89.375	2.25	-2.936	1.044	0.0024	0.0062	0.00064	0.0016	12.25	92.25	2.792	0.984	0.0029	0.0055	0.00012	0.00024	92.75	13.5
ENSRNOG00000003397	Adprm	-0.161	3.9	0.021	0.04	0.014	0.024	383.625	429	0.275	4.064	0.00069	0.002	0.00053	0.0013	484.125	399.5	-0.289	3.987	1.2e-05	2.9e-05	1.4e-05	3e-05	400.125	489.25
ENSRNOG00000012674	Adrb3	2.327	-1.61	2.6e-07	9.7e-07	1.3e-12	5.9e-12	12.125	2.5	-3.456	-1.669	1.6e-09	8.5e-09	1.7e-18	1.4e-17	1	12.5	4.164	-1.793	4e-13	1.5e-12	3.6e-22	1.9e-21	12.5	0.625
ENSRNOG00000057569	Ahnak	-0.586	5.505	2.6e-07	9.6e-07	7.1e-09	2.5e-08	991.5	1488.5	0.653	5.647	0.0023	0.0059	2.2e-05	6.9e-05	1621.88	1031.38	-0.608	5.536	0.00019	0.00041	1.5e-06	3.5e-06	1033.5	1575.12
ENSRNOG00000020623	Aldh16a1	-0.194	4.177	0.0053	0.011	0.0089	0.016	460	526.375	0.192	4.278	0.0074	0.017	0.016	0.03	546.5	478.75	-0.192	4.193	0.0012	0.0023	0.006	0.0099	479.5	547.25
ENSRNOG00000006889	Ambp	3.592	-2.715	5.8e-05	0.00017	6.4e-08	2.1e-07	4.25	0.25	-5.222	-2.722	7.3e-06	2.7e-05	4.4e-10	2.2e-09	0	4.375	5.212	-2.798	1.3e-06	3.5e-06	2.2e-10	6.9e-10	4.375	0
ENSRNOG00000005266	Amdhd1	3.233	-2.307	1.7e-06	5.9e-06	1.4e-10	5.7e-10	6.75	0.625	-1.702	-2.073	0.0055	0.013	1.3e-05	4.1e-05	2.125	7.125	1.842	-2.18	0.0011	0.0022	4.6e-06	1.1e-05	7.125	2
ENSRNOG00000020603	Angptl6	0.779	-0.322	0.0016	0.0037	0.00017	0.00039	25	14.625	-0.918	-0.289	0.00093	0.0026	0.00013	0.00036	13.875	26.125	0.659	-0.276	0.007	0.013	0.00077	0.0014	26.125	16.5
ENSRNOG00000060949	Anxa8	-1.401	0.082	3e-10	1.4e-09	1.6e-11	6.7e-11	14.75	39.125	1.868	0.514	7e-09	3.6e-08	5.8e-14	3.7e-13	56.125	15.5	-1.169	-0.035	0.0017	0.0033	3.7e-05	7.8e-05	15.625	34.625
ENSRNOG00000014454	Ap1m1	0.412	6.367	6.8e-14	4.1e-13	1.4e-22	1.1e-21	2579.38	1937	-0.362	6.492	8.8e-08	4.1e-07	1.5e-11	8.5e-11	2087.75	2684.38	0.463	6.363	9e-21	4.8e-20	2.5e-22	1.3e-21	2689.12	1949.88
ENSRNOG00000022938	Ap4e1	-0.252	4.148	0.00024	0.00063	0.00017	0.0004	441.125	525.25	0.281	4.266	0.00034	0.001	0.00061	0.0015	557.75	459.125	-0.381	4.237	1.2e-09	3.8e-09	1.3e-08	3.5e-08	459.875	598.5
ENSRNOG00000020466	Apba3	0.164	3.917	0.0088	0.018	0.047	0.073	434.5	388.5	-0.276	3.965	0.00093	0.0026	0.0039	0.0084	373	451.625	0.272	3.883	0.0003	0.00063	0.0018	0.0031	452.625	375.375
ENSRNOG00000017403	Apobr	0.883	1.465	1.1e-10	5.2e-10	5.6e-13	2.6e-12	96.25	52.125	-1.081	1.496	1e-11	6.4e-11	5.8e-13	3.5e-12	47.375	100.125	1.022	1.425	1.5e-13	5.9e-13	5.8e-13	2.1e-12	100.25	49.125
ENSRNOG00000031168	Arhgap15	0.462	1.55	0.00057	0.0014	9.9e-05	0.00024	91.25	66	-0.558	1.612	0.00046	0.0013	0.00023	0.00063	64.375	95	0.523	1.536	0.00011	0.00025	1.4e-05	3e-05	95	65.875
ENSRNOG00000016566	Arhgap39	1.148	6.153	7.9e-95	3.1e-93	6.2e-170	4.8e-168	2683.62	1209.88	-1.128	6.262	2.6e-64	8.5e-63	1.1e-117	7.9e-116	1276.75	2793.12	1.181	6.159	5.9e-124	1.7e-122	2.5e-135	8e-134	2797.88	1232.88
ENSRNOG00000006818	Arl6ip5	0.294	6.903	2.7e-08	1.1e-07	1.2e-13	5.6e-13	3605.62	2940.75	-0.356	6.978	1.8e-08	8.7e-08	4.1e-12	2.3e-11	2933.62	3752.5	0.348	6.896	9.6e-14	3.8e-13	2.8e-17	1.2e-16	3759.12	2952.75
ENSRNOG00000008994	Arpc4	0.498	6.997	7.7e-22	6.7e-21	1.8e-29	1.7e-28	4091.62	2898.38	-0.472	7.11	1.7e-13	1.2e-12	6.1e-19	5.2e-18	3069.62	4258.5	0.51	7.009	7e-28	4.6e-27	1.1e-27	6.8e-27	4265.75	2995.5
ENSRNOG00000011150	Arsb	0.203	7.296	0.00012	0.00033	1.5e-06	4.4e-06	4604.25	3997.5	-0.281	7.364	2e-05	7.1e-05	4.6e-05	0.00014	3943.25	4792.62	0.27	7.283	8.7e-09	2.6e-08	1.4e-08	3.8e-08	4800.25	3979.12
ENSRNOG00000013346	Asb14	1.576	-1.404	7.4e-05	0.00021	1.6e-07	5.1e-07	12.625	4	-2.229	-1.461	3.2e-06	1.3e-05	6.8e-12	3.9e-11	2.625	13	1.799	-1.467	1e-05	2.5e-05	6.8e-08	1.8e-07	13	3.625
ENSRNOG00000012318	Aspm	-0.793	2.235	5.1e-14	3.1e-13	8.1e-11	3.3e-10	92.875	160.375	0.655	2.255	8.5e-08	3.9e-07	5.4e-06	1.8e-05	152.125	96.75	-0.686	2.188	6.1e-11	2.1e-10	1.3e-09	3.8e-09	96.75	155.25
ENSRNOG00000020202	Asrgl1	0.208	6.801	0.00014	0.00038	1.4e-05	3.7e-05	3270	2829.75	-0.203	6.906	0.0037	0.0092	0.0011	0.0026	2956.75	3403.75	0.274	6.788	1.6e-08	4.7e-08	2e-08	5.4e-08	3409.62	2819.12
ENSRNOG00000001597	Atf2	0.222	5.903	0.00025	0.00065	7.1e-05	0.00017	1761.75	1509.75	-0.231	6.002	0.00098	0.0027	0.00024	0.00063	1562.5	1834.12	0.23	5.916	1.1e-05	2.6e-05	1e-05	2.3e-05	1836.88	1565.38
ENSRNOG00000006523	Atl2	-0.357	5.962	1.4e-10	6.6e-10	1.5e-15	7.9e-15	1494.25	1913.75	0.285	6.025	1.4e-05	5e-05	1.7e-07	6.9e-07	1895.88	1555.62	-0.277	5.936	2.3e-08	6.9e-08	1e-08	2.9e-08	1558	1889
ENSRNOG00000003858	Atp6ap2	0.269	8.421	1.4e-07	5.2e-07	5.7e-10	2.2e-09	10249.9	8507.38	-0.27	8.523	1.7e-05	6.1e-05	1.5e-06	5.4e-06	8843.88	10668.5	0.251	8.447	2.9e-08	8.7e-08	1.7e-08	4.7e-08	10686.5	8980.25
ENSRNOG00000056984	Baz2b	-0.364	6.267	1.6e-11	8.4e-11	2.7e-13	1.3e-12	1841.38	2369.62	0.294	6.331	5.1e-05	0.00017	2.4e-05	7.5e-05	2351.25	1916.38	-0.404	6.307	9.8e-18	4.7e-17	1.2e-14	4.8e-14	1919.75	2539.62
ENSRNOG00000013165	Bet1l	0.369	4.195	9.4e-08	3.6e-07	3e-10	1.2e-09	563	436	-0.502	4.24	1.3e-09	7.1e-09	3.9e-10	2e-09	413.5	586.125	0.435	4.182	4.3e-11	1.5e-10	6e-12	2e-11	587	433.625
ENSRNOG00000017463	Bloc1s3	0.29	1.85	0.019	0.037	0.017	0.029	106.5	87	-0.439	1.885	0.0028	0.0071	0.001	0.0025	81.75	111.125	0.497	1.773	9e-05	0.0002	0.00017	0.00033	111.125	78.625
ENSRNOG00000024410	Blvrb	0.348	4.215	2.4e-07	8.9e-07	1e-08	3.6e-08	567.25	446	-0.203	4.383	0.0079	0.018	0.0092	0.018	513.375	590	0.357	4.227	3e-08	8.7e-08	2.6e-07	6.6e-07	591.375	461.875
ENSRNOG00000000979	Bri3bp	0.44	2.014	0.00025	0.00067	3e-05	7.6e-05	125.625	92.25	-0.555	2.069	5.1e-05	0.00017	2.3e-05	7.2e-05	89.125	131	0.412	2.04	0.00051	0.001	0.00019	0.00037	131.125	98.25
ENSRNOG00000030682	Calhm1	3.033	-1.908	3.6e-08	1.4e-07	2.6e-13	1.2e-12	9.875	1.125	-3.472	-1.892	4.3e-08	2.1e-07	3.8e-14	2.5e-13	0.875	10	3.291	-1.959	7.1e-09	2.2e-08	2.4e-14	9.1e-14	10	1
ENSRNOG00000007330	Capzb	0.306	7.578	2.6e-09	1.1e-08	4.5e-16	2.5e-15	5781.25	4674.5	-0.301	7.683	2.3e-06	9.1e-06	3.9e-08	1.7e-07	4884.25	6016.62	0.269	7.612	4.9e-09	1.5e-08	1.1e-11	3.5e-11	6027.12	5000.38
ENSRNOG00000015021	Carkd	0.482	4.329	6.3e-13	3.6e-12	1.2e-13	5.7e-13	639.375	458.125	-0.377	4.476	2e-06	7.8e-06	2.2e-07	8.7e-07	512.375	665.5	0.387	4.386	1.6e-09	5e-09	9.6e-09	2.7e-08	666.625	509.375
ENSRNOG00000056216	Casp7	-0.362	2.492	0.00036	0.00093	2.9e-05	7.3e-05	132.625	170.625	0.405	2.617	0.00034	0.001	0.00021	0.00058	183	137.875	-0.285	2.467	0.0039	0.0072	0.0028	0.0048	138.25	168.375
ENSRNOG00000048818	Catsperd	-0.764	2.048	4.5e-11	2.3e-10	8.2e-11	3.3e-10	82.125	139.5	0.483	1.98	0.00027	0.00082	0.00021	0.00057	119.375	85.375	-0.617	1.979	1e-07	2.9e-07	6.1e-08	1.6e-07	85.375	131.625
ENSRNOG00000027410	Ccdc125	-0.597	1.804	6.4e-07	2.3e-06	1.3e-05	3.5e-05	74.625	112.25	0.401	1.793	0.0073	0.017	0.014	0.027	102.375	77.75	-0.452	1.738	0.00093	0.0018	0.002	0.0034	77.875	106.125
ENSRNOG00000012165	Ccdc129	5.654	-0.664	7.2e-25	7e-24	7.3e-34	7.8e-33	30.25	0.5	-6.492	-0.623	3.2e-27	4.3e-26	3.8e-33	5.4e-32	0.25	31.375	5.25	-0.685	3e-24	1.8e-23	3.3e-29	2.2e-28	31.5	0.75
ENSRNOG00000025643	Ccdc13	0.32	2.833	0.00052	0.0013	0.00092	0.0019	214.625	171.875	-0.536	2.841	2e-06	7.9e-06	1.5e-05	4.8e-05	153.625	223.5	0.384	2.819	3e-05	7e-05	0.00018	0.00036	223.625	171.25
ENSRNOG00000039207	Ccdc71l	1.996	-0.57	7.1e-12	3.8e-11	9.3e-19	5.8e-18	26.5	6.5	-1.775	-0.456	1.1e-08	5.5e-08	4.5e-14	2.9e-13	8	27.375	1.716	-0.526	6.8e-10	2.2e-09	5.2e-15	2.1e-14	27.5	8.5
ENSRNOG00000052220	Ccdc83	2.549	-1.108	9.1e-12	4.8e-11	3.2e-18	2e-17	19	3.25	-3.265	-1.12	3.1e-13	2.2e-12	3.4e-22	3.3e-21	2.125	20	2.777	-1.157	5.7e-13	2.2e-12	2.4e-18	1.1e-17	20	2.875
ENSRNOG00000006985	Ccnk	-0.351	5.214	5e-09	2.2e-08	6.7e-14	3.3e-13	890.875	1136.75	0.387	5.337	1.2e-08	5.8e-08	1e-11	5.9e-11	1211.88	927.25	-0.284	5.194	8.5e-08	2.4e-07	5.4e-09	1.6e-08	928.75	1130.12
ENSRNOG00000017874	Cd53	-0.35	3.68	6.1e-06	2e-05	1.5e-05	3.9e-05	306.375	390.75	0.34	3.777	0.00019	0.0006	0.00069	0.0017	404.125	318.875	-0.299	3.67	3.7e-05	8.5e-05	0.00016	0.00031	319.5	393.125
ENSRNOG00000027456	Cdc42bpg	0.327	3.768	5.7e-06	1.9e-05	3e-05	7.5e-05	413	329.625	-0.563	3.768	3.4e-07	1.5e-06	2e-06	7.2e-06	290.625	429.5	0.454	3.728	2.1e-07	5.9e-07	1.1e-06	2.7e-06	430.25	314
ENSRNOG00000009771	Cdh10	0.452	5.421	4.5e-12	2.4e-11	1.1e-13	5.4e-13	1354.12	989.125	-0.574	5.474	6.5e-16	5.3e-15	4.4e-15	3e-14	946.25	1409.5	0.437	5.445	7.3e-12	2.7e-11	3e-12	1.1e-11	1411.75	1042.75
ENSRNOG00000000158	Cdo1	1.222	6.039	3.1e-104	1.4e-102	1.5e-169	1.1e-167	2519.62	1079.12	-1.31	6.116	3.1e-83	1.5e-81	4.3e-123	3.3e-121	1056.38	2622.38	1.195	6.064	1.9e-123	5.6e-122	5.4e-134	1.7e-132	2627	1145.88
ENSRNOG00000000718	Cggbp1	-0.154	5.998	0.0071	0.015	0.00017	0.0004	1652.75	1840.75	0.166	6.106	0.011	0.024	0.0015	0.0034	1930.75	1720.12	-0.147	6.011	0.0034	0.0064	0.00098	0.0018	1723	1909.25
ENSRNOG00000045771	Chl1	1.001	6.751	8e-22	7e-21	3e-29	2.8e-28	3932.25	1964.62	-1.126	6.814	3.4e-24	4.1e-23	4.2e-25	4.6e-24	1875.5	4094.12	1.167	6.715	5e-39	4.4e-38	1.5e-60	1.9e-59	4100	1825.25
ENSRNOG00000020622	Cilp2	3.327	0.271	4.2e-43	6.7e-42	6.8e-55	1.2e-53	57.75	5.75	-3.572	0.33	1.6e-39	3.1e-38	1.3e-49	2.8e-48	5.125	60.25	3.275	0.26	6.5e-43	6.2e-42	4.1e-46	4e-45	60.375	6.125
ENSRNOG00000007922	Cldn19	2.019	0.355	8.1e-09	3.4e-08	8e-15	4.2e-14	52.875	12.875	-1.881	0.459	9e-07	3.8e-06	2.2e-08	9.4e-08	14.875	54.5	1.955	0.362	1.1e-06	2.8e-06	3.1e-07	7.9e-07	55	14.25
ENSRNOG00000012238	Clec3a	3.617	-1.729	1.3e-05	4.1e-05	9.1e-09	3.2e-08	11.75	0.875	-5.125	-1.742	1.5e-07	6.8e-07	2e-12	1.2e-11	0.25	12.25	2.804	-1.693	0.00011	0.00025	1.9e-07	4.9e-07	12.25	1.75
ENSRNOG00000026870	Clic6	4.634	6.28	4.9e-06	1.6e-05	6.7e-13	3.1e-12	4076.12	164.375	-2.492	6.558	0.0045	0.011	0.0002	0.00055	755.125	4237.75	2.101	6.538	0.0099	0.017	0.0026	0.0045	4242.62	990.625
ENSRNOG00000010795	Cnot4	0.265	5.21	1.4e-05	4.2e-05	1.3e-07	4.2e-07	1104.25	918.25	-0.401	5.252	7.4e-08	3.5e-07	2.6e-10	1.3e-09	869.25	1149.5	0.283	5.219	3e-07	8.2e-07	4.3e-07	1.1e-06	1151.38	945.875
ENSRNOG00000031475	Col16a1	-0.205	6.101	0.016	0.032	0.0055	0.01	1743.88	2010.75	0.232	6.218	0.0017	0.0044	0.0032	0.0071	2131	1814.88	-0.316	6.18	5.1e-05	0.00012	1.3e-05	2.8e-05	1818.5	2264.25
ENSRNOG00000001249	Col6a1	2.379	4.862	1.4e-29	1.5e-28	7.2e-47	1e-45	1335.5	256.375	-2.197	4.995	8.9e-20	8.8e-19	8.1e-16	5.8e-15	303.625	1389.12	2.459	4.864	3e-29	2.1e-28	9.8e-34	7.3e-33	1392.5	253.25
ENSRNOG00000008373	Colec11	0.456	2.151	4.2e-05	0.00012	5.9e-05	0.00014	138.875	101.125	-0.351	2.298	0.0079	0.018	0.0061	0.013	113.25	144.5	0.471	2.158	2.4e-05	5.5e-05	2e-05	4.3e-05	144.875	104.375
ENSRNOG00000047653	Crybb1	-0.812	1.009	6e-07	2.2e-06	4.1e-08	1.4e-07	38.25	67.5	1.029	1.256	1.5e-09	8.3e-09	1.9e-10	1e-09	81.5	39.875	-1.003	1.158	6e-11	2.1e-10	5.3e-11	1.7e-10	40.25	80.25
ENSRNOG00000013024	Csgalnact1	0.71	4.751	1.8e-28	2e-27	1e-36	1.2e-35	914.375	558.25	-0.724	4.849	2.6e-21	2.8e-20	1.6e-24	1.8e-23	575.5	951.875	0.602	4.81	1.9e-24	1.2e-23	5.4e-22	2.8e-21	953.125	627.875
ENSRNOG00000010658	Cth	0.592	2.164	9.8e-08	3.8e-07	2.9e-08	9.9e-08	145.625	96.75	-0.532	2.29	3.4e-05	0.00012	4.9e-06	1.7e-05	104.875	151.75	0.738	2.119	3.9e-11	1.4e-10	3.2e-10	9.8e-10	151.875	91.125
ENSRNOG00000021155	Ctsk	1.394	2.799	1.1e-24	1.1e-23	7.4e-32	7.5e-31	274.125	104.25	-1.048	3.003	8e-06	3e-05	5.7e-05	0.00017	138	285.25	1.713	2.727	1.8e-19	9.3e-19	6.2e-14	2.4e-13	286	87.25
ENSRNOG00000048239	Cxcr1	6.449	1.544	2e-151	1.5e-149	9.7e-168	7.2e-166	157.25	1.625	-8.874	1.621	1.4e-172	2e-170	4e-167	5.4e-165	0.25	163.625	9.425	1.52	1.1e-172	5.3e-171	4.9e-191	2.4e-189	164	0.125
ENSRNOG00000024553	Cyb5d2	0.361	2.926	6.4e-05	0.00018	3e-05	7.5e-05	232.125	180.625	-0.368	3.024	0.0006	0.0017	0.00026	0.00069	186.75	241.5	0.225	3.003	0.011	0.019	0.0054	0.009	242	206.875
ENSRNOG00000012458	Cyp2e1	5.605	-2.499	1.1e-08	4.5e-08	7.7e-13	3.5e-12	6	0	-4.151	-2.427	2.9e-06	1.1e-05	1.5e-11	8.3e-11	0.25	6.125	4.704	-2.52	7e-08	2e-07	2.8e-13	1e-12	6	0.125
ENSRNOG00000055078	Cyp4b1	-1.401	-0.004	2.4e-09	1.1e-08	2.3e-12	1e-11	13.875	36.375	2.224	0.668	0.0011	0.0029	1.3e-08	5.9e-08	65.875	14.125	-1.259	-0.074	2.1e-07	5.9e-07	2.7e-08	7.4e-08	14.125	34.5
ENSRNOG00000010575	Dapp1	-0.377	1.948	0.0014	0.0033	0.00058	0.0013	90.25	117	0.392	2.059	0.0025	0.0063	0.0021	0.0048	123.25	93.875	-0.6	2.098	7.5e-08	2.1e-07	1e-07	2.7e-07	93.875	142.25
ENSRNOG00000014208	Dctn3	0.325	5.781	4.6e-09	2e-08	3.6e-13	1.7e-12	1671.62	1335.38	-0.206	5.937	0.0029	0.0074	0.00032	0.00083	1507.88	1740	0.227	5.843	9e-06	2.2e-05	1.5e-07	3.8e-07	1743	1489.62
ENSRNOG00000050868	Ddx43	3.312	-2.849	0.00049	0.0012	5.8e-06	1.6e-05	3.375	0.25	-3.982	-2.837	0.00035	0.001	6.7e-07	2.5e-06	0.125	3.5	3.404	-2.889	0.00038	0.00078	4e-07	1e-06	3.5	0.25
ENSRNOG00000022373	Dennd4b	-0.234	6.097	2.6e-05	7.9e-05	1.3e-06	3.8e-06	1718.88	2022.88	0.153	6.155	0.0061	0.014	0.012	0.023	1987.25	1788.62	-0.16	6.074	0.00065	0.0013	0.002	0.0034	1791.88	2001.88
ENSRNOG00000016343	Dkk3	1.949	8.04	1.8e-306	3.9e-304	3.6e-229	4.4e-227	11444.9	2962.88	-1.9	8.153	3.3e-203	6.4e-201	1.6e-198	3.5e-196	3191.75	11912.2	1.931	8.061	0	0	1.50000009900598e-317	1.70000000186545e-315	11931.9	3129.25
ENSRNOG00000016196	Dlgap1	2.194	7.491	3.1e-176	2.9e-174	1.5e-226	1.8e-224	8081.5	1764.88	-2.287	7.578	7.5e-189	1.3e-186	4e-240	1.2e-237	1723.75	8412.75	2.192	7.508	6.3e-189	3.4e-187	2.9e-252	2.4e-250	8425.75	1843.25
ENSRNOG00000010721	Dlgap5	-0.461	1.257	0.0018	0.0042	0.00019	0.00045	53.25	73.625	0.68	1.491	1.1e-05	4.2e-05	7.4e-07	2.7e-06	88.75	55.625	-0.444	1.268	0.0021	0.004	0.00042	0.0008	55.75	75.875
ENSRNOG00000023588	Dmgdh	1.433	-0.626	3.7e-05	0.00011	1.4e-05	3.7e-05	23	8.125	-1.195	-0.486	8.5e-05	0.00028	3.9e-05	0.00012	10.25	24	1.563	-0.668	1.9e-06	4.8e-06	2.1e-07	5.4e-07	24.125	8.125
ENSRNOG00000001803	Dnajb11	0.161	5.671	0.003	0.0067	0.0009	0.0019	1469.25	1315.12	-0.293	5.712	2.1e-05	7.5e-05	2.1e-07	8.1e-07	1248.38	1529.25	0.167	5.685	0.00091	0.0018	0.00062	0.0011	1531.75	1364.88
ENSRNOG00000008802	Dnajc11	0.283	5.853	7.8e-07	2.8e-06	5.4e-10	2.1e-09	1736.12	1425.25	-0.248	5.972	0.00049	0.0014	5.2e-06	1.7e-05	1520.38	1806.5	0.161	5.927	0.003	0.0055	0.00048	0.00091	1809.88	1617.5
ENSRNOG00000012503	Dnajc16	0.325	5.096	2.9e-07	1.1e-06	3.8e-07	1.2e-06	1039.5	829	-0.435	5.151	1e-07	4.7e-07	6.9e-07	2.6e-06	799.875	1082.25	0.231	5.156	3.6e-05	8.2e-05	5.6e-05	0.00011	1083.62	923.375
ENSRNOG00000010652	Dock6	-0.349	3.495	0.0092	0.019	0.003	0.0058	269.125	342.875	0.564	3.719	0.0011	0.003	0.00017	0.00046	413.25	279.5	-0.409	3.547	0.0024	0.0045	0.00089	0.0016	280.375	372.5
ENSRNOG00000004259	Dohh	0.324	4.935	1.6e-07	5.9e-07	1.6e-09	5.9e-09	929	742	-0.215	5.087	0.0039	0.0097	0.0015	0.0034	832.75	967	0.228	4.995	8.8e-05	0.00019	0.00011	0.00023	968.375	826
ENSRNOG00000020892	Dpf2	-0.171	6.083	0.0016	0.0037	9.2e-05	0.00022	1744.38	1963.38	0.128	6.163	0.023	0.047	0.013	0.025	1982.5	1815.75	-0.269	6.153	7.5e-09	2.3e-08	1.9e-10	6e-10	1818.62	2189.38
ENSRNOG00000011921	Dusp4	1.709	4.672	7.3e-144	4.9e-142	1.3e-91	4.2e-90	1068.38	326.125	-1.694	4.778	1.8e-105	1.1e-103	6.1e-77	2.3e-75	343.25	1112.25	1.528	4.733	1.2e-142	4.4e-141	1.1e-119	3e-118	1113.88	386.375
ENSRNOG00000007221	Dut	-0.438	4.556	1.1e-11	6e-11	2e-13	9.8e-13	545	738.25	0.425	4.651	7.2e-09	3.7e-08	3.1e-08	1.3e-07	761	567.25	-0.39	4.547	8e-11	2.8e-10	2.6e-09	7.5e-09	568.125	744.5
ENSRNOG00000001662	Dyrk1a	0.349	5.933	3.5e-08	1.4e-07	2.5e-09	9.2e-09	1873	1469.25	-0.352	6.036	2.7e-07	1.2e-06	8.7e-09	3.9e-08	1527.75	1949.88	0.221	6.009	1.5e-05	3.6e-05	2e-05	4.3e-05	1952.88	1675.5
ENSRNOG00000032208	Eda	0.792	1.654	1.2e-09	5.4e-09	6.7e-11	2.7e-10	107.375	61.75	-0.526	1.858	0.00022	0.00069	0.00012	0.00034	77.625	111.875	0.769	1.672	2.1e-09	6.7e-09	3.9e-10	1.2e-09	111.75	65.5
ENSRNOG00000021638	Eef1d	-0.178	5.946	0.0015	0.0036	4.9e-05	0.00012	1580.5	1789	0.228	6.074	0.00025	0.00077	2e-05	6.4e-05	1925.38	1644.88	-0.124	5.935	0.0093	0.016	0.0067	0.011	1647.62	1796
ENSRNOG00000010815	Elf2	-0.302	5.075	1.7e-06	5.7e-06	1.3e-08	4.5e-08	823.5	1017.12	0.165	5.102	0.016	0.034	0.017	0.032	960.875	856.75	-0.271	5.075	9.8e-07	2.6e-06	1.9e-08	5.2e-08	858.5	1036.88
ENSRNOG00000056550	Epb41l4b	-0.127	6.497	0.017	0.033	0.02	0.034	2361.88	2578.62	0.184	6.63	0.0014	0.0037	0.0005	0.0013	2791.62	2458.12	-0.238	6.574	1.9e-07	5.4e-07	3.9e-06	9e-06	2462.5	2904
ENSRNOG00000052894	Epg5	0.239	5.98	0.00073	0.0018	0.00028	0.00064	1868.88	1583	-0.422	6.002	5.3e-07	2.3e-06	5.2e-06	1.8e-05	1452.25	1945.25	0.323	5.959	4.3e-10	1.4e-09	5e-12	1.7e-11	1948.38	1556
ENSRNOG00000010111	Exoc3l4	0.751	0.859	5.6e-06	1.8e-05	1.8e-06	5.3e-06	60.375	35.75	-0.98	0.877	1.1e-06	4.5e-06	5.4e-07	2e-06	31.75	62.875	0.974	0.788	2.8e-08	8.4e-08	6.7e-09	1.9e-08	63	32
ENSRNOG00000045949	Faah	1.541	-1.534	0.011	0.022	0.00089	0.0019	11	3.875	-1.78	-1.526	0.0035	0.0087	0.00025	0.00066	3.125	11.5	2.236	-1.678	0.00075	0.0015	2.5e-06	5.8e-06	11.5	2.25
ENSRNOG00000013223	Fah	-0.494	5.365	4e-05	0.00012	1.9e-08	6.5e-08	934.875	1316.88	0.514	5.479	1.2e-14	9.2e-14	1.2e-12	6.9e-12	1388.88	972.625	-0.656	5.48	1.5e-36	1.3e-35	2.4e-27	1.5e-26	974.5	1535.12
ENSRNOG00000018586	Fam134a	0.435	7.673	3.3e-17	2.4e-16	8.4e-27	7.2e-26	6420.5	4749.5	-0.332	7.82	2.5e-07	1.1e-06	4.2e-11	2.3e-10	5306.38	6682.88	0.365	7.721	1.6e-15	7.2e-15	6.3e-18	2.8e-17	6693.88	5196
ENSRNOG00000048256	Fam160a1	1.656	0.729	0.00064	0.0016	1.7e-06	5e-06	65.75	20.375	-1.848	0.765	0.00057	0.0017	1.1e-05	3.6e-05	18.625	67.875	1.252	0.838	0.013	0.022	0.0033	0.0056	68.125	28.5
ENSRNOG00000037124	Fam227b	-0.586	0.852	0.00064	0.0016	0.00021	0.00048	37.75	56.875	0.567	0.942	0.0031	0.0078	0.0019	0.0043	58.375	39.125	-0.693	0.941	2.3e-05	5.4e-05	9.8e-07	2.4e-06	39.25	63.875
ENSRNOG00000026845	Fam81b	1.68	0.201	0.0028	0.0063	6.7e-06	1.8e-05	44.375	13.5	-1.382	0.348	0.013	0.029	0.0013	0.0031	17.5	46	1.651	0.204	0.0098	0.017	0.0028	0.0049	46.125	14.5
ENSRNOG00000002459	Fbxo40	-2.175	-2.361	0.001	0.0024	3.2e-06	9e-06	1	5.375	2.71	-1.947	0.0016	0.0042	4.1e-05	0.00012	8.25	1	-2.269	-2.292	0.00053	0.0011	3.7e-05	7.7e-05	1	6.125
ENSRNOG00000024159	Fcer1g	-0.43	3.688	4.3e-08	1.7e-07	2e-08	6.9e-08	298.625	403	0.501	3.832	1.2e-08	5.8e-08	1.1e-07	4.4e-07	440.25	310.875	-0.495	3.744	2.1e-12	7.9e-12	1.7e-09	5.1e-09	311.375	438.5
ENSRNOG00000023020	Fdx1l	0.577	4.75	6e-20	4.9e-19	1e-19	6.8e-19	880.375	590.375	-0.636	4.829	9.3e-17	7.9e-16	1.4e-17	1.1e-16	589.25	916.5	0.662	4.732	2.7e-28	1.8e-27	1.4e-24	7.9e-24	918	579.5
ENSRNOG00000010213	Fgd5	-0.444	3.592	5.1e-09	2.2e-08	2.2e-08	7.5e-08	277.875	377.5	0.372	3.653	0.0001	0.00034	0.00079	0.0019	373.875	288.875	-0.484	3.633	7.1e-11	2.5e-10	5.9e-08	1.6e-07	289.5	404.625
ENSRNOG00000058359	Fkbp8	0.24	8.088	1.7e-06	5.8e-06	4.5e-08	1.5e-07	8063.5	6830.38	-0.286	8.17	8.5e-06	3.2e-05	9.1e-09	4.1e-08	6882.88	8392.25	0.305	8.076	2.1e-11	7.6e-11	5.2e-12	1.8e-11	8406.62	6803.25
ENSRNOG00000016055	Fkrp	0.2	5.636	0.00053	0.0013	4e-05	9.9e-05	1454.62	1265.25	-0.193	5.743	0.0096	0.022	0.0018	0.0041	1323.12	1514.38	0.231	5.64	1.4e-05	3.4e-05	7.8e-06	1.7e-05	1516.5	1291.38
ENSRNOG00000019902	Folr1	3.855	3.952	4.6e-05	0.00013	6.4e-12	2.8e-11	782.5	53.5	-2.57	4.17	0.003	0.0075	3.9e-05	0.00012	138	812	2.465	4.102	0.0033	0.0062	0.00049	0.00092	813.875	148.5
ENSRNOG00000008529	Foxs1	-0.842	-0.085	0.00033	0.00086	3e-05	7.7e-05	16.75	30.5	0.634	-0.098	0.014	0.03	0.0062	0.013	27.375	17.625	-0.874	-0.044	0.0002	0.00042	1.8e-05	3.8e-05	17.5	32.625
ENSRNOG00000036700	Fscn2	1.553	0.431	1.6e-05	4.9e-05	8.6e-09	3e-08	52	17.5	-1.432	0.547	0.00028	0.00084	3.9e-06	1.3e-05	19.875	53.875	1.704	0.391	1.1e-05	2.6e-05	2e-08	5.4e-08	54.125	16.25
ENSRNOG00000014156	Fut7	-1.027	-0.687	0.00044	0.0011	1.8e-05	4.6e-05	9.75	20.25	1.457	-0.293	7.4e-07	3.1e-06	4.6e-08	1.9e-07	28.25	10.125	-1.237	-0.519	7.6e-06	1.9e-05	2.1e-06	4.9e-06	10.125	24.25
ENSRNOG00000021062	Fxyd5	-0.333	3.216	0.0066	0.014	0.0028	0.0056	223	281	0.585	3.46	0.02	0.042	0.0012	0.0028	347.625	231.875	-0.366	3.252	0.019	0.032	0.0081	0.013	232.375	299.25
ENSRNOG00000051171	G6pc	2.483	-2.713	0.002	0.0047	6.3e-05	0.00015	4	0.625	-3.591	-2.741	0.00036	0.0011	1.4e-06	5.1e-06	0.25	4.125	3.169	-2.796	0.00031	0.00065	4.7e-07	1.2e-06	4.25	0.375
ENSRNOG00000002327	Gabrb1	1.396	3.529	1.3e-15	8.3e-15	9.7e-16	5.3e-15	457.125	173.875	-0.996	3.755	2.4e-08	1.2e-07	7.4e-08	3e-07	238.75	476.375	1.03	3.654	5.5e-14	2.2e-13	5.5e-21	2.8e-20	476.75	233.25
ENSRNOG00000007490	Gabrr2	2.748	0.275	6.6e-28	7.2e-27	1.4e-34	1.5e-33	54.875	8.25	-3.217	0.297	7.8e-33	1.2e-31	4.2e-37	6.7e-36	6	57.125	3.419	0.188	5.4e-35	4.4e-34	1.1e-41	9.6e-41	57.375	5.25
ENSRNOG00000001679	Gabrr3	4.794	-1.396	2.7e-19	2.1e-18	4.6e-30	4.4e-29	16.625	0.5	-3.914	-1.31	2.9e-14	2.1e-13	4.9e-24	5.2e-23	1.125	17.125	2.98	-1.319	1e-12	3.9e-12	4.1e-20	2e-19	17.25	2.125
ENSRNOG00000006359	Galk1	0.346	3.44	9.7e-06	3.1e-05	4.7e-06	1.3e-05	330.5	260.25	-0.228	3.595	0.014	0.03	0.0057	0.012	293.5	344	0.311	3.471	4.3e-05	9.7e-05	2.1e-05	4.5e-05	344.5	277.625
ENSRNOG00000004645	Galnt5	3.697	-0.452	5.7e-30	6.5e-29	2e-47	2.9e-46	34.25	2.625	-4.038	-0.41	6.6e-28	9.1e-27	2.8e-45	5.6e-44	2.25	35.5	2.985	-0.412	3.8e-24	2.3e-23	2.1e-38	1.7e-37	35.625	4.25
ENSRNOG00000031743	Gbp2	-0.671	3.027	1.3e-10	6.4e-10	1.4e-09	5.1e-09	170	271	0.587	3.078	0.00016	0.00049	4e-05	0.00012	266.25	177.125	-0.805	3.13	1.6e-08	4.8e-08	4.3e-10	1.3e-09	177.5	310
ENSRNOG00000028768	Gbp4	-0.947	-0.411	0.00027	0.00071	2.9e-05	7.4e-05	12.875	24.5	0.901	-0.329	0.0017	0.0046	0.00013	0.00036	24.75	13.125	-1.377	-0.106	1.1e-08	3.3e-08	4e-11	1.3e-10	13.125	34.5
ENSRNOG00000001293	Get4	-0.297	5.69	1.2e-07	4.5e-07	6e-12	2.6e-11	1266.38	1555	0.27	5.779	4.4e-05	0.00015	2.1e-06	7.4e-06	1590.25	1318.12	-0.214	5.662	1.5e-05	3.5e-05	2.6e-06	6.1e-06	1320.38	1529.88
ENSRNOG00000008847	Gja3	4.97	-2.849	9.6e-06	3e-05	3e-08	1e-07	3.625	0	-1.965	-2.641	0.023	0.046	0.00051	0.0013	0.875	3.875	2.511	-2.777	0.0024	0.0045	2.9e-05	6.1e-05	3.875	0.625
ENSRNOG00000014372	Gjb3	3.453	-1.222	5e-16	3.4e-15	7.6e-23	5.6e-22	18.375	1.625	-2.765	-1.097	1.1e-10	6.4e-10	2.2e-16	1.6e-15	2.75	19.25	3.917	-1.281	4.1e-18	2e-17	1.3e-25	7.5e-25	19.25	1.125
ENSRNOG00000038505	Gmnc	2.091	1.331	0.00023	0.00061	1.8e-09	6.5e-09	107.625	25	-2.322	1.369	0.00013	0.00042	2.4e-08	1e-07	22.125	111.25	2.498	1.261	0.00015	0.00032	0.00011	0.00023	112	19.875
ENSRNOG00000010227	Gpatch2l	0.437	4.081	9.1e-10	4.2e-09	2.7e-12	1.2e-11	531.75	392.125	-0.349	4.222	6.1e-05	0.0002	1.8e-05	5.5e-05	433.5	553.625	0.312	4.153	3.9e-06	9.8e-06	8.2e-06	1.8e-05	554.25	446.125
ENSRNOG00000007475	Gpihbp1	3.278	-2.279	1.3e-06	4.7e-06	4.9e-11	2e-10	7	0.625	-3.659	-2.257	2.3e-06	9.1e-06	7.3e-12	4.2e-11	0.5	7.125	4.361	-2.365	1.7e-08	5e-08	3.3e-13	1.2e-12	7.125	0.25
ENSRNOG00000004499	Gpr135	0.803	1.446	5.5e-09	2.4e-08	6.3e-12	2.7e-11	92.875	53.125	-0.494	1.665	0.0012	0.0033	0.00012	0.00034	68.375	96.5	0.742	1.478	5.4e-08	1.6e-07	8.9e-09	2.5e-08	96.625	57.75
ENSRNOG00000026328	Gpr137c	-0.567	3.02	1.1e-10	5.2e-10	1.9e-10	7.6e-10	176.875	262.5	0.664	3.182	9.6e-12	6.1e-11	6e-10	3e-09	291.875	184	-0.672	3.103	5.5e-16	2.4e-15	3e-13	1.1e-12	184.375	293.875
ENSRNOG00000003990	Grb2	0.313	6.042	4.6e-08	1.8e-07	8.4e-11	3.4e-10	1997.62	1606.12	-0.321	6.142	1.6e-06	6.5e-06	3.2e-08	1.4e-07	1665.25	2079.5	0.197	6.113	0.00016	0.00034	1.8e-05	3.9e-05	2082.75	1816
ENSRNOG00000039325	Grxcr2	2.797	-2.148	3.8e-06	1.3e-05	5.8e-08	1.9e-07	7.5	1	-2.778	-2.098	2.7e-05	9.5e-05	5.8e-09	2.7e-08	1	7.625	1.278	-1.939	0.0087	0.015	0.0012	0.0022	7.5	3.125
ENSRNOG00000008518	Gsg1	3.796	-2.92	0.00026	0.00068	8.9e-07	2.6e-06	3.25	0.125	-2.606	-2.814	0.0087	0.02	2.3e-05	7.2e-05	0.5	3.25	3.309	-2.935	0.00072	0.0014	3.3e-06	7.6e-06	3.25	0.25
ENSRNOG00000015724	Gucy2g	2.722	-1.673	1.5e-08	6.2e-08	8e-15	4.2e-14	11.875	1.875	-1.947	-1.503	4.4e-05	0.00015	2.2e-09	1e-08	2.875	12.125	1.743	-1.547	3.8e-05	8.7e-05	5.3e-09	1.5e-08	12.125	3.5
ENSRNOG00000059753	Gys2	-1.841	-1.195	9.2e-07	3.3e-06	8e-10	3e-09	4.25	15.5	1.428	-1.37	0.013	0.028	0.00067	0.0017	12	4.375	-1.52	-1.36	0.00013	0.00027	1.4e-05	3.1e-05	4.375	13
ENSRNOG00000013364	Hey2	-0.383	3.045	1.7e-05	5.2e-05	3.3e-06	9.2e-06	193.875	253.25	0.483	3.203	0.00046	0.0014	0.0004	0.001	281.875	201.625	-0.246	2.987	0.0044	0.008	0.0043	0.0072	202.25	240
ENSRNOG00000019428	Higd1a	-0.182	5.989	0.00068	0.0017	1.1e-05	3e-05	1628.12	1845.5	0.225	6.115	0.00028	0.00085	9.2e-05	0.00026	1979.88	1694.5	-0.216	6.026	6.3e-06	1.6e-05	1.2e-06	2.9e-06	1697.38	1970.88
ENSRNOG00000017372	Higd2a	0.578	5.165	2.4e-22	2.1e-21	1.3e-31	1.3e-30	1174.12	787.5	-0.46	5.316	6.7e-11	4e-10	5.6e-12	3.2e-11	888.625	1221.75	0.535	5.199	1.6e-22	9.2e-22	2.5e-22	1.3e-21	1224	845.25
ENSRNOG00000032420	Hmgb1-ps3	1.981	-1.466	0.00047	0.0012	6.3e-06	1.7e-05	12.75	3.125	-1.64	-1.33	0.012	0.027	0.0043	0.0091	4	13.125	1.986	-1.487	0.00096	0.0019	0.00012	0.00024	13.125	3.375
ENSRNOG00000012549	Hs2st1	0.315	6.404	4.9e-09	2.1e-08	3e-12	1.3e-11	2568	2065	-0.237	6.542	0.00032	0.00097	9.3e-06	3e-05	2267.25	2673	0.35	6.406	3.2e-13	1.2e-12	2.6e-14	1e-13	2677.62	2100.25
ENSRNOG00000030880	Hs6st2	-1.015	4.702	2.6e-27	2.8e-26	7.8e-33	8.1e-32	469.625	948.5	0.962	4.769	3e-21	3.2e-20	4.8e-23	4.8e-22	952.75	488.625	-0.896	4.642	3.7e-28	2.5e-27	1.2e-27	7.6e-27	489.375	911.5
ENSRNOG00000002212	Hsd17b13	1.888	0.785	4.1e-26	4.2e-25	2.3e-28	2.1e-27	72.125	19.625	-1.464	0.977	1.6e-14	1.3e-13	4.5e-17	3.4e-16	27.125	75	1.492	0.878	1.4e-18	7e-18	6.5e-22	3.4e-21	75	26.75
ENSRNOG00000019096	Hsd17b3	-1.075	-0.469	5.8e-05	0.00017	1.4e-06	4.1e-06	11.5	24.125	0.78	-0.528	0.0092	0.021	0.0028	0.0062	20.375	11.875	-0.841	-0.588	0.0027	0.005	0.00039	0.00074	11.875	21.5
ENSRNOG00000050647	Hspa1b	1.842	0.431	6.8e-20	5.5e-19	3.2e-16	1.8e-15	55.5	15.5	-1.253	0.676	1.4e-08	6.8e-08	1.3e-07	5.3e-07	24.125	57.75	1.717	0.455	5.4e-18	2.6e-17	5.5e-15	2.2e-14	58	17.375
ENSRNOG00000005141	Hus1	-0.32	5.158	1.1e-07	4.2e-07	1.9e-09	7.1e-09	867	1082.62	0.229	5.21	0.00064	0.0018	0.00032	0.00083	1056.88	902	-0.302	5.166	3.4e-08	1e-07	1.9e-08	5.2e-08	903.875	1114.88
ENSRNOG00000025143	Icam2	-0.753	2.185	1.6e-11	8.5e-11	1.7e-12	7.8e-12	90.875	153.25	0.735	2.275	5.2e-09	2.7e-08	2.8e-09	1.3e-08	157.375	94.25	-0.925	2.317	3e-18	1.5e-17	1.7e-18	7.7e-18	94.375	180.25
ENSRNOG00000025651	Ikzf5	0.175	4.844	0.0074	0.015	0.00064	0.0014	832.25	736.625	-0.299	4.89	9.1e-05	0.0003	4.1e-06	1.4e-05	703.625	866.125	0.143	4.877	0.02	0.032	0.0098	0.016	867.5	785.25
ENSRNOG00000028638	Il10rb	-0.6	2.915	1.3e-10	6.4e-10	6.6e-10	2.5e-09	161.75	246	0.59	3.009	3.6e-08	1.7e-07	2.3e-07	9e-07	253.75	168.125	-0.7	2.995	2.5e-15	1.1e-14	2.1e-12	7.4e-12	168.75	274.75
ENSRNOG00000020811	Il6r	1.725	4.227	1.8e-56	3.8e-55	5.9e-80	1.6e-78	786.75	237.875	-1.595	4.361	1.6e-46	3.6e-45	7.4e-49	1.6e-47	270.875	819.125	1.679	4.252	2.5e-55	3e-54	2e-80	3.5e-79	820.5	255.875
ENSRNOG00000037418	Inca1	2.832	-1.234	3.3e-12	1.8e-11	6.7e-14	3.3e-13	17.5	2.25	-1.552	-0.95	4.5e-05	0.00016	1.2e-08	5.5e-08	6.125	18.5	1.754	-1.084	5.9e-07	1.6e-06	5.6e-10	1.7e-09	18.375	5.375
ENSRNOG00000016532	Ino80c	-0.239	6.112	9.8e-06	3.1e-05	4.5e-08	1.5e-07	1735.5	2047.75	0.262	6.227	2.3e-05	8e-05	7.2e-07	2.7e-06	2164.75	1806.5	-0.329	6.18	3.5e-12	1.3e-11	5.4e-15	2.2e-14	1809.75	2271.75
ENSRNOG00000009824	Irf2	0.238	4.627	0.00019	0.00052	5.5e-05	0.00014	730.25	619.25	-0.428	4.645	4.7e-08	2.2e-07	2.9e-08	1.2e-07	564.625	759.875	0.319	4.607	1.6e-07	4.4e-07	3.8e-08	1e-07	761.375	610.125
ENSRNOG00000009116	Itgb3bp	-0.656	2.732	1.1e-11	6e-11	2.1e-14	1.1e-13	139	220	0.622	2.813	1.2e-08	6.1e-08	1.9e-07	7.4e-07	223.125	144.75	-0.826	2.858	1.2e-19	6e-19	1.2e-17	5.4e-17	145	257.75
ENSRNOG00000053640	Kcng2	3.202	3.628	6e-282	1.1e-279	4.1e-261	6.2e-259	610.875	65.75	-2.871	3.767	4.4e-190	7.6e-188	7.6e-116	5.4e-114	86.75	636	3.112	3.648	1.5e-302	1.8e-300	6.8e-271	6.2e-269	637	73.625
ENSRNOG00000021140	Kcnk4	0.87	3.878	6.4e-16	4.3e-15	1.3e-17	8e-17	518.125	283.625	-0.886	3.973	6.1e-15	4.7e-14	3.3e-14	2.2e-13	291.375	539	0.935	3.869	4.8e-23	2.8e-22	2.9e-25	1.7e-24	540.125	282.75
ENSRNOG00000027091	Kctd18	-0.288	4.579	1.6e-05	5e-05	7.8e-07	2.3e-06	586.25	717.625	0.348	4.714	4.2e-06	1.6e-05	4.2e-07	1.6e-06	777.375	610.25	-0.288	4.596	2.3e-06	6e-06	6.9e-06	1.5e-05	611.375	747.625
ENSRNOG00000000395	Kif1bp	0.566	7.269	9.4e-28	1e-26	5.9e-47	8.5e-46	5037.5	3401	-0.676	7.328	1.4e-26	1.8e-25	1.3e-35	2e-34	3279.75	5243	0.593	7.275	2.6e-38	2.3e-37	5.3e-47	5.2e-46	5251.62	3481
ENSRNOG00000006224	Klhl31	2.76	-0.524	0.0015	0.0036	4.4e-06	1.2e-05	29.375	4.125	-2.038	-0.36	0.01	0.023	0.0024	0.0053	7.25	30.375	2.348	-0.492	0.0036	0.0066	5.5e-05	0.00011	30.5	5.75
ENSRNOG00000001908	Klhl6	-0.416	1.914	0.00037	0.00095	0.00052	0.0011	86.875	115.625	0.294	1.952	0.023	0.048	0.035	0.061	110.875	90.625	-0.338	1.892	0.0021	0.004	0.0061	0.01	90.5	114
ENSRNOG00000018580	Klk8	7.857	1.627	4.4e-203	4.9e-201	9.9e-245	1.3e-242	167.75	0.625	-8.239	1.716	8.5e-180	1.3e-177	1.7e-201	3.7e-199	0.5	174.5	7.227	1.622	2.6e-207	1.6e-205	3.3e-230	2.3e-228	174.75	1.125
ENSRNOG00000031515	Klra2	-0.465	1.343	0.001	0.0025	0.0023	0.0046	56.625	78.25	0.49	1.463	0.0014	0.0038	0.0049	0.01	83	59.125	-0.5	1.384	0.00026	0.00055	0.0012	0.0021	59.25	83.5
ENSRNOG00000014945	Kpna3	0.432	5.666	9.8e-14	5.9e-13	4.1e-16	2.3e-15	1594.5	1181.25	-0.534	5.726	3.8e-15	3e-14	1e-19	9.2e-19	1146.62	1659.5	0.407	5.694	2.8e-15	1.2e-14	1.5e-15	6.2e-15	1662.25	1254.25
ENSRNOG00000004503	L3hypdh	-0.544	1	0.00064	0.0016	6.4e-05	0.00016	43	62.625	0.512	1.092	0.0021	0.0054	0.0054	0.011	63.625	44.75	-0.767	1.159	2.5e-07	7e-07	1.7e-07	4.3e-07	44.875	76
ENSRNOG00000002667	Lamc2	0.556	1.324	0.0032	0.0072	0.0032	0.0062	79.375	53.625	-0.881	1.285	0.00031	0.00095	0.0017	0.004	44.375	82.125	0.578	1.325	0.00036	0.00075	0.00043	0.00081	82.5	55.125
ENSRNOG00000011054	Laptm5	-0.408	4.768	2.6e-10	1.3e-09	3.5e-11	1.4e-10	638.75	848.625	0.233	4.773	0.00097	0.0027	0.0019	0.0043	781.25	665.125	-0.302	4.725	1.1e-07	3.2e-07	7e-07	1.7e-06	666	820.25
ENSRNOG00000021856	Lat2	-0.331	1.542	0.0095	0.019	0.024	0.04	69.25	87	0.355	1.665	0.0073	0.017	0.032	0.055	92.25	72.375	-0.504	1.666	0.00024	0.00052	0.0011	0.0019	72.25	102.125
ENSRNOG00000034026	Lclat1	0.463	3.84	1e-09	4.7e-09	3e-10	1.2e-09	452.875	327.875	-0.429	3.958	6.3e-07	2.7e-06	1.4e-05	4.5e-05	350	471.375	0.456	3.859	3.3e-10	1.1e-09	6.6e-08	1.8e-07	472	344.125
ENSRNOG00000021671	Ldoc1l	0.558	3.733	7.2e-08	2.8e-07	3.6e-08	1.2e-07	431.625	292.875	-0.733	3.767	1.3e-09	7.2e-09	1.9e-08	8.5e-08	270.125	449.5	0.621	3.723	3.5e-15	1.5e-14	6.2e-13	2.2e-12	450.125	292.375
ENSRNOG00000010121	Lef1	-0.387	2.974	1.6e-05	4.8e-05	1.5e-05	4e-05	184.375	241.375	0.527	3.159	0.0015	0.0039	0.0012	0.0028	276.875	192	-0.37	2.983	6.7e-05	0.00015	0.00043	0.00081	192.25	248.625
ENSRNOG00000046683	Lilrb3	-0.687	0.705	0.0025	0.0057	0.00031	0.00069	32.75	52.625	0.851	0.908	0.002	0.0052	0.00017	0.00046	61.375	34.125	-0.947	0.903	6.8e-05	0.00015	5e-06	1.1e-05	34.25	65.75
ENSRNOG00000017193	Lingo1	1.547	6.509	2.7e-42	4.2e-41	3.3e-57	6e-56	3713.12	1270.88	-1.473	6.631	2.6e-45	5.7e-44	1.3e-78	5e-77	1392.12	3865.25	1.484	6.542	2.3e-49	2.5e-48	6.5e-97	1.4e-95	3871.25	1383.75
ENSRNOG00000005558	LOC100125367	-0.307	2.875	0.00057	0.0014	0.00017	0.00039	177.75	219.375	0.352	3.003	0.00035	0.001	0.00061	0.0015	236	184.875	-0.201	2.836	0.02	0.034	0.027	0.041	185.5	213.125
ENSRNOG00000008450	LOC100359539	-1.18	-0.785	0.00011	0.00031	2.7e-07	8.3e-07	8.5	19.25	1.217	-0.649	0.00025	0.00076	1.4e-06	5e-06	20.5	8.875	-1.402	-0.617	1.8e-06	4.7e-06	4.8e-09	1.4e-08	8.75	23.375
ENSRNOG00000033916	LOC100363012	-1.001	-1.403	0.011	0.021	0.00041	0.00091	5.5	11.125	1.225	-1.183	0.012	0.027	0.0013	0.0031	13.375	5.75	-0.958	-1.411	0.016	0.027	0.0013	0.0023	5.75	11.25
ENSRNOG00000050595	LOC100912565	2.164	-2.172	0.00019	0.0005	1.3e-06	3.7e-06	7.125	1.625	-3.665	-2.255	1.9e-06	7.8e-06	2.4e-12	1.4e-11	0.5	7.25	4.939	-2.381	2.3e-09	7.1e-09	2e-16	8.6e-16	7.25	0.125
ENSRNOG00000053497	LOC102548534	5.623	-2.497	6.4e-09	2.7e-08	7.9e-14	3.9e-13	6	0	-5.696	-2.457	4.5e-08	2.1e-07	1.4e-13	8.9e-13	0	6.125	5.681	-2.536	4.2e-09	1.3e-08	5.3e-14	2e-13	6.125	0
ENSRNOG00000053481	LOC102553338	3.13	-2.361	6.4e-06	2.1e-05	3.5e-09	1.3e-08	6.25	0.625	-3.029	-2.308	5.1e-05	0.00017	4.3e-09	2e-08	0.625	6.375	3.013	-2.384	1e-05	2.5e-05	2.2e-09	6.5e-09	6.375	0.75
ENSRNOG00000047549	LOC316124	1.067	-1.463	0.0078	0.016	0.00014	0.00032	10.875	5	-1.291	-1.449	0.0046	0.011	9.4e-05	0.00027	4.5	11.375	1.985	-1.679	1.1e-05	2.7e-05	6.7e-09	1.9e-08	11.375	2.875
ENSRNOG00000029418	LOC498231	2.636	-2.237	0.00017	0.00045	4.8e-06	1.3e-05	6.5	1	-2.441	-2.172	0.00028	0.00086	4.8e-05	0.00014	1.125	6.875	2.107	-2.203	0.0018	0.0034	0.00069	0.0013	6.875	1.5
ENSRNOG00000032009	LOC499643	2.633	-2.78	0.0019	0.0044	2.8e-05	7.2e-05	3.625	0.5	-2.484	-2.722	0.0064	0.015	8.6e-05	0.00025	0.625	3.625	2.473	-2.798	0.003	0.0056	1.5e-05	3.2e-05	3.75	0.625
ENSRNOG00000033088	LOC499715	2.397	-2.204	6.3e-05	0.00018	3.2e-07	9.8e-07	6.75	1.25	-4.941	-2.306	3.3e-08	1.6e-07	3.2e-14	2.1e-13	0.125	7.25	3.946	-2.351	6.6e-08	1.9e-07	2.4e-12	8.3e-12	7.25	0.375
ENSRNOG00000024567	LOC683674	0.281	3.805	0.00022	0.00059	1.3e-05	3.3e-05	418.125	343.875	-0.244	3.925	0.0096	0.022	0.0034	0.0075	367.125	435.25	0.281	3.821	0.00017	0.00036	0.00012	0.00023	435.875	358.125
ENSRNOG00000058316	LOC686087	1.785	-2.117	0.0014	0.0033	6.7e-05	0.00016	6.875	1.875	-1.363	-1.974	0.02	0.042	0.0017	0.0039	2.75	7.125	1.129	-1.998	0.029	0.047	0.0069	0.011	7.125	3.125
ENSRNOG00000028362	LOC689991	0.455	7.581	0.0001	0.00029	3.2e-06	8.9e-06	6057.38	4420.12	-0.387	7.713	0.0048	0.012	0.01	0.02	4823.5	6305.88	0.207	7.708	0.0061	0.011	0.0013	0.0023	6315.12	5468.62
ENSRNOG00000048741	LOC690288	1.431	-0.937	1.2e-05	3.8e-05	3.6e-08	1.2e-07	18.5	6.875	-0.963	-0.73	0.016	0.033	0.019	0.036	10.125	19.375	2.426	-1.144	8.3e-11	2.9e-10	4.4e-16	1.8e-15	19.25	3.375
ENSRNOG00000038477	LOC691110	-1.777	-2.328	0.0053	0.011	0.00018	0.00042	1.375	5.25	2.213	-1.994	0.00059	0.0017	5e-06	1.7e-05	7.625	1.375	-2.073	-2.147	0.00055	0.0011	3.1e-06	7.2e-06	1.375	6.875
ENSRNOG00000013092	Lonrf3	0.646	4.515	2.9e-22	2.5e-21	2.4e-24	1.9e-23	762.375	486.625	-0.517	4.67	1.5e-11	9.2e-11	6.7e-09	3e-08	554.75	793.5	0.506	4.589	5.6e-17	2.6e-16	3.3e-13	1.2e-12	795.125	559.875
ENSRNOG00000015577	Lpar6	-0.284	2.305	0.0093	0.019	0.011	0.02	119.5	145.875	0.301	2.413	0.014	0.03	0.024	0.043	153.5	124.375	-0.388	2.381	0.00018	0.00039	0.00067	0.0012	124.875	163.5
ENSRNOG00000026585	Lrrc66	-0.687	1.429	3.3e-07	1.2e-06	1.2e-06	3.5e-06	54.75	87.875	0.856	1.638	1.1e-08	5.8e-08	4.5e-08	1.9e-07	103.5	57	-0.807	1.524	1e-09	3.3e-09	1.1e-09	3.2e-09	57.125	99.75
ENSRNOG00000019572	Lsm4	-0.146	5.097	0.012	0.025	0.0035	0.0068	887.875	982	0.209	5.233	0.00093	0.0026	0.0052	0.011	1067.12	924.25	-0.202	5.144	6e-05	0.00014	0.00018	0.00035	925.875	1063.5
ENSRNOG00000010067	Lypla2	0.271	5.824	6.7e-07	2.4e-06	1.6e-08	5.5e-08	1693.62	1404.38	-0.306	5.91	6.4e-06	2.4e-05	2.8e-08	1.2e-07	1425.38	1762.38	0.289	5.833	1.7e-08	5.1e-08	7e-09	2e-08	1765.75	1444.62
ENSRNOG00000000515	Mapk13	4.847	0.622	3.1e-06	1e-05	4.2e-14	2.1e-13	76	2.375	-2.439	0.878	0.0045	0.011	0.0014	0.0032	14.875	78.75	2.037	0.867	0.011	0.019	0.0038	0.0064	79.125	19.375
ENSRNOG00000001357	Mblac1	0.287	2.651	0.0027	0.0061	0.0032	0.0062	187	153.25	-0.451	2.68	7.1e-05	0.00023	1.4e-05	4.6e-05	142.25	194.5	0.251	2.683	0.0066	0.012	0.0061	0.01	195	164
ENSRNOG00000028586	Mcph1	0.507	3.004	2.7e-05	8e-05	9.5e-06	2.5e-05	256.125	180.125	-0.425	3.141	6.9e-05	0.00023	0.00018	0.00049	198.125	266.75	0.3	3.109	0.0021	0.0039	0.003	0.0051	267	216.75
ENSRNOG00000017988	Mcur1	0.513	2.526	4.4e-07	1.6e-06	4e-08	1.3e-07	183.75	128.5	-0.611	2.59	1.2e-07	5.3e-07	3.3e-08	1.4e-07	125.375	191.5	0.479	2.555	1.3e-06	3.3e-06	1.5e-06	3.5e-06	191.5	137.25
ENSRNOG00000020803	Meox1	6.556	-1.89	5.3e-12	2.8e-11	6.3e-18	3.8e-17	11.375	0	-4.119	-1.785	6.5e-09	3.4e-08	1.2e-13	7.8e-13	0.625	11.875	4.68	-1.891	6.9e-10	2.2e-09	6.8e-16	2.8e-15	11.875	0.375
ENSRNOG00000009382	Mettl8	-0.449	2.917	1.5e-06	5.1e-06	2.9e-07	9e-07	172.625	236.5	0.498	3.047	9.7e-07	4.1e-06	1.4e-06	5.2e-06	253.875	179.5	-0.469	2.947	7.9e-08	2.3e-07	2.9e-08	7.9e-08	179.875	249.375
ENSRNOG00000026177	Mgam	4.789	2.306	2.7e-224	3.4e-222	3.6e-205	3.8e-203	260.875	9.5	-4.958	2.397	2.8e-198	5.1e-196	1.5e-170	2.1e-168	8.875	271.5	4.685	2.307	1.1e-226	7.8e-225	4e-208	2.3e-206	271.875	10.625
ENSRNOG00000000569	MGC112715	-0.333	4.754	5.3e-08	2.1e-07	1.5e-07	4.9e-07	652.125	820.875	0.34	4.862	8.8e-07	3.7e-06	5.8e-05	0.00017	858.875	679	-0.24	4.72	1e-05	2.5e-05	0.00014	0.00029	680	801.625
ENSRNOG00000009151	Mipol1	-0.515	2.232	1.9e-06	6.6e-06	1.9e-07	5.8e-07	103.75	148.625	0.334	2.231	0.0073	0.017	0.0038	0.0082	136.625	108.25	-0.561	2.28	7.2e-08	2.1e-07	2e-07	5.2e-07	108.625	160.125
ENSRNOG00000007267	Mnat1	0.192	4.346	0.004	0.0087	0.00091	0.0019	591.75	517.75	-0.253	4.42	0.0019	0.005	0.00083	0.002	516.375	615.875	0.202	4.359	0.0011	0.0021	0.0029	0.0049	616.75	536.75
ENSRNOG00000025067	Mocs3	0.304	3.154	0.00051	0.0013	2.4e-05	6.1e-05	267.5	216.125	-0.388	3.219	0.00019	0.00059	2.2e-05	7e-05	212.375	278.5	0.355	3.148	3.3e-05	7.7e-05	1.3e-05	2.9e-05	279.125	217.625
ENSRNOG00000042182	Mroh2a	-0.541	0.593	0.0025	0.0056	0.00048	0.001	32	46.625	0.474	0.661	0.018	0.039	0.0094	0.019	46.625	33.375	-0.646	0.678	0.00021	0.00044	2.1e-05	4.5e-05	33.375	52.125
ENSRNOG00000013845	Mrpl21	-0.191	3.972	0.0054	0.012	0.0026	0.0051	399.625	455.125	0.242	4.103	0.0022	0.0057	0.013	0.025	491.5	415.875	-0.206	3.998	0.0012	0.0023	0.0036	0.006	416.75	480.125
ENSRNOG00000020659	Mrpl4	0.149	5.338	0.013	0.026	0.00085	0.0018	1162.62	1047.75	-0.3	5.371	5.3e-05	0.00018	1.4e-07	5.6e-07	981.75	1210	0.192	5.335	0.00064	0.0013	1.6e-05	3.4e-05	1211.88	1060.25
ENSRNOG00000017272	Mrps27	-0.188	5.152	0.00079	0.002	0.00012	0.00029	908.875	1033.5	0.139	5.23	0.023	0.047	0.029	0.051	1040.62	946.125	-0.219	5.187	1.6e-05	3.8e-05	1.6e-05	3.4e-05	947.75	1100.88
ENSRNOG00000012779	Msr1	0.961	-0.62	0.00045	0.0012	7.4e-05	0.00018	20.875	10.625	-0.924	-0.535	0.017	0.036	0.056	0.092	11.25	21.75	0.941	-0.617	0.0021	0.004	0.0061	0.01	21.75	11.125
ENSRNOG00000016873	Msrb2	-0.419	4.44	4.8e-10	2.2e-09	1.3e-10	5.3e-10	506.5	677.75	0.354	4.505	2.3e-06	9.2e-06	8e-05	0.00023	672.5	527.25	-0.308	4.395	4.7e-07	1.3e-06	1.4e-06	3.3e-06	528	653.5
ENSRNOG00000006876	Msx1	2.779	3.767	8.1e-06	2.6e-05	3.5e-15	1.8e-14	644.25	93.625	-1.738	4.042	0.0021	0.0056	2e-05	6.2e-05	201	668.75	1.99	3.903	0.00056	0.0011	1.9e-06	4.4e-06	670.5	169.125
ENSRNOG00000019004	Mt4	2.969	-2.185	1.8e-06	6.1e-06	1.3e-09	5e-09	7.625	0.875	-1.917	-2.004	0.0012	0.0034	1e-05	3.4e-05	2	7.875	4.073	-2.284	1.4e-08	4.1e-08	1.1e-13	4e-13	7.875	0.375
ENSRNOG00000004412	Mtbp	-0.872	0.716	5e-07	1.8e-06	7.9e-08	2.6e-07	30.25	55.25	0.642	0.679	0.0015	0.0041	3.6e-05	0.00011	48.875	31.5	-0.896	0.754	2.3e-07	6.3e-07	3.7e-09	1.1e-08	31.625	58.75
ENSRNOG00000056817	Muc6	2.624	-2.516	0.00028	0.00074	3.2e-07	9.9e-07	5.125	0.75	-2.569	-2.46	0.0012	0.0032	7.3e-07	2.7e-06	0.875	5.25	1.626	-2.413	0.01	0.018	0.00033	0.00063	5.25	1.75
ENSRNOG00000008409	Myo1f	-0.285	2.187	0.012	0.023	0.015	0.026	110.375	135	0.352	2.328	0.0076	0.017	0.019	0.035	146.875	115.125	-0.453	2.302	1.2e-05	2.8e-05	0.00018	0.00036	115.375	157.875
ENSRNOG00000018478	Myo3a	-1.606	-0.319	4.9e-09	2.1e-08	4.5e-11	1.8e-10	9.625	29.875	2.004	0.056	3.8e-08	1.8e-07	9.4e-14	6e-13	40.625	10	-1.407	-0.425	3e-07	8.2e-07	1.6e-11	5.3e-11	10	27.125
ENSRNOG00000011754	Myom2	2.006	3.12	1.4e-105	6.3e-104	5.6e-94	1.8e-92	380.375	94.375	-1.989	3.224	1e-80	4.6e-79	1.6e-75	6e-74	99.375	396.125	1.918	3.147	2.8e-106	7e-105	2.2e-87	4e-86	396.875	104.75
ENSRNOG00000026403	Naf1	0.318	5.305	5.6e-08	2.2e-07	1.5e-09	5.6e-09	1199.38	961.875	-0.375	5.383	1.5e-07	6.6e-07	1.1e-09	5.4e-09	962.25	1248.5	0.336	5.315	4.8e-10	1.6e-09	1.1e-09	3.2e-09	1250.38	991
ENSRNOG00000052157	Nav3	1.001	5.313	7.3e-27	7.7e-26	7.6e-32	7.7e-31	1450.25	724	-0.834	5.474	8.8e-17	7.5e-16	1.5e-15	1.1e-14	847	1509.62	1.047	5.314	2.9e-38	2.5e-37	2.4e-51	2.6e-50	1511.75	731.375
ENSRNOG00000049402	Nbl1	0.426	6.201	8.9e-16	5.9e-15	1.1e-15	6e-15	2306.5	1717.62	-0.508	6.269	1.7e-05	6.3e-05	5.1e-06	1.7e-05	1687.75	2400.25	0.427	6.217	8.4e-11	2.9e-10	1.7e-10	5.4e-10	2404.62	1787.88
ENSRNOG00000021553	Nckap5	0.832	2.039	5.6e-13	3.2e-12	1.2e-11	5.1e-11	141.75	79.5	-0.763	2.162	3.7e-09	2e-08	7.4e-08	3e-07	87	147.625	0.982	1.995	1.1e-17	5.3e-17	8.1e-15	3.2e-14	148	74.875
ENSRNOG00000010972	Neurog2	4.576	-1.572	2.7e-16	1.8e-15	7.5e-24	5.8e-23	14.125	0.5	-3.863	-1.491	3e-12	2e-11	2.8e-21	2.6e-20	0.875	15	5.975	-1.638	1.6e-19	8.1e-19	1.6e-29	1.1e-28	14.875	0.125
ENSRNOG00000013085	Nkain3	2.673	0.87	2.5e-47	4.4e-46	1.7e-57	3e-56	84.25	13.25	-2.358	1.001	3.7e-33	5.9e-32	3e-40	5.3e-39	16.875	87.625	2.201	0.937	2.1e-37	1.8e-36	7.9e-44	7.4e-43	87.625	18.875
ENSRNOG00000028384	Npepl1	-0.353	3.636	9e-06	2.9e-05	3.7e-05	9.2e-05	296.75	379.5	0.479	3.81	1.6e-08	8.2e-08	2.6e-06	9.1e-06	430.375	308.75	-0.374	3.666	1.5e-07	4.3e-07	2e-05	4.3e-05	309.25	401.125
ENSRNOG00000033220	Oas1f	-0.484	2.309	3e-06	1e-05	1.6e-05	4.2e-05	111.375	155.625	0.536	2.443	2.9e-06	1.1e-05	1.3e-05	4.2e-05	167.75	116	-0.675	2.443	1.5e-09	4.8e-09	1.3e-08	3.6e-08	116.125	185.375
ENSRNOG00000027109	Odf3l1	1.36	-0.555	1.6e-06	5.6e-06	1.2e-08	4.2e-08	24.375	9.5	-1.98	-0.618	3.5e-09	1.8e-08	1.6e-11	8.8e-11	6.625	25.75	1.24	-0.526	9.9e-06	2.4e-05	2.2e-07	5.5e-07	25.5	10.625
ENSRNOG00000003018	Olfml2b	0.644	3.835	2.2e-18	1.6e-17	3.8e-15	2e-14	474.625	303.75	-0.463	4.01	0.00016	0.00051	0.00017	0.00046	358.125	493.875	0.471	3.921	1.5e-11	5.5e-11	4.1e-10	1.3e-09	494.75	356.625
ENSRNOG00000046386	Olr1353	5.27	-2.061	2.6e-12	1.4e-11	1.2e-19	7.6e-19	9.25	0.125	-6.324	-2.034	3.9e-12	2.5e-11	1.7e-20	1.6e-19	0	9.625	5.354	-2.099	1.3e-12	5e-12	1.6e-21	8.1e-21	9.625	0.125
ENSRNOG00000046838	Olr1386	4.264	-3.132	0.00098	0.0024	0.0001	0.00024	2.25	0	-4.326	-3.1	0.0021	0.0055	0.00014	0.00038	0	2.25	4.319	-3.173	0.00083	0.0017	0.00011	0.00021	2.25	0
ENSRNOG00000022244	Olr1462	5.893	1.669	6.1e-131	3.6e-129	7.6e-164	5.4e-162	171.5	3	-6.798	1.754	8.8e-144	9.1e-142	5.4e-151	6e-149	1.625	178.625	6.342	1.655	6.3e-137	2.1e-135	4.3e-161	1.7e-159	178.75	2.125
ENSRNOG00000057756	Osbpl2	-0.252	6.406	2.1e-06	7.2e-06	2.3e-08	7.9e-08	2116.25	2520.25	0.233	6.498	0.0001	0.00033	9e-06	2.9e-05	2587.25	2202.88	-0.364	6.485	2.9e-15	1.3e-14	3.5e-17	1.5e-16	2206.62	2837.5
ENSRNOG00000030316	Otogl	3.873	-0.984	1.4e-21	1.2e-20	3.3e-26	2.8e-25	22.625	1.375	-4.005	-0.936	3.9e-19	3.8e-18	2.7e-28	3.3e-27	1.375	23.625	4.35	-1.037	3.3e-24	2e-23	2.3e-32	1.6e-31	23.625	1.125
ENSRNOG00000030330	Pcdh11x	-1.299	2.391	2.8e-11	1.4e-10	2.6e-17	1.5e-16	81.125	199.625	1.377	2.541	2.1e-06	8.5e-06	2.5e-10	1.3e-09	219.125	84.5	-1.236	2.365	2.3e-22	1.3e-21	2e-22	1.1e-21	84.375	199.5
ENSRNOG00000020066	Pcdhb11	-0.349	1.787	0.0019	0.0043	0.0096	0.017	81.625	103.25	0.418	1.929	0.001	0.0029	0.0028	0.0062	113.25	84.875	-0.567	1.931	5.5e-07	1.5e-06	2.6e-06	6e-06	84.75	125.375
ENSRNOG00000018532	Pcgf5	-0.484	2.753	3.2e-07	1.2e-06	7.9e-07	2.4e-06	151.5	212.25	0.479	2.85	1.2e-05	4.5e-05	7.1e-05	0.0002	220	157.375	-0.651	2.872	5.3e-13	2e-12	1.7e-12	5.9e-12	157.875	248.75
ENSRNOG00000013972	Pef1	-0.257	5.636	6.2e-06	2e-05	3.9e-08	1.3e-07	1238.25	1480	0.17	5.692	0.0079	0.018	0.0047	0.01	1449.12	1289	-0.27	5.66	3.4e-08	1e-07	1.4e-07	3.7e-07	1290.88	1555.5
ENSRNOG00000057116	Pex19	0.302	3.382	0.00038	0.00099	7.9e-05	0.00019	313.875	254	-0.438	3.427	8.1e-06	3e-05	4.1e-06	1.4e-05	241.375	327	0.253	3.421	0.0023	0.0044	0.0013	0.0023	327.25	274.125
ENSRNOG00000003975	Pfn1	0.463	6.472	7.1e-18	5.2e-17	1.2e-20	8e-20	2815.38	2043.12	-0.346	6.625	1.6e-07	7.4e-07	8.3e-11	4.4e-10	2304.25	2930.5	0.353	6.536	1.2e-12	4.4e-12	1.6e-13	5.8e-13	2935.38	2296
ENSRNOG00000042318	Pglyrp2	5.263	-2.695	6.2e-07	2.2e-06	2.1e-10	8.1e-10	4.625	0	-4.369	-2.639	1.8e-05	6.5e-05	4e-09	1.8e-08	0.125	4.625	1.586	-2.486	0.016	0.027	0.0012	0.0022	4.625	1.625
ENSRNOG00000020614	Phlda2	4.556	-1.032	1.5e-24	1.5e-23	5.5e-37	6.5e-36	22.625	0.875	-3.598	-0.922	3.3e-17	2.9e-16	6.9e-28	8.4e-27	2	23.625	3.423	-0.996	3.6e-19	1.8e-18	4.1e-29	2.7e-28	23.625	2.125
ENSRNOG00000003992	Pik3r6	-0.589	1.5	1.3e-05	4.1e-05	1e-05	2.7e-05	60.125	90.5	0.401	1.498	0.0064	0.015	0.021	0.038	82.625	62.625	-0.542	1.494	4.2e-05	9.5e-05	4.9e-05	0.0001	62.75	91.125
ENSRNOG00000050051	Pin4	-0.44	4.407	9.6e-11	4.7e-10	6.9e-10	2.6e-09	490.625	666.25	0.265	4.41	0.0012	0.0032	0.0042	0.0091	613.375	510.125	-0.382	4.392	7.2e-10	2.3e-09	1.6e-08	4.6e-08	511.375	666.875
ENSRNOG00000054954	Pirb	-0.888	0.409	5.8e-06	1.9e-05	1.8e-07	5.6e-07	24.125	44.375	0.552	0.313	0.017	0.037	0.0033	0.0072	36.75	25	-0.581	0.247	0.0048	0.0088	0.0015	0.0027	25.125	37.5
ENSRNOG00000016838	Pla2g5	4.133	2.731	2.5e-05	7.6e-05	1.3e-13	6.2e-13	335	19	-2.395	2.982	0.0047	0.011	0.00014	0.0004	66.625	347	2.243	2.925	0.0061	0.011	0.0014	0.0025	348.5	74.25
ENSRNOG00000020238	Plekhh3	-0.408	3.415	3.5e-07	1.3e-06	4.5e-07	1.4e-06	249	330.5	0.21	3.406	0.012	0.027	0.041	0.07	299.125	258.875	-0.368	3.411	1.3e-06	3.3e-06	2e-05	4.3e-05	259.25	334.875
ENSRNOG00000027914	Plscr3	-0.349	3.99	1.2e-06	4.2e-06	5.7e-07	1.7e-06	380.5	484.875	0.475	4.163	1.3e-09	7.3e-09	2.6e-07	1e-06	549.625	395.875	-0.48	4.083	2e-13	7.9e-13	1.2e-11	4e-11	396.375	552.875
ENSRNOG00000016488	Pltp	-0.249	6.655	0.0013	0.0031	0.00033	0.00075	2517.88	2993.75	0.225	6.744	0.0055	0.013	0.0058	0.012	3062.38	2619.62	-0.178	6.634	0.011	0.019	0.0075	0.012	2623.88	2969.25
ENSRNOG00000007755	Pm20d2	0.496	1.405	0.00039	0.001	1.4e-05	3.7e-05	82.875	58.625	-0.433	1.531	0.0056	0.013	0.0014	0.0032	63.75	86.5	0.415	1.451	0.0024	0.0045	0.00076	0.0014	86.375	64.875
ENSRNOG00000019620	Pmf1	-0.563	0.655	0.0017	0.004	0.00013	0.0003	33.25	49	0.89	0.962	1.6e-06	6.3e-06	1.3e-08	5.9e-08	64.125	34.25	-0.784	0.813	3.4e-06	8.5e-06	7.1e-07	1.7e-06	34.5	59.5
ENSRNOG00000011413	Podn	-0.207	7.556	6.7e-05	0.00019	2.6e-06	7.5e-06	4778.88	5517.75	0.204	7.657	0.00071	0.002	0.00026	0.00068	5730.38	4973.88	-0.223	7.582	4.8e-07	1.3e-06	7.3e-07	1.8e-06	4982.12	5815.5
ENSRNOG00000018765	Pold4	-0.374	2.519	0.00026	0.0007	0.00029	0.00065	134.5	174.75	0.545	2.72	9.3e-07	3.9e-06	3.8e-07	1.4e-06	204.5	140	-0.533	2.63	2.5e-08	7.5e-08	3.7e-09	1.1e-08	140.5	203.25
ENSRNOG00000008902	Pon1	7.406	0.698	3.6e-07	1.3e-06	4.2e-16	2.3e-15	81.75	0.375	-4.722	0.799	0.00016	0.00051	5.4e-06	1.8e-05	3.375	84.5	4.797	0.716	8.1e-05	0.00018	2.7e-09	7.9e-09	84.75	3
ENSRNOG00000056767	Potea	1.09	1.631	1.6e-16	1.1e-15	1.4e-18	8.5e-18	113.5	53.125	-1.293	1.666	9.8e-18	8.8e-17	1e-16	7.8e-16	48.375	118.25	1.025	1.66	1.9e-15	8.1e-15	3.7e-16	1.6e-15	118.25	58.125
ENSRNOG00000010068	Ppapdc3	0.265	4.051	0.00052	0.0013	0.0007	0.0015	493.875	410.25	-0.273	4.151	0.0027	0.0068	0.0023	0.0051	424.875	514.125	0.243	4.078	0.00057	0.0012	0.00056	0.001	514.875	434.5
ENSRNOG00000059268	Ppp1r10	0.258	5.8	4.8e-06	1.6e-05	2.3e-06	6.4e-06	1659.12	1387.38	-0.194	5.932	0.0058	0.014	0.0012	0.0028	1509.5	1726.5	0.278	5.808	1.3e-07	3.6e-07	1.2e-06	2.8e-06	1729.5	1426.25
ENSRNOG00000016528	Ppp1r21	0.404	5.684	1.8e-12	1e-11	5.2e-16	2.9e-15	1601.88	1210.12	-0.325	5.822	4e-06	1.5e-05	2e-08	8.9e-08	1330.38	1667.25	0.322	5.737	1e-09	3.2e-09	7.9e-11	2.5e-10	1670.25	1335.25
ENSRNOG00000011282	Ppp2r1a	0.35	8.86	4.9e-12	2.6e-11	3.2e-17	1.9e-16	14246.6	11177.6	-0.33	8.971	1.3e-07	5.8e-07	1.1e-11	6.1e-11	11792.1	14828.5	0.288	8.904	2.1e-10	7e-10	5e-10	1.5e-09	14853.4	12160.5
ENSRNOG00000008394	Prg2	2.081	-0.975	1.4e-06	4.9e-06	1.1e-06	3.4e-06	19.625	4.75	-2.333	-0.952	7e-08	3.3e-07	2.5e-08	1.1e-07	3.875	20.5	1.863	-0.953	2.8e-06	7e-06	1.6e-06	3.9e-06	20.5	5.75
ENSRNOG00000001426	Prkrip1	-0.331	5.082	3.5e-08	1.4e-07	2.2e-11	9e-11	819.375	1030.38	0.233	5.13	0.00036	0.0011	0.00028	0.00075	1000.88	852.875	-0.277	5.07	2e-07	5.5e-07	8.1e-08	2.1e-07	854.25	1034.12
ENSRNOG00000003495	Prpf8	0.182	8.351	0.00058	0.0015	0.00038	0.00084	9498.25	8368.5	-0.183	8.453	0.0034	0.0085	0.0011	0.0027	8709.38	9886.25	0.208	8.356	2.9e-06	7.3e-06	1.8e-06	4.3e-06	9901.75	8572.38
ENSRNOG00000049388	Prr32	4.878	3.016	4.8e-06	1.6e-05	2.8e-12	1.2e-11	419.125	14	-3.532	3.172	0.00057	0.0017	0.00026	0.00069	39.5	434.375	2.558	3.194	0.0035	0.0065	0.00032	0.00061	435.625	74.75
ENSRNOG00000030363	Psma8	4.16	-0.96	1.1e-23	1e-22	3e-34	3.3e-33	23.5	1.375	-3.423	-0.852	5.6e-17	4.8e-16	1.7e-25	2e-24	2.375	24.625	5.138	-1.025	3.6e-28	2.4e-27	4.2e-41	3.7e-40	24.625	0.625
ENSRNOG00000019354	Ptch1	-0.906	6.573	1.2e-65	3e-64	4.8e-60	9.2e-59	1811.62	3394	1.003	6.739	5.2e-51	1.3e-49	1.3e-47	2.6e-46	3777.88	1885.38	-0.97	6.633	1.2e-94	2.5e-93	9e-67	1.2e-65	1888.38	3698.88
ENSRNOG00000060486	Ptges3l1	-0.395	2.343	0.00018	0.00049	2.3e-05	5.9e-05	118.125	155.375	0.468	2.489	3.3e-05	0.00011	0.00015	0.00041	170	122.875	-0.273	2.294	0.0085	0.015	0.0069	0.011	123.25	148.75
ENSRNOG00000021223	Ptpra	0.303	7.641	6.4e-09	2.7e-08	1e-15	5.6e-15	6036.88	4889.75	-0.342	7.727	7.5e-08	3.5e-07	4.2e-11	2.3e-10	4956	6283.62	0.33	7.647	3.4e-13	1.3e-12	2.7e-16	1.1e-15	6294	5005
ENSRNOG00000012280	Ptx3	1.664	0.007	7.3e-09	3.1e-08	1.8e-12	8.3e-12	39.25	12.5	-1.64	0.095	1.8e-08	9e-08	1.3e-10	6.7e-10	13	41	2.099	-0.094	5.2e-11	1.8e-10	3.6e-14	1.4e-13	41.125	9.625
ENSRNOG00000003267	Pycr2	-0.35	4.426	1.7e-07	6.5e-07	1.2e-08	4.1e-08	515	657.125	0.275	4.486	0.00027	0.00082	0.00054	0.0014	648.25	535.75	-0.348	4.443	1.7e-08	5e-08	8.9e-07	2.2e-06	536.75	683.75
ENSRNOG00000027432	R3hdml	3.442	-1.418	9.5e-14	5.7e-13	2e-22	1.5e-21	15.625	1.375	-2.084	-1.199	1.1e-06	4.5e-06	6.1e-12	3.5e-11	3.75	16.125	2.677	-1.371	1.3e-10	4.3e-10	1.6e-18	7.3e-18	16.125	2.375
ENSRNOG00000017074	Rab28	-0.155	6.443	0.0028	0.0062	0.00027	0.00061	2253.12	2507	0.142	6.54	0.018	0.037	0.0051	0.011	2587.88	2345	-0.199	6.485	1.8e-05	4.3e-05	4.5e-06	1e-05	2348.75	2695.75
ENSRNOG00000005963	Rab2a	0.283	6.959	1.3e-07	4.8e-07	5.2e-11	2.1e-10	3736.75	3069.12	-0.255	7.075	6.2e-05	0.00021	7.1e-07	2.6e-06	3260.88	3889.25	0.209	7.011	4.3e-06	1.1e-05	4.5e-05	9.4e-05	3895.88	3371.88
ENSRNOG00000022014	Rab35	0.159	6.005	0.0064	0.014	0.00059	0.0013	1853.12	1658.25	-0.233	6.073	0.001	0.0028	1.7e-05	5.3e-05	1640.38	1928.88	0.199	6.003	0.00013	0.00029	2.2e-05	4.6e-05	1932.12	1682
ENSRNOG00000059878	Rad51ap1	0.25	2.236	0.019	0.037	0.027	0.044	138	116.25	-0.448	2.249	0.00061	0.0018	0.00053	0.0013	105.25	143.5	0.259	2.247	0.015	0.025	0.017	0.027	143.875	120.375
ENSRNOG00000010219	Ralgds	-0.38	6.221	4.1e-12	2.2e-11	4.9e-17	2.8e-16	1771.88	2306.38	0.215	6.232	0.00039	0.0012	4.9e-05	0.00015	2139.75	1843.75	-0.325	6.207	6.3e-12	2.3e-11	1.2e-13	4.6e-13	1847.12	2312.5
ENSRNOG00000017405	Raly	-0.436	6.501	1.8e-15	1.2e-14	1.1e-20	7.5e-20	2104	2849.75	0.299	6.526	2.7e-06	1.1e-05	2.4e-08	1e-07	2694.25	2189.5	-0.412	6.504	3.1e-18	1.5e-17	9.8e-21	4.9e-20	2193.25	2918.75
ENSRNOG00000017109	Rassf7	0.626	1.193	3.1e-05	9.3e-05	6e-05	0.00015	73.75	47.5	-0.633	1.285	0.00013	0.00041	0.00021	0.00057	49.625	76.75	0.774	1.143	2.6e-07	7.3e-07	2.3e-07	5.9e-07	76.875	44.875
ENSRNOG00000026295	Rbpjl	-0.516	2.782	1.3e-05	4.2e-05	6.8e-06	1.8e-05	153.125	219.125	0.461	2.854	1e-05	3.8e-05	4.6e-05	0.00014	219.5	159.25	-0.634	2.874	2.5e-09	7.8e-09	2.3e-08	6.4e-08	159.875	247.75
ENSRNOG00000050106	Rcc1	-0.282	3.354	0.00041	0.001	0.00049	0.0011	250.875	304.75	0.193	3.408	0.021	0.044	0.054	0.089	298	260.875	-0.168	3.311	0.018	0.03	0.063	0.089	261.5	293.5
ENSRNOG00000020751	Rdm1	-0.332	2.365	0.0017	0.0039	0.0033	0.0065	123	155	0.441	2.53	7.9e-05	0.00026	9.1e-05	0.00026	173.875	128.125	-0.482	2.47	1e-06	2.8e-06	2.8e-06	6.5e-06	128.375	179
ENSRNOG00000030888	Rela	-0.218	4.788	0.00048	0.0012	2.8e-05	7.1e-05	697.25	810.75	0.234	4.899	0.00068	0.0019	0.00035	0.0009	852.75	725.75	-0.276	4.837	7.2e-07	1.9e-06	1.4e-07	3.5e-07	726.75	879.375
ENSRNOG00000018939	Rexo2	0.139	5.717	0.013	0.026	0.0026	0.0052	1507.12	1369.12	-0.207	5.787	0.0029	0.0072	0.0004	0.001	1358.5	1568.38	0.132	5.737	0.013	0.022	0.0023	0.004	1571.12	1432.88
ENSRNOG00000033318	Rfxank	-0.178	3.359	0.024	0.045	0.017	0.029	261.75	295.625	0.199	3.473	0.02	0.041	0.026	0.047	312.375	272.625	-0.248	3.415	0.00061	0.0012	0.0016	0.0028	273.125	323.75
ENSRNOG00000025796	RGD1306072	0.636	3.029	5.4e-13	3.1e-12	1.3e-12	5.7e-12	270.125	173.875	-0.612	3.14	2.9e-09	1.5e-08	2.4e-09	1.2e-08	183.875	281.125	0.665	3.031	1.5e-14	6.4e-14	2.1e-14	8.3e-14	281.625	177.375
ENSRNOG00000037298	RGD1309036	0.765	0.46	6.1e-05	0.00018	1.1e-07	3.4e-07	45.25	26.625	-0.491	0.66	0.019	0.04	0.0023	0.0052	33.25	47	0.644	0.512	0.00071	0.0014	7.2e-05	0.00015	47.125	30
ENSRNOG00000023824	RGD1561648	1.062	-1.573	0.011	0.022	0.00051	0.0011	10	4.625	-1.607	-1.633	0.0013	0.0035	5.3e-06	1.8e-05	3.25	10.375	1.499	-1.691	0.0008	0.0016	9.1e-06	2e-05	10.375	3.5
ENSRNOG00000022181	RGD1562638	4.256	-1.284	1.4e-16	9.6e-16	2.2e-26	1.9e-25	18.375	0.875	-2.969	-1.134	1.1e-11	7.1e-11	2.3e-14	1.5e-13	2.5	19.125	3.355	-1.257	6.5e-14	2.6e-13	1.4e-21	7.1e-21	19.25	1.875
ENSRNOG00000012022	RGD1562914	2.959	-2.803	0.00093	0.0023	3.8e-06	1e-05	3.625	0.375	-4.045	-2.813	0.00025	0.00076	5e-07	1.9e-06	0.125	3.625	4.987	-2.911	1.1e-05	2.5e-05	2.3e-08	6.3e-08	3.625	0
ENSRNOG00000030938	RGD1564074	5.445	1.72	1.6e-06	5.6e-06	7.9e-13	3.6e-12	168.625	3.625	-3.178	1.91	0.002	0.0053	0.00086	0.0021	20.625	174.25	3.086	1.836	0.0013	0.0025	2.4e-05	5e-05	175.125	21.25
ENSRNOG00000027455	RGD1564804	0.368	3.296	4.3e-06	1.4e-05	6.4e-06	1.7e-05	300.5	232.875	-0.508	3.336	7.2e-08	3.4e-07	4.1e-07	1.6e-06	220	312.5	0.49	3.259	4.4e-10	1.5e-09	6.3e-09	1.8e-08	313.125	223.25
ENSRNOG00000038902	RGD1565641	-0.174	3.955	0.025	0.047	0.012	0.021	396.25	448.125	0.345	4.149	8.2e-05	0.00027	0.00031	0.00081	524.125	412.125	-0.245	4.01	0.00049	0.001	0.001	0.0018	413	490.5
ENSRNOG00000043374	RGD1566099	0.511	1.986	5.9e-06	1.9e-05	3.7e-05	9.2e-05	125.125	87.875	-0.294	2.178	0.018	0.037	0.021	0.039	106.25	130	0.328	2.079	0.0026	0.005	0.0021	0.0037	130.5	104.25
ENSRNOG00000002323	RGD1566265	0.465	4.136	8.1e-11	4e-10	1.1e-11	4.8e-11	556.75	402.625	-0.405	4.265	1.4e-06	5.5e-06	4.1e-06	1.4e-05	437.5	579.75	0.329	4.211	7.7e-07	2.1e-06	4.2e-06	9.5e-06	580.375	461.5
ENSRNOG00000000524	RGD735065	0.176	5.636	0.0023	0.0052	7.9e-05	0.00019	1442.5	1276.88	-0.283	5.69	5.6e-05	0.00019	8.7e-07	3.2e-06	1234	1501.62	0.227	5.63	1.9e-05	4.5e-05	1.4e-06	3.3e-06	1504.25	1284.25
ENSRNOG00000003888	Rgs13	4.772	0.825	1.3e-75	3.8e-74	2.7e-94	9e-93	91.625	3.375	-6.114	0.876	4.1e-90	2.1e-88	6.2e-98	3.4e-96	1.375	95.5	5.365	0.791	1.7e-82	3.1e-81	3.7e-105	8.8e-104	95.625	2.375
ENSRNOG00000021984	Rgs7	0.433	6.355	3.7e-15	2.4e-14	6e-21	4.1e-20	2574.12	1905	-0.304	6.515	0.0011	0.0031	0.00021	0.00056	2168.75	2679.38	0.482	6.352	1.5e-22	8.4e-22	9.5e-21	4.7e-20	2683.88	1921
ENSRNOG00000013256	Ric8a	0.65	6.042	4.3e-32	5.2e-31	4.1e-51	6.5e-50	2201.88	1403.62	-0.538	6.19	4.6e-16	3.8e-15	3.1e-27	3.6e-26	1578.75	2291.62	0.597	6.08	3.1e-33	2.4e-32	1.3e-45	1.3e-44	2295.5	1517
ENSRNOG00000023376	Riok3	-0.172	6.483	0.00059	0.0015	6.2e-05	0.00015	2302.62	2591.25	0.247	6.627	4.1e-05	0.00014	4.1e-06	1.4e-05	2842.75	2397	-0.167	6.499	0.00017	0.00036	0.00036	0.00068	2400.88	2693.88
ENSRNOG00000061101	Ripply1	4.077	-1.65	0.00024	0.00062	7.5e-07	2.2e-06	12.625	0.625	-2.889	-1.518	0.0046	0.011	0.0014	0.0032	1.75	13.125	2.765	-1.583	0.0042	0.0077	0.00042	0.00079	13	1.875
ENSRNOG00000010004	Ripply2	0.411	0.912	0.014	0.027	0.0027	0.0053	57	42.625	-0.446	0.997	0.014	0.031	0.0063	0.013	43.625	59.25	0.622	0.835	0.00022	0.00048	1.1e-05	2.4e-05	59.25	38.5
ENSRNOG00000051304	Rn50_1_1362.2	0.848	0.234	4.2e-05	0.00012	1.5e-06	4.3e-06	39.25	21.75	-0.721	0.375	0.0022	0.0057	0.00064	0.0016	24.75	40.875	1.124	0.144	1.6e-07	4.4e-07	3.7e-09	1.1e-08	40.75	18.75
ENSRNOG00000014534	Rn50_10_0700.3	2.202	-1.347	4e-08	1.6e-07	1.1e-12	4.8e-12	15	3.375	-1.479	-1.133	0.00027	0.00081	1.1e-06	4.1e-06	5.5	15.5	2.747	-1.443	2e-10	6.7e-10	7.7e-18	3.4e-17	15.5	2.125
ENSRNOG00000051029	Rn50_10_0700.4	2.571	-1.171	1.9e-11	9.6e-11	9e-18	5.4e-17	17.75	3	-1.5	-0.91	3.6e-05	0.00012	1e-06	3.6e-06	6.625	18.625	1.974	-1.096	2.5e-08	7.5e-08	2.7e-13	1e-12	18.625	4.5
ENSRNOG00000051098	Rn50_10_0890.4	3.243	-2.893	0.00067	0.0017	8.9e-06	2.4e-05	3.375	0.25	-2.383	-2.787	0.012	0.027	0.00011	0.00032	0.5	3.5	2.352	-2.863	0.0062	0.011	8.5e-05	0.00017	3.5	0.625
ENSRNOG00000051100	Rn50_13_0829.4	1.037	4.289	1.4e-44	2.3e-43	4.4e-42	5.8e-41	717.75	349.625	-0.922	4.43	8.9e-27	1.2e-25	2.7e-18	2.2e-17	394.75	747.125	0.853	4.368	5.1e-31	3.7e-30	1.2e-25	6.9e-25	748.125	414.375
ENSRNOG00000052586	Rn50_20_0041.3	1.459	-0.745	1.3e-06	4.7e-06	3.4e-08	1.1e-07	21.125	7.375	-1.063	-0.568	0.00042	0.0013	0.00041	0.0011	10.5	21.875	0.764	-0.544	0.0048	0.0086	0.0013	0.0023	21.875	13
ENSRNOG00000060951	Rn50_3_0730.2	3.86	-1.706	1.5e-12	8.5e-12	6.8e-17	3.9e-16	12.25	0.75	-2.56	-1.546	3.8e-07	1.7e-06	1.4e-11	8e-11	2.125	12.625	2.537	-1.623	2.7e-08	8.1e-08	5.6e-12	1.9e-11	12.5	2.125
ENSRNOG00000047520	Rn50_5_0815.11	3.213	-2.896	0.001	0.0024	2.2e-05	5.8e-05	3	0.25	-3.316	-2.861	0.0021	0.0054	2e-05	6.2e-05	0.25	3.125	2.89	-2.912	0.0019	0.0037	6.6e-05	0.00013	3.125	0.375
ENSRNOG00000054935	Rn50_7_1408.2	3.722	-1.405	1.5e-11	7.8e-11	1.3e-15	6.9e-15	15.625	1.125	-4.531	-1.394	7.4e-14	5.4e-13	1.1e-16	7.9e-16	0.625	16.5	6.106	-1.511	7.1e-17	3.3e-16	5.5e-24	3.1e-23	16.5	0.125
ENSRNOG00000003009	Rn50_X_0749.2	3.906	-1.381	0.00086	0.0021	6e-07	1.8e-06	15.75	1	-3.063	-1.269	0.005	0.012	0.00032	0.00083	1.875	16.375	2.346	-1.268	0.012	0.021	0.00056	0.001	16.375	3.25
ENSRNOG00000023473	Rnf122	-0.585	1.805	3.2e-06	1.1e-05	5.9e-07	1.8e-06	74.5	112.25	0.644	1.943	2.1e-06	8.4e-06	6.4e-07	2.4e-06	121.375	77.625	-0.776	1.944	4.4e-11	1.5e-10	6.2e-11	2e-10	77.5	133.5
ENSRNOG00000004602	Rnf145	-0.124	6.714	0.011	0.022	0.0068	0.013	2749.12	2993.25	0.14	6.825	0.013	0.028	0.0068	0.014	3150.62	2861.38	-0.116	6.728	0.0066	0.012	0.0071	0.012	2866.25	3106
ENSRNOG00000011588	Rnf146	0.352	5.811	1.7e-10	8e-10	7.2e-15	3.7e-14	1720.62	1349	-0.35	5.914	1.6e-07	7.4e-07	2.9e-09	1.3e-08	1404.75	1790.5	0.233	5.882	3e-06	7.7e-06	1.7e-07	4.4e-07	1793.75	1527.38
ENSRNOG00000012258	Rras2	0.792	3.871	1.1e-27	1.2e-26	2.4e-25	1.9e-24	506	292.75	-0.747	3.989	8.2e-18	7.4e-17	1.5e-15	1e-14	313.25	526.625	0.782	3.889	4.2e-29	2.9e-28	1.8e-26	1.1e-25	527.5	306.375
ENSRNOG00000054286	Rrm2	-1.344	0.54	1.5e-09	6.6e-09	2.2e-11	9.1e-11	21.125	53.625	1.242	0.574	4.3e-09	2.3e-08	2.6e-11	1.4e-10	51.625	22	-1.422	0.613	3.6e-14	1.5e-13	1.4e-19	6.9e-19	22.125	58.875
ENSRNOG00000040052	RT1-M6-2	4.109	-0.701	5.2e-28	5.6e-27	1.2e-39	1.4e-38	28.75	1.625	-7.954	-0.713	4.4e-36	7.8e-35	1.5e-49	3.3e-48	0	30	6.984	-0.796	1.1e-39	1e-38	1.1e-53	1.3e-52	30	0.125
ENSRNOG00000038625	Sbk2	2.009	-2.001	0.0096	0.02	0.00054	0.0012	7.625	2	-2.476	-2.008	0.0054	0.013	0.00032	0.00084	1.25	7.875	2.23	-2.054	0.0078	0.014	0.00076	0.0014	8	1.625
ENSRNOG00000004498	Scin	-2.978	-2.995	0.016	0.03	0.00012	0.00028	0.25	2.75	3.152	-2.801	0.0047	0.011	1.5e-05	4.6e-05	3.125	0.25	-2.608	-3.118	0.026	0.042	0.0022	0.0039	0.25	2.25
ENSRNOG00000014139	Sclt1	-0.229	3.921	0.0014	0.0033	0.0003	0.00067	380.125	445.125	0.19	4.003	0.014	0.03	0.024	0.043	450.625	395.625	-0.151	3.898	0.025	0.041	0.038	0.055	396.375	440
ENSRNOG00000020411	Sec23ip	0.147	6.03	0.012	0.025	0.00071	0.0015	1878.62	1695.5	-0.157	6.129	0.024	0.049	0.0024	0.0053	1754.38	1955.38	0.156	6.044	0.0016	0.0032	0.00086	0.0016	1958.62	1758.12
ENSRNOG00000055257	Selenof	0.194	7.657	0.00012	0.00033	2.6e-06	7.5e-06	5894.88	5153.5	-0.17	7.771	0.0078	0.018	0.00064	0.0016	5452.75	6135.25	0.187	7.678	3.5e-05	8e-05	2.8e-05	5.9e-05	6145.5	5399.38
ENSRNOG00000060120	Selo	0.132	5.294	0.02	0.038	0.0055	0.01	1120.75	1023.62	-0.231	5.349	0.0019	0.0051	0.00025	0.00067	992.75	1166	0.196	5.281	0.00035	0.00073	9.8e-05	0.0002	1168.12	1019.75
ENSRNOG00000017889	Serac1	0.385	3.673	4.6e-07	1.7e-06	2.4e-07	7.4e-07	393.625	301.375	-0.272	3.826	0.0018	0.0047	0.002	0.0046	339.625	409.875	0.369	3.696	3.8e-07	1e-06	1.5e-06	3.7e-06	410.5	317.875
ENSRNOG00000029360	Serinc1	0.378	9.243	1.2e-13	7e-13	6.3e-17	3.6e-16	18743	14419.5	-0.381	9.344	6e-10	3.4e-09	5e-13	3e-12	14977.9	19510.5	0.265	9.311	2.7e-09	8.6e-09	9.7e-10	2.9e-09	19541.5	16264
ENSRNOG00000011141	Serpina11	-1.077	0.131	5.9e-07	2.1e-06	6.7e-09	2.4e-08	18	37.75	1.475	0.511	3.7e-11	2.3e-10	8.5e-13	5.1e-12	52	18.875	-1.307	0.313	2.5e-10	8.3e-10	1.1e-10	3.4e-10	18.875	46.125
ENSRNOG00000046172	Sf3b6	-0.222	3.897	0.0048	0.01	0.004	0.0078	374	437.25	0.232	4.003	0.0088	0.02	0.016	0.031	457.5	388.875	-0.177	3.891	0.016	0.027	0.014	0.022	389.75	441.625
ENSRNOG00000005175	Sgpp1	-0.34	5.734	2.8e-09	1.2e-08	2.3e-10	9.2e-10	1283.25	1625.38	0.357	5.847	3.2e-07	1.4e-06	4.5e-08	1.9e-07	1713.12	1335.38	-0.286	5.722	8.9e-08	2.5e-07	6.1e-07	1.5e-06	1337.88	1633
ENSRNOG00000015143	Siah1	0.349	4.854	5.4e-08	2.1e-07	8.6e-08	2.8e-07	885.5	694.375	-0.307	4.976	3.7e-05	0.00013	3.6e-05	0.00011	745.25	921.625	0.273	4.905	3.9e-06	9.8e-06	9.9e-06	2.2e-05	923.25	763.125
ENSRNOG00000045931	Sik3	-0.224	7.63	5e-06	1.6e-05	5e-08	1.6e-07	5001	5837.25	0.165	7.701	0.0024	0.0063	0.0013	0.003	5833.5	5204.75	-0.219	7.645	2.2e-07	6.1e-07	1.6e-07	4.2e-07	5213.75	6065.38
ENSRNOG00000013828	Sirt3	0.37	5.58	4.9e-11	2.5e-10	3e-16	1.7e-15	1473	1141.38	-0.323	5.702	2.6e-06	1e-05	1.3e-08	5.8e-08	1225.62	1532.75	0.305	5.625	4.6e-09	1.4e-08	4.8e-09	1.4e-08	1535.5	1243
ENSRNOG00000017866	Sirt5	-0.207	6.833	3.8e-05	0.00011	2.7e-06	7.6e-06	2896.12	3342.5	0.202	6.934	0.00049	0.0014	0.00024	0.00063	3467	3014.25	-0.15	6.82	0.00057	0.0012	0.00088	0.0016	3019.25	3348.38
ENSRNOG00000022988	Skint10	3.043	-1.451	1.4e-11	7.1e-11	3.7e-16	2e-15	14.875	1.75	-1.751	-1.199	3.8e-05	0.00013	1.3e-07	5.1e-07	4.625	15.25	2.402	-1.401	4.9e-09	1.5e-08	1.4e-09	4e-09	15.25	3
ENSRNOG00000020337	Sla2	2.616	-1.904	6.4e-07	2.3e-06	3.9e-10	1.5e-09	9.5	1.625	-2.282	-1.804	4.1e-05	0.00014	1.7e-09	8.1e-09	2	10	2.622	-1.931	6.8e-07	1.8e-06	1.5e-11	4.9e-11	10	1.625
ENSRNOG00000014956	Slc11a1	-0.439	3.556	9.1e-09	3.8e-08	3e-07	9.4e-07	272	368	0.378	3.626	1.3e-05	4.6e-05	0.0005	0.0013	367.625	283.25	-0.42	3.564	2.7e-09	8.3e-09	1.5e-06	3.6e-06	283.625	378.375
ENSRNOG00000025269	Slc25a44	0.305	4.21	3.4e-05	0.0001	6.3e-05	0.00015	558.125	451.125	-0.453	4.248	6.2e-07	2.6e-06	1.4e-05	4.3e-05	424.375	580.75	0.276	4.24	1.6e-05	3.7e-05	0.00012	0.00025	581.75	481
ENSRNOG00000008376	Slc2a3	0.57	0.722	0.00075	0.0019	0.0013	0.0027	51.5	34.625	-1.012	0.65	4.4e-07	1.9e-06	1.6e-06	5.8e-06	26.375	53.375	0.567	0.73	0.00055	0.0011	0.0007	0.0013	53.75	36.25
ENSRNOG00000013631	Slc31a2	0.408	2.462	4.1e-05	0.00012	6.7e-05	0.00016	169.75	128.375	-0.281	2.619	0.014	0.03	0.011	0.022	145.875	176.875	0.235	2.554	0.016	0.028	0.015	0.023	177.125	150.625
ENSRNOG00000024801	Slc35a2	0.203	4.972	0.00068	0.0017	0.00024	0.00054	916.75	797.125	-0.201	5.074	0.0091	0.021	0.0014	0.0033	829.375	954.125	0.255	4.964	1.4e-05	3.4e-05	9.1e-06	2e-05	955.75	800.625
ENSRNOG00000018822	Slc5a5	2.665	2.847	0.00079	0.0019	3.8e-08	1.3e-07	332.875	52.125	-2.032	3.037	0.013	0.029	0.00082	0.002	85.25	344.875	1.862	2.987	0.0082	0.014	0.00019	0.00037	346.125	95
ENSRNOG00000040279	Slf1	-0.284	3.93	8.9e-05	0.00025	3.8e-06	1e-05	374.125	455.875	0.378	4.084	9.8e-06	3.6e-05	6.5e-05	0.00019	506.375	389.375	-0.258	3.934	0.00012	0.00026	0.00024	0.00047	390	466.625
ENSRNOG00000008461	Smdt1	-0.256	5.756	7e-06	2.2e-05	1.3e-07	4e-07	1345.62	1607.62	0.244	5.851	0.00015	0.00047	5e-05	0.00015	1657.88	1400.38	-0.351	5.826	1.6e-12	6e-12	1.7e-11	5.5e-11	1402.75	1789.38
ENSRNOG00000055104	SNORA17	6.24	-2.099	2.4e-13	1.4e-12	9e-19	5.7e-18	9.125	0	-6.312	-2.056	4.9e-12	3.2e-11	2e-18	1.7e-17	0	9.5	6.298	-2.136	1.2e-13	4.9e-13	3.3e-19	1.6e-18	9.5	0
ENSRNOG00000001060	Snrnp35	-0.215	4.769	0.00059	0.0015	9.2e-05	0.00022	688.875	799.75	0.33	4.935	3.9e-06	1.5e-05	1e-06	3.8e-06	901.25	717	-0.196	4.776	0.00045	0.00093	0.00026	0.0005	718.25	822.25
ENSRNOG00000054086	Sp5	-1.676	-2.05	0.0021	0.0048	1.8e-05	4.7e-05	2.125	7	2.09	-1.701	0.00014	0.00045	2e-08	8.9e-08	9.75	2.125	-1.856	-1.949	0.0058	0.011	0.00037	0.0007	2.125	8.375
ENSRNOG00000005943	Sp8	2.236	-0.39	7.7e-09	3.3e-08	4.6e-14	2.3e-13	31.625	6.5	-1.751	-0.219	1.1e-06	4.5e-06	1.4e-09	6.7e-09	9.875	33.125	1.492	-0.244	5.5e-06	1.4e-05	2.5e-09	7.3e-09	33	11.75
ENSRNOG00000015137	Spata6l	0.611	2.549	2.7e-09	1.2e-08	4.2e-10	1.6e-09	192.25	125.375	-0.384	2.747	0.0011	0.003	0.00082	0.002	153.125	200.375	0.547	2.59	3.3e-08	9.7e-08	4.8e-08	1.3e-07	200.5	136.875
ENSRNOG00000025359	Spesp1	1.92	-2.02	0.00024	0.00065	1.1e-05	3e-05	7.75	2.25	-2.328	-2.022	0.00014	0.00045	6.8e-07	2.5e-06	1.75	7.875	1.826	-2.023	0.00055	0.0011	1.1e-05	2.4e-05	8	2.25
ENSRNOG00000006732	Spo11	3.614	-1.288	2.2e-14	1.4e-13	2.6e-21	1.8e-20	17.5	1.375	-2.274	-1.087	2.7e-08	1.3e-07	7e-12	4e-11	3.625	18.125	3.133	-1.277	7.9e-13	3e-12	3.6e-18	1.7e-17	18.125	2
ENSRNOG00000005269	Srl	2.726	-0.379	3.5e-21	3e-20	2.6e-27	2.3e-26	33.75	4.75	-1.471	-0.055	8e-06	3e-05	8.7e-05	0.00025	12.875	35.125	2.456	-0.357	3.3e-14	1.4e-13	6.4e-10	1.9e-09	35.25	6.375
ENSRNOG00000032776	Srp54a	-0.15	6.02	0.0038	0.0085	0.00075	0.0016	1683.38	1865.75	0.155	6.126	0.013	0.028	0.0023	0.0053	1950	1751.88	-0.272	6.104	1.6e-08	4.9e-08	5.6e-09	1.6e-08	1755	2119.12
ENSRNOG00000016800	Ss18	0.472	6.027	2.5e-18	1.8e-17	3.7e-21	2.6e-20	2071.38	1494.5	-0.538	6.101	5.9e-16	4.8e-15	8.7e-24	9.1e-23	1484.75	2155.5	0.499	6.032	5e-24	3e-23	2.9e-30	2e-29	2159.25	1528.12
ENSRNOG00000014285	Ssh2	0.337	5.117	4.2e-07	1.5e-06	1.8e-07	5.7e-07	1059	837	-0.334	5.222	2.8e-05	9.7e-05	9.9e-05	0.00028	875.125	1102.5	0.222	5.186	0.00028	0.0006	0.00041	0.00077	1104	946.125
ENSRNOG00000012736	Sssca1	0.21	4.535	0.0013	0.0032	3.7e-05	9.3e-05	678.75	586.625	-0.261	4.615	0.00057	0.0017	0.00065	0.0016	590	706.5	0.238	4.539	0.0001	0.00023	1.2e-05	2.7e-05	707.875	600.25
ENSRNOG00000000017	Steap1	5.471	1.658	1.1e-06	3.9e-06	1.2e-14	6.3e-14	161.375	3.5	-2.672	1.905	0.0035	0.0086	0.00022	0.00059	26.875	166.875	2.756	1.811	0.0018	0.0035	0.00013	0.00026	167.75	25
ENSRNOG00000019302	Stx4	-0.494	5.632	6.2e-18	4.6e-17	1.7e-19	1.1e-18	1125	1584.88	0.408	5.684	4.4e-10	2.5e-09	2e-12	1.2e-11	1553.25	1170.75	-0.442	5.619	4.5e-18	2.2e-17	2.4e-20	1.2e-19	1172.75	1593.38
ENSRNOG00000040195	Sult1c2a	4.904	-2.94	0.00026	0.00068	5.5e-07	1.7e-06	3.625	0	-3.469	-2.852	0.0025	0.0065	4.9e-06	1.7e-05	0.25	3.625	2.702	-2.883	0.0091	0.016	0.00027	0.00051	3.625	0.5
ENSRNOG00000012160	Syk	0.372	2.572	0.00025	0.00065	0.00014	0.00033	181.875	140.625	-0.457	2.639	0.00018	0.00057	0.00012	0.00035	137.875	189.625	0.438	2.559	2.2e-05	5.3e-05	3.9e-05	8.2e-05	189.875	139.75
ENSRNOG00000018321	Sytl3	1.54	-0.202	0.0015	0.0035	0.00011	0.00026	32.5	10.875	-1.894	-0.206	0.00051	0.0015	3.3e-05	0.0001	8.75	33.5	1.651	-0.238	0.00099	0.002	5.6e-05	0.00012	34	10.625
ENSRNOG00000008301	Tagln2	-0.49	3.905	0.00066	0.0016	0.0001	0.00025	338.875	476	0.7	4.132	0.00038	0.0011	1.3e-05	4.1e-05	572.125	352	-0.588	3.981	9.2e-05	0.0002	1.1e-05	2.3e-05	353	530.75
ENSRNOG00000001399	Tbx5	4.484	-3.075	0.00035	0.0009	1.8e-06	5.1e-06	2.5	0	-4.548	-3.04	0.00081	0.0023	2.3e-06	8.2e-06	0	2.75	3.581	-3.088	0.0014	0.0028	1.9e-05	4.1e-05	2.75	0.125
ENSRNOG00000010929	Tcam1	5.348	0.752	7.7e-96	3e-94	1.4e-116	6.4e-115	88.125	2.125	-4.69	0.855	5.9e-75	2.4e-73	7.2e-93	3.5e-91	3.375	91.75	6.302	0.717	3.6e-108	9e-107	2.9e-128	8.5e-127	91.875	1.125
ENSRNOG00000004531	Tceanc	-0.745	0.475	4.7e-05	0.00014	0.00027	0.0006	26.875	44.875	0.581	0.476	0.0057	0.014	0.0097	0.019	41.875	28.25	-0.604	0.407	0.002	0.0039	0.0041	0.0068	28.125	42.625
ENSRNOG00000013201	Tex264	0.49	5.579	1.5e-17	1.1e-16	2.8e-26	2.3e-25	1527.12	1087.62	-0.477	5.687	7.4e-12	4.8e-11	3.4e-18	2.8e-17	1141.12	1589.62	0.357	5.653	1.2e-11	4.2e-11	3.4e-15	1.3e-14	1592.12	1242
ENSRNOG00000005246	Tfap2c	2.46	-2.086	1.4e-05	4.4e-05	1.9e-08	6.4e-08	7.875	1.375	-3.584	-2.13	5.4e-07	2.3e-06	8e-13	4.8e-12	0.625	8.125	2.153	-2.071	8e-05	0.00018	2.7e-08	7.5e-08	8.25	1.875
ENSRNOG00000002418	Tgfb2	1.008	5.01	9.1e-31	1.1e-29	2.5e-32	2.6e-31	1176	585.125	-0.907	5.146	2.4e-24	2.9e-23	4e-22	4e-21	652.5	1223.62	0.789	5.102	1.9e-23	1.1e-22	2.7e-25	1.6e-24	1225.75	709.375
ENSRNOG00000005539	Thg1l	0.221	3.071	0.011	0.022	0.011	0.02	245.75	211	-0.405	3.091	7e-05	0.00023	3.9e-05	0.00012	193.375	255.75	0.215	3.089	0.013	0.022	0.0079	0.013	256.25	220.375
ENSRNOG00000007701	Thoc7	-0.485	5.637	2.8e-17	2e-16	5e-25	4e-24	1133	1586	0.364	5.67	2.4e-08	1.2e-07	3.6e-08	1.5e-07	1517.5	1179.12	-0.466	5.644	1e-19	5.3e-19	1.9e-19	9.2e-19	1181.38	1632.5
ENSRNOG00000042070	Ticam2	1.154	1.509	3.5e-17	2.5e-16	1.8e-16	9.9e-16	105.625	47.5	-0.828	1.718	2.1e-08	1e-07	1.7e-08	7.6e-08	62	109.875	1.164	1.513	1.5e-15	6.7e-15	4.6e-15	1.8e-14	110.125	49.125
ENSRNOG00000011947	Tifab	-0.31	2.35	0.0027	0.0062	0.00047	0.001	122.625	152.125	0.262	2.426	0.016	0.035	0.02	0.038	152.875	128	-0.382	2.409	0.0001	0.00023	0.00016	0.00032	128.125	166.625
ENSRNOG00000038894	Timd4	5.078	-2.802	3.3e-06	1.1e-05	1.6e-09	6e-09	4.125	0	-2.249	-2.618	0.0088	0.02	7.8e-05	0.00022	0.75	4.125	1.892	-2.652	0.011	0.018	0.00023	0.00045	4.125	1.125
ENSRNOG00000021420	Tirap	-0.461	0.491	0.015	0.03	0.0021	0.0043	30.375	42.375	0.533	0.635	0.0091	0.02	0.0018	0.004	46	31.75	-0.531	0.552	0.0041	0.0075	0.00064	0.0012	31.875	46.25
ENSRNOG00000017051	Tmem110	-0.194	4.341	0.0047	0.01	0.0016	0.0033	515.25	589.875	0.209	4.45	0.0041	0.01	0.0037	0.0081	619.25	536.125	-0.326	4.43	7.3e-08	2.1e-07	1.9e-08	5.2e-08	537.125	672.875
ENSRNOG00000023708	Tmem176a	-0.411	4.964	5.1e-11	2.5e-10	1.3e-12	5.7e-12	731.125	972.75	0.302	5.005	2e-05	7.1e-05	6.9e-06	2.3e-05	937.875	761	-0.369	4.957	1.4e-11	5.2e-11	2.7e-10	8.4e-10	762.25	983.375
ENSRNOG00000008465	Tmem176b	-0.404	5.894	1.2e-09	5.3e-09	4.6e-12	2e-11	1399.38	1852	0.25	5.911	5.9e-05	0.0002	1.1e-05	3.6e-05	1730.88	1456.75	-0.327	5.868	7.9e-12	2.9e-11	9.9e-10	3e-09	1459	1828
ENSRNOG00000006827	Tmem198b	-0.274	2.949	0.0011	0.0027	0.0015	0.0031	190	228.875	0.333	3.087	0.00033	0.001	0.0024	0.0054	248.75	197.875	-0.184	2.92	0.017	0.028	0.069	0.095	198.25	224.5
ENSRNOG00000010894	Tmem203	0.332	3.154	0.00018	0.00048	5.8e-05	0.00014	269.875	214	-0.305	3.268	0.0046	0.011	0.0023	0.0052	227	280.875	0.335	3.168	8e-05	0.00018	2.9e-05	6.1e-05	281.375	222.875
ENSRNOG00000031348	Tmem232	2.544	-2.104	1e-05	3.3e-05	3e-07	9.4e-07	7.5	1.25	-1.827	-1.95	0.0017	0.0045	3.1e-05	9.4e-05	2.25	8	1.469	-1.961	0.003	0.0056	0.0004	0.00076	8	2.875
ENSRNOG00000025460	Tmem71	1.704	-1.05	7.4e-07	2.6e-06	1.2e-10	4.7e-10	17.375	5.25	-2.46	-1.116	4.2e-09	2.2e-08	1.7e-15	1.2e-14	3.25	18.125	2.173	-1.154	3.1e-09	9.7e-09	1.7e-14	6.5e-14	18	4
ENSRNOG00000003865	Tmigd1	3.173	-2.496	3.3e-05	9.8e-05	5.7e-06	1.6e-05	5.5	0.625	-4.052	-2.496	6.7e-06	2.5e-05	1e-08	4.6e-08	0.25	5.5	3.045	-2.518	3.1e-05	7.3e-05	1.2e-07	3.1e-07	5.5	0.625
ENSRNOG00000032436	Tmod3	-0.157	4.501	0.018	0.035	0.014	0.025	583.875	651.25	0.257	4.657	0.00081	0.0023	0.0023	0.0052	726.75	607.75	-0.314	4.604	2.8e-07	7.8e-07	5.5e-06	1.2e-05	608.5	757.25
ENSRNOG00000010588	Tns2	-0.653	5.288	4.2e-15	2.7e-14	5.2e-18	3.1e-17	829	1304.88	0.501	5.299	0.00017	0.00054	5.5e-06	1.8e-05	1220.75	862.125	-0.581	5.263	7.1e-15	3e-14	3.1e-15	1.2e-14	863.875	1293.5
ENSRNOG00000029799	Tomm34	0.655	6.518	2.4e-33	3e-32	4.2e-51	6.6e-50	3068	1946.62	-0.803	6.565	2.3e-34	3.8e-33	6e-53	1.4e-51	1828.5	3193.5	0.667	6.531	2e-43	1.9e-42	4.2e-52	4.6e-51	3198.62	2012.88
ENSRNOG00000011194	Tpp2	0.317	6.097	9e-09	3.8e-08	1.6e-12	7.1e-12	2076.62	1667.5	-0.313	6.201	3.5e-06	1.4e-05	1.8e-08	7.9e-08	1738.75	2161.12	0.233	6.153	2.2e-06	5.6e-06	1.5e-07	3.8e-07	2165.12	1843
ENSRNOG00000001049	Tpt1	-0.366	9.14	2.1e-12	1.1e-11	3.5e-13	1.7e-12	13492.4	17389.4	0.243	9.175	0.00012	0.00038	5.7e-05	0.00017	16622.6	14041.1	-0.298	9.12	1.4e-11	5.1e-11	5.4e-10	1.7e-09	14065.2	17297.5
ENSRNOG00000024837	Tpte2	1.851	-1.81	0.00012	0.00033	2.8e-06	8e-06	9.625	2.625	-3.428	-1.936	9.7e-08	4.5e-07	1.6e-12	9.7e-12	0.875	9.75	2.249	-1.894	9.6e-06	2.3e-05	3.4e-08	9.1e-08	9.75	2
ENSRNOG00000006146	Trim54	1.463	-0.946	1.6e-05	4.9e-05	2.2e-06	6.2e-06	18.25	6.5	-0.848	-0.693	0.017	0.037	0.019	0.036	10.5	19	1.095	-0.857	0.00042	0.00087	3.7e-05	7.8e-05	19	8.75
ENSRNOG00000017157	Trim69	-0.713	0.512	0.00016	0.00043	2.3e-06	6.6e-06	27.75	45.625	0.698	0.605	0.00087	0.0024	4.8e-05	0.00014	47.25	29	-0.882	0.64	1.2e-06	3.1e-06	8.1e-09	2.3e-08	29.125	53.5
ENSRNOG00000014714	Trpv6	4.072	-0.592	3.6e-12	2e-11	3e-15	1.6e-14	30.75	1.875	-3.198	-0.473	9.7e-10	5.4e-09	1.8e-12	1e-11	3.5	31.875	4.143	-0.622	3.3e-12	1.2e-11	7e-15	2.8e-14	31.875	1.75
ENSRNOG00000004411	Tspan8	-0.649	2.092	6.2e-08	2.5e-07	1.5e-07	4.6e-07	89.125	140	0.799	2.283	0.0061	0.014	0.00019	0.00053	160.875	92.625	-0.832	2.229	0.00043	0.00088	6.5e-06	1.5e-05	92.75	165.25
ENSRNOG00000009285	Tssc1	0.365	5.004	3e-09	1.3e-08	5.9e-12	2.6e-11	987.5	766.25	-0.502	5.048	1.1e-11	7.2e-11	7.8e-16	5.6e-15	725	1027.75	0.422	4.997	1.3e-13	5.3e-13	4.6e-17	2e-16	1029.5	768.375
ENSRNOG00000048915	Twf2	0.522	4.603	1e-15	6.7e-15	5.3e-17	3.1e-16	782.5	544.75	-0.467	4.727	3.6e-09	1.9e-08	1.9e-09	8.9e-09	588.125	814.5	0.376	4.681	9.1e-10	2.9e-09	1.4e-08	3.9e-08	815.5	628
ENSRNOG00000020845	Tyrobp	-0.262	2.718	0.0062	0.013	0.0087	0.016	162.125	194.375	0.356	2.874	0.0037	0.0092	0.0069	0.014	216.375	168.875	-0.438	2.837	3.8e-06	9.5e-06	5.6e-05	0.00012	169	228.625
ENSRNOG00000017990	Ubap2l	0.146	6.697	0.012	0.024	0.0027	0.0053	2981.12	2692.88	-0.161	6.792	0.016	0.034	0.0036	0.0079	2775.25	3103	0.176	6.7	0.00032	0.00067	2.6e-05	5.6e-05	3107.5	2749.25
ENSRNOG00000001222	Ube2g2	0.472	5.016	1.3e-14	8e-14	3.2e-19	2e-18	1027.62	741.125	-0.648	5.047	2e-18	1.9e-17	1.2e-24	1.3e-23	682.125	1069.62	0.552	4.999	5.3e-22	3e-21	2.7e-22	1.4e-21	1071.38	730.125
ENSRNOG00000020791	Ube2q1	0.41	6.745	1.2e-14	7.8e-14	9.7e-25	7.8e-24	3348.62	2519.88	-0.303	6.894	5.2e-06	2e-05	8.1e-09	3.6e-08	2823.12	3485.5	0.343	6.792	7.1e-13	2.7e-12	1.7e-16	7.1e-16	3491.62	2752.5
ENSRNOG00000001990	Ugt2b10	1.5	-2.06	0.0094	0.019	0.0022	0.0044	6.875	2.375	-1.782	-2.05	0.0041	0.01	0.0023	0.0052	2.125	7.25	2.822	-2.271	1.8e-05	4.3e-05	8.8e-08	2.3e-07	7.25	1
ENSRNOG00000024331	Upk1a	1.418	-2.235	0.014	0.027	0.0013	0.0027	5.625	2.25	-2.544	-2.345	0.00061	0.0018	2.6e-07	1e-06	0.875	5.625	2.364	-2.402	0.00031	0.00064	2.1e-06	5e-06	5.75	1.125
ENSRNOG00000004972	Upp1	-0.5	2.287	1.5e-06	5.3e-06	3.3e-06	9.3e-06	109	154	0.393	2.329	0.00084	0.0024	0.00083	0.002	148.875	113.5	-0.556	2.342	0.00041	0.00085	7.9e-05	0.00016	113.625	167.125
ENSRNOG00000003785	Usp43	0.984	0.704	1.6e-07	5.9e-07	4e-08	1.3e-07	56.5	28.625	-1.259	0.704	5.8e-09	3e-08	5.4e-09	2.5e-08	24.5	58.5	1.074	0.675	1.2e-07	3.5e-07	1e-07	2.6e-07	58.875	27.875
ENSRNOG00000002644	Utp18	0.319	4.816	8.9e-07	3.2e-06	1.2e-09	4.4e-09	854.625	683.625	-0.415	4.877	6.1e-08	2.9e-07	3.3e-10	1.7e-09	666.75	889.875	0.393	4.801	3.8e-11	1.3e-10	2e-12	6.8e-12	891.25	678.125
ENSRNOG00000050430	Vav1	-0.749	1.252	3.5e-07	1.3e-06	9.4e-10	3.5e-09	47	78.875	0.455	1.18	0.0091	0.021	0.0045	0.0097	67	48.75	-0.741	1.27	3.5e-07	9.5e-07	7.5e-09	2.1e-08	49	81.875
ENSRNOG00000016443	Vps13d	0.509	7.083	3.1e-15	2e-14	6.6e-16	3.6e-15	4357	3061.62	-0.384	7.239	4.9e-08	2.3e-07	3.4e-07	1.3e-06	3476	4535.25	0.355	7.166	2e-14	8.2e-14	6.8e-14	2.5e-13	4542.25	3549.88
ENSRNOG00000042220	Vsx1	-1.631	-1.813	0.00072	0.0018	2.6e-06	7.2e-06	2.75	8.875	1.828	-1.618	0.0025	0.0065	1.6e-05	4.9e-05	10.375	2.875	-1.959	-1.589	0.00047	0.00096	7.1e-06	1.6e-05	2.875	11.5
ENSRNOG00000018338	Vwa1	-0.731	4.823	1e-20	8.6e-20	2e-20	1.3e-19	581.125	963.625	0.588	4.838	7.8e-14	5.7e-13	1.4e-10	7.3e-10	907.875	604.625	-0.849	4.917	1.2e-09	3.9e-09	3.6e-16	1.5e-15	605.875	1091.12
ENSRNOG00000054331	Wdpcp	0.453	3.09	2.1e-07	7.8e-07	3.1e-07	9.4e-07	267.25	195.125	-0.323	3.247	0.001	0.0028	0.0017	0.0038	222.25	278.125	0.352	3.149	1.7e-05	4.1e-05	7.6e-05	0.00016	278.625	218.375
ENSRNOG00000026067	Wfdc10a	-2.145	-2.801	0.01	0.021	0.002	0.004	0.75	3.375	3.218	-2.141	1.1e-05	4.1e-05	3.8e-08	1.6e-07	7.375	0.75	-2.718	-2.504	0.00026	0.00055	2.8e-05	5.9e-05	0.75	5.125
ENSRNOG00000003039	Wnt3a	6.255	-1.315	1.2e-24	1.2e-23	9.6e-37	1.1e-35	18.5	0.125	-5.783	-1.257	5.5e-21	5.8e-20	2.7e-33	3.9e-32	0.25	19.125	6.339	-1.35	2.9e-25	1.8e-24	2.8e-37	2.3e-36	19.125	0.125
ENSRNOG00000002964	Xcl1	4.838	-1.562	9.6e-05	0.00027	2.6e-08	8.8e-08	13.75	0.375	-2.487	-1.358	0.01	0.022	0.00085	0.0021	2.5	14.125	2.623	-1.456	0.0057	0.01	0.00017	0.00034	14.25	2.25
ENSRNOG00000027276	Xkr4	1.272	2.468	4.1e-24	4e-23	2e-21	1.4e-20	212.625	87.875	-1.129	2.612	2.4e-18	2.2e-17	4.8e-13	2.9e-12	101.125	221.5	0.925	2.591	4.2e-17	2e-16	8.9e-15	3.5e-14	221.75	116.75
ENSRNOG00000014785	Ykt6	0.273	5.535	3.6e-06	1.2e-05	6.3e-09	2.3e-08	1387.75	1147.88	-0.382	5.59	6.6e-08	3.1e-07	6.9e-11	3.7e-10	1107.62	1444.12	0.258	5.56	1.3e-06	3.4e-06	8.4e-08	2.2e-07	1446.5	1209.62
ENSRNOG00000007684	Zc3h3	0.183	4.432	0.0059	0.012	0.0015	0.0032	625.875	551.625	-0.221	4.516	0.0061	0.014	0.0017	0.004	558.625	651.375	0.265	4.41	2.3e-05	5.4e-05	1.6e-05	3.4e-05	652.625	543
ENSRNOG00000002429	Zcchc5	4.733	-2.969	5.8e-05	0.00017	1.4e-07	4.6e-07	3.125	0	-3.843	-2.907	0.00076	0.0021	1.5e-06	5.3e-06	0.125	3.125	2.853	-2.935	0.0024	0.0044	6.5e-06	1.5e-05	3.125	0.375
ENSRNOG00000028662	Zfp69	-0.453	0.594	0.013	0.025	0.0017	0.0036	33	45.25	0.498	0.72	0.013	0.028	0.00098	0.0024	48.5	34.125	-0.495	0.637	0.0061	0.011	0.0004	0.00076	34.25	48.625
ENSRNOG00000057416	Zfp763	0.204	3.556	0.0093	0.019	0.0024	0.0048	343.125	297.5	-0.282	3.624	0.002	0.0053	0.0011	0.0025	293.875	357.125	0.254	3.55	0.00094	0.0019	0.00089	0.0016	357.625	299.625
ENSRNOG00000016279	Zfp865	-0.332	2.667	0.00062	0.0016	0.0003	0.00068	151.875	191.625	0.344	2.775	0.0011	0.003	0.0012	0.0028	200.625	158.125	-0.233	2.63	0.011	0.019	0.016	0.025	158.375	186.125
ENSRNOG00000028919	Zfp868	-0.227	4.172	0.00076	0.0019	0.00039	0.00087	453	530	0.271	4.299	0.00023	0.00071	0.00051	0.0013	568.5	471.625	-0.145	4.147	0.015	0.025	0.035	0.051	472.125	521.875
ENSRNOG00000021900	Zfp873	-0.429	2.229	9.2e-05	0.00026	4e-05	0.0001	107.5	144.875	0.443	2.339	0.00042	0.0012	0.00041	0.0011	152.375	111.75	-0.475	2.276	5e-06	1.2e-05	2.3e-05	4.9e-05	112.125	155.75
ENSRNOG00000014903	Zfyve27	0.508	6.611	6.7e-21	5.6e-20	1.9e-23	1.5e-22	3139.75	2207.5	-0.481	6.724	7.2e-13	5e-12	4.9e-18	3.9e-17	2339.38	3267.88	0.533	6.617	8.6e-28	5.7e-27	9.3e-30	6.2e-29	3273.5	2260.38
ENSRNOG00000036980	Zgrf1	-0.497	1.656	0.00012	0.00032	6.3e-05	0.00015	70.125	98.75	0.553	1.793	0.00031	0.00094	0.00051	0.0013	106.75	72.875	-0.458	1.656	0.0002	0.00043	0.00079	0.0014	73	100.25
ENSRNOG00000014358	Zic5	1.515	2.081	8.3e-17	5.8e-16	1.4e-26	1.2e-25	169	58.875	-1.779	2.109	1.1e-17	1e-16	2.3e-21	2.2e-20	51	175.75	1.478	2.096	5.6e-13	2.1e-12	2e-14	7.8e-14	176.25	63.125
ENSRNOG00000046482	Znf750	2.414	-0.722	0.0019	0.0045	9.5e-06	2.5e-05	24.625	4.375	-1.554	-0.497	0.021	0.044	0.006	0.012	8.625	25.5	1.877	-0.64	0.017	0.028	0.0077	0.012	25.5	7
ENSRNOG00000000778	Znrd1as1	-0.209	3.517	0.016	0.032	0.015	0.026	288.5	334.25	0.258	3.644	0.022	0.045	0.023	0.041	359.125	300.125	-0.207	3.533	0.013	0.023	0.022	0.033	300.5	347.375
ENSRNOG00000021782	Zscan10	4.465	-0.54	8.5e-05	0.00024	8.3e-09	2.9e-08	31.375	1.375	-2.695	-0.347	0.0066	0.016	0.00062	0.0016	5	32.25	1.933	-0.313	0.023	0.038	0.0066	0.011	32.375	8.5
B- Striatum		Hippocampus vs Striatum								Hypothalamus vs Striatum								Striatum vs Brainstem
								Mean normalized reads								Mean normalized reads								Mean normalized reads
Ensembl	Gene Symbol	log_FC	log_CPM	DESeq P	DESeq adjusted P	EdgeR P	EdgeR adjusted P	Hippocampus	Striatum	log_FC	log_CPM	DESeq P	DESeq adjusted P	EdgeR P	EdgeR adjusted P	Hypothalamus	Striatum	log_FC	log_CPM	DESeq P	DESeq adjusted P	EdgeR P	EdgeR adjusted P	Striatum	Brainstem
ENSRNOG00000028231	1520401A03Rik	-3.07	-2.047	3.6e-07	1.3e-06	6.6e-10	2.5e-09	0.875	8.375	-3.646	-2.096	7.6e-08	2.8e-07	2e-11	7.4e-11	0.625	8.625	3.693	-2.175	2.4e-09	6.2e-09	6.3e-13	1.7e-12	9.125	0.625
ENSRNOG00000040024	6720489N17Rik	-0.51	1.831	3.3e-05	9.7e-05	1.2e-05	3.1e-05	78.5	112	-0.397	1.932	0.0012	0.0028	0.0052	0.0093	91	119.375	0.575	1.797	1.8e-06	4e-06	2.1e-07	4.3e-07	121.875	81.75
ENSRNOG00000060380	7SK	-1.078	-1.602	0.0094	0.019	0.0022	0.0044	4.5	9.625	-1.685	-1.719	0.00059	0.0014	3.7e-06	9.5e-06	3	10.125	1.302	-1.705	0.0017	0.003	0.00022	0.00038	10.375	4.125
ENSRNOG00000058473	7SK	-4.291	-1.946	7.3e-11	3.6e-10	1.6e-16	9.1e-16	0.375	9.875	-4.453	-1.969	1.9e-10	8.4e-10	1.6e-17	8.4e-17	0.375	10.25	4.478	-2.045	1.6e-12	4.9e-12	8e-18	2.5e-17	10.5	0.375
ENSRNOG00000056308	7SK	-4.771	-2.92	6.3e-05	0.00018	1.5e-07	4.7e-07	0	3.125	-4.857	-2.946	9.1e-05	0.00024	1.3e-07	3.8e-07	0	3.625	4.877	-3.022	1.6e-05	3.3e-05	4.3e-08	9.1e-08	3.625	0
ENSRNOG00000056143	7SK	-2.616	-2.943	0.0094	0.019	0.00075	0.0016	0.375	3.125	-3.172	-2.993	0.0038	0.008	0.00025	0.00053	0.25	3.125	2.471	-3.021	0.011	0.018	0.00063	0.001	3.125	0.5
ENSRNOG00000055111	AABR07000658.1	-1.326	-1.383	0.0007	0.0017	1.5e-05	4e-05	4.75	12.375	-1.203	-1.332	0.0033	0.0069	0.00013	0.00029	5.5	13.125	1.876	-1.553	3.3e-06	7.2e-06	1.1e-08	2.4e-08	13.5	3.5
ENSRNOG00000058399	AABR07006389.1	-1.856	-1.944	0.00033	0.00087	1.3e-06	3.9e-06	2.125	8	-2.016	-1.965	0.00028	0.00069	1.2e-06	3.4e-06	2.25	8.75	3.231	-2.175	4.4e-08	1.1e-07	1.8e-13	4.8e-13	8.875	0.875
ENSRNOG00000046420	AABR07006458.1	0.378	3.934	2e-05	6e-05	2e-05	5.2e-05	471	362.125	0.317	3.964	0.00053	0.0013	0.00037	0.00076	481.75	385.875	-0.266	3.881	9.4e-05	0.00018	0.00047	0.00076	394.375	474.875
ENSRNOG00000061365	AABR07007055.1	1.482	-0.694	6.2e-07	2.2e-06	1.3e-09	5e-09	22.375	7.75	1.664	-0.492	0.00019	0.00049	1.1e-06	3e-06	27	8.5	-1.746	-0.475	4.9e-11	1.4e-10	7.8e-16	2.3e-15	8.625	29.375
ENSRNOG00000061406	AABR07007799.1	2.129	-1.667	2.8e-06	9.4e-06	4.1e-08	1.4e-07	10.875	2.5	2.289	-1.496	1.8e-06	5.7e-06	1.5e-10	5.4e-10	12.875	2.75	-2.028	-1.718	5.9e-06	1.3e-05	3.9e-10	9.3e-10	2.75	11.125
ENSRNOG00000053649	AABR07008013.1	-4.126	-0.888	1.4e-23	1.3e-22	5.7e-31	5.6e-30	1.375	24	-3.38	-0.845	7.7e-18	5e-17	1.4e-26	9.9e-26	2.375	25.625	3.628	-0.943	2.2e-23	1e-22	5.9e-33	2.9e-32	26.125	2.125
ENSRNOG00000047236	AABR07008066.2	0.422	2.482	2.8e-05	8.4e-05	6.6e-05	0.00016	173	129.125	0.262	2.457	0.026	0.046	0.021	0.034	165	137.5	-0.311	2.429	0.0023	0.004	0.0052	0.0077	140.5	174.375
ENSRNOG00000009602	AABR07012329.1	1.923	-2.714	0.024	0.045	0.0043	0.0082	3.5	0.875	2.448	-2.45	0.0016	0.0037	4.7e-05	0.00011	5.25	0.875	-2.413	-2.496	0.0003	0.00056	1.4e-05	2.6e-05	1	5.5
ENSRNOG00000042166	AABR07014259.1	-1.639	-1.771	0.00063	0.0016	4e-06	1.1e-05	2.75	9.25	-1.981	-1.825	0.00015	0.00039	1.1e-06	2.9e-06	2.375	9.625	1.962	-1.892	3.1e-05	6.3e-05	5.3e-08	1.1e-07	9.875	2.5
ENSRNOG00000047135	AABR07014756.2	-2.105	-2.308	0.00083	0.002	1.7e-05	4.4e-05	1.375	5.75	-2.748	-2.382	0.00015	0.00039	6.6e-08	2e-07	0.875	6.5	4.171	-2.544	8.4e-08	2e-07	1.8e-11	4.5e-11	6.5	0.25
ENSRNOG00000059475	AABR07014987.1	1.713	-1.42	1.9e-05	5.8e-05	5.2e-09	1.9e-08	12.875	3.875	1.636	-1.387	0.00018	0.00047	1.8e-07	5.1e-07	12.875	4.25	-1.485	-1.54	0.00019	0.00036	3.7e-07	7.6e-07	4.25	12.125
ENSRNOG00000060498	AABR07015761.1	-2.229	-2.327	0.00056	0.0014	2.8e-06	7.8e-06	1.125	5.625	-5.668	-2.506	4.5e-08	1.7e-07	4.2e-13	1.7e-12	0	6.25	1.842	-2.349	0.0014	0.0025	3.2e-05	5.7e-05	6.25	1.75
ENSRNOG00000054484	AABR07015812.2	-1.696	1.765	1.3e-38	1.8e-37	2.9e-40	3.7e-39	42.5	137.625	-1.461	1.862	2e-22	1.6e-21	2.1e-13	9.1e-13	53.25	146.625	2.016	1.665	2e-49	1.7e-48	1.3e-51	8.8e-51	150	36.75
ENSRNOG00000054236	AABR07016573.1	-3.721	-1.118	8.9e-18	6.5e-17	1.8e-27	1.6e-26	1.25	19.5	-2.506	-1.006	7.2e-11	3.3e-10	1.1e-15	5.4e-15	3.625	20.875	3.11	-1.151	1e-16	3.7e-16	5.5e-24	2.1e-23	21.25	2.375
ENSRNOG00000048328	AABR07017849.1	2.765	-2.294	2.2e-05	6.8e-05	1.2e-06	3.4e-06	6.375	0.875	2.35	-2.489	0.0024	0.0052	0.00014	0.00031	5.25	0.875	-1.846	-2.777	0.015	0.024	0.002	0.0031	0.875	3.5
ENSRNOG00000059374	AABR07024457.1	0.865	1.345	2.1e-09	9.4e-09	1.7e-09	6.3e-09	88.125	48	0.679	1.306	0.00011	0.00029	5.9e-05	0.00013	82.25	51.25	-0.64	1.232	2.7e-06	5.9e-06	5e-06	9.4e-06	52.5	81.75
ENSRNOG00000057716	AABR07025986.2	-1.984	-1.454	2.5e-06	8.5e-06	4.2e-11	1.7e-10	3.125	12.75	-1.12	-1.253	0.0042	0.0088	0.0001	0.00022	6.25	13.5	2.084	-1.535	2.4e-07	5.7e-07	3.3e-12	8.6e-12	13.875	3.125
ENSRNOG00000054467	AABR07026197.1	0.652	0.232	0.0013	0.0031	0.00031	0.00071	37.25	23.625	0.982	0.506	2.7e-06	8.4e-06	3.4e-07	9.5e-07	50	25.375	-0.558	0.2	0.0026	0.0045	0.0045	0.0067	25.75	38
ENSRNOG00000053667	AABR07029220.1	-4.123	-3.189	0.0029	0.0065	7.5e-05	0.00018	0	2	-3.237	-3.187	0.013	0.025	0.00046	0.00093	0.125	2.125	4.226	-3.291	0.0012	0.0022	4.3e-05	7.6e-05	2.125	0
ENSRNOG00000050036	AABR07030072.1	-1.666	-1.737	0.00033	0.00087	8e-06	2.2e-05	2.875	9.5	-1.215	-1.627	0.0083	0.016	0.00046	0.00093	4.25	10.125	2.561	-1.938	3e-07	6.9e-07	1.1e-11	2.7e-11	10.375	1.75
ENSRNOG00000055718	AABR07030180.1	-2.084	-2.498	0.0029	0.0064	0.0001	0.00025	1.125	4.625	-4.399	-2.657	7.4e-06	2.2e-05	3.6e-09	1.2e-08	0.125	5	3.862	-2.714	3.7e-06	8.1e-06	1.1e-08	2.5e-08	5	0.25
ENSRNOG00000057908	AABR07032642.1	-5.749	-2.377	2.2e-09	9.9e-09	1e-14	5.2e-14	0	6.375	-4.867	-2.384	4.8e-08	1.8e-07	1.4e-13	6e-13	0.125	7	5.856	-2.477	1.4e-10	3.9e-10	8.7e-16	2.6e-15	7.125	0
ENSRNOG00000060359	AABR07032751.1	-1.011	1.319	2.7e-12	1.5e-11	2.9e-13	1.4e-12	43.75	88.125	-0.857	1.418	4.6e-08	1.7e-07	1.4e-07	4e-07	51.75	94	1.267	1.216	6.6e-19	2.6e-18	1.2e-21	4.3e-21	95.875	39.875
ENSRNOG00000057629	AABR07032786.1	-1.899	-0.89	1e-08	4.3e-08	2.5e-14	1.3e-13	5.375	20	-1.246	-0.724	0.00012	0.00031	1.4e-06	3.8e-06	8.875	21.375	2.15	-0.995	4.6e-11	1.3e-10	1.3e-17	4.1e-17	21.75	4.75
ENSRNOG00000052420	AABR07034980.1	-2.316	-2.104	7.5e-05	0.00021	2.1e-07	6.7e-07	1.375	7.375	-1.373	-1.947	0.012	0.023	0.00036	0.00075	2.875	8	3.504	-2.289	4.9e-08	1.2e-07	3.8e-12	9.7e-12	8	0.625
ENSRNOG00000058796	AABR07035005.1	2.395	-1.563	7.1e-08	2.8e-07	6e-13	2.8e-12	12.5	2.5	2.297	-1.542	2.4e-06	7.7e-06	4.6e-11	1.7e-10	12.625	2.625	-2.077	-1.738	4.4e-06	9.4e-06	2.3e-09	5.2e-09	2.625	10.75
ENSRNOG00000053067	AABR07035008.1	2.313	0.817	1.4e-36	1.8e-35	5.3e-50	8.2e-49	78.125	15.75	2.274	0.883	3.2e-30	3.2e-29	1.6e-35	1.5e-34	80.875	16.625	-2.159	0.743	1.8e-33	1.1e-32	3.8e-37	2e-36	16.875	76.375
ENSRNOG00000053790	AABR07036007.1	0.156	5.215	0.0042	0.0092	0.0036	0.0069	1068.38	960.75	0.285	5.347	4.9e-05	0.00014	6.1e-06	1.5e-05	1245.75	1023.38	-0.214	5.251	2.2e-05	4.6e-05	1.4e-06	2.7e-06	1045	1210.75
ENSRNOG00000054904	AABR07037698.1	-1.518	-1.825	0.0016	0.0037	3.9e-05	9.7e-05	2.875	8.625	-1.821	-1.872	0.0006	0.0014	1.9e-06	5e-06	2.5	9	1.001	-1.755	0.02	0.031	0.0023	0.0035	9.375	4.625
ENSRNOG00000057678	AABR07038174.1	-2.588	-2.919	0.0064	0.014	0.00087	0.0018	0.375	3.125	-2.746	-2.945	0.0071	0.014	0.00012	0.00027	0.375	3.125	2.214	-2.974	0.011	0.017	0.00041	0.00067	3.25	0.625
ENSRNOG00000056071	AABR07040959.1	2.344	-1.993	1.3e-05	4.2e-05	1.2e-08	4.2e-08	8.375	1.625	2.361	-1.912	4.4e-05	0.00012	1.5e-07	4.3e-07	9	1.875	-2.174	-2.074	4.3e-05	8.6e-05	2.4e-08	5.1e-08	1.875	8.125
ENSRNOG00000060024	AABR07042733.2	-1.327	-0.58	2.7e-06	9.2e-06	6e-09	2.1e-08	9.25	23.125	-1.628	-0.63	2.5e-07	8.9e-07	1e-09	3.4e-09	7.875	24.625	2.178	-0.813	5.5e-13	1.7e-12	1.1e-13	3e-13	25.25	5.5
ENSRNOG00000056588	AABR07042911.1	-6.382	-1.934	1.4e-13	8.4e-13	2.1e-18	1.3e-17	0	10.25	-5.496	-1.943	1.2e-12	6e-12	5.4e-17	2.7e-16	0.125	10.625	3.972	-1.973	3.3e-10	9e-10	2.2e-14	6.2e-14	11	0.625
ENSRNOG00000054414	AABR07043276.1	1.308	-1.693	0.0031	0.0068	0.00011	0.00027	9.5	3.75	1.933	-1.24	4e-06	1.3e-05	3.3e-09	1.1e-08	15.75	4.125	-1.397	-1.622	0.00062	0.0011	4.8e-05	8.5e-05	4.125	11
ENSRNOG00000059734	AABR07043564.1	0.933	-0.562	0.00065	0.0016	9.3e-06	2.5e-05	21.75	11.5	0.874	-0.528	0.004	0.0083	8e-05	0.00018	22.5	12.125	-1.251	-0.34	2.9e-07	6.8e-07	6.4e-09	1.4e-08	12.5	29.625
ENSRNOG00000051461	AABR07043829.2	-0.264	3.396	0.0015	0.0034	0.00028	0.00063	259.625	312.125	-0.257	3.459	0.006	0.012	0.0019	0.0035	278.25	332.625	0.337	3.364	4.1e-05	8.2e-05	2.4e-06	4.6e-06	339.75	268.375
ENSRNOG00000053996	AABR07044492.1	-1.875	-2.426	0.0046	0.01	0.00022	0.00051	1.375	4.875	-1.732	-2.403	0.014	0.027	0.00029	0.00062	1.5	5.375	1.843	-2.494	0.0033	0.0056	7.6e-05	0.00013	5.375	1.5
ENSRNOG00000054712	AABR07044820.1	-2.615	-2.102	1.1e-05	3.3e-05	4.1e-09	1.5e-08	1.25	7.5	-6.057	-2.256	1.9e-10	8.5e-10	3e-17	1.5e-16	0	8.125	6.076	-2.333	3e-12	9.1e-12	2.4e-18	7.7e-18	8.25	0
ENSRNOG00000058589	AABR07046778.1	-1.009	1.361	1.2e-09	5.6e-09	3.4e-09	1.2e-08	45	90.375	-1.196	1.344	4.9e-13	2.5e-12	6e-08	1.8e-07	41.875	96.375	0.981	1.344	2.2e-12	6.6e-12	8.2e-10	1.9e-09	98.375	49.625
ENSRNOG00000061754	AABR07047212.2	-0.883	-1.366	0.022	0.041	0.0051	0.0097	6.125	11.125	-1.279	-1.445	0.0039	0.0081	0.00011	0.00024	4.75	11.875	1.096	-1.468	0.0039	0.0065	0.00022	0.00036	12.125	5.625
ENSRNOG00000043726	AABR07047580.1	-4.463	-3.048	0.0014	0.0033	3.1e-05	7.8e-05	0	2.5	-3.569	-3.048	0.0035	0.0073	0.00014	0.00031	0.125	2.75	4.57	-3.15	0.0009	0.0016	1.2e-05	2.3e-05	2.75	0
ENSRNOG00000058456	AABR07051177.1	-0.657	1.287	7.1e-06	2.3e-05	1.9e-06	5.4e-06	50.25	79.375	-0.431	1.431	0.0059	0.012	0.0045	0.0082	62.75	84.75	0.761	1.232	6.8e-07	1.6e-06	4.3e-08	9.1e-08	86.5	51.125
ENSRNOG00000050784	AABR07054000.1	-1.09	3.216	1.8e-37	2.5e-36	4.7e-45	6.5e-44	160.75	342.125	-1.227	3.228	2.1e-36	2.6e-35	1.9e-36	1.8e-35	155.75	364.25	1.197	3.174	6.1e-49	5.1e-48	6.1e-45	3.8e-44	372.125	162.75
ENSRNOG00000049415	AABR07055413.1	2.239	-2.217	0.0002	0.00054	1.3e-06	3.8e-06	6.625	1.375	2.112	-2.209	0.0014	0.0032	3.6e-05	8.4e-05	6.375	1.375	-2.695	-1.918	2.3e-07	5.4e-07	3.3e-11	8.2e-11	1.375	9.875
ENSRNOG00000061013	AABR07056156.1	2.394	-2.895	0.0089	0.018	0.00023	0.00052	3	0.5	2.852	-2.625	0.0012	0.0028	2.8e-06	7.3e-06	4.5	0.5	-2.606	-2.819	0.0018	0.0032	9.4e-05	0.00016	0.5	3.875
ENSRNOG00000040214	AABR07059198.1	-0.285	1.984	0.0089	0.018	0.03	0.048	96.125	117	-0.292	2.038	0.013	0.025	0.052	0.078	101.875	124.375	0.396	1.935	0.00057	0.001	0.00082	0.0013	126.875	96.625
ENSRNOG00000056372	AABR07060560.3	-2.049	-0.716	5.1e-11	2.6e-10	5.2e-15	2.7e-14	5.625	23.375	-2.032	-0.7	1e-09	4.2e-09	1.5e-15	7.2e-15	6.125	24.875	1.575	-0.673	1.5e-08	3.8e-08	3.6e-12	9.3e-12	25.375	8.5
ENSRNOG00000005630	AABR07060778.1	0.289	1.807	0.018	0.035	0.0076	0.014	103.375	84.875	0.502	1.992	0.00013	0.00035	1.7e-05	4e-05	127.75	90.5	-0.301	1.825	0.0044	0.0074	0.011	0.015	92.125	113.5
ENSRNOG00000054436	AABR07062672.1	-5.104	-2.757	3.5e-06	1.2e-05	7e-10	2.7e-09	0	4	-3.649	-2.74	0.00014	0.00037	5.2e-08	1.6e-07	0.25	4.5	3.674	-2.816	2.3e-05	4.6e-05	1.6e-08	3.5e-08	4.5	0.25
ENSRNOG00000051468	AABR07063743.1	-3.091	-1.585	4.1e-10	1.9e-09	2.7e-13	1.3e-12	1.375	12.75	-5.25	-1.695	7e-15	4e-14	2.4e-21	1.5e-20	0.25	13.375	5.85	-1.783	7.3e-17	2.6e-16	2e-24	7.8e-24	13.75	0.125
ENSRNOG00000046160	AABR07065127.1	-0.583	-0.346	0.021	0.04	0.0051	0.0096	15.5	23.375	-1.338	-0.548	7.7e-06	2.3e-05	2e-06	5.3e-06	9.875	25	1.235	-0.587	3.2e-06	7e-06	1.9e-08	4.1e-08	25.5	10.75
ENSRNOG00000056047	AABR07065602.2	-5.993	-1.453	1.8e-20	1.5e-19	4.3e-30	4.1e-29	0.125	15.75	-7.1	-1.48	5.7e-21	4.2e-20	1.7e-31	1.4e-30	0	16.625	3.724	-1.474	2.4e-16	8.5e-16	1.1e-23	4.2e-23	17.125	1.25
ENSRNOG00000049194	AABR07066435.1	0.865	-0.991	0.0061	0.013	0.0013	0.0026	15.25	8.5	1.37	-0.619	1.4e-05	4.2e-05	3.9e-09	1.3e-08	22.875	8.875	-0.738	-1.06	0.017	0.027	0.0038	0.0057	9.25	15.375
ENSRNOG00000058000	AABR07068085.2	-2.525	-2.78	0.0035	0.0077	9.4e-05	0.00022	0.5	3.5	-3.425	-2.852	0.00079	0.0018	9.9e-07	2.7e-06	0.25	3.875	4.014	-2.95	4.3e-05	8.6e-05	3.7e-07	7.5e-07	3.875	0.125
ENSRNOG00000059293	AABR07068203.2	-2.489	-2.945	0.01	0.02	0.0028	0.0054	0.375	2.625	-3.066	-2.998	0.0054	0.011	0.00024	0.00052	0.25	2.875	4.632	-3.124	0.0001	0.0002	2.2e-06	4.3e-06	2.875	0
ENSRNOG00000052177	AABR07068612.2	-2.389	-1.827	3.8e-06	1.3e-05	4.7e-10	1.8e-09	1.625	9.875	-2.76	-1.872	1.2e-06	4e-06	9.1e-12	3.5e-11	1.375	10	4.476	-2.057	2.1e-12	6.3e-12	9.1e-19	3e-18	10.5	0.375
ENSRNOG00000060213	AABR07068614.1	-2.712	-2.393	9.5e-05	0.00027	1e-06	3.1e-06	0.75	5.625	-5.646	-2.523	5.8e-08	2.1e-07	7.4e-12	2.9e-11	0	6.25	5.663	-2.6	2.7e-09	7e-09	1.7e-12	4.5e-12	6.25	0
ENSRNOG00000059516	AABR07069197.1	-2.76	-3.045	0.0082	0.017	0.001	0.0022	0.375	2.75	-4.468	-3.127	0.00088	0.002	3.3e-06	8.4e-06	0	2.75	4.48	-3.203	0.00024	0.00045	2.3e-06	4.3e-06	2.75	0
ENSRNOG00000060536	AABR07070078.1	2.78	-2.064	1.8e-06	6.1e-06	8.4e-09	3e-08	8	1.125	3.342	-1.626	1.9e-09	7.7e-09	1.6e-15	7.6e-15	12.625	1.125	-3.06	-1.855	6.5e-09	1.7e-08	2.9e-12	7.5e-12	1.125	10.5
ENSRNOG00000049556	AABR07071445.1	-0.889	-1.008	0.017	0.033	0.0076	0.014	8.125	15.25	-1.863	-1.219	4.6e-05	0.00013	7.5e-06	1.9e-05	4.375	16.125	1.438	-1.196	0.00032	0.00059	2.6e-05	4.6e-05	16.5	6
ENSRNOG00000057397	AABR07071701.1	2.462	-3.019	0.013	0.026	0.00057	0.0012	2.625	0.375	2.539	-2.95	0.017	0.031	0.00015	0.00033	2.875	0.375	-3.588	-2.479	1.2e-05	2.5e-05	3.2e-08	6.9e-08	0.375	6
ENSRNOG00000017306	AABR07071876.1	1.335	-0.586	2e-06	6.7e-06	1.4e-08	4.8e-08	23.25	9.125	1.279	-0.55	3.7e-05	0.0001	6.9e-08	2.1e-07	23.75	9.75	-1.054	-0.742	0.00019	0.00036	1.5e-05	2.8e-05	10	21
ENSRNOG00000054929	AABR07072414.1	-2.822	0.029	1.5e-19	1.2e-18	7.7e-28	6.8e-27	6.25	45	-2.312	0.119	1.7e-13	8.9e-13	2.7e-14	1.2e-13	9.375	48.125	2.106	0.074	3.1e-13	9.7e-13	1.9e-15	5.4e-15	49.125	11.375
ENSRNOG00000060029	AABR07072539.3	-4.309	-1.126	1.6e-20	1.3e-19	4.2e-29	3.9e-28	1	19.625	-3.596	-1.098	5.6e-16	3.4e-15	3.5e-23	2.2e-22	1.5	21.125	5.502	-1.25	3.2e-27	1.7e-26	1.5e-36	8e-36	21.5	0.375
ENSRNOG00000061523	AABR07072916.1	1.592	-2.216	0.0057	0.012	0.00013	0.00032	6	2	1.83	-2.015	0.0018	0.0039	9.2e-06	2.3e-05	7.5	2.125	-1.338	-2.35	0.021	0.032	0.0061	0.0089	2.125	5.5
ENSRNOG00000058361	AABR07073391.1	2.104	-2.372	0.0017	0.004	8.8e-05	0.00021	5.75	1.375	1.649	-2.512	0.024	0.044	0.0044	0.0079	4.25	1.375	-1.751	-2.531	0.0061	0.01	0.0037	0.0056	1.375	4.75
ENSRNOG00000020086	Aar2	0.27	5.604	1.3e-06	4.7e-06	2.5e-09	9.2e-09	1452.38	1205.38	0.242	5.652	0.0007	0.0016	2.1e-07	5.9e-07	1519.62	1284.25	-0.223	5.584	9.6e-06	2e-05	1.4e-09	3.2e-09	1311.38	1530.75
ENSRNOG00000018126	Abca1	-0.423	6.726	4.6e-15	3e-14	1.9e-15	1e-14	2473.25	3315.75	-0.348	6.82	6.1e-08	2.3e-07	8.6e-10	2.9e-09	2775.75	3531.25	0.498	6.698	5.3e-20	2.2e-19	2.2e-23	8.3e-23	3606.5	2553.62
ENSRNOG00000008557	Abcb8	-0.173	5.933	0.002	0.0047	5e-05	0.00012	1569.5	1770.25	-0.244	5.961	0.00047	0.0011	1.1e-06	2.9e-06	1590.38	1885.25	0.222	5.914	0.00011	0.00022	3.5e-08	7.6e-08	1925.75	1650.5
ENSRNOG00000008862	Abcg4	1.167	4.734	3.8e-74	1.1e-72	9.7e-89	3e-87	1006.25	448.375	1.119	4.766	1.2e-48	1.9e-47	2.2e-58	3.4e-57	1036.62	477.75	-1.147	4.731	5.4e-82	7.6e-81	2.4e-100	3.2e-99	487.75	1080.12
ENSRNOG00000039788	AC094217.1	-4.718	-2.945	9.1e-05	0.00026	3.5e-07	1.1e-06	0	3	-4.805	-2.971	0.00013	0.00034	3.1e-07	8.7e-07	0	3.5	3.862	-3.022	0.00015	0.00029	1.3e-06	2.6e-06	3.5	0.125
ENSRNOG00000055176	AC094647.1	-3.198	-3.13	0.0075	0.016	0.00051	0.0011	0.125	2.375	-4.301	-3.185	0.0022	0.0049	5.3e-05	0.00012	0	2.375	2.363	-3.177	0.019	0.03	0.0064	0.0094	2.375	0.375
ENSRNOG00000026991	AC110981.1	-2.682	-2.176	1.9e-05	5.9e-05	8.7e-10	3.3e-09	0.875	7	-2.112	-2.115	0.00054	0.0013	3.6e-07	1e-06	1.75	7.5	1.953	-2.162	0.00023	0.00044	3.5e-06	6.7e-06	7.75	2
ENSRNOG00000058926	AC111319.2	-1.807	0.282	3.2e-17	2.3e-16	1.2e-23	9.2e-23	13.875	48.25	-1.353	0.421	3.8e-10	1.7e-09	1e-12	4.2e-12	20.375	51.625	1.317	0.361	6e-12	1.8e-11	7.8e-17	2.4e-16	52.625	21.125
ENSRNOG00000058154	AC118094.1	-2.069	-2.26	0.0008	0.002	1.3e-05	3.5e-05	1.375	6.25	-2.648	-2.33	0.00015	0.00038	6.6e-07	1.8e-06	1	6.625	3.271	-2.459	2e-06	4.5e-06	1.2e-09	2.8e-09	7	0.625
ENSRNOG00000046544	AC119536.1	-1.382	-1.638	0.0012	0.0029	0.00016	0.00036	3.875	10	-2.325	-1.791	1.1e-05	3.2e-05	2.7e-10	9.4e-10	2.125	10.5	2.942	-1.936	1e-08	2.6e-08	6.5e-14	1.8e-13	10.875	1.375
ENSRNOG00000054344	AC120246.2	0.563	3.172	3.3e-06	1.1e-05	7.1e-06	1.9e-05	292.25	197.75	0.477	3.188	0.0004	0.00097	0.00075	0.0015	293.5	210.75	-0.322	3.042	0.026	0.039	0.017	0.023	215.125	269.125
ENSRNOG00000060829	AC125248.1	2.253	-0.836	3.4e-08	1.3e-07	6.5e-12	2.8e-11	22.125	4.375	2.172	-0.825	8.4e-09	3.3e-08	5.4e-11	2e-10	22.25	5	-2.442	-0.664	8.6e-16	3e-15	4.3e-24	1.6e-23	5.125	27.5
ENSRNOG00000025764	AC128848.1	-0.256	2.46	0.0076	0.016	0.015	0.026	135.625	161.75	-0.531	2.398	4.6e-05	0.00013	0.0011	0.0021	119.125	172.25	0.479	2.359	1.7e-06	3.8e-06	1.4e-05	2.6e-05	175.75	126.125
ENSRNOG00000031651	AC133270.1	-1.005	2.041	4.5e-18	3.4e-17	4e-21	2.8e-20	73.375	146.875	-1.141	2.046	1.5e-17	9.6e-17	2.7e-17	1.4e-16	70.75	156.625	1.333	1.922	9.4e-31	5.2e-30	3.4e-32	1.6e-31	160	63.5
ENSRNOG00000059920	AC135285.4	-4.648	-2.395	4.5e-07	1.6e-06	3.5e-10	1.4e-09	0.125	6.125	-4.215	-2.403	8.2e-07	2.7e-06	1.8e-09	5.9e-09	0.25	6.5	3.016	-2.413	3.4e-05	6.9e-05	4.9e-07	9.9e-07	6.875	0.75
ENSRNOG00000060226	AC141937.1	-2.232	-2.344	0.00071	0.0018	1.6e-06	4.7e-06	1.125	5.5	-2.71	-2.4	0.00022	0.00056	8.2e-08	2.4e-07	0.875	6.375	3.146	-2.511	5.7e-06	1.2e-05	1.2e-09	2.8e-09	6.375	0.625
ENSRNOG00000008508	Acrv1	-4.698	-2.968	9.5e-05	0.00026	4.2e-07	1.3e-06	0	3.375	-4.788	-2.993	0.00013	0.00035	3.7e-07	1e-06	0	3.375	4.802	-3.07	2.6e-05	5.3e-05	1.4e-07	2.8e-07	3.375	0
ENSRNOG00000008536	Actc1	3.669	-2.971	0.0006	0.0015	8.7e-06	2.3e-05	2.875	0.125	3.097	-3.186	0.02	0.036	0.00027	0.00056	2	0.125	-3.342	-3.151	0.0032	0.0054	7.1e-05	0.00012	0.125	2.375
ENSRNOG00000011553	Actl6a	-0.372	4.254	7.6e-08	3e-07	4e-08	1.3e-07	453.25	587	-0.342	4.328	1.7e-05	5e-05	9.4e-07	2.6e-06	493.375	625.125	0.487	4.206	4.5e-13	1.4e-12	1.8e-16	5.4e-16	638.375	455.25
ENSRNOG00000011575	Adamts18	0.907	-0.578	0.003	0.0068	0.00052	0.0011	21.875	11.5	1.354	-0.215	9.7e-07	3.2e-06	2.7e-08	8.3e-08	31.5	12.375	-1.157	-0.383	0.00026	0.0005	3.1e-05	5.5e-05	12.625	28.125
ENSRNOG00000010840	Adamtsl3	1.303	1.856	1.2e-21	1.1e-20	1.1e-21	8.1e-21	138.875	56.25	1.827	2.293	0.00013	0.00033	1.3e-13	5.6e-13	211.25	59.75	-1.392	1.952	1.4e-05	2.8e-05	2.5e-11	6.3e-11	61.125	161
ENSRNOG00000004279	Adgra3	0.407	3.989	1.8e-08	7.3e-08	1.4e-08	4.7e-08	493.375	371.875	0.328	4.008	0.0001	0.00027	0.00029	0.00061	497.5	396.125	-0.386	3.986	4.3e-09	1.1e-08	8.5e-10	2e-09	404.75	529.625
ENSRNOG00000023536	Adgrd1	0.631	-0.122	0.007	0.015	0.00087	0.0018	28.375	18.5	0.978	0.158	3.4e-05	9.6e-05	2.4e-06	6.2e-06	38.5	19.5	-0.803	-0.003	0.00013	0.00026	2.4e-05	4.4e-05	19.625	34.75
ENSRNOG00000002922	Adora2b	0.424	1.977	0.00029	0.00076	0.00011	0.00027	121.625	90.625	0.601	2.148	1.3e-06	4.2e-06	9.6e-06	2.4e-05	146.375	96.375	-0.538	2.055	4.4e-07	1e-06	2.4e-07	4.8e-07	98.5	143.125
ENSRNOG00000010849	Adprhl2	-0.204	5.039	0.00074	0.0018	3.3e-05	8.2e-05	834.25	961	-0.283	5.064	0.00011	0.00028	2.6e-07	7.3e-07	841.5	1023.75	0.309	4.994	4.5e-07	1.1e-06	6.5e-11	1.6e-10	1045.5	843.125
ENSRNOG00000014481	Adtrp	-0.299	1.601	0.018	0.034	0.011	0.019	73.125	89.625	-0.482	1.58	0.001	0.0023	0.00013	0.00029	68.25	95.5	0.294	1.599	0.025	0.038	0.0091	0.013	97.375	79.25
ENSRNOG00000013720	Aebp1	0.859	4.478	4.3e-06	1.4e-05	1.3e-11	5.6e-11	784.125	432.125	1.454	4.951	0.0033	0.007	9.1e-08	2.7e-07	1261.5	460	-1.205	4.72	4e-08	1e-07	1.1e-18	3.6e-18	470	1083.75
ENSRNOG00000008929	Aebp2	-0.285	4.165	3.1e-05	9.3e-05	6.6e-06	1.8e-05	440.75	536.625	-0.43	4.163	3.7e-08	1.4e-07	7.5e-09	2.4e-08	425.125	571.625	0.382	4.125	1.2e-08	3.1e-08	7.3e-09	1.6e-08	583.875	448.75
ENSRNOG00000017164	Afap1l2	-0.422	3.7	3.2e-08	1.3e-07	6e-08	2e-07	302.125	404.875	-0.242	3.839	0.0074	0.015	0.0074	0.013	364.125	431.375	0.272	3.768	0.002	0.0035	0.0019	0.0029	440.5	365
ENSRNOG00000012315	Agmat	-4.786	2.215	9e-210	1.1e-207	2.9e-220	3.4e-218	8.75	239	-4.457	2.26	4.1e-172	3.6e-170	8.5e-176	5.2e-174	11.625	254.5	5.11	2.156	1.3e-249	7e-248	4.7e-254	1.9e-252	260.125	7.375
ENSRNOG00000008533	Ago2	-0.862	4.289	2e-07	7.5e-07	5.4e-13	2.5e-12	377.75	686.625	-0.852	4.351	1e-05	3.1e-05	4.8e-05	0.00011	405.125	731.75	1.054	4.223	3.6e-09	9.3e-09	8.5e-18	2.7e-17	747.375	360
ENSRNOG00000022166	Ammecr1	-1.078	0.274	2.1e-07	7.7e-07	4e-12	1.8e-11	19.5	42	-0.792	0.407	0.00012	0.00032	2.4e-05	5.8e-05	26	44.75	0.829	0.33	1.6e-05	3.2e-05	7.8e-09	1.7e-08	45.5	25.625
ENSRNOG00000016678	Angptl2	1.323	0.503	0.00058	0.0015	1.1e-05	3e-05	52.25	20.625	2.333	1.316	0.00058	0.0014	9.5e-10	3.2e-09	111.75	21.875	-1.934	0.959	1.1e-07	2.6e-07	1.7e-15	5e-15	22.25	86.25
ENSRNOG00000017156	Ankle1	-1.835	-0.596	4.8e-10	2.2e-09	1.3e-14	6.6e-14	7	25.25	-1.965	-0.604	7.3e-10	3.1e-09	8.4e-15	3.8e-14	6.75	26.625	2.216	-0.724	6.1e-14	2e-13	2.7e-20	9.2e-20	27.25	5.75
ENSRNOG00000006759	Ankrd24	-2.515	-1.234	3.6e-10	1.7e-09	6.7e-16	3.7e-15	2.625	16.25	-2.028	-1.155	2.5e-07	8.7e-07	2e-11	7.6e-11	4.375	17.375	3.24	-1.385	7.6e-15	2.5e-14	5.5e-22	2e-21	17.75	1.75
ENSRNOG00000000081	Antxr2	0.781	1.007	6.5e-07	2.3e-06	1.4e-08	4.8e-08	67.25	39	0.892	1.141	0.00085	0.002	3.6e-05	8.3e-05	77.375	41.5	-0.697	0.977	4.7e-05	9.5e-05	2.8e-05	5e-05	42.375	68.875
ENSRNOG00000043141	Ap3s2	0.358	5.192	6e-10	2.8e-09	5.6e-11	2.3e-10	1122	876.5	0.425	5.293	2.7e-09	1.1e-08	5.7e-16	2.7e-15	1251.5	933.25	-0.402	5.223	4.2e-14	1.4e-13	2e-16	6.1e-16	953.125	1258.12
ENSRNOG00000003566	Apoh	-0.842	-0.891	0.0049	0.011	0.0039	0.0074	9.25	16.375	-1.05	-0.922	0.0018	0.0039	0.00065	0.0013	8.375	17.25	1.278	-1.052	4.1e-05	8.3e-05	1.7e-05	3.2e-05	17.875	7.25
ENSRNOG00000004807	Arf2	0.132	5.068	0.026	0.048	0.0089	0.016	958.375	874.5	0.263	5.2	0.00025	0.00064	1.3e-06	3.6e-06	1117	931.625	-0.119	5.067	0.019	0.028	0.0062	0.0091	951.5	1033.75
ENSRNOG00000015359	Arhgap40	-2.551	-2.144	2.5e-05	7.5e-05	4.3e-09	1.5e-08	1.125	7.25	-1.462	-1.982	0.0081	0.016	6.5e-05	0.00015	2.625	7.75	2.276	-2.19	3.8e-05	7.6e-05	2.1e-08	4.6e-08	7.875	1.5
ENSRNOG00000046803	Arhgef16	-0.909	0.534	1.3e-06	4.7e-06	1.5e-08	5.2e-08	25.875	48.75	-0.908	0.576	9.5e-06	2.8e-05	7.5e-07	2.1e-06	27.625	52	0.949	0.496	1.4e-07	3.3e-07	8.2e-08	1.7e-07	53.375	27.25
ENSRNOG00000021433	Arhgef39	-0.996	-0.636	0.00045	0.0011	7.2e-05	0.00017	10.375	20.875	-0.661	-0.489	0.025	0.045	0.0027	0.0049	13.625	22.125	0.617	-0.537	0.019	0.029	0.0025	0.0038	22.5	14.75
ENSRNOG00000016991	Arl2bp	0.228	7.621	6.7e-06	2.1e-05	7.3e-08	2.4e-07	5808.38	4960.62	0.287	7.715	6.9e-06	2.1e-05	2.1e-09	6.9e-09	6448.38	5284.38	-0.129	7.573	0.0027	0.0046	0.00091	0.0015	5396.25	5900.75
ENSRNOG00000051619	Asb2	-2.224	2.976	2.8e-116	1.4e-114	7.3e-133	3.9e-131	75	349.5	-2.41	2.99	1.1e-102	4.6e-101	1.7e-69	3e-68	69.625	372.5	2.272	2.945	1e-133	2.5e-132	3.3e-129	5.8e-128	380.375	78.625
ENSRNOG00000005115	Asf1b	-1.243	-1.376	0.00094	0.0023	0.00029	0.00065	5.125	11.75	-0.843	-1.243	0.025	0.045	0.012	0.02	7	12.625	1.316	-1.437	0.0004	0.00074	6.9e-05	0.00012	13.125	5.125
ENSRNOG00000021903	Atad5	-0.68	3.028	8.5e-15	5.4e-14	1.4e-13	6.7e-13	169.5	271.875	-0.804	3.038	3.1e-16	1.9e-15	7e-13	2.9e-12	166.25	289.875	0.707	3.013	8.3e-17	3e-16	4.9e-17	1.5e-16	295.875	181.375
ENSRNOG00000024414	Ate1	0.55	4.03	1.1e-14	6.9e-14	1.4e-15	7.3e-15	529.375	361.125	0.697	4.182	1.6e-09	6.8e-09	7.2e-12	2.8e-11	624.5	384.875	-0.611	4.076	3e-20	1.2e-19	1.7e-20	6e-20	393.375	601.75
ENSRNOG00000007246	Atxn7	-0.264	3.579	0.00075	0.0018	0.00041	0.00091	295.25	354.75	-0.359	3.597	4.4e-05	0.00012	0.00034	0.00071	294.75	377.875	0.313	3.558	7.1e-05	0.00014	5.4e-05	9.4e-05	385.875	310.375
ENSRNOG00000050419	Avil	-1.131	1.147	9.1e-11	4.5e-10	3.2e-11	1.3e-10	36.5	80	-0.876	1.274	8.3e-08	3e-07	3.2e-08	9.7e-08	46.25	85.125	1.026	1.159	8.1e-11	2.3e-10	1.9e-11	4.8e-11	87.25	42.625
ENSRNOG00000033545	AY172581.21	-0.478	0.703	0.0075	0.016	0.0089	0.016	35.625	49.5	-0.547	0.72	0.002	0.0045	0.01	0.017	36	52.625	0.669	0.61	0.0086	0.014	0.0062	0.0091	53.875	33.75
ENSRNOG00000019804	B3gat3	0.61	6.59	9.3e-31	1.1e-29	4.4e-31	4.3e-30	3183.62	2086	0.596	6.643	8.9e-20	6.3e-19	6.8e-25	4.6e-24	3357	2221.88	-0.463	6.507	1.6e-22	7.2e-22	2e-19	6.5e-19	2268.38	3124.88
ENSRNOG00000021886	B4galt7	0.345	4.251	5.1e-07	1.9e-06	8e-08	2.6e-07	581.625	457.625	0.462	4.381	7.9e-09	3.1e-08	5.9e-12	2.3e-11	671.625	487.625	-0.317	4.241	1.4e-07	3.3e-07	2.6e-08	5.5e-08	497.75	619.125
ENSRNOG00000001007	Baiap2l1	2.202	1.352	0.00089	0.0022	2.2e-07	6.9e-07	110.125	23.5	1.596	0.92	1.5e-10	6.8e-10	3e-14	1.3e-13	75.75	24.875	-1.162	0.575	2.1e-05	4.4e-05	2.4e-07	5e-07	25.625	57.5
ENSRNOG00000047019	Bbip1	-0.587	3.123	1.6e-11	8.3e-11	9.2e-15	4.7e-14	188.5	283.5	-0.674	3.146	6.4e-12	3.1e-11	1.2e-11	4.7e-11	189.375	302.125	0.761	3.051	2.6e-19	1e-18	1.6e-24	6.2e-24	308.5	181.875
ENSRNOG00000009308	Bcl2l10	-2.07	0.298	2.4e-21	2.1e-20	5.6e-28	5e-27	11.875	50.625	-1.805	0.376	1.6e-15	9.2e-15	3e-19	1.7e-18	15.25	53.75	2.572	0.161	1.8e-31	1.1e-30	3.3e-32	1.6e-31	55	9.125
ENSRNOG00000059956	Bcl6b	-0.692	3	2.8e-05	8.4e-05	8.3e-07	2.5e-06	165.375	267.625	-0.523	3.125	0.0089	0.018	0.0018	0.0033	198.25	284.875	0.687	2.995	4.6e-06	1e-05	1.5e-07	3.1e-07	291.125	180.75
ENSRNOG00000032705	Bcl7b	-0.412	5.286	3.8e-12	2e-11	1.5e-16	8.3e-16	914	1217	-0.492	5.313	6e-12	2.9e-11	1.9e-16	9.2e-16	921.125	1296	0.468	5.265	6.3e-16	2.2e-15	9.5e-27	3.9e-26	1323.75	956.875
ENSRNOG00000005491	Best3	2.791	-1.207	9.2e-06	2.9e-05	2.8e-10	1.1e-09	17.375	2.25	2.106	-1.604	2.1e-05	5.9e-05	3.7e-07	1e-06	11.375	2.75	-2.078	-1.673	0.0043	0.0071	1.5e-05	2.8e-05	2.75	11.375
ENSRNOG00000010359	Bik	-5.067	-0.205	2.2e-45	3.8e-44	7.4e-60	1.4e-58	1	41.625	-5.226	-0.211	3.3e-43	4.9e-42	2e-56	2.9e-55	1.125	44.375	3.949	-0.239	5.7e-42	4.1e-41	1e-51	7.1e-51	45.125	2.625
ENSRNOG00000010602	Birc2	-0.198	5.132	0.00096	0.0023	1.4e-05	3.7e-05	891.875	1023.38	-0.172	5.205	0.02	0.037	0.00095	0.0019	966.5	1090.12	0.201	5.134	0.0011	0.0019	2.8e-06	5.5e-06	1113.62	968.25
ENSRNOG00000022937	Bpifc	-1.491	-1.837	0.0019	0.0044	0.00011	0.00027	3	8.5	-1.508	-1.829	0.0035	0.0073	3.1e-05	7.3e-05	2.875	8.875	2.291	-2.033	7.4e-06	1.6e-05	7e-09	1.6e-08	9.125	1.875
ENSRNOG00000002378	Bpnt1	0.317	6.198	4e-09	1.7e-08	4.5e-11	1.8e-10	2227.5	1787.88	0.276	6.238	4.6e-05	0.00013	2.8e-08	8.8e-08	2306.62	1904.5	-0.339	6.216	6.3e-12	1.9e-11	2.1e-14	5.8e-14	1945.12	2460.88
ENSRNOG00000008249	Brms1l	-0.521	0.051	0.017	0.032	0.0057	0.011	21.75	31.375	-0.91	-0.045	0.00019	0.00049	0.00018	0.00038	17.875	33.5	0.519	0.038	0.02	0.03	0.0027	0.0041	34	23.625
ENSRNOG00000016280	Btrc	0.259	7.006	1.2e-06	4.3e-06	9.2e-08	3e-07	3832.62	3201.62	0.168	7.02	0.014	0.027	0.0037	0.0068	3834.5	3411.75	-0.222	6.992	2.7e-06	6e-06	1.2e-06	2.3e-06	3484.25	4064.5
ENSRNOG00000007906	Bub1b	-2.18	-0.173	4.4e-17	3.1e-16	1.2e-23	9e-23	7.75	36.125	-2.389	-0.191	4.4e-17	2.8e-16	1.5e-25	1e-24	7.125	38.5	1.934	-0.182	4.1e-16	1.4e-15	3.2e-22	1.2e-21	39.25	10.125
ENSRNOG00000002536	C1galt1c1	0.242	5.014	4.9e-05	0.00014	5.2e-05	0.00013	956.125	809.125	0.269	5.092	0.00032	0.0008	5.8e-07	1.6e-06	1039.12	861.875	-0.312	5.059	9.3e-09	2.4e-08	2e-10	4.7e-10	880.375	1093.25
ENSRNOG00000003245	Cacng1	-5.691	0.502	3e-80	9.8e-79	2e-105	7.5e-104	1.25	71	-6.003	0.503	1.5e-76	4.1e-75	3e-98	8.3e-97	1.125	75.875	5.273	0.434	1.5e-86	2.2e-85	5.1e-112	7.7e-111	77.5	2
ENSRNOG00000010079	Car3	0.648	1.477	9.4e-07	3.3e-06	1.3e-06	3.7e-06	90.875	58	0.461	1.438	0.0084	0.016	0.0076	0.013	85.375	62	-0.476	1.391	0.00012	0.00024	0.00055	0.00089	63.125	87.875
ENSRNOG00000002265	Casr	-1.764	0.856	7.5e-24	7.1e-23	2.7e-30	2.6e-29	21.375	72.75	-1.25	1.018	4.7e-13	2.5e-12	7.3e-09	2.3e-08	32.5	77.375	1.58	0.861	1.8e-22	7.9e-22	5.3e-25	2.1e-24	79.125	26.5
ENSRNOG00000056363	Ccdc110	-4.306	-2.613	3.6e-06	1.2e-05	2.6e-09	9.5e-09	0.125	4.5	-2.866	-2.561	0.00038	0.00094	3.1e-06	7.9e-06	0.625	5.25	5.43	-2.734	5.7e-08	1.4e-07	2.9e-11	7.1e-11	5.25	0
ENSRNOG00000015939	Ccdc25	0.228	5.584	7.2e-05	0.0002	5.6e-07	1.7e-06	1415.5	1207.75	0.214	5.64	0.0035	0.0074	4.4e-05	0.0001	1493.75	1286.62	-0.246	5.6	2.7e-06	5.9e-06	1.9e-08	4.2e-08	1314.25	1560.62
ENSRNOG00000031653	Ccdc58	-0.246	2.922	0.0081	0.017	0.0048	0.0092	187.75	222.875	-0.306	2.954	0.0045	0.0094	0.003	0.0056	191.875	237.5	0.344	2.876	0.00019	0.00035	5.4e-06	1e-05	242.375	190.75
ENSRNOG00000020675	Ccdc97	0.256	5.312	1.4e-05	4.4e-05	1.9e-06	5.4e-06	1181.12	989.5	0.251	5.372	0.00051	0.0012	1e-05	2.5e-05	1255	1054.25	-0.178	5.275	0.00034	0.00064	0.00069	0.0011	1076.38	1216.38
ENSRNOG00000033097	Ccp6l1	0.927	-0.752	0.0016	0.0039	5e-05	0.00012	18.875	9.875	1.221	-0.504	6.1e-05	0.00016	3.9e-07	1.1e-06	25	10.75	-1.177	-0.578	8.6e-06	1.8e-05	3.6e-08	7.7e-08	10.875	24.375
ENSRNOG00000018735	Cd74	0.975	3.125	0.022	0.042	0.0097	0.018	316	156	1.944	3.872	0.005	0.01	2e-05	4.7e-05	648.25	166.25	-2.192	4.036	0.0022	0.0039	3.3e-08	7.1e-08	168.25	791
ENSRNOG00000027787	Cdc6	-0.918	-0.657	0.0014	0.0032	0.00033	0.00074	10.75	19.875	-0.846	-0.596	0.0068	0.014	0.00073	0.0015	11.75	21.375	1.065	-0.736	0.00015	0.00029	8.1e-06	1.5e-05	21.875	10.375
ENSRNOG00000025302	Cdca2	-2.354	-0.545	8.8e-15	5.6e-14	8.9e-19	5.6e-18	5.25	27.75	-2.814	-0.598	1.4e-16	8.6e-16	1.8e-22	1.1e-21	4.125	29.625	2.18	-0.579	5.8e-15	1.9e-14	1.1e-19	3.5e-19	30.125	6.625
ENSRNOG00000015529	Cdca3	-2.124	-0.125	8.6e-14	5.2e-13	2.2e-15	1.2e-14	8.375	37.5	-2.955	-0.226	6.7e-22	5.2e-21	5.1e-25	3.5e-24	5.125	39.875	2.254	-0.203	1.1e-14	3.5e-14	3.2e-17	1e-16	40.75	8.5
ENSRNOG00000001514	Cdca7	-2.608	2.825	1.5e-45	2.6e-44	2.6e-76	6.5e-75	53.625	327.625	-2.457	2.891	8.7e-43	1.2e-41	4.5e-61	7e-60	63.5	348.875	2.774	2.775	2.4e-49	2e-48	2.6e-91	3.2e-90	356.375	51.875
ENSRNOG00000018391	Cdk2ap2	-0.346	4.111	1e-06	3.7e-06	9.8e-09	3.4e-08	413.75	527.25	-0.453	4.125	5.8e-08	2.2e-07	3.3e-10	1.1e-09	410.125	561.75	0.49	4.05	2.7e-12	8.1e-12	3.4e-15	9.7e-15	573.375	407.625
ENSRNOG00000048747	Cdk5rap3	-0.339	5.631	2.3e-09	1e-08	1.7e-13	7.9e-13	1195.75	1512.62	-0.338	5.693	9.6e-07	3.2e-06	3.9e-12	1.5e-11	1275.12	1611	0.328	5.639	6.4e-09	1.6e-08	1.2e-16	3.6e-16	1645.62	1309.88
ENSRNOG00000059500	Cdkn1c	1.958	3.119	3.1e-05	9.3e-05	1.4e-10	5.7e-10	373.5	95.125	1.745	3.006	4.6e-07	1.6e-06	1.2e-13	5.1e-13	340.875	101	-1.298	2.625	2.3e-08	5.7e-08	3e-13	7.9e-13	103	254.75
ENSRNOG00000040303	Cebpzos	-0.259	3.603	0.00046	0.0012	0.001	0.0022	301.125	359.75	-0.357	3.619	7e-05	0.00019	0.00046	0.00095	299.125	383.25	0.405	3.541	6.8e-08	1.6e-07	1.9e-07	4e-07	391.5	296
ENSRNOG00000021619	Cela3b	2.088	-2.253	0.0017	0.0039	7e-05	0.00017	6.125	1.375	3.272	-1.4	0.0012	0.0027	8.1e-07	2.2e-06	15	1.5	-2.289	-2.141	0.0024	0.0041	9.7e-05	0.00017	1.5	7.625
ENSRNOG00000032178	Cenpa	-2.225	-1.996	5.1e-05	0.00015	2e-08	7e-08	1.625	8.125	-1.946	-1.956	0.00045	0.0011	6.8e-07	1.9e-06	2.375	8.625	2.651	-2.123	1.4e-06	3.1e-06	5.1e-11	1.3e-10	8.75	1.375
ENSRNOG00000003388	Cenpf	-2.553	1.488	2.7e-18	2e-17	9.2e-37	1.1e-35	21.375	126.375	-2.841	1.479	6.7e-21	5e-20	5.2e-32	4.3e-31	18.75	134.375	2.784	1.411	7.5e-21	3.1e-20	4.2e-46	2.6e-45	137.5	19.875
ENSRNOG00000018615	Cenph	-0.859	-0.615	0.0022	0.005	0.00011	0.00027	11.5	20.375	-1.145	-0.668	0.00028	0.0007	2e-06	5.3e-06	9.75	21.875	1.162	-0.741	4e-05	8.1e-05	6.9e-08	1.4e-07	22.25	9.875
ENSRNOG00000024178	Cenpt	-2.093	-0.552	2.3e-12	1.3e-11	4.3e-17	2.5e-16	6.25	26.875	-2.547	-0.609	2.9e-14	1.6e-13	1.4e-16	7.1e-16	4.75	28.375	3.155	-0.758	2.1e-22	9.2e-22	5.2e-31	2.4e-30	29.25	3.125
ENSRNOG00000022261	Cenpu	-1.183	-1.296	0.0016	0.0038	2.3e-05	5.9e-05	5.5	12.625	-1.98	-1.449	7.5e-06	2.2e-05	1.2e-09	4e-09	3.375	13.375	1.074	-1.311	0.0022	0.0038	9.1e-05	0.00016	13.75	6.5
ENSRNOG00000042944	Cenpw	-1.218	-1.392	0.002	0.0045	0.00022	0.00051	5.125	11.75	-2.532	-1.616	4.8e-07	1.6e-06	9.3e-11	3.4e-10	1.875	12.5	1.925	-1.598	2.8e-06	6.2e-06	2.5e-08	5.3e-08	13	3.25
ENSRNOG00000000303	Cep57l1	-0.625	3.475	6.8e-15	4.4e-14	7.3e-16	4e-15	237.5	366.5	-0.425	3.615	1.6e-06	5.1e-06	1.8e-06	4.8e-06	291.25	390.375	0.559	3.499	4e-13	1.3e-12	2.4e-16	7.3e-16	398.75	270.625
ENSRNOG00000015438	Ces1f	3.439	-2.556	1.8e-05	5.4e-05	1.5e-09	5.6e-09	5.125	0.375	3.382	-2.546	0.00011	0.00029	6.7e-08	2e-07	5.25	0.375	-3.908	-2.264	2.4e-08	5.9e-08	1e-12	2.7e-12	0.375	7.5
ENSRNOG00000018309	Chd4	-0.313	8.381	3.1e-10	1.5e-09	4.6e-14	2.3e-13	8139.75	10110	-0.383	8.412	1.6e-09	6.8e-09	1.9e-16	9.5e-16	8258.5	10769.5	0.444	8.329	6.1e-20	2.5e-19	1.9e-31	8.8e-31	10999.8	8088.25
ENSRNOG00000010238	Chmp4c	1.491	-0.318	0.00029	0.00076	3.8e-06	1.1e-05	29.25	10.375	1.536	-0.257	0.00035	0.00085	1.3e-07	3.8e-07	31.625	10.875	-1.372	-0.387	5.3e-05	0.0001	5e-07	1e-06	11.25	29.125
ENSRNOG00000007336	Churc1	-0.248	4.171	0.00083	0.002	0.00014	0.00032	447.75	533.625	-0.334	4.194	3.9e-05	0.00011	2.9e-05	6.8e-05	450.5	568.375	0.33	4.137	2.5e-06	5.4e-06	1.3e-07	2.6e-07	580.25	461.25
ENSRNOG00000042717	Ciart	-1.095	3.715	5.6e-28	6.1e-27	6.3e-31	6.2e-30	227.625	486.375	-0.948	3.82	4.8e-22	3.7e-21	4.4e-22	2.7e-21	268.625	518	0.987	3.744	2e-23	9e-23	2.2e-29	9.9e-29	528.875	266.625
ENSRNOG00000056940	Cited2	0.15	5.273	0.011	0.022	0.0046	0.0088	1111.25	1002.25	0.179	5.351	0.011	0.022	0.0087	0.015	1208.5	1067.5	-0.198	5.304	0.002	0.0034	0.0021	0.0032	1090.25	1249.62
ENSRNOG00000024650	Ckap2	-2.119	0.77	5.1e-30	5.8e-29	7.1e-34	7.6e-33	16.375	71.75	-2.172	0.787	1.7e-27	1.6e-26	1.2e-29	9.3e-29	17	76.5	2.082	0.73	8.5e-33	5e-32	8.5e-35	4.3e-34	78.25	18.5
ENSRNOG00000014130	Cks2	-2.244	0.238	1.4e-23	1.3e-22	1.5e-30	1.5e-29	10.5	49.375	-3.059	0.146	2e-30	2.1e-29	6e-43	6.6e-42	6.25	52.625	2.242	0.183	7.3e-26	3.6e-25	2.5e-34	1.3e-33	54	11.375
ENSRNOG00000002175	Clock	-0.46	6.925	4.3e-19	3.4e-18	1.1e-26	9.1e-26	2798.88	3847.5	-0.558	6.947	1.2e-18	8.1e-18	9e-27	6.4e-26	2787.12	4099.62	0.494	6.915	1.9e-23	8.9e-23	3e-31	1.4e-30	4187	2974
ENSRNOG00000003094	Cmah	-1.863	-1.886	0.00025	0.00067	8.1e-06	2.2e-05	2.25	8.5	-1.329	-1.775	0.0079	0.016	0.00077	0.0015	3.5	9	2.614	-2.059	9e-07	2.1e-06	6.6e-10	1.5e-09	9.25	1.375
ENSRNOG00000011201	Cmtm8	0.428	1.145	0.01	0.021	0.011	0.02	66.875	49.75	0.524	1.259	0.0017	0.0037	0.00013	0.00029	76.5	53	-0.3	1.079	0.031	0.046	0.017	0.024	54.125	66.75
ENSRNOG00000005652	Cntn4	-0.601	5.66	1.4e-21	1.2e-20	5.2e-19	3.3e-18	1097.25	1664.62	-0.717	5.676	1.2e-24	1.1e-23	8.9e-30	6.9e-29	1078	1773.75	0.702	5.624	4.6e-38	3.1e-37	4.6e-54	3.3e-53	1811.38	1114.38
ENSRNOG00000020487	Coa3	0.376	5.127	1.8e-10	8.8e-10	1.7e-12	7.7e-12	1078	831.75	0.24	5.115	0.0011	0.0025	0.00015	0.00033	1046.5	886.125	-0.25	5.063	1.9e-06	4.2e-06	2.8e-07	5.6e-07	904.75	1074.75
ENSRNOG00000010636	Coa7	-0.569	3.312	6.5e-12	3.4e-11	1.2e-15	6.2e-15	216.625	321.875	-0.507	3.396	4.8e-08	1.8e-07	1.4e-09	4.8e-09	241.5	343.25	0.478	3.349	1.4e-09	3.7e-09	1.7e-12	4.3e-12	350.375	251.625
ENSRNOG00000005286	Coch	-3.819	6.467	2.6e-160	2e-158	9.6e-27	8.3e-26	322	4512.5	-2.303	6.694	4.5e-38	5.7e-37	7.3e-11	2.7e-10	973.625	4806.38	3.388	6.5	3.5e-166	1.1e-164	8.8e-57	6.7e-56	4909.62	469.875
ENSRNOG00000020379	Cog8	0.165	4.975	0.0082	0.017	0.0017	0.0034	908.25	809.75	0.225	5.07	0.0026	0.0055	9.3e-05	0.00021	1008.75	862.75	-0.121	4.958	0.019	0.029	0.013	0.018	881	958.75
ENSRNOG00000020579	Col7a1	-3.25	3.897	5.6e-60	1.3e-58	8.3e-72	1.9e-70	76.875	732	-3.1	3.963	6.2e-58	1.2e-56	2.6e-79	5.5e-78	90.75	779.375	3	3.907	1.9e-56	1.8e-55	4.1e-90	5e-89	796.125	99.25
ENSRNOG00000039668	Col8a1	4.067	2.252	6.6e-05	0.00019	4.1e-11	1.7e-10	237.125	14	2.704	1.092	5e-08	1.8e-07	4.8e-17	2.4e-16	98.125	14.875	-3.319	1.598	2e-06	4.5e-06	1.3e-21	4.6e-21	15.5	154
ENSRNOG00000006247	Copa	0.204	7.686	7.5e-05	0.00021	2.9e-07	8.9e-07	6031.25	5236.38	0.227	7.761	0.00054	0.0013	8e-07	2.2e-06	6529.25	5579	-0.136	7.655	0.0018	0.0031	0.00043	0.0007	5697.62	6259.5
ENSRNOG00000020178	Cope	0.218	5.823	5.9e-05	0.00017	3.8e-06	1e-05	1664.5	1431.5	0.289	5.924	1.4e-05	4.2e-05	1.6e-07	4.7e-07	1860.88	1525	-0.262	5.852	5.8e-08	1.4e-07	3.2e-09	7.3e-09	1557.5	1865.38
ENSRNOG00000053943	Cops3	0.366	6.162	3e-11	1.5e-10	9.7e-18	5.8e-17	2206.38	1711.38	0.489	6.295	6.8e-13	3.5e-12	7.6e-17	3.8e-16	2558.12	1823	-0.317	6.141	1.1e-10	3.2e-10	4.3e-15	1.2e-14	1861.75	2320.5
ENSRNOG00000009225	Copz2	1.05	1.573	3.1e-06	1e-05	9.9e-09	3.5e-08	106.75	51.5	1.165	1.709	9.4e-09	3.7e-08	2.1e-11	7.9e-11	122.875	54.625	-0.743	1.388	8.8e-05	0.00017	8.1e-06	1.5e-05	55.875	93.875
ENSRNOG00000013439	Cpn1	-2.754	0.863	2.5e-46	4.3e-45	3.1e-43	4.2e-42	11.875	81.875	-2.472	0.924	4e-37	5e-36	1e-39	1e-38	15.75	87.25	3.157	0.762	1.4e-60	1.4e-59	2.3e-68	2e-67	89.375	9.875
ENSRNOG00000015902	Cpxm2	1.434	1.228	2e-09	9.1e-09	2.8e-14	1.4e-13	90.5	33.375	2.472	2.071	0.00021	0.00053	2.8e-12	1.1e-11	196.5	35.625	-1.869	1.586	0.00095	0.0017	1.9e-09	4.3e-09	36.25	133.75
ENSRNOG00000036676	Csnk1d	0.347	7.223	2.8e-11	1.4e-10	2.7e-20	1.8e-19	4575.25	3597	0.3	7.258	4.4e-06	1.4e-05	3.7e-12	1.5e-11	4716.12	3831.88	-0.281	7.191	8.5e-10	2.3e-09	3.7e-15	1.1e-14	3913.5	4754.88
ENSRNOG00000000847	Csnk2b	0.262	6.149	8.3e-07	3e-06	3.1e-08	1e-07	2115.62	1765.5	0.279	6.22	2.2e-05	6.2e-05	1.2e-06	3.2e-06	2279.25	1880.12	-0.296	6.172	5.4e-10	1.5e-09	2.3e-11	5.7e-11	1920.12	2355.75
ENSRNOG00000028661	Ctcfl	-5.431	-2.574	1.3e-07	5e-07	1.8e-11	7.4e-11	0	5	-3.559	-2.541	2.6e-05	7.4e-05	2.1e-08	6.5e-08	0.375	5.625	3.269	-2.6	8.8e-06	1.9e-05	2.3e-08	5.1e-08	5.625	0.5
ENSRNOG00000009963	Ctps1	0.16	6.488	0.0047	0.01	0.0001	0.00025	2591.25	2317.88	0.176	6.558	0.01	0.02	0.00018	0.00039	2790.75	2469.25	-0.193	6.51	4.8e-05	9.6e-05	3.3e-07	6.6e-07	2522	2883.5
ENSRNOG00000016496	Ctsc	1.322	2.96	0.00071	0.0018	1.6e-06	4.6e-06	300.25	119.125	0.813	2.67	0.0001	0.00027	4.5e-06	1.1e-05	223.375	126.875	-0.713	2.555	0.00018	0.00035	3.1e-06	5.9e-06	129.625	212.875
ENSRNOG00000005310	Cul1	0.274	7.414	2.4e-07	8.9e-07	1.1e-11	4.8e-11	5109.25	4222.62	0.263	7.47	0.00011	0.0003	7.2e-08	2.1e-07	5401.38	4498.62	-0.153	7.354	0.00083	0.0015	5.8e-05	0.0001	4594.25	5110.88
ENSRNOG00000004091	Cwc25	-0.187	4.514	0.0052	0.011	0.0034	0.0067	582.75	663.375	-0.197	4.57	0.012	0.023	0.0077	0.013	616.125	706.375	0.333	4.45	2e-07	4.8e-07	1.5e-08	3.3e-08	721.625	573.625
ENSRNOG00000026647	Cxcl16	1.285	1.938	8.3e-06	2.6e-05	3.9e-09	1.4e-08	145.875	59.125	1.605	2.221	0.00026	0.00065	5.6e-09	1.8e-08	192.625	63.25	-1.535	2.132	5.3e-08	1.3e-07	6.8e-16	2e-15	64.5	187.75
ENSRNOG00000013291	Cyp2c23	-4.111	-2.716	2.5e-05	7.4e-05	3.1e-08	1e-07	0.125	4	-1.667	-2.544	0.024	0.043	0.0026	0.0048	1.25	4.5	4.27	-2.817	4.5e-06	9.7e-06	9.8e-09	2.2e-08	4.625	0.125
ENSRNOG00000043233	Cyp4f6	-0.449	4.114	4.3e-09	1.9e-08	5.1e-08	1.7e-07	398.375	545.125	-0.363	4.211	3e-05	8.5e-05	6.3e-06	1.6e-05	450	580.375	0.446	4.116	2e-10	5.7e-10	4.5e-12	1.1e-11	592.75	434.375
ENSRNOG00000007679	Cyth4	-0.36	3.757	2e-06	6.8e-06	4e-07	1.2e-06	322.125	413.875	-0.201	3.889	0.018	0.034	0.011	0.018	383.25	440.875	0.379	3.749	4.1e-07	9.6e-07	6.9e-09	1.5e-08	449.875	345.875
ENSRNOG00000004345	Daam1	0.482	6.535	3.4e-20	2.8e-19	6.2e-22	4.4e-21	2956.5	2117.75	0.409	6.556	6.2e-10	2.7e-09	6.3e-15	2.9e-14	2994	2255.75	-0.385	6.485	9.5e-16	3.3e-15	1.3e-16	4e-16	2303.88	3007.62
ENSRNOG00000028930	Dab2	1.381	4.137	5.5e-06	1.8e-05	3.8e-12	1.7e-11	692.5	265.625	1.241	4.098	6.7e-06	2e-05	3.7e-13	1.5e-12	668.25	282.75	-1.077	3.934	1.8e-09	4.7e-09	2.5e-17	7.9e-17	288.875	609.375
ENSRNOG00000055226	Dab2ip	-0.435	6.489	1.7e-13	1e-12	2.8e-15	1.5e-14	2088	2824	-0.46	6.541	1.6e-11	7.5e-11	3.3e-12	1.3e-11	2187.38	3009	0.386	6.515	5.1e-08	1.2e-07	3.3e-10	7.7e-10	3073.5	2352.38
ENSRNOG00000004869	Dach2	2.229	-1.246	3.3e-08	1.3e-07	7.7e-11	3.1e-10	16.125	3.375	2.076	-1.244	9.8e-07	3.2e-06	8.1e-09	2.6e-08	15.375	3.75	-2.193	-1.229	3.2e-09	8.3e-09	1.6e-12	4.2e-12	3.75	17.375
ENSRNOG00000012378	Dbnl	0.425	6.195	1.4e-14	9e-14	1.9e-27	1.6e-26	2297.62	1709.75	0.387	6.235	1e-08	4e-08	1.8e-17	9.2e-17	2381.38	1821.25	-0.382	6.175	8.4e-15	2.8e-14	4.9e-19	1.6e-18	1860.12	2423.5
ENSRNOG00000004554	Dcn	1.952	3.822	6.9e-09	2.9e-08	7.3e-27	6.4e-26	612	158	1.89	3.838	0.0054	0.011	7.7e-08	2.3e-07	624.125	168.125	-1.506	3.5	7.7e-06	1.6e-05	1.6e-13	4.3e-13	171.875	488.875
ENSRNOG00000022521	Ddias	-1.262	-0.891	7.4e-05	0.00021	1e-07	3.2e-07	7.5	17.875	-1.764	-0.987	1.4e-06	4.4e-06	1.9e-11	7.2e-11	5.5	19	1.288	-0.942	2.2e-05	4.5e-05	1.5e-07	3.1e-07	19.25	7.875
ENSRNOG00000012260	Ddx25	0.694	5.083	9.5e-31	1.1e-29	1.7e-39	2.1e-38	1144.75	708	0.84	5.238	8.2e-31	8.4e-30	1.7e-38	1.7e-37	1349.62	754	-0.692	5.089	1.8e-35	1.1e-34	3.4e-50	2.3e-49	770.25	1243.5
ENSRNOG00000038760	Defb41	-2.326	-2.872	0.01	0.021	0.0003	0.00067	0.5	3.25	-4.761	-2.995	0.00016	0.00042	9.6e-08	2.8e-07	0	3.375	4.777	-3.071	3.2e-05	6.6e-05	6.2e-08	1.3e-07	3.375	0
ENSRNOG00000016152	Dek	-0.337	6.182	6.9e-10	3.2e-09	2.5e-14	1.3e-13	1753.88	2216.5	-0.217	6.298	0.001	0.0023	3e-05	7.1e-05	2031.88	2361	0.335	6.187	2.4e-10	6.7e-10	1.3e-13	3.6e-13	2411.38	1911.62
ENSRNOG00000009503	Depdc1	-3.012	-1.026	5.4e-15	3.5e-14	2.8e-20	1.9e-19	2.375	20.25	-2.937	-1.019	3.2e-13	1.7e-12	2.9e-18	1.5e-17	2.625	21.625	2.692	-1.066	1.3e-14	4.2e-14	2.5e-19	8.5e-19	21.75	3.5
ENSRNOG00000014665	Dhdds	0.307	5.979	7.3e-08	2.9e-07	8.6e-12	3.7e-11	1908.38	1540.75	0.179	5.971	0.013	0.025	0.00056	0.0011	1859.12	1641.5	-0.248	5.952	5.7e-07	1.3e-06	4.5e-10	1.1e-09	1676.62	1992.25
ENSRNOG00000005589	Dhrs7	-0.563	5.224	4.2e-21	3.6e-20	1e-26	8.6e-26	823.5	1217	-0.52	5.302	3.2e-13	1.7e-12	4.5e-16	2.2e-15	904	1296	0.615	5.205	7.2e-27	3.7e-26	3.7e-35	1.9e-34	1323.88	864
ENSRNOG00000014619	Dhx38	-0.228	5.242	0.00011	0.00031	3.9e-05	9.8e-05	951.75	1115.38	-0.344	5.252	1.2e-06	3.9e-06	8.6e-10	2.9e-09	936.375	1188.5	0.358	5.188	6e-10	1.6e-09	2.8e-15	8.1e-15	1213.75	947.5
ENSRNOG00000021312	Dnaaf5	-0.325	3.669	2.7e-05	8.1e-05	3.1e-05	7.7e-05	306.625	384.625	-0.41	3.692	2.5e-06	7.8e-06	3.1e-07	8.8e-07	308.875	409.75	0.379	3.647	4.3e-07	1e-06	1.1e-07	2.2e-07	418.625	321.75
ENSRNOG00000007029	Dnaja1	0.243	8.114	1.5e-06	5.3e-06	1.5e-08	5.2e-08	8220.5	6945.12	0.268	8.19	3.3e-05	9.2e-05	1.1e-06	3.1e-06	8911	7399.38	-0.261	8.129	1.8e-08	4.6e-08	2.3e-09	5.3e-09	7557.62	9057.62
ENSRNOG00000021824	Dnajb1	0.216	5.789	6.6e-05	0.00019	3.5e-05	8.9e-05	1624	1399	0.176	5.83	0.0067	0.013	0.0052	0.0092	1682	1490.25	-0.194	5.783	0.00016	0.00031	0.0002	0.00033	1522.5	1741
ENSRNOG00000049819	Dnajc19	-0.392	4.85	3.2e-10	1.5e-09	3e-13	1.4e-12	680.75	893.625	-0.408	4.904	5e-08	1.9e-07	1e-10	3.8e-10	717.125	952.25	0.401	4.849	4.6e-11	1.3e-10	6.5e-18	2.1e-17	972.375	736.5
ENSRNOG00000018397	Dnph1	-0.431	2.114	9.6e-05	0.00027	1.3e-05	3.4e-05	99.125	133.375	-0.512	2.136	3.4e-05	9.4e-05	2.4e-05	5.7e-05	99.625	142.375	0.449	2.102	4.1e-05	8.2e-05	6.6e-06	1.2e-05	145.375	106.5
ENSRNOG00000013564	Dok3	-0.873	1.18	7.9e-08	3.1e-07	2.9e-08	9.9e-08	42.5	77.625	-1.015	1.18	4.6e-09	1.8e-08	4.9e-09	1.6e-08	40.875	82.75	1.025	1.107	1.4e-09	3.8e-09	6.7e-11	1.6e-10	84.125	41.5
ENSRNOG00000037356	Dph6	-0.685	2.497	1.5e-11	7.7e-11	3.7e-13	1.7e-12	116.625	187.875	-0.824	2.5	1e-12	5.3e-12	1.2e-14	5.4e-14	112.75	199.875	0.776	2.456	1.7e-15	5.7e-15	4.2e-16	1.2e-15	204.125	119.5
ENSRNOG00000030763	Dpp4	0.923	0.411	0.0015	0.0036	0.00014	0.00033	44.875	23.5	1.677	0.95	0.016	0.031	5.6e-05	0.00013	79	24.875	-1.759	1.014	0.0061	0.0099	8.3e-07	1.6e-06	25.5	87.125
ENSRNOG00000026502	Dscc1	-2.09	1.654	1e-49	1.9e-48	3.2e-59	6e-58	31.5	135.75	-2.337	1.648	4.1e-50	7e-49	1.1e-50	1.4e-49	28.375	144.5	2.459	1.552	3.2e-70	3.8e-69	8.8e-75	8.7e-74	147.75	26.875
ENSRNOG00000004195	Dtl	-2.242	-0.68	9.9e-13	5.5e-12	6.2e-16	3.4e-15	5.25	24.75	-2.824	-0.749	4.9e-15	2.8e-14	9.3e-23	5.8e-22	3.5	26.5	2.991	-0.846	3.3e-19	1.3e-18	1e-25	4.2e-25	27.25	3.25
ENSRNOG00000003977	Dusp1	-0.506	5.634	0.00016	0.00044	3.3e-06	9.2e-06	1121	1591.88	-0.573	5.667	7.2e-05	0.00019	6.5e-07	1.8e-06	1139.38	1695.62	0.681	5.566	5.8e-07	1.3e-06	1e-09	2.3e-09	1731.5	1079.75
ENSRNOG00000026252	E2f7	-1.713	-0.894	5.1e-07	1.9e-06	3.1e-08	1e-07	6	19.375	-1.68	-0.866	1.8e-06	5.8e-06	2.2e-08	6.9e-08	6.25	20.75	0.926	-0.736	0.0026	0.0045	0.0008	0.0013	21.125	11.125
ENSRNOG00000022537	E2f8	-3.017	-1.381	1.1e-11	5.8e-11	1.5e-16	8.5e-16	1.75	15.25	-2.95	-1.378	2.6e-10	1.2e-09	7.4e-17	3.7e-16	2	16.125	2.971	-1.456	1.3e-12	4.1e-12	4.9e-18	1.6e-17	16.75	2.125
ENSRNOG00000017509	Eed	-0.258	4.598	9.3e-05	0.00026	3.8e-06	1.1e-05	601.125	720	-0.316	4.633	4.4e-05	0.00012	2.1e-06	5.4e-06	615.375	767	0.372	4.551	6.8e-09	1.8e-08	4.8e-12	1.2e-11	783.25	604.875
ENSRNOG00000055760	Eif3i-ps1	0.386	4.575	2.5e-09	1.1e-08	6e-14	2.9e-13	737.375	564.625	0.355	4.621	3.9e-06	1.2e-05	7.3e-10	2.5e-09	768.875	601.375	-0.241	4.502	2.7e-05	5.5e-05	4.6e-06	8.7e-06	614.125	725.25
ENSRNOG00000011020	Eif3l	0.155	5.846	0.0042	0.0093	0.00035	0.00079	1656.12	1489	0.172	5.918	0.013	0.025	0.00039	0.0008	1786.25	1586	-0.168	5.858	0.00035	0.00065	1.6e-05	2.9e-05	1619.62	1818
ENSRNOG00000049497	Eif6	0.232	5.466	2.8e-05	8.3e-05	1.1e-06	3.3e-06	1303.62	1111.62	0.363	5.6	2e-07	7.1e-07	1.2e-11	4.7e-11	1521.88	1184	-0.263	5.488	1e-07	2.4e-07	2.8e-07	5.6e-07	1209.12	1449.88
ENSRNOG00000014291	Elp3	0.399	6.587	4e-14	2.4e-13	5.9e-20	3.9e-19	2992.25	2268.88	0.39	6.644	4.8e-09	1.9e-08	9.5e-16	4.5e-15	3166.62	2417	-0.424	6.607	2.5e-18	9.7e-18	2.2e-26	9.2e-26	2468.25	3311.75
ENSRNOG00000018097	Emc1	0.496	6.601	2.3e-20	1.9e-19	2.4e-31	2.4e-30	3108.75	2203.38	0.528	6.683	2e-15	1.2e-14	3.9e-24	2.5e-23	3386.75	2347.62	-0.423	6.565	3.4e-18	1.3e-17	4.7e-23	1.8e-22	2397.75	3216
ENSRNOG00000024420	Eme1	-1.873	-2.13	0.0011	0.0026	2e-06	5.7e-06	1.625	6.75	-2.369	-2.198	0.00023	0.00058	1.1e-07	3.3e-07	1.375	7.125	1.521	-2.135	0.0031	0.0053	0.00012	0.0002	7.5	2.5
ENSRNOG00000010232	Enpp5	-0.523	8.57	3e-26	3.1e-25	2.7e-31	2.7e-30	8537.38	12264	-0.546	8.623	2.3e-18	1.5e-17	2.9e-27	2.1e-26	8948.88	13067.9	0.486	8.59	2e-24	9.2e-24	2.3e-33	1.1e-32	13345.6	9528
ENSRNOG00000047026	Enpp7	-5.453	-2.555	6.1e-07	2.2e-06	8.8e-10	3.3e-09	0	5.25	-3.587	-2.524	2.4e-05	6.8e-05	2.9e-07	8.2e-07	0.375	5.625	4.026	-2.619	6.5e-06	1.4e-05	2.6e-08	5.5e-08	5.75	0.25
ENSRNOG00000042140	Eomes	4.02	-0.542	1.8e-14	1.1e-13	4.3e-27	3.7e-26	32.75	2.125	3.452	-0.923	0.00077	0.0018	2.4e-08	7.5e-08	23.25	2.125	-3.219	-1.099	0.00029	0.00054	1.5e-09	3.5e-09	2.125	20.75
ENSRNOG00000000190	Ep300	-0.248	4.005	0.003	0.0068	0.0029	0.0057	399.625	474.5	-0.372	4.01	0.002	0.0044	0.0056	0.0099	390.875	505.625	0.271	3.998	0.0059	0.0096	0.0019	0.0029	516.375	428.25
ENSRNOG00000012619	Epor	-2.829	-0.101	4.5e-26	4.6e-25	5.2e-36	5.9e-35	5.75	41	-2.41	-0.032	3.7e-19	2.6e-18	9.5e-25	6.4e-24	8	43.875	2.791	-0.163	2.1e-28	1.1e-27	5.6e-39	3.1e-38	44.75	6.375
ENSRNOG00000008707	Epx	-4.439	-3.074	0.0005	0.0013	2.7e-06	7.5e-06	0	2.75	-2.575	-3.021	0.017	0.031	0.00011	0.00024	0.375	2.875	3.006	-3.123	0.0029	0.0049	8.3e-05	0.00014	2.875	0.25
ENSRNOG00000010797	Esm1	3.775	-1.255	0.0011	0.0025	5.5e-07	1.7e-06	17.375	1.125	3.414	-1.483	7.2e-06	2.2e-05	2.2e-07	6.2e-07	14.25	1.25	-4.06	-1.003	1.2e-05	2.5e-05	1.4e-10	3.4e-10	1.25	23
ENSRNOG00000014513	Exnef	-0.83	0.578	5.3e-06	1.7e-05	2.9e-06	8.2e-06	27.75	49.5	-1.043	0.55	3.3e-07	1.1e-06	1.2e-08	3.7e-08	25.625	52.875	1.086	0.469	3.7e-09	9.7e-09	3.3e-09	7.4e-09	54	25.375
ENSRNOG00000009399	Fads2l1	4.72	-2.459	8.3e-07	3e-06	3.9e-09	1.4e-08	6.25	0.125	4.648	-2.409	1.3e-06	4.2e-06	2.2e-09	7.5e-09	6.125	0.125	-3.594	-3.048	0.00075	0.0013	3.4e-06	6.4e-06	0.125	3
ENSRNOG00000006674	Fam101b	0.652	1.219	0.005	0.011	0.0012	0.0025	75	47.625	1.081	1.545	2.8e-09	1.2e-08	4.2e-10	1.5e-09	107.375	50.75	-1.094	1.508	4.9e-11	1.4e-10	4.1e-13	1.1e-12	51.875	110.875
ENSRNOG00000050834	Fam102a	-0.392	6.259	1e-12	5.8e-12	3.2e-18	2e-17	1811.25	2377.38	-0.413	6.311	1.4e-09	5.8e-09	2.1e-16	1e-15	1899.62	2531.75	0.396	6.261	1.5e-13	4.9e-13	5.2e-20	1.8e-19	2586.12	1964.38
ENSRNOG00000012067	Fam111a	-1.901	-0.408	2.6e-11	1.3e-10	1.6e-11	7e-11	7.625	29.5	-3.106	-0.572	3.2e-19	2.2e-18	4.8e-31	3.9e-30	3.375	31.125	2.463	-0.569	4e-18	1.5e-17	1.2e-20	4.1e-20	31.75	5.875
ENSRNOG00000010589	Fam134b	0.971	1.388	2.2e-12	1.2e-11	8.1e-12	3.5e-11	91.875	46.875	0.883	1.402	2.2e-05	6.2e-05	2.1e-06	5.5e-06	92.625	50	-1.199	1.558	1.3e-20	5.4e-20	4.9e-21	1.7e-20	51.375	117.625
ENSRNOG00000017222	Fam175b	-0.201	5.327	0.00055	0.0014	1.8e-05	4.8e-05	1020.38	1172.5	-0.189	5.395	0.006	0.012	0.00014	0.0003	1096.75	1249.38	0.3	5.286	2.2e-07	5.2e-07	6.8e-16	2e-15	1275.88	1036.5
ENSRNOG00000009830	Fam204a	-0.409	4.502	3.1e-10	1.5e-09	1.2e-08	4.3e-08	531.75	703.625	-0.339	4.593	3.3e-06	1e-05	2.5e-06	6.5e-06	593.75	749.875	0.467	4.479	1.5e-10	4.3e-10	6.7e-11	1.6e-10	766.125	555
ENSRNOG00000016672	Fam217a	-1.235	-1.276	0.0011	0.0026	9.2e-05	0.00022	5.375	12.875	-0.851	-1.146	0.024	0.043	0.0058	0.01	7.5	13.75	0.82	-1.21	0.031	0.045	0.024	0.032	14.125	8
ENSRNOG00000000825	Fam26e	2.226	-0.71	7.3e-13	4.1e-12	1.2e-14	6.1e-14	24.875	5	2.051	-0.757	4.4e-09	1.8e-08	1.5e-11	5.6e-11	23.5	5.625	-1.893	-0.904	1.9e-09	4.9e-09	4.5e-11	1.1e-10	5.75	21.25
ENSRNOG00000022582	Fam58b	0.199	3.156	0.021	0.041	0.0083	0.015	258.75	225.125	0.361	3.307	0.00019	0.00049	1.4e-05	3.3e-05	308.5	240	-0.173	3.149	0.023	0.035	0.014	0.02	245.375	276.875
ENSRNOG00000008040	Fam64a	-2.973	-0.748	1.3e-10	6.1e-10	3.9e-18	2.3e-17	3.125	25.5	-2.249	-0.644	5e-08	1.8e-07	3.5e-13	1.5e-12	5.625	27.125	2.978	-0.823	1.6e-10	4.4e-10	6.5e-17	2e-16	27.5	3.5
ENSRNOG00000024863	Fam76b	-0.425	5.143	6.2e-13	3.5e-12	1.5e-14	7.6e-14	823.875	1105.38	-0.403	5.213	5.6e-09	2.2e-08	8.8e-10	3e-09	891.5	1177.62	0.521	5.105	2.6e-19	1e-18	2.9e-21	1e-20	1202.38	838.625
ENSRNOG00000017119	Fam96a	-0.275	4.198	7.7e-05	0.00022	7.2e-06	1.9e-05	452.375	548.125	-0.2	4.294	0.013	0.025	0.0034	0.0062	508.25	583.875	0.413	4.14	1.7e-09	4.4e-09	5.9e-14	1.6e-13	596.125	447.5
ENSRNOG00000024036	Fam98c	-0.876	5.084	6e-47	1.1e-45	3e-52	4.8e-51	652.375	1198.62	-0.828	5.16	6.7e-29	6.5e-28	4.7e-35	4.3e-34	717.875	1276.25	0.968	5.053	4e-59	4e-58	8.6e-70	7.9e-69	1303.75	666.375
ENSRNOG00000023985	Fan1	-0.211	4.437	0.0012	0.0028	0.00043	0.00096	547.875	633.625	-0.219	4.494	0.0041	0.0085	0.00067	0.0013	580.125	674.875	0.25	4.423	0.00013	0.00025	1.3e-06	2.5e-06	689.5	580.5
ENSRNOG00000003346	Fancb	-0.838	2.463	1.7e-16	1.1e-15	9.5e-18	5.7e-17	106.75	190.75	-0.849	2.512	2.2e-13	1.1e-12	1.3e-14	5.7e-14	112.625	203	0.972	2.405	3.2e-22	1.4e-21	9.1e-29	4e-28	207.375	105.75
ENSRNOG00000014119	Farsb	0.363	5.603	2.4e-10	1.2e-09	7.2e-14	3.5e-13	1494.88	1161.88	0.499	5.744	1.5e-12	7.4e-12	9.2e-23	5.8e-22	1750.25	1237.75	-0.342	5.597	4.2e-11	1.2e-10	1.6e-16	4.8e-16	1264	1603.62
ENSRNOG00000027422	Fastkd3	-0.167	4.556	0.012	0.023	0.0034	0.0066	604.25	679	-0.176	4.613	0.023	0.041	0.0042	0.0075	639.875	723.5	0.277	4.509	2.4e-05	5e-05	8.4e-07	1.7e-06	738.75	609.625
ENSRNOG00000011585	Fat3	-0.718	5.216	0.0025	0.0057	2.5e-05	6.3e-05	767	1261.75	-0.555	5.341	0.022	0.04	0.026	0.041	915.25	1345.75	0.739	5.21	0.0015	0.0026	2.7e-06	5.3e-06	1373.38	822.375
ENSRNOG00000017684	Fbxl22	-2.195	-0.647	1.2e-12	6.7e-12	1.5e-17	9.1e-17	5.5	25.25	-2.163	-0.629	6.1e-11	2.8e-10	6.7e-16	3.2e-15	5.75	27.125	2.971	-0.817	8.6e-20	3.4e-19	8.8e-26	3.6e-25	27.375	3.25
ENSRNOG00000038225	Fbxo15	-1.28	2.018	2e-26	2e-25	3.3e-23	2.5e-22	63	153.25	-1.232	2.078	7.7e-22	5.9e-21	1.9e-19	1.1e-18	69.625	163.125	1.281	1.997	9.5e-30	5.2e-29	1.5e-26	6.2e-26	166.875	68.625
ENSRNOG00000010502	Fbxo8	-0.221	5.12	0.00027	0.00072	3.6e-05	9e-05	876.5	1022.25	-0.338	5.128	3.1e-06	9.8e-06	3.7e-09	1.2e-08	861.125	1088.88	0.376	5.054	2.5e-10	7e-10	4.5e-19	1.5e-18	1112.12	857.125
ENSRNOG00000042899	Fcgbpl1	-2.176	-2.463	0.0018	0.0042	7.8e-06	2.1e-05	0.875	4.875	-2.523	-2.507	0.0011	0.0025	2.6e-06	6.6e-06	0.75	5.375	1.303	-2.397	0.028	0.042	0.0016	0.0026	5.5	2.125
ENSRNOG00000021021	Ffar2	-2.891	-1.394	7.4e-11	3.7e-10	6.2e-16	3.4e-15	1.75	14.5	-4.25	-1.491	1.7e-14	9.3e-14	1.2e-22	7.5e-22	0.75	15.5	4.767	-1.588	5.9e-19	2.3e-18	6.7e-27	2.8e-26	16.125	0.5
ENSRNOG00000017524	Fgf8	-2.483	-1.895	2.6e-06	8.9e-06	2.1e-08	7.3e-08	1.5	9	-4.364	-2.032	8.9e-10	3.8e-09	2.1e-15	1e-14	0.375	9.625	6.336	-2.148	1.3e-14	4.3e-14	7.2e-19	2.3e-18	9.875	0
ENSRNOG00000000312	Fig4	-0.555	6.167	2.9e-24	2.8e-23	5.1e-40	6.4e-39	1591	2338.12	-0.427	6.282	1.3e-10	5.8e-10	1.8e-18	9.5e-18	1852.25	2490.62	0.493	6.197	3.3e-21	1.4e-20	7.5e-33	3.6e-32	2544.12	1807.62
ENSRNOG00000003183	Fmod	3.408	3.551	2.5e-06	8.5e-06	4.2e-17	2.5e-16	577.5	54.125	3.021	3.258	3.5e-05	9.8e-05	2.2e-12	8.7e-12	468.5	57.5	-2.353	2.656	0.00069	0.0013	1.7e-09	3.9e-09	58.875	302.375
ENSRNOG00000000543	Frk	1.367	-0.921	0.0023	0.0053	0.00034	0.00077	17.75	6.875	1.789	-0.596	0.0031	0.0067	5.7e-05	0.00013	25.125	7.125	-1.889	-0.56	1.9e-05	3.8e-05	7.9e-09	1.8e-08	7.375	27.75
ENSRNOG00000018500	Frmd4a	0.387	3.651	3.9e-06	1.3e-05	8.7e-06	2.3e-05	388.25	296.5	0.323	3.679	0.00032	0.0008	0.0011	0.0021	395.125	316.125	-0.236	3.575	0.0005	0.00093	0.0011	0.0018	322.75	379.75
ENSRNOG00000024762	Frmd7	-1.997	-1.36	8.7e-07	3.1e-06	1.5e-10	5.9e-10	3.25	14.125	-1.168	-1.166	0.0023	0.005	3.4e-05	8e-05	6.5	14.75	1.102	-1.216	0.0012	0.0021	8e-05	0.00014	15.125	6.875
ENSRNOG00000015004	Fsbp	-0.542	0.229	0.008	0.017	0.0019	0.0038	24.25	35.25	-0.688	0.215	0.0015	0.0034	0.0011	0.0022	23.375	37.625	0.652	0.169	0.0011	0.002	0.00051	0.00083	38.625	24.625
ENSRNOG00000001452	Fzd9	0.392	3.034	9.4e-06	3e-05	4.7e-06	1.3e-05	252.875	193.125	0.36	3.082	0.00016	0.00041	0.0011	0.0022	263.375	205.5	-0.382	3.037	1.1e-06	2.4e-06	2.7e-06	5.1e-06	209.75	272.625
ENSRNOG00000021105	Gabpb2	-0.428	1.429	0.00099	0.0024	0.0033	0.0063	61.25	82.125	-0.575	1.421	0.0011	0.0024	0.0049	0.0087	58.625	87.375	0.36	1.455	0.0067	0.011	0.0038	0.0057	89.5	69.875
ENSRNOG00000056558	Gabra3	1.005	5.304	5e-33	6.2e-32	4.7e-35	5.1e-34	1442.25	718.125	1.097	5.43	4.4e-29	4.3e-28	6.3e-36	5.8e-35	1638.5	765.375	-0.922	5.258	6.3e-40	4.4e-39	3.3e-36	1.7e-35	781.375	1481.12
ENSRNOG00000003241	Gabrg2	0.647	6.762	1.6e-25	1.6e-24	4.1e-27	3.5e-26	3625.25	2313.62	0.657	6.831	5.9e-16	3.5e-15	2e-20	1.2e-19	3890.5	2466.12	-0.499	6.68	1.5e-17	5.7e-17	5.8e-18	1.8e-17	2518.5	3560.12
ENSRNOG00000040301	Galntl5	-4.476	-0.725	2.7e-28	3e-27	4.6e-36	5.3e-35	1	27.375	-4.955	-0.748	1.6e-28	1.5e-27	2.1e-36	2e-35	0.75	29.25	5.976	-0.849	1.4e-35	9.1e-35	8.3e-46	5.2e-45	29.875	0.375
ENSRNOG00000028292	Gart	-0.195	5.703	0.00049	0.0012	1.1e-05	3e-05	1328	1519.88	-0.197	5.764	0.0042	0.0088	3.4e-05	8e-05	1412.38	1619.12	0.189	5.71	0.0012	0.0021	2.6e-07	5.4e-07	1653.62	1450.12
ENSRNOG00000007932	Gcm1	-7.136	-1.359	8.8e-24	8.3e-23	9.1e-32	9.2e-31	0	17.25	-7.227	-1.376	8.2e-23	6.5e-22	2.2e-31	1.8e-30	0	18.25	7.244	-1.456	6.2e-27	3.1e-26	1.5e-33	7.5e-33	18.625	0
ENSRNOG00000007810	Gdf6	5.155	-2.758	1.7e-06	6e-06	4.8e-10	1.9e-09	4.25	0	5.715	-2.409	4.5e-08	1.7e-07	8.1e-12	3.1e-11	6.375	0	-5.265	-2.756	6e-07	1.4e-06	1.4e-10	3.3e-10	0	4.5
ENSRNOG00000012819	Gdnf	-3.664	-1.059	2.6e-15	1.7e-14	7.8e-22	5.5e-21	1.375	20.375	-3.806	-1.074	1.3e-16	7.9e-16	2.8e-21	1.7e-20	1.5	21.5	2.807	-1.063	8.3e-13	2.6e-12	1.1e-18	3.5e-18	22.125	3
ENSRNOG00000017953	Gfod2	0.537	3.132	5.5e-10	2.5e-09	1.4e-12	6.1e-12	282.375	194.375	0.616	3.245	3.4e-10	1.5e-09	1e-10	3.7e-10	317.625	207	-0.621	3.194	2.8e-15	9.5e-15	2.6e-14	7.3e-14	211.625	325.5
ENSRNOG00000017438	Gfra1	1.389	4.743	4.7e-34	6e-33	5.8e-28	5.2e-27	1060.62	405	1.247	4.709	3.9e-15	2.3e-14	3.8e-18	2e-17	1024.38	431.625	-1.247	4.653	1.5e-38	1e-37	9.7e-27	4e-26	440.125	1044.88
ENSRNOG00000008897	Gga1	-0.625	6.572	1.1e-31	1.4e-30	2.6e-44	3.5e-43	2046.75	3157.38	-0.697	6.605	6.4e-25	5.5e-24	5.1e-41	5.3e-40	2072.25	3363.12	0.664	6.561	4.9e-38	3.3e-37	5.4e-55	4e-54	3435	2167.25
ENSRNOG00000011962	Gin1	-0.373	4.068	4.9e-08	1.9e-07	6.5e-08	2.1e-07	398.5	515.25	-0.254	4.181	0.0011	0.0026	0.00051	0.001	461	548.625	0.395	4.059	7.1e-09	1.8e-08	4.7e-11	1.1e-10	560.375	426.5
ENSRNOG00000042152	Gipc2	-0.811	1.58	5.1e-10	2.4e-09	1.8e-11	7.7e-11	57.875	101.25	-0.582	1.716	2.1e-05	6e-05	1.3e-05	3.1e-05	72.25	107.875	0.813	1.565	1.9e-10	5.4e-10	5.1e-13	1.4e-12	110.125	62.625
ENSRNOG00000019281	Glmp	0.194	4.738	0.014	0.027	0.019	0.032	777	680.25	0.317	4.867	1.4e-05	4e-05	1.7e-06	4.5e-06	901.5	724.375	-0.149	4.719	0.0038	0.0064	0.0085	0.012	739.875	818.875
ENSRNOG00000039571	Glod5	1.296	-0.644	0.0057	0.012	0.00028	0.00063	21.875	8.625	1.194	-0.66	0.00017	0.00043	1.5e-05	3.6e-05	21.25	9.125	-1.026	-0.823	0.00039	0.00071	8.1e-05	0.00014	9.625	19.625
ENSRNOG00000046307	Glyctk	-0.312	2.833	0.00037	0.00095	0.00032	0.00071	172.625	213.375	-0.42	2.844	7.6e-05	0.0002	1.3e-05	3.2e-05	169.5	227.5	0.262	2.855	0.0039	0.0064	0.0014	0.0021	232.25	193.875
ENSRNOG00000003065	Glyr1	0.246	7.429	2.7e-06	9.2e-06	8.9e-10	3.4e-09	5115.38	4312.88	0.365	7.557	2.6e-08	1e-07	1.6e-15	7.6e-15	5921	4594.88	-0.242	7.432	1.4e-07	3.5e-07	1.5e-11	3.8e-11	4692.88	5551.38
ENSRNOG00000013339	Gmeb2	-0.27	3.474	0.0003	0.00079	0.0016	0.0033	274.375	330.125	-0.376	3.487	3.2e-05	9e-05	9.6e-06	2.4e-05	271.375	351.75	0.451	3.395	1e-08	2.6e-08	5.4e-11	1.3e-10	359.125	262.75
ENSRNOG00000017589	Gnat1	-1.591	-0.544	4.5e-08	1.8e-07	2.1e-10	8.3e-10	8.375	25.125	-0.749	-0.276	0.0063	0.013	0.00034	0.00071	15.75	26.75	1.507	-0.574	2.1e-08	5.3e-08	8e-12	2e-11	27.125	9.375
ENSRNOG00000020297	Gon4l	-0.209	6.042	8e-05	0.00022	3.9e-06	1.1e-05	1671.62	1931	-0.308	6.059	3.4e-06	1.1e-05	4e-07	1.1e-06	1662.25	2056.88	0.362	5.977	1.3e-11	3.8e-11	2.1e-18	6.9e-18	2101.12	1635.38
ENSRNOG00000028366	Gphn	-0.47	6.652	2.3e-19	1.8e-18	5.7e-29	5.3e-28	2306.88	3195	-0.602	6.66	5.7e-20	4.1e-19	1.3e-27	9.6e-27	2241.88	3404.25	0.57	6.616	2.4e-29	1.3e-28	1.5e-44	9.2e-44	3476.62	2343
ENSRNOG00000001278	Gpn3	-0.355	4.922	7.6e-09	3.2e-08	4.2e-11	1.7e-10	726.25	928.875	-0.238	5.035	0.0012	0.0028	0.00015	0.00033	838.625	989.25	0.381	4.913	3.4e-10	9.4e-10	1.5e-14	4.2e-14	1010.25	775.75
ENSRNOG00000023589	Gpr107	0.333	5.989	2e-09	8.9e-09	6.2e-14	3e-13	1935.38	1536.88	0.276	6.02	7.1e-05	0.00019	1.9e-07	5.6e-07	1982.62	1637.25	-0.216	5.931	9.4e-06	2e-05	1.4e-08	3e-08	1672.38	1943
ENSRNOG00000032970	Gpr174	-1.887	-1.623	0.00017	0.00046	6.7e-07	2e-06	2.75	10.875	-1.634	-1.567	0.0008	0.0019	4.2e-05	9.6e-05	3.625	11.625	0.892	-1.444	0.032	0.047	0.0058	0.0086	11.875	6.25
ENSRNOG00000008992	Grik3	-0.7	4.014	7.8e-08	3e-07	7.1e-10	2.7e-09	334.625	543.625	-0.408	4.19	0.0089	0.017	0.013	0.021	436.375	579.5	0.677	4.023	1.9e-08	4.9e-08	1.4e-11	3.5e-11	592	370.25
ENSRNOG00000004124	Grpr	2.114	-1.402	2.4e-07	8.8e-07	4e-11	1.6e-10	13.875	3.125	2.124	-1.325	1.7e-06	5.6e-06	1.4e-09	4.6e-09	15	3.375	-2.237	-1.28	3.6e-09	9.5e-09	1.3e-15	3.7e-15	3.375	16.5
ENSRNOG00000002266	Gsx2	-2.418	-1.661	5e-06	1.6e-05	6.1e-09	2.2e-08	1.875	11.25	-3.039	-1.727	2.7e-07	9.6e-07	1.8e-11	6.8e-11	1.25	11.875	1.625	-1.597	0.00046	0.00084	1.3e-05	2.3e-05	12.25	4
ENSRNOG00000018646	Hbegf	-0.196	2.997	0.026	0.048	0.016	0.027	201.875	231.25	-0.359	2.984	0.00062	0.0015	0.00044	0.00091	191.75	246.375	0.371	2.918	3.7e-05	7.5e-05	7.7e-06	1.4e-05	251.625	194.5
ENSRNOG00000026661	Hcar1	3.182	-2.014	0.0027	0.0062	5.6e-06	1.5e-05	8.75	0.875	4.546	-0.914	0.0027	0.0059	2.1e-06	5.4e-06	23.5	0.875	-3.909	-1.471	0.00028	0.00053	4.3e-08	9.2e-08	0.875	15.375
ENSRNOG00000021442	Hddc2	-0.685	3.153	1.5e-15	9.8e-15	5.3e-17	3.1e-16	185	297	-0.716	3.198	6.9e-14	3.7e-13	6.5e-14	2.8e-13	193	316.5	0.63	3.17	2.6e-14	8.6e-14	6.4e-18	2e-17	323.375	208.625
ENSRNOG00000018363	Hectd3	-1.305	6.099	4.5e-121	2.4e-119	3.1e-158	2.1e-156	1080	2667.38	-1.406	6.131	8.7e-91	3e-89	1e-136	4.2e-135	1070.62	2841.12	1.35	6.088	4e-142	1.1e-140	5.2e-183	1.4e-181	2901.75	1137.75
ENSRNOG00000003213	Helz	-0.299	4.646	9.3e-05	0.00026	4.6e-05	0.00011	612.375	753.125	-0.395	4.665	0.00025	0.00063	0.00065	0.0013	610.875	802.875	0.387	4.611	1.9e-06	4.2e-06	4e-08	8.5e-08	820.125	627.5
ENSRNOG00000056092	Hephl1	2.601	-2.214	0.00027	0.00071	2.2e-06	6.2e-06	7.125	1.125	2.575	-2.134	9.1e-05	0.00024	9.5e-08	2.8e-07	7.375	1.125	-1.795	-2.621	0.013	0.02	0.0025	0.0038	1.125	4.375
ENSRNOG00000021200	Hfe2	-5.386	-1.92	2.9e-13	1.7e-12	6.2e-21	4.3e-20	0.125	10.125	-3.964	-1.894	6.4e-10	2.8e-09	2.2e-18	1.2e-17	0.5	11	3.401	-1.936	2.3e-10	6.2e-10	1.7e-16	5.1e-16	11.125	1
ENSRNOG00000002701	Hgd	-1.186	-1.363	0.0025	0.0058	5.1e-05	0.00013	5.125	12	-1.422	-1.401	0.00087	0.002	3.2e-06	8.2e-06	4.625	12.75	1.678	-1.528	2.1e-05	4.3e-05	6.7e-08	1.4e-07	13	4
ENSRNOG00000029238	Hgh1	0.313	3.859	1.6e-05	4.8e-05	5.4e-06	1.5e-05	437.625	352.75	0.436	3.991	1.7e-07	5.9e-07	1.2e-08	3.9e-08	508	375.75	-0.243	3.828	0.00019	0.00036	0.00023	0.00038	384	454.375
ENSRNOG00000018227	Hiatl1	0.168	5.622	0.0028	0.0064	0.00015	0.00036	1423.5	1268	0.183	5.693	0.01	0.02	9.7e-05	0.00022	1534.5	1351.12	-0.187	5.638	0.00021	0.0004	3.8e-06	7.1e-06	1380	1571.38
ENSRNOG00000017198	Hif3a	-0.902	0.129	1.9e-05	5.7e-05	3.1e-06	8.6e-06	19.25	36	-0.544	0.298	0.01	0.02	0.0067	0.012	26.375	38.375	0.788	0.147	0.00049	0.0009	0.00027	0.00045	39.25	22.75
ENSRNOG00000022911	Hjurp	-1.806	-0.097	5e-11	2.5e-10	3.1e-13	1.4e-12	10.375	36.625	-1.548	-0.014	1.6e-08	6.3e-08	1.8e-09	6e-09	13.125	38.625	1.587	-0.094	8.1e-09	2.1e-08	2.9e-11	7.2e-11	39.75	13.125
ENSRNOG00000010390	Hmbs	-0.406	4.05	1.5e-08	6.2e-08	6.6e-12	2.9e-11	387.5	514.5	-0.543	4.054	8.3e-11	3.8e-10	1.3e-14	5.7e-14	376	548.25	0.468	4.026	1.5e-11	4.4e-11	2.6e-18	8.5e-18	560	404.5
ENSRNOG00000013167	Hmgb2l1	-1.376	3.479	6.2e-28	6.8e-27	3.5e-43	4.7e-42	168.25	436.75	-1.396	3.527	1.1e-27	1.1e-26	6.8e-34	6e-33	176.375	465	1.256	3.503	1.8e-25	8.8e-25	5.8e-43	3.4e-42	474.625	198.5
ENSRNOG00000016122	Hmgcr	0.437	6.548	2.1e-14	1.3e-13	9.4e-15	4.8e-14	2945.38	2174.75	0.379	6.578	1.2e-08	4.8e-08	2.5e-10	8.7e-10	3013.88	2317.88	-0.333	6.495	1.9e-07	4.6e-07	5.5e-09	1.2e-08	2366.88	2982.5
ENSRNOG00000039336	Hrct1	-1.096	0.506	1.5e-08	6.3e-08	1.2e-09	4.5e-09	23.375	50.125	-0.833	0.637	6e-05	0.00016	0.00014	0.00029	29.75	53.375	0.956	0.522	1.3e-07	3e-07	2e-10	4.9e-10	54.5	27.75
ENSRNOG00000047966	Hspa1l	1.925	-1.794	5.3e-05	0.00015	1.4e-06	4.2e-06	9.5	2.625	2.086	-1.635	3.1e-05	8.8e-05	3.3e-08	1e-07	11.375	2.625	-1.649	-1.953	0.00066	0.0012	4.7e-06	8.9e-06	2.625	8.375
ENSRNOG00000032585	Hspa8	0.741	0.379	5.9e-05	0.00017	0.00016	0.00036	42	25.25	0.573	0.342	0.021	0.038	0.014	0.023	40	27	-0.649	0.349	0.0039	0.0065	0.0049	0.0072	27.25	43.25
ENSRNOG00000017795	Hspbp1	0.477	5.698	1.6e-16	1.1e-15	1.8e-23	1.4e-22	1652.5	1186	0.42	5.727	2.1e-09	8.6e-09	3.3e-16	1.6e-15	1690.75	1263.62	-0.384	5.651	6.6e-14	2.1e-13	1.6e-16	4.9e-16	1290.5	1684.88
ENSRNOG00000018827	Htr7	2.2	-2.716	0.0059	0.012	6.5e-05	0.00016	3.625	0.75	2.628	-2.443	0.00076	0.0018	3e-05	7e-05	5.125	0.75	-2.553	-2.549	0.00039	0.00072	2.2e-05	3.9e-05	0.75	5
ENSRNOG00000008182	Htra3	0.398	2.71	0.00071	0.0018	0.00049	0.0011	201.5	153.125	0.675	2.937	0.012	0.023	0.0007	0.0014	260.125	162.875	-0.463	2.76	0.014	0.022	0.0042	0.0063	166.5	229.875
ENSRNOG00000001270	Hvcn1	-2.535	1.522	1.3e-63	3.1e-62	1.2e-76	3e-75	22.25	129.25	-2.297	1.591	6.1e-48	9.8e-47	1.3e-50	1.8e-49	28.125	137.75	2.164	1.541	4.7e-57	4.6e-56	4e-68	3.6e-67	140.625	31.125
ENSRNOG00000022725	Iba57	-0.533	3.652	2.6e-12	1.4e-11	4.4e-14	2.2e-13	279	404	-0.492	3.729	1.2e-08	4.8e-08	3.8e-10	1.3e-09	306.625	430.5	0.548	3.645	1.2e-13	3.9e-13	6.8e-15	1.9e-14	439.5	300.75
ENSRNOG00000020679	Icam1	0.373	1.917	0.0071	0.015	0.012	0.021	114.125	88.25	0.759	2.205	0.00097	0.0022	3.7e-05	8.6e-05	159.125	94	-0.458	1.972	0.00017	0.00033	0.00051	0.00084	95.875	131.75
ENSRNOG00000031189	Ido1	-5.294	-1.519	6.5e-18	4.8e-17	2e-24	1.6e-23	0.25	14.5	-6.019	-1.548	3.3e-18	2.2e-17	1.6e-25	1.1e-24	0.125	15.5	7.009	-1.635	6.6e-23	3e-22	1.1e-28	4.8e-28	15.75	0
ENSRNOG00000057813	Ift172	0.182	5.931	0.00085	0.0021	3e-05	7.5e-05	1772.62	1562.88	0.254	6.032	0.00019	0.00049	3e-07	8.5e-07	1985	1664.75	-0.187	5.939	0.00011	0.00021	6.6e-07	1.3e-06	1700.5	1936.25
ENSRNOG00000020369	Igf2	3.644	7.066	1.4e-05	4.5e-05	2.9e-12	1.3e-11	6777.5	541.875	2.975	6.52	0.00077	0.0018	1.7e-09	5.8e-09	4539.88	577.125	-2.488	6.045	0.001	0.0019	6.7e-11	1.6e-10	590	3310.62
ENSRNOG00000020957	Igflr1	-0.635	0.991	0.00015	0.0004	6.7e-05	0.00016	40.875	63.5	-0.584	1.06	0.0011	0.0025	0.0012	0.0024	45.25	68	0.834	0.899	6.8e-07	1.6e-06	2.8e-07	5.7e-07	69.125	38.625
ENSRNOG00000009253	Igsf9b	-1.49	3.81	1.6e-29	1.8e-28	9.4e-41	1.2e-39	199.625	561	-1.146	3.963	6.3e-14	3.4e-13	1.6e-08	5e-08	270	598.125	1.306	3.855	3.9e-24	1.8e-23	5.9e-35	3e-34	611.25	247
ENSRNOG00000013007	Il17c	-5.455	-2.556	1.1e-07	4.2e-07	4.2e-12	1.8e-11	0	5.125	-4.001	-2.544	7.4e-06	2.2e-05	6.8e-11	2.5e-10	0.25	5.5	4.022	-2.619	5.8e-07	1.3e-06	1.9e-10	4.6e-10	5.625	0.25
ENSRNOG00000017348	Il2	-4.986	-1.76	3.1e-14	1.9e-13	1e-21	7.3e-21	0.25	11.625	-4.725	-1.77	6.7e-13	3.5e-12	1.3e-21	7.8e-21	0.375	12.375	4.753	-1.847	1.9e-15	6.4e-15	2.3e-22	8.3e-22	12.875	0.375
ENSRNOG00000014483	Ino80	-0.434	5.339	7.1e-14	4.3e-13	2.4e-17	1.4e-16	941	1270	-0.401	5.415	4.8e-09	1.9e-08	2.5e-11	9.5e-11	1026.12	1353.12	0.54	5.298	1.2e-21	5e-21	2.4e-27	1e-26	1382.38	951.625
ENSRNOG00000019960	Ino80e	-0.377	5.718	2.8e-11	1.4e-10	4.8e-15	2.5e-14	1251.62	1625.62	-0.444	5.75	2.4e-10	1e-09	4.3e-19	2.3e-18	1271.5	1731.25	0.447	5.691	8.5e-16	3e-15	6.8e-26	2.7e-25	1768.38	1296.5
ENSRNOG00000000609	Ipmk	0.24	5.175	4.3e-05	0.00012	2.6e-06	7.5e-06	1068.88	905.875	0.232	5.234	0.0012	0.0027	9.4e-06	2.3e-05	1132.75	964.75	-0.119	5.117	0.014	0.022	0.012	0.017	985.25	1069.25
ENSRNOG00000017869	Irf8	-1.087	3.857	1.9e-41	2.9e-40	2.4e-38	2.8e-37	252.25	535.75	-0.987	3.947	3.7e-25	3.2e-24	5.7e-20	3.3e-19	288.375	570.5	1.009	3.877	2.4e-31	1.4e-30	6.9e-33	3.4e-32	582.625	289.25
ENSRNOG00000023509	Irs2	0.644	6.272	2e-26	2e-25	1.9e-24	1.5e-23	2578	1648.62	0.733	6.389	8.9e-28	8.3e-27	3.7e-29	2.8e-28	2920.88	1756.5	-0.69	6.306	4.4e-36	2.8e-35	3.6e-30	1.6e-29	1794.12	2894.75
ENSRNOG00000048924	Islr	2.374	2.42	6.2e-06	2e-05	1.1e-14	5.5e-14	240	45.75	2.197	2.318	0.00084	0.002	2.6e-10	9.1e-10	224.125	48.75	-1.775	1.965	0.0046	0.0077	4.2e-06	8e-06	50	172.125
ENSRNOG00000058111	Itga2	2.173	-1.95	0.00062	0.0016	5.4e-05	0.00013	8.25	1.875	2.005	-2.048	0.00078	0.0018	3.8e-05	8.7e-05	7.625	2	-1.825	-2.193	0.00076	0.0014	0.00018	0.0003	2	6.875
ENSRNOG00000014066	Jade1	-0.954	5.862	5.7e-64	1.4e-62	1.4e-88	4.3e-87	1081	2096.75	-0.839	5.964	9.9e-35	1.1e-33	1.8e-54	2.5e-53	1249.62	2234	0.99	5.853	1.6e-76	2.1e-75	1.9e-115	3e-114	2281.62	1149.88
ENSRNOG00000009175	Jagn1	0.354	4.872	6.4e-09	2.7e-08	6.4e-11	2.6e-10	897.25	702.875	0.356	4.937	2e-06	6.5e-06	9e-10	3.1e-09	957.875	748.625	-0.365	4.885	5.9e-11	1.7e-10	3.4e-13	9e-13	764.625	984.125
ENSRNOG00000045918	Jarid2	-0.224	5.094	0.00015	0.0004	8.1e-06	2.2e-05	860.25	1004.62	-0.324	5.11	5.4e-06	1.7e-05	1.7e-07	4.8e-07	855.625	1070.12	0.24	5.091	5.6e-05	0.00011	1.9e-07	3.9e-07	1093.25	926
ENSRNOG00000050072	Jmjd7	0.271	1.746	0.026	0.048	0.039	0.062	98.125	81.5	0.605	2	3.3e-05	9.2e-05	5.9e-05	0.00013	132	86.875	-0.329	1.787	0.0027	0.0047	0.0084	0.012	88.625	111.375
ENSRNOG00000013390	Kbtbd8	-0.31	3.863	4e-05	0.00012	3.8e-05	9.6e-05	353.25	438.875	-0.463	3.858	1.2e-07	4.2e-07	1.4e-08	4.4e-08	338.625	467.5	0.502	3.782	7.7e-11	2.2e-10	1.5e-10	3.6e-10	477.375	336.875
ENSRNOG00000058626	Kcnh8	2.127	0.013	8.2e-19	6.3e-18	1.8e-24	1.4e-23	42.875	9.625	2.311	0.254	4.9e-17	3.1e-16	2.7e-22	1.6e-21	51.75	10	-2.385	0.276	1.2e-28	6.4e-28	9e-35	4.6e-34	10.625	55.75
ENSRNOG00000020784	Kcnk7	-2.805	-0.673	2.1e-13	1.2e-12	3.3e-19	2.1e-18	3.5	26	-1.89	-0.533	1.9e-08	7.3e-08	1.4e-08	4.5e-08	7.5	27.75	2.526	-0.707	1.3e-12	4e-12	1.7e-18	5.6e-18	28.375	4.875
ENSRNOG00000023764	Kctd2	0.386	5.227	1e-10	4.9e-10	5.4e-12	2.4e-11	1159.75	887.625	0.42	5.309	4.1e-09	1.6e-08	1.3e-12	5.4e-12	1264.12	945.625	-0.303	5.186	7.4e-09	1.9e-08	3e-09	6.7e-09	965.25	1189.88
ENSRNOG00000037211	Kif14	-2.534	-0.976	2.6e-12	1.4e-11	7.5e-19	4.7e-18	3.25	20.25	-3.436	-1.066	1.3e-15	7.8e-15	6.7e-25	4.5e-24	2	21.625	2.602	-1.055	5.6e-14	1.8e-13	3.2e-19	1.1e-18	22	3.5
ENSRNOG00000019100	Kif2c	-2.383	-0.182	2.9e-15	1.9e-14	1.7e-20	1.1e-19	7	36.75	-1.786	-0.058	5.6e-11	2.6e-10	1.2e-11	4.5e-11	11.5	39.25	1.841	-0.14	1.5e-11	4.5e-11	2.2e-15	6.4e-15	40.125	11.125
ENSRNOG00000016885	Klf6	0.617	2.873	9.6e-12	5e-11	3.7e-11	1.5e-10	240.75	156.875	0.608	2.934	2.2e-09	9.1e-09	2.1e-08	6.5e-08	254.75	167.25	-0.423	2.771	7.5e-07	1.7e-06	4.5e-07	9e-07	170.75	228.875
ENSRNOG00000020302	Klhl17	-0.392	4.88	8.7e-08	3.4e-07	8e-08	2.6e-07	695.625	911.75	-0.334	4.965	1.1e-05	3.2e-05	1.3e-06	3.5e-06	770	971.25	0.525	4.826	3.9e-11	1.1e-10	3.5e-14	9.8e-14	992.25	688.75
ENSRNOG00000030281	Klk10	-7.561	-0.992	9.9e-32	1.2e-30	1e-45	1.5e-44	0	23	-6.679	-1	7.3e-29	7.1e-28	4e-44	4.5e-43	0.125	24.375	7.669	-1.086	5.5e-36	3.5e-35	2.9e-48	1.9e-47	25	0
ENSRNOG00000061739	Klrk1	2.204	-2.5	0.0017	0.0039	7e-06	1.9e-05	4.75	1	2.645	-2.231	0.0023	0.005	1.1e-05	2.7e-05	6.875	1	-2.721	-2.194	8.6e-05	0.00017	1.2e-06	2.4e-06	1	7.625
ENSRNOG00000030170	Krt10	-0.984	2.214	9.3e-19	7.2e-18	5e-22	3.6e-21	83.625	165.75	-0.826	2.32	1.3e-11	6.1e-11	1.5e-11	5.8e-11	99.375	176.5	0.99	2.197	9.1e-21	3.8e-20	1.1e-21	4e-21	180.375	90.625
ENSRNOG00000011628	Krt27	3.219	-1.939	3e-07	1.1e-06	9.7e-12	4.2e-11	9.875	1	3.599	-1.574	2.7e-10	1.2e-09	1.2e-14	5.6e-14	13.625	1	-2.998	-2.025	1.1e-07	2.6e-07	6.8e-12	1.7e-11	1	9.25
ENSRNOG00000019971	Kxd1	-0.339	5.06	2.3e-08	9.6e-08	2.8e-11	1.2e-10	803.75	1017.12	-0.318	5.13	1.9e-05	5.4e-05	1.8e-08	5.6e-08	868.625	1083.5	0.378	5.046	2.3e-10	6.3e-10	2.4e-19	7.9e-19	1106.75	851.625
ENSRNOG00000018081	Lactb	-0.835	3.919	7.4e-31	8.7e-30	2e-30	1.9e-29	295.75	527.25	-0.888	3.958	1e-25	9.1e-25	2.6e-30	2.1e-29	303.5	561.625	0.933	3.882	2.5e-40	1.8e-39	4.5e-41	2.6e-40	573.625	300.5
ENSRNOG00000009144	Lad1	4.53	-1.611	8.7e-16	5.8e-15	6.9e-20	4.6e-19	13.875	0.5	4.739	-1.35	2e-16	1.2e-15	3.8e-25	2.6e-24	16.75	0.5	-3.97	-1.978	9.4e-11	2.7e-10	1.7e-14	4.9e-14	0.5	10
ENSRNOG00000053456	Lage3	0.183	5.118	0.0017	0.004	0.00039	0.00086	1008.12	889.375	0.204	5.192	0.0047	0.0098	0.00076	0.0015	1090.88	947.125	-0.145	5.103	0.004	0.0067	0.0014	0.0022	967.25	1068.62
ENSRNOG00000048989	Larp7	0.336	4.998	6.2e-08	2.4e-07	6.4e-11	2.6e-10	974.875	771.625	0.324	5.055	2.7e-05	7.5e-05	9.7e-08	2.9e-07	1030.25	822	-0.202	4.932	0.00032	0.00059	5.9e-05	0.0001	839.875	967.375
ENSRNOG00000014532	Lbp	2.621	-0.743	0.00018	0.00048	4.8e-09	1.7e-08	24.5	3.875	4.046	0.496	0.00018	0.00046	1.3e-10	4.8e-10	69.125	4.125	-3.617	0.079	2.4e-11	7.1e-11	2.6e-22	9.5e-22	4.25	52
ENSRNOG00000012821	Lect1	5.283	-0.939	4.6e-08	1.8e-07	5.6e-14	2.8e-13	23.625	0.5	3.819	-1.985	0.0032	0.0067	4.7e-07	1.3e-06	9	0.5	-4.524	-1.522	8.8e-06	1.9e-05	1.8e-10	4.4e-10	0.5	15
ENSRNOG00000024027	Lemd3	0.294	4.655	4.2e-06	1.4e-05	1.7e-07	5.4e-07	757.625	617.75	0.192	4.663	0.019	0.035	0.0012	0.0023	752.375	658.125	-0.266	4.647	4.5e-06	9.7e-06	1.2e-09	2.9e-09	672	809.375
ENSRNOG00000023664	Leprot	1.787	2.444	0.00032	0.00084	2.5e-08	8.6e-08	225.75	64.75	2.144	2.766	5.2e-08	1.9e-07	3.2e-20	1.9e-19	305.25	69	-2.162	2.745	2e-12	6.1e-12	2.2e-32	1.1e-31	70.75	316.375
ENSRNOG00000023304	Lin9	-0.545	0.941	0.00064	0.0016	0.00041	0.00092	41	59.625	-0.694	0.932	6.5e-05	0.00017	2.9e-05	6.7e-05	39.5	63.625	0.638	0.893	4.8e-05	9.6e-05	2.8e-06	5.3e-06	65	41.625
ENSRNOG00000019301	Lipm	-4.327	-0.792	0.0039	0.0086	1.8e-08	6.3e-08	1.125	26.125	-4.496	-0.808	0.0022	0.0048	7.4e-07	2e-06	1.25	27.5	5.899	-0.926	0.00029	0.00054	2.7e-13	7.2e-13	28.125	0.375
ENSRNOG00000000230	Lmf1	-0.346	4.309	2.1e-07	7.8e-07	9e-08	2.9e-07	475.875	605	-0.348	4.368	1.4e-05	4.2e-05	2.1e-08	6.7e-08	505.5	644.125	0.442	4.269	4.7e-11	1.4e-10	7e-16	2.1e-15	657.875	483.75
ENSRNOG00000009958	LOC100151767	-0.181	5.161	0.0014	0.0033	0.0021	0.0042	916.625	1038.5	-0.323	5.157	7.2e-06	2.2e-05	2e-08	6.2e-08	884.375	1106	0.334	5.094	1.8e-08	4.5e-08	2.6e-10	6.2e-10	1129.38	896.125
ENSRNOG00000009803	LOC100362176	2.33	-0.83	1.8e-12	1e-11	3.6e-18	2.2e-17	22.625	4	1.748	-1.146	3.2e-05	8.9e-05	9.1e-07	2.5e-06	16	4.5	-1.928	-1.079	1.8e-08	4.6e-08	4.8e-12	1.2e-11	4.625	18.5
ENSRNOG00000021025	LOC100909468	0.169	7.191	0.0012	0.0028	8.5e-05	0.0002	4232.88	3763.62	0.179	7.259	0.0041	0.0086	0.00017	0.00037	4539.12	4009.38	-0.126	7.173	0.0032	0.0054	0.0011	0.0017	4094.62	4468.25
ENSRNOG00000031286	LOC100909485	1.149	-1.892	0.018	0.036	0.00091	0.0019	7.75	3.375	1.518	-1.629	0.0018	0.0041	5.8e-05	0.00013	10.5	3.75	-1.336	-1.777	0.0022	0.0038	3.2e-05	5.7e-05	3.75	9.375
ENSRNOG00000017427	LOC100909840	0.595	2.152	7e-08	2.7e-07	6.4e-08	2.1e-07	144.25	95.5	0.372	2.088	0.0057	0.012	0.0078	0.014	131.75	101.875	-0.6	2.168	9.4e-07	2.1e-06	1.3e-06	2.5e-06	103.875	157.75
ENSRNOG00000015188	LOC100909998	0.414	2.968	3.5e-06	1.2e-05	7.5e-07	2.3e-06	242.75	182.25	0.368	3.007	0.0003	0.00074	0.0001	0.00023	250.75	194.25	-0.216	2.868	0.0076	0.012	0.01	0.015	198.25	230.25
ENSRNOG00000046623	LOC100912293	1.82	-2.218	0.0018	0.0042	7.6e-06	2e-05	6.125	1.75	2.483	-1.748	4.7e-06	1.5e-05	6.6e-10	2.3e-09	10.625	1.875	-1.986	-2.113	0.0002	0.00038	2.6e-06	5.1e-06	1.875	7.5
ENSRNOG00000056435	LOC102546764	-0.633	2.689	5.1e-11	2.6e-10	3.8e-11	1.6e-10	136.5	212	-0.623	2.75	1.3e-08	5.1e-08	1.2e-08	3.9e-08	146.5	225.75	0.547	2.719	2.6e-09	6.8e-09	5.9e-09	1.3e-08	230.75	157.875
ENSRNOG00000042026	LOC102547665	-1.361	-0.134	2.3e-08	9.4e-08	2.4e-12	1.1e-11	12.75	32.75	-1.394	-0.112	7.5e-08	2.7e-07	7.2e-12	2.8e-11	13.375	35	1.767	-0.276	4.9e-13	1.5e-12	4.7e-18	1.5e-17	35.75	10.375
ENSRNOG00000053223	LOC102548225	-0.416	2.535	6.4e-05	0.00018	4.1e-05	0.0001	134	179.125	-0.418	2.593	0.00037	0.00091	0.00025	0.00052	142.75	191.125	0.468	2.508	3.4e-06	7.4e-06	9.2e-07	1.8e-06	195	140.625
ENSRNOG00000051152	LOC102549817	-0.798	0.925	9e-07	3.2e-06	1.6e-09	6e-09	36.375	63.25	-0.351	1.148	0.026	0.046	0.02	0.032	53.125	67.375	0.805	0.904	3.3e-07	7.7e-07	8.6e-10	2e-09	69	39.25
ENSRNOG00000057097	LOC102550543	-0.778	2.376	8.4e-14	5.1e-13	5.5e-12	2.4e-11	102.875	176.5	-0.642	2.481	2.9e-08	1.1e-07	4.2e-08	1.3e-07	120.375	188	0.941	2.307	4.6e-20	1.9e-19	2.3e-19	7.7e-19	192	99.875
ENSRNOG00000021183	LOC102552640	-0.597	0.212	0.0038	0.0085	0.00048	0.0011	23.625	35.5	-0.953	0.13	4.5e-05	0.00012	1.8e-07	5.1e-07	19.625	37.875	1.189	-0.01	4.3e-08	1.1e-07	1.1e-11	2.8e-11	38.75	17
ENSRNOG00000046309	LOC102553138	1.358	2.437	1.3e-37	1.8e-36	4e-43	5.4e-42	212.125	82.625	1.425	2.56	1.2e-34	1.4e-33	3.5e-36	3.3e-35	236	88	-1.417	2.506	1.8e-47	1.5e-46	1.5e-49	9.9e-49	89.625	240
ENSRNOG00000022163	LOC102555023	3.924	-1.89	5.4e-09	2.3e-08	6.1e-14	3e-13	10.75	0.625	3.403	-2.158	1.9e-06	6.2e-06	6.4e-09	2.1e-08	7.875	0.625	-3.58	-2.063	4.7e-09	1.2e-08	1.3e-14	3.5e-14	0.625	9
ENSRNOG00000051382	LOC103690022	-0.316	3.574	8.1e-05	0.00023	2.3e-05	6e-05	287.625	359.125	-0.265	3.657	0.0037	0.0077	0.00087	0.0017	317.875	382.75	0.387	3.544	4.1e-07	9.6e-07	1.1e-08	2.4e-08	390.875	299.125
ENSRNOG00000057496	LOC103691157	-2.309	-2.102	6.7e-05	0.00019	4.2e-08	1.4e-07	1.375	7.25	-2.258	-2.098	0.0002	0.00051	1.2e-07	3.5e-07	1.625	7.75	1.855	-2.109	0.00033	0.00061	9e-07	1.8e-06	8.125	2
ENSRNOG00000045733	LOC298139	-3.945	-2.802	8.4e-05	0.00024	8.1e-07	2.4e-06	0.125	3.75	-1.777	-2.659	0.026	0.047	0.0036	0.0066	1.125	4.125	2.54	-2.817	0.0013	0.0022	0.0001	0.00017	4.125	0.625
ENSRNOG00000009135	LOC500007	-0.702	-0.841	0.022	0.041	0.0025	0.005	10.25	16.5	-0.778	-0.83	0.021	0.039	0.0016	0.003	10	17.5	1.399	-1.082	1.6e-05	3.3e-05	4.4e-08	9.4e-08	17.875	6.75
ENSRNOG00000016758	Loxl2	1.67	-0.332	1.5e-07	5.8e-07	1.3e-09	4.7e-09	30	9.375	1.227	-0.553	0.00028	0.00069	7.6e-05	0.00017	23.5	10	-1.244	-0.603	2.7e-06	5.9e-06	1.9e-06	3.6e-06	10.125	24.375
ENSRNOG00000011592	Lrp10	0.333	5.037	0.00038	0.00097	8.8e-05	0.00021	998.875	793.875	0.274	5.066	0.00013	0.00033	2.3e-05	5.5e-05	1021.75	845.5	-0.338	5.045	1.7e-09	4.4e-09	6.8e-09	1.5e-08	863.5	1090.38
ENSRNOG00000011555	Lrrc40	-0.18	5.467	0.0014	0.0033	0.00023	0.00053	1133.5	1283.75	-0.202	5.518	0.0028	0.0061	8.6e-05	0.00019	1189	1367.5	0.289	5.421	4.2e-07	9.9e-07	3.8e-13	1e-12	1396.5	1143.38
ENSRNOG00000020894	Lsm12	0.222	5.973	5.6e-05	0.00016	2.8e-07	8.8e-07	1849.25	1586.25	0.317	6.088	3.1e-06	9.6e-06	3.5e-09	1.1e-08	2105.25	1689.75	-0.215	5.975	9.5e-06	2e-05	1.8e-08	3.9e-08	1725.62	2002.62
ENSRNOG00000021133	Lsm14a	-0.247	6.278	6.4e-06	2.1e-05	1e-08	3.5e-08	1940.38	2303.88	-0.199	6.362	0.0024	0.0052	1.6e-05	3.9e-05	2137.88	2454.62	0.237	6.288	7.2e-06	1.5e-05	9.8e-09	2.2e-08	2506.75	2128.62
ENSRNOG00000048725	Lsm2	-0.457	3.287	3.2e-08	1.3e-07	1.3e-08	4.5e-08	223.25	306.625	-0.3	3.414	0.0012	0.0028	0.0028	0.0052	265.25	326.5	0.431	3.298	1.2e-07	2.9e-07	1.2e-07	2.5e-07	333.5	247.25
ENSRNOG00000000855	Lst1	-1.944	-0.949	1e-08	4.3e-08	1.9e-12	8.5e-12	5	19.25	-2.142	-0.972	1.1e-08	4.1e-08	1.1e-15	5.3e-15	4.375	20.625	2.05	-1.028	3.5e-10	9.6e-10	1.6e-14	4.6e-14	21	5
ENSRNOG00000020488	Luc7l	-0.365	5.461	1.5e-10	7.4e-10	2.8e-12	1.2e-11	1051.88	1353.88	-0.332	5.537	1.1e-06	3.6e-06	4.8e-10	1.7e-09	1147	1442.38	0.435	5.434	2.8e-15	9.6e-15	5.9e-16	1.7e-15	1473.25	1090.88
ENSRNOG00000006001	Luc7l2	-0.262	7.03	7.4e-07	2.7e-06	1.5e-06	4.3e-06	3252.38	3899.38	-0.236	7.103	0.00035	0.00085	3.7e-05	8.6e-05	3524.75	4151.38	0.317	7.009	1.6e-07	3.7e-07	2.6e-09	6e-09	4240.38	3403.12
ENSRNOG00000004610	Lum	1.697	1.978	1.7e-05	5.2e-05	1.8e-13	8.5e-13	161.5	49.625	2.047	2.316	0.0038	0.0079	3.7e-08	1.1e-07	218.875	52.75	-1.551	1.893	8.2e-07	1.9e-06	1e-13	2.8e-13	54	158.5
ENSRNOG00000024530	Lyrm1	0.477	4.215	2.3e-12	1.2e-11	7.4e-11	3e-10	589.625	424.25	0.518	4.302	8.4e-11	3.8e-10	1.8e-11	6.8e-11	646.25	451.625	-0.425	4.191	5.8e-12	1.7e-11	7.6e-11	1.9e-10	461	618.125
ENSRNOG00000001870	Lztr1	0.338	6.13	2.5e-10	1.2e-09	1.2e-15	6.3e-15	2137.12	1692.88	0.214	6.125	0.0011	0.0026	3.2e-05	7.6e-05	2089.88	1803	-0.215	6.068	4e-06	8.7e-06	4.7e-07	9.5e-07	1841.62	2135.75
ENSRNOG00000010316	Magohb	-0.286	2.08	0.0091	0.019	0.0053	0.01	102.625	124.75	-0.316	2.124	0.0099	0.019	0.012	0.021	106.875	133	0.547	1.964	1e-06	2.3e-06	6.2e-07	1.2e-06	135.75	93.125
ENSRNOG00000023910	Man2b1	-0.332	5.619	3.7e-08	1.5e-07	7.3e-08	2.4e-07	1188.12	1497.5	-0.304	5.693	2.4e-05	6.8e-05	1e-07	3e-07	1290.5	1594.5	0.369	5.606	1.2e-10	3.3e-10	3.8e-16	1.1e-15	1628.88	1259.75
ENSRNOG00000020155	Mapk8	0.617	4.701	7.3e-19	5.6e-18	6.8e-20	4.5e-19	860.625	560.625	0.539	4.718	3e-08	1.1e-07	3e-10	1.1e-09	868.375	597.375	-0.573	4.683	2.8e-22	1.2e-21	4.8e-25	1.9e-24	610	908.25
ENSRNOG00000028477	Med8	-0.265	3.424	0.00048	0.0012	0.0012	0.0025	265.125	317.875	-0.316	3.461	0.0004	0.00097	0.00036	0.00075	272.5	338.75	0.338	3.393	1.5e-05	3e-05	5.4e-05	9.5e-05	346	274.25
ENSRNOG00000013598	Melk	-3.427	0.236	1.1e-41	1.7e-40	3.6e-57	6.4e-56	4.875	54.75	-3.52	0.241	4.4e-39	5.7e-38	6.4e-52	8.6e-51	5	58.625	3.13	0.195	1.7e-42	1.3e-41	2.6e-56	2e-55	59.625	6.75
ENSRNOG00000021054	Men1	0.13	5.941	0.017	0.034	0.002	0.004	1755.25	1604.5	0.208	6.044	0.0015	0.0033	3.3e-05	7.7e-05	1971.88	1708.88	-0.123	5.942	0.0062	0.01	0.0021	0.0032	1745.5	1900
ENSRNOG00000061297	Metazoa_SRP	-1.805	-2.233	0.0025	0.0057	4.9e-05	0.00012	1.625	6	-1.295	-2.138	0.024	0.044	0.0051	0.009	2.875	6.5	2.123	-2.35	0.00034	0.00063	2.5e-06	4.8e-06	6.625	1.5
ENSRNOG00000015250	Mettl14	-0.233	5.524	4.9e-05	0.00014	2.2e-07	6.9e-07	1156	1358.88	-0.218	5.593	0.0012	0.0028	1.1e-05	2.7e-05	1245.62	1447.5	0.317	5.49	2.2e-08	5.5e-08	4.6e-16	1.4e-15	1478.12	1187.12
ENSRNOG00000022762	Mettl21ep	2.678	-2.248	7.6e-05	0.00021	6.9e-07	2.1e-06	6.875	1	2.065	-2.528	0.0086	0.017	0.00042	0.00087	4.75	1	-1.906	-2.658	0.0077	0.012	0.00038	0.00062	1	4.25
ENSRNOG00000014436	Mfap1a	-0.292	7.369	1.4e-08	5.9e-08	2.5e-12	1.1e-11	4066.5	4979.5	-0.335	7.412	1.7e-07	6.1e-07	1.4e-12	5.6e-12	4204.12	5304.62	0.407	7.323	3.7e-16	1.3e-15	1e-26	4.2e-26	5417.88	4084.75
ENSRNOG00000012832	Mfsd5	0.399	4.37	4.7e-09	2e-08	4.5e-11	1.9e-10	642.375	486.875	0.369	4.416	2.5e-06	8e-06	2.1e-07	5.9e-07	669.25	518.375	-0.39	4.372	1.2e-10	3.3e-10	1.6e-11	3.9e-11	529.625	694.125
ENSRNOG00000038955	MGC105567	1.36	0.034	1.3e-09	6e-09	7.2e-14	3.5e-13	38	14.875	1.54	0.241	6.5e-11	3e-10	2.1e-16	1e-15	46	15.75	-1.637	0.263	5.3e-16	1.9e-15	2.5e-18	8.2e-18	16.125	50.125
ENSRNOG00000033341	MGC116197	0.832	-0.404	0.0012	0.0028	3.5e-05	8.7e-05	24.125	13.75	0.934	-0.266	0.00055	0.0013	3.8e-05	8.8e-05	27.5	14.5	-0.594	-0.521	0.015	0.023	0.0068	0.0099	14.875	22.375
ENSRNOG00000028208	Mief2	-0.389	4.1	1.5e-08	6.4e-08	1.5e-07	4.7e-07	404.75	529.375	-0.521	4.104	1.7e-10	7.6e-10	3.1e-10	1.1e-09	393.5	563.875	0.544	4.035	1.2e-13	3.8e-13	1.2e-14	3.3e-14	576	394.875
ENSRNOG00000007924	Mios	-0.31	4.529	1.3e-06	4.6e-06	1.8e-08	6.1e-08	562.375	696.5	-0.471	4.52	7.9e-10	3.4e-09	5.6e-13	2.3e-12	536	742	0.483	4.456	2.1e-14	6.9e-14	8.3e-16	2.4e-15	758.125	543
ENSRNOG00000036497	Mir433	-0.908	-1.497	0.023	0.043	0.0041	0.0079	5.25	10	-1.383	-1.596	0.0025	0.0053	3.8e-05	8.9e-05	4.125	10.75	2.169	-1.816	2.4e-06	5.4e-06	8.4e-10	2e-09	10.875	2.25
ENSRNOG00000021555	Mis18a	-0.926	-1.222	0.01	0.021	0.00075	0.0016	6.75	12.875	-1.474	-1.339	0.0004	0.00097	6.6e-07	1.8e-06	4.875	13.625	1.47	-1.409	7.7e-05	0.00015	1.3e-07	2.7e-07	14	4.875
ENSRNOG00000010381	Mknk1	-0.255	4.982	2.3e-05	6.9e-05	1.4e-06	4.1e-06	787.125	938.75	-0.387	4.985	1.3e-07	4.7e-07	2.2e-12	9e-12	764.625	1000.25	0.428	4.908	1.4e-12	4.3e-12	2.2e-26	9e-26	1021.5	758.625
ENSRNOG00000032871	Mlc1	-0.104	8.31	0.022	0.042	0.017	0.03	8371.12	8996.88	-0.221	8.316	0.0051	0.01	0.0038	0.0069	8219.25	9582.62	0.253	8.244	3.7e-07	8.6e-07	4.3e-11	1.1e-10	9786.62	8210.25
ENSRNOG00000033809	Mlh1	-0.19	3.462	0.019	0.037	0.0083	0.015	279.5	319.5	-0.309	3.469	0.00065	0.0015	0.00021	0.00046	274.75	340.25	0.338	3.396	2.6e-05	5.3e-05	1.5e-06	2.9e-06	347.5	274.875
ENSRNOG00000021110	Mllt11	0.686	7.56	5.8e-40	8.6e-39	4.2e-42	5.5e-41	6371	3959.88	0.579	7.558	4.4e-19	3.1e-18	3.8e-22	2.3e-21	6301.62	4218.38	-0.588	7.506	1.9e-35	1.2e-34	4.9e-37	2.6e-36	4307.75	6477.25
ENSRNOG00000042186	Mln	-4.891	-1.509	3.9e-17	2.8e-16	1.3e-22	9.9e-22	0.375	14.75	-3.722	-1.472	6.9e-13	3.6e-12	7e-18	3.7e-17	1.25	15.5	4.494	-1.588	5.5e-17	2e-16	8.7e-23	3.2e-22	16	0.625
ENSRNOG00000006778	Mmp19	1.339	0.403	1.4e-09	6.4e-09	1.2e-11	5.1e-11	49.375	19.375	1.35	0.487	1.7e-05	4.9e-05	4.3e-08	1.3e-07	52.875	20.875	-1.206	0.345	2.1e-10	5.9e-10	2.8e-11	6.8e-11	21.125	49
ENSRNOG00000032626	Mmp3	3.145	-2.714	0.00021	0.00055	2.9e-06	8.2e-06	4.25	0.375	2.924	-2.785	0.0024	0.0051	7.1e-06	1.8e-05	3.875	0.375	-3.52	-2.514	3.8e-06	8.2e-06	2.7e-08	5.9e-08	0.375	5.75
ENSRNOG00000006996	Mms22l	-2.198	-0.173	2e-17	1.5e-16	5e-23	3.8e-22	8	36.125	-1.947	-0.111	1.8e-13	9.4e-13	3e-17	1.5e-16	9.875	38.5	1.604	-0.104	1.7e-12	5.2e-12	6.2e-16	1.8e-15	39.5	12.875
ENSRNOG00000014980	Mob4	0.305	6.446	2.8e-08	1.1e-07	1.8e-10	7.1e-10	2636.5	2133.25	0.241	6.474	0.00052	0.0013	3.9e-06	1e-05	2687.12	2273.25	-0.283	6.44	9.5e-09	2.4e-08	5e-10	1.2e-09	2321.12	2826.88
ENSRNOG00000003575	Mospd4	-2.071	-1.883	5.5e-05	0.00016	1.8e-08	6.2e-08	1.875	8.875	-2.648	-1.957	6.8e-06	2.1e-05	1.2e-10	4.4e-10	1.375	9.375	3.358	-2.095	5.1e-09	1.3e-08	1.3e-14	3.7e-14	9.625	0.875
ENSRNOG00000013806	Mplkip	-0.205	3.236	0.012	0.024	0.017	0.029	238.125	274.125	-0.268	3.267	0.0057	0.012	0.0016	0.0031	242.25	292	0.266	3.208	0.0018	0.0032	0.00016	0.00027	298	247.75
ENSRNOG00000018251	Mrc1	0.917	1.732	0.01	0.021	0.00012	0.00029	115.875	61	1.514	2.194	0.00036	0.00088	3.8e-09	1.3e-08	185.375	64.875	-0.807	1.665	4e-05	8e-05	1e-06	2e-06	66.25	116.25
ENSRNOG00000027901	Mrm1	0.681	3.559	2.5e-18	1.9e-17	1.2e-18	7.4e-18	395.5	246.75	0.591	3.571	7.5e-11	3.4e-10	3e-12	1.2e-11	396	262.875	-0.718	3.594	1.5e-23	7e-23	2.2e-26	9e-26	268.375	441.625
ENSRNOG00000029875	Mrpl41	0.284	4.811	3.5e-06	1.2e-05	8.9e-07	2.6e-06	841.75	691.75	0.397	4.937	1.1e-07	4.1e-07	1.8e-08	5.6e-08	970.375	736.75	-0.284	4.817	3.4e-07	8e-07	2.8e-08	6e-08	752.375	916
ENSRNOG00000020975	Mrpl49	0.291	4.698	1e-05	3.3e-05	1.9e-07	5.8e-07	780.5	637	0.365	4.802	2.2e-06	7e-06	1.6e-10	5.6e-10	874.75	678.5	-0.288	4.702	4.6e-07	1.1e-06	2.6e-09	5.9e-09	693.125	846.375
ENSRNOG00000020464	Mrpl54	-0.322	4.656	1.2e-06	4.3e-06	1.6e-07	5.1e-07	610.25	764.625	-0.305	4.725	5.8e-05	0.00016	5e-05	0.00011	658.75	814.25	0.311	4.664	1.1e-06	2.5e-06	3.6e-08	7.6e-08	831.75	670.125
ENSRNOG00000006898	Mrps16	-0.322	4.619	5.9e-07	2.1e-06	3.7e-08	1.2e-07	595.625	744.75	-0.464	4.619	1.5e-09	6.2e-09	1.6e-12	6.5e-12	575.375	793.375	0.478	4.555	1.9e-14	6.1e-14	6.1e-18	1.9e-17	810.375	582.25
ENSRNOG00000059381	Mrps6	0.57	4.496	1.2e-15	7.7e-15	1.2e-14	6e-14	735.5	496.25	0.525	4.533	9.3e-12	4.5e-11	3.1e-13	1.3e-12	759.625	528.375	-0.572	4.505	6.6e-22	2.8e-21	2.8e-24	1.1e-23	539.625	801.5
ENSRNOG00000016201	Mrps9	-0.253	5.184	2.1e-05	6.5e-05	1.4e-08	4.8e-08	905.75	1080	-0.264	5.241	0.00015	0.00038	4.6e-06	1.2e-05	958.625	1150.75	0.365	5.138	4.7e-10	1.3e-09	2.5e-20	8.5e-20	1175	912.875
ENSRNOG00000010431	Msh4	-1.232	-1.326	0.0013	0.003	1.5e-05	3.9e-05	5.25	12.625	-1.663	-1.406	0.00011	0.00029	1.3e-07	3.7e-07	4	13.125	2.415	-1.607	1.7e-08	4.2e-08	4.9e-13	1.3e-12	13.75	2.375
ENSRNOG00000019680	Mst1	-2.724	-1.944	1.1e-06	3.7e-06	7.9e-10	3e-09	1.25	9	-1.31	-1.718	0.0074	0.015	0.00051	0.001	3.875	9.375	2.574	-2.007	5.8e-07	1.3e-06	9.9e-10	2.3e-09	9.75	1.625
ENSRNOG00000031766	Mt-cytb	-0.671	13.477	7.4e-33	9.2e-32	4.2e-39	5.2e-38	240808	383347	-0.758	13.505	8.2e-24	6.8e-23	3e-25	2e-24	241354	408134	0.694	13.472	3.8e-38	2.5e-37	8.3e-54	6e-53	416840	257669
ENSRNOG00000029707	Mt-nd4	-0.821	7.771	4.5e-27	4.7e-26	4.2e-31	4.2e-30	4320.25	7631.88	-1.005	7.768	5.3e-30	5.4e-29	5.5e-31	4.4e-30	4049	8124.88	0.942	7.732	4.9e-41	3.5e-40	2.7e-63	2.2e-62	8299.38	4319.88
ENSRNOG00000029971	Mt-nd5	-0.856	12.592	8.1e-40	1.2e-38	1.5e-54	2.5e-53	120290	217794	-1.008	12.602	1.7e-34	2e-33	1.6e-38	1.6e-37	115330	231871	0.944	12.566	4.2e-48	3.4e-47	1.9e-79	2e-78	236836	123145
ENSRNOG00000001959	Mx1	0.741	1.582	7.4e-09	3.1e-08	9.8e-08	3.2e-07	100.5	60.25	0.671	1.612	0.0013	0.0029	0.00028	0.0006	102.375	64.375	-0.886	1.689	7.7e-14	2.5e-13	6.1e-15	1.7e-14	65.5	120.625
ENSRNOG00000017720	Mxd1	-0.604	5.873	3.2e-27	3.4e-26	4.6e-39	5.7e-38	1271	1932.12	-0.627	5.925	1.1e-19	7.8e-19	5e-34	4.4e-33	1332	2057.88	0.63	5.866	2.1e-31	1.2e-30	1.3e-51	9e-51	2101.88	1358.38
ENSRNOG00000050042	Myh8	2.476	-2.291	0.0008	0.002	2.8e-06	7.9e-06	6.625	1.125	2.4	-2.247	0.00051	0.0012	1.5e-05	3.6e-05	6.625	1.125	-1.746	-2.639	0.012	0.019	0.0011	0.0018	1.125	4.25
ENSRNOG00000015278	Myl12a	-0.371	4.952	1.8e-08	7.3e-08	1.5e-08	5.1e-08	735.75	953.375	-0.287	5.051	0.0028	0.0059	0.0023	0.0043	832.25	1015.5	0.284	4.994	4.6e-06	1e-05	4e-08	8.6e-08	1037.12	851
ENSRNOG00000040122	Myoz1	-1.85	-2.359	0.0039	0.0086	5.2e-05	0.00013	1.25	5.125	-4.008	-2.541	6.1e-06	1.9e-05	2.9e-10	1e-09	0.25	5.75	4.036	-2.618	5.2e-07	1.2e-06	6.7e-12	1.7e-11	5.875	0.25
ENSRNOG00000009823	Naa38	-0.248	5.538	3e-05	8.9e-05	3.2e-06	9e-06	1160.75	1379.38	-0.331	5.562	3.1e-06	9.6e-06	6.9e-08	2.1e-07	1166.88	1469	0.316	5.511	5.4e-08	1.3e-07	3.9e-11	9.6e-11	1499.88	1203.75
ENSRNOG00000003890	Nap1l1	-0.436	7.864	1.5e-18	1.1e-17	5.5e-24	4.3e-23	5419.12	7327.62	-0.372	7.953	1.6e-09	6.8e-09	9e-15	4.1e-14	6033.25	7806.12	0.39	7.888	2.9e-16	1e-15	1.4e-17	4.5e-17	7972.5	6087.75
ENSRNOG00000054063	Nat6	0.247	4.698	0.00014	0.00039	0.00048	0.001	768.375	648.375	0.345	4.814	4.7e-06	1.5e-05	1.2e-08	3.8e-08	876.875	690.5	-0.251	4.706	5.1e-06	1.1e-05	2.4e-06	4.7e-06	705.25	838.75
ENSRNOG00000020730	Nbr1	-0.183	8.082	0.00017	0.00047	1.1e-06	3.4e-06	6943.25	7882.25	-0.269	8.104	1.4e-05	4.2e-05	4.8e-10	1.7e-09	6967.38	8397.38	0.294	8.036	1.7e-09	4.4e-09	1.2e-16	3.8e-16	8576.12	6994.5
ENSRNOG00000056678	Nckap5l	-0.257	5.112	2.8e-05	8.3e-05	6.3e-05	0.00015	860.25	1028.12	-0.212	5.193	0.01	0.02	0.0031	0.0057	943.875	1094.88	0.311	5.09	1.9e-06	4.3e-06	8.4e-08	1.8e-07	1118.38	901
ENSRNOG00000048320	Ndufa11	0.256	5.63	1.9e-06	6.5e-06	6.9e-07	2.1e-06	1471.88	1234.62	0.316	5.725	3.2e-06	9.9e-06	1.1e-07	3.2e-07	1635.5	1315	-0.281	5.65	1.4e-05	2.9e-05	8.5e-06	1.6e-05	1343	1630.75
ENSRNOG00000047874	Nelfcd	0.184	5.371	0.0013	0.0031	0.00023	0.00053	1202.75	1059.12	0.318	5.506	6.6e-06	2e-05	1.2e-09	4e-09	1406.5	1128.25	-0.161	5.364	0.00092	0.0016	0.00041	0.00067	1152.12	1287
ENSRNOG00000011668	Nfil3	-0.228	3.271	0.011	0.022	0.015	0.027	241.25	282.5	-0.277	3.309	0.0085	0.017	0.012	0.02	248.125	301.125	0.209	3.281	0.033	0.049	0.035	0.047	307.5	266.125
ENSRNOG00000010735	Nfyc	-0.572	6.083	2.9e-25	2.8e-24	1.2e-47	1.8e-46	1490.38	2216	-0.637	6.118	6.1e-21	4.5e-20	1.2e-36	1.2e-35	1516.88	2360.25	0.671	6.047	1.6e-36	1e-35	2.3e-64	1.9e-63	2410.5	1514
ENSRNOG00000026286	Nhlrc1	0.28	2.748	0.004	0.0088	0.0022	0.0043	199.875	164.25	0.372	2.863	0.00053	0.0013	0.00036	0.00074	226.875	175.125	-0.269	2.749	0.0064	0.01	0.0063	0.0092	178.875	215.75
ENSRNOG00000010843	Nhlrc3	-0.261	3.942	0.00014	0.00039	0.00019	0.00043	381.25	455.875	-0.415	3.935	1.8e-07	6.4e-07	1.3e-06	3.5e-06	365.25	485.625	0.363	3.899	1.8e-07	4.2e-07	1.1e-07	2.3e-07	496.125	386.5
ENSRNOG00000012665	Nmrk1	0.35	3.146	2.8e-05	8.4e-05	3.7e-05	9.3e-05	269.625	211.75	0.411	3.245	1.3e-05	3.9e-05	1.8e-05	4.3e-05	299.5	225.625	-0.457	3.216	3e-09	7.7e-09	3.4e-08	7.3e-08	230.5	316.25
ENSRNOG00000048706	Nox1	-3.335	0.951	4e-65	1e-63	8.6e-68	1.9e-66	9	91.625	-3.3	0.973	5.1e-57	9.7e-56	3.9e-60	6.1e-59	9.875	97.5	3.731	0.857	8.1e-82	1.1e-80	3e-88	3.6e-87	99.375	7.25
ENSRNOG00000007197	Nr1h4	-2.68	-1.476	6.3e-08	2.5e-07	2.4e-11	9.8e-11	1.875	13.25	-4.327	-1.597	2.6e-12	1.3e-11	2.1e-16	1e-15	0.75	14.125	2.787	-1.564	1.9e-08	4.7e-08	4.4e-12	1.1e-11	14.5	2.125
ENSRNOG00000050690	Nr2e3	-8.082	0.396	1.3e-86	4.7e-85	1e-102	3.8e-101	0.125	67.25	-7.644	0.402	3.5e-80	1e-78	2.6e-95	6.9e-94	0.25	71.625	7.669	0.315	8.6e-97	1.4e-95	6e-113	9.2e-112	73	0.25
ENSRNOG00000014096	Nr3c1	-0.25	6.84	1.1e-06	3.9e-06	2.2e-09	7.9e-09	2862.88	3404.12	-0.349	6.858	4.8e-08	1.8e-07	2.6e-14	1.2e-13	2847.88	3626.62	0.391	6.782	1.5e-14	5e-14	1.3e-25	5.2e-25	3703.75	2825.25
ENSRNOG00000019093	Nrg2	-1.17	3.081	2.8e-39	4.1e-38	2.3e-42	3.1e-41	140.5	317	-1.166	3.136	5.5e-31	5.8e-30	4.4e-32	3.7e-31	150.375	337.625	1.14	3.081	1.1e-41	8.1e-41	1.1e-44	6.5e-44	344.75	156.375
ENSRNOG00000016561	Ns5atp9	-2.378	0.129	1.5e-23	1.4e-22	1.6e-31	1.6e-30	8.75	46.5	-2.16	0.184	1e-18	7e-18	5.4e-27	3.9e-26	11	49.375	2.486	0.055	8.3e-28	4.3e-27	8.2e-39	4.5e-38	50.375	8.75
ENSRNOG00000018358	Nt5dc2	1.402	3.673	0.0014	0.0034	2e-06	5.8e-06	502.25	189.375	0.846	3.351	0.0018	0.0041	9.1e-07	2.5e-06	362.625	201.5	-0.815	3.278	3.9e-09	1e-08	3.8e-12	9.7e-12	205.875	362.5
ENSRNOG00000024809	Ntmt1	0.411	3.725	4.1e-08	1.6e-07	6.3e-10	2.4e-09	411.375	309.375	0.468	3.822	6.4e-08	2.4e-07	1.2e-09	4.1e-09	456	329.875	-0.418	3.739	1.2e-09	3.2e-09	1.2e-11	2.9e-11	336.75	450.125
ENSRNOG00000048195	Nudt13	-0.429	2.598	1.5e-05	4.7e-05	9e-07	2.7e-06	139.125	187.75	-0.614	2.58	4.2e-08	1.6e-07	4.9e-10	1.7e-09	130.75	200.125	0.621	2.515	2e-10	5.6e-10	9.2e-14	2.5e-13	204.125	132.625
ENSRNOG00000021158	Nudt22	0.479	2.988	3.5e-08	1.4e-07	3.8e-07	1.2e-06	250.875	180.125	0.321	2.965	0.00076	0.0018	0.0046	0.0082	239.5	192	-0.45	2.982	1.7e-08	4.4e-08	3.1e-06	5.8e-06	196	267.625
ENSRNOG00000017420	Nudt6	0.448	1.351	0.0015	0.0036	0.0015	0.003	78.625	57.625	0.433	1.408	0.0075	0.015	0.0072	0.013	82.75	61.5	-0.379	1.326	0.0028	0.0047	0.0049	0.0072	62.75	81.5
ENSRNOG00000002186	Nudt9	0.254	5.552	7.3e-06	2.4e-05	2.3e-06	6.7e-06	1395.12	1170.25	0.199	5.585	0.0057	0.012	0.00067	0.0013	1430.88	1246.5	-0.106	5.478	0.019	0.029	0.022	0.03	1272.75	1368.38
ENSRNOG00000002711	Nuf2	-1.321	1.006	7e-16	4.7e-15	9.4e-19	5.9e-18	30	75.5	-1.344	1.039	4.1e-14	2.3e-13	2.6e-15	1.2e-14	31.375	80.375	1.011	1.073	2.1e-11	6e-11	6.7e-12	1.7e-11	81.875	40.625
ENSRNOG00000004921	Nusap1	-2.548	1.019	1.1e-46	1.9e-45	4.9e-45	6.8e-44	15.625	90.625	-3.092	0.976	3.5e-52	6.2e-51	2.9e-56	4.1e-55	11.125	96.5	2.908	0.918	2.6e-54	2.3e-53	2.9e-52	2e-51	98.25	13.125
ENSRNOG00000052129	Nwd1	0.408	4.633	3.1e-05	9.2e-05	1.3e-06	3.8e-06	773.375	582	0.462	4.728	0.00045	0.0011	1.3e-05	3.2e-05	854.875	620.25	-0.507	4.7	2.7e-09	7.1e-09	6.9e-11	1.7e-10	633.875	901.875
ENSRNOG00000057769	Oas1h	2.534	-2.553	0.00048	0.0012	3.9e-06	1.1e-05	4.75	0.75	2.921	-2.263	4.4e-05	0.00012	4.2e-07	1.2e-06	6.75	0.75	-3.012	-2.25	1.4e-06	3.2e-06	1e-07	2.1e-07	0.875	7.125
ENSRNOG00000019459	Oaz1	-0.169	7.722	0.00085	0.0021	6.8e-05	0.00017	5440.62	6116.25	-0.169	7.784	0.0068	0.014	0.00044	0.00089	5793.12	6514.62	0.213	7.706	6.1e-05	0.00012	1.3e-06	2.5e-06	6653.25	5739.38
ENSRNOG00000005424	Odc1	0.998	5.976	2e-72	5.7e-71	7.1e-83	2e-81	2294.62	1149.38	0.998	6.04	6e-47	9.4e-46	8.9e-88	2.1e-86	2446.25	1224.25	-1.058	6.024	1.1e-92	1.8e-91	2.3e-141	4.5e-140	1250.38	2604.75
ENSRNOG00000057458	Oip5	-2.219	-2.233	0.00029	0.00075	1.3e-05	3.4e-05	1.25	6.375	-3.828	-2.367	1.2e-06	4e-06	2.4e-09	8e-09	0.375	6.75	2.078	-2.289	0.00025	0.00047	9.5e-06	1.8e-05	6.875	1.625
ENSRNOG00000018489	Olr1653	-2.757	-1.907	4.3e-07	1.6e-06	2.1e-10	8.4e-10	1.375	9.25	-2.497	-1.883	8e-06	2.4e-05	1.2e-09	4e-09	1.625	9.625	2.718	-1.983	1.1e-07	2.7e-07	2.4e-09	5.4e-09	10.125	1.625
ENSRNOG00000011519	Orc5	-0.183	5.037	0.0023	0.0053	0.00017	0.00039	839.625	953.125	-0.179	5.101	0.014	0.026	0.0022	0.0041	896.875	1015.62	0.237	5.017	7.6e-05	0.00015	4.7e-08	9.9e-08	1037.25	881
ENSRNOG00000055716	Oscar	-1.344	0.468	8.6e-12	4.5e-11	3.2e-14	1.6e-13	20	51.375	-1.381	0.493	8.4e-11	3.8e-10	3.8e-14	1.7e-13	20.75	54.625	1.713	0.336	2.6e-18	9.9e-18	8.8e-22	3.1e-21	55.75	17
ENSRNOG00000004210	Osr1	2.822	0.418	1.3e-06	4.6e-06	1.4e-17	8.5e-17	60.25	8.375	3.253	0.836	0.0034	0.0071	3e-07	8.5e-07	85.625	8.875	-2.603	0.279	0.013	0.02	1.2e-05	2.2e-05	9.125	56.125
ENSRNOG00000018477	Otud4	-0.413	5.298	1.4e-12	7.9e-12	4e-13	1.9e-12	922.375	1227.12	-0.346	5.388	2.9e-06	9.1e-06	1.2e-05	3e-05	1029.38	1307.12	0.542	5.247	2.6e-20	1.1e-19	1.9e-23	7e-23	1335	916.875
ENSRNOG00000008552	P2rx3	0.759	1.017	1.6e-06	5.4e-06	2.6e-07	8.1e-07	67.875	40	0.67	1.036	0.00013	0.00034	5.3e-05	0.00012	67.875	42.5	-0.85	1.097	3.3e-09	8.5e-09	1.3e-09	3e-09	43.375	78.25
ENSRNOG00000013902	P2ry12	-0.38	3.833	1.4e-07	5.2e-07	6.4e-06	1.7e-05	337.625	438.75	-0.27	3.942	0.001	0.0024	0.001	0.002	388.125	467.5	0.328	3.856	5.3e-06	1.1e-05	1.1e-05	2.1e-05	477.25	380.125
ENSRNOG00000004676	Pak3	0.973	4.453	5.6e-11	2.8e-10	1.9e-13	9e-13	793.125	404.25	0.804	4.411	0.0019	0.0042	2.1e-05	5.1e-05	752.5	431	-0.905	4.422	1.2e-11	3.6e-11	6.6e-13	1.7e-12	440.375	824.25
ENSRNOG00000012099	Papd4	-0.502	4.938	5.6e-16	3.8e-15	2.2e-21	1.6e-20	692.375	980.625	-0.555	4.976	8e-14	4.3e-13	6.3e-22	3.8e-21	710	1044.5	0.635	4.886	1.7e-26	8.7e-26	7.5e-32	3.5e-31	1066.75	687
ENSRNOG00000002912	Parn	0.344	4.243	5e-07	1.8e-06	4.8e-08	1.6e-07	578.25	455.625	0.346	4.308	1.4e-05	4e-05	2.5e-07	7.1e-07	616.625	485.25	-0.337	4.246	3.3e-08	8.3e-08	7.9e-10	1.8e-09	495.5	625.375
ENSRNOG00000004361	Parp10	0.38	2.392	0.022	0.042	0.014	0.025	159.625	122.625	0.587	2.57	4.8e-06	1.5e-05	5.5e-06	1.4e-05	196.625	130.625	-0.246	2.325	0.025	0.037	0.039	0.052	133.625	158.5
ENSRNOG00000008196	Parp12	0.436	2.378	0.00013	0.00035	0.00026	0.00059	161.25	119.375	0.557	2.511	2.7e-06	8.7e-06	1e-05	2.5e-05	187.25	127.25	-0.295	2.308	0.0012	0.0021	0.0065	0.0095	129.875	159.125
ENSRNOG00000012865	Parp3	0.417	2.7	0.0084	0.017	0.0058	0.011	201.125	150.25	0.56	2.842	4.7e-05	0.00013	2.5e-05	5.9e-05	236.25	160.125	-0.613	2.821	6.8e-11	1.9e-10	1.4e-09	3.2e-09	163.5	249.75
ENSRNOG00000021052	Patl1	-0.155	5.373	0.0079	0.017	0.00056	0.0012	1071.25	1193.12	-0.214	5.407	0.0021	0.0046	2.1e-05	5e-05	1095.88	1270.5	0.285	5.317	1e-06	2.3e-06	4.1e-13	1.1e-12	1297.88	1065
ENSRNOG00000015308	Pbk	-2.798	0.499	3.1e-38	4.3e-37	1.6e-51	2.5e-50	8.75	63.5	-3.847	0.42	1.2e-48	1.9e-47	8.5e-57	1.3e-55	4.625	67.625	3.393	0.375	3.5e-53	3.1e-52	4.6e-66	4e-65	68.75	6.375
ENSRNOG00000057042	Pcca	0.229	4.763	0.00022	0.00058	2.4e-05	6e-05	799.75	683	0.186	4.803	0.012	0.023	0.0017	0.0032	827	727.75	-0.207	4.757	0.00014	0.00027	3.7e-05	6.5e-05	743.125	856.875
ENSRNOG00000020054	Pcdhb15	-0.343	2.103	0.0016	0.0037	0.0015	0.0032	102.125	129	-0.477	2.103	0.00018	0.00046	0.00017	0.00037	98.625	137.625	0.405	2.073	0.0003	0.00056	0.00028	0.00047	140.5	106
ENSRNOG00000009891	Pcf11	-0.228	5.826	3.7e-05	0.00011	2.2e-05	5.8e-05	1428.5	1673.62	-0.176	5.913	0.0068	0.014	0.0023	0.0044	1578.75	1782.62	0.303	5.797	3.5e-08	8.6e-08	3.4e-10	8e-10	1820.62	1475.88
ENSRNOG00000025001	Pcolce	2.049	1.545	0.00013	0.00035	5.3e-09	1.9e-08	123.75	29.375	2.037	1.588	0.0027	0.0058	3.6e-07	1e-06	130	31.25	-1.377	1.05	0.00065	0.0012	1.9e-06	3.6e-06	32	84
ENSRNOG00000017478	Pcsk7	-0.265	5.011	1.9e-05	5.7e-05	1.8e-06	5.2e-06	799.375	961.125	-0.262	5.072	0.00068	0.0016	5.3e-06	1.3e-05	852.125	1023.5	0.329	4.984	1.2e-07	2.9e-07	7.8e-13	2.1e-12	1045.38	830.5
ENSRNOG00000002244	Pdgfra	0.252	6.236	3.4e-05	0.0001	1.9e-05	4.9e-05	2240.62	1882.62	0.213	6.278	0.026	0.046	0.01	0.017	2324	2005.75	-0.278	6.256	3.1e-08	7.7e-08	9.5e-08	2e-07	2048.38	2483.38
ENSRNOG00000018461	Pdgfrb	-0.44	4.991	3.9e-07	1.4e-06	6.1e-08	2e-07	736.25	999.25	-0.628	4.975	2.4e-05	6.8e-05	3.6e-06	9.2e-06	688.375	1064.12	0.624	4.917	3.9e-10	1.1e-09	1.6e-11	4.1e-11	1087.12	705.375
ENSRNOG00000008543	Pdlim2	2.061	1.235	0.00025	0.00065	6e-09	2.1e-08	100	23.75	1.583	0.925	1.2e-08	4.7e-08	8.9e-13	3.7e-12	75.75	25.25	-1.082	0.539	4.1e-05	8.3e-05	8.1e-07	1.6e-06	25.625	54.875
ENSRNOG00000016180	Pdp1	-2.161	6.967	2.8e-64	6.8e-63	1.7e-198	1.7e-196	1250.62	5589.88	-2.077	7.044	2.8e-59	5.6e-58	8.8e-164	4.8e-162	1411.62	5957	2.114	6.979	1.4e-62	1.5e-61	1.6e-191	4.7e-190	6085	1405.62
ENSRNOG00000054423	Pemt	0.553	1.431	6.2e-05	0.00018	2.8e-05	7e-05	85.75	58.5	0.55	1.498	0.00031	0.00076	7.7e-05	0.00017	91.25	62.125	-0.362	1.335	0.0048	0.008	0.0032	0.0049	63.625	81.625
ENSRNOG00000014935	Peo1	-0.381	5.437	4.4e-11	2.2e-10	6.4e-17	3.7e-16	1028.5	1339	-0.468	5.461	5.9e-11	2.7e-10	1.2e-17	6.5e-17	1030.75	1426.62	0.477	5.4	2.8e-17	1e-16	2.2e-30	1e-29	1457	1046.88
ENSRNOG00000015660	Pex3	0.227	4.959	0.00034	0.00088	3.3e-05	8.2e-05	916.875	782.25	0.28	5.05	0.00031	0.00077	1e-05	2.6e-05	1013.5	833.5	-0.184	4.942	0.001	0.0018	0.00029	0.00048	851.125	968.25
ENSRNOG00000004019	Phlda1	-0.813	4.427	1.1e-33	1.3e-32	5.5e-28	4.9e-27	424.875	747	-0.636	4.553	4e-16	2.4e-15	2e-19	1.1e-18	511.75	795.875	0.81	4.429	1.9e-37	1.2e-36	1.2e-49	7.9e-49	813	464.375
ENSRNOG00000009930	Pigo	-0.337	3.618	2.2e-05	6.8e-05	1.3e-05	3.4e-05	294.875	373	-0.324	3.684	0.00027	0.00068	0.00066	0.0013	317.375	397.5	0.253	3.657	0.0012	0.0021	0.00051	0.00083	405.75	340.125
ENSRNOG00000018859	Pik3ip1	-0.262	5.34	9.2e-06	2.9e-05	2.6e-06	7.2e-06	1006.62	1207.25	-0.265	5.4	0.00027	0.00068	4.7e-07	1.3e-06	1069.12	1285.62	0.418	5.274	9.4e-13	2.9e-12	3e-20	1e-19	1313	981.375
ENSRNOG00000025489	Pkd2l2	-1.502	-2.033	0.0046	0.01	0.00015	0.00036	2.375	7	-1.36	-1.993	0.014	0.027	0.00025	0.00054	3	7.5	1.168	-2.02	0.015	0.023	0.0026	0.0039	7.75	3.375
ENSRNOG00000057470	Pla2g12a	0.892	3.606	3e-30	3.5e-29	2.3e-31	2.3e-30	431.75	232.625	0.733	3.573	8.4e-16	5e-15	2.2e-16	1.1e-15	412	248	-0.759	3.534	1.4e-25	6.9e-25	8.7e-26	3.5e-25	253.125	427.625
ENSRNOG00000016798	Pla2g2f	-4.86	-2.279	3.7e-09	1.6e-08	1.1e-14	5.5e-14	0.125	7	-3.2	-2.225	3.8e-06	1.2e-05	2.4e-10	8.4e-10	0.75	7.5	3.459	-2.318	9.1e-08	2.2e-07	1.3e-12	3.3e-12	7.75	0.625
ENSRNOG00000037931	Plaur	-0.92	-0.917	0.0059	0.013	0.0027	0.0053	8.25	15.875	-0.676	-0.837	0.02	0.037	0.048	0.072	10.625	17.125	0.792	-0.917	0.0078	0.013	0.00096	0.0015	17.375	10.125
ENSRNOG00000008933	Plbd1	1.771	-0.335	0.0001	0.00028	5.5e-07	1.7e-06	30.375	8.75	2.201	0.035	3.5e-08	1.3e-07	4.9e-12	1.9e-11	43.375	9.25	-2.381	0.134	1.5e-13	4.9e-13	1.4e-20	4.9e-20	9.375	50
ENSRNOG00000058337	Plcb2	-0.377	1.561	0.0061	0.013	0.0028	0.0056	68.375	89	-0.58	1.532	0.00018	0.00045	1.8e-05	4.3e-05	63.125	94.75	0.657	1.438	1.2e-06	2.6e-06	1.5e-07	3.1e-07	96.75	61.125
ENSRNOG00000008514	Plcz1	-2.358	-2.075	4.1e-05	0.00012	2.3e-07	7.1e-07	1.25	7.5	-2.048	-2.034	0.00051	0.0012	4.5e-06	1.2e-05	1.625	8	4.129	-2.288	1.5e-09	4e-09	1.8e-13	5e-13	8.25	0.375
ENSRNOG00000023781	Plec	-0.325	7.811	4.3e-11	2.2e-10	6.9e-10	2.6e-09	5453.5	6832.88	-0.234	7.914	0.00035	0.00086	4.5e-05	0.0001	6187.25	7278.62	0.296	7.829	2.6e-09	6.9e-09	2e-09	4.5e-09	7434.75	6056
ENSRNOG00000009971	Plekha8	-0.91	5.33	1.5e-53	3e-52	2.3e-73	5.5e-72	762.75	1433.75	-0.975	5.368	3.1e-42	4.4e-41	3.1e-61	4.9e-60	777.25	1527.25	0.938	5.322	4.7e-62	4.9e-61	5.4e-83	6e-82	1559.88	814.375
ENSRNOG00000048834	Plin3	0.691	1.58	0.0094	0.019	0.0035	0.0067	98.625	60.75	0.663	1.614	0.0034	0.0072	0.00096	0.0019	102.25	64.375	-1.002	1.778	8.2e-13	2.6e-12	2.8e-13	7.5e-13	65.75	131.75
ENSRNOG00000002471	Polq	-0.844	-0.632	0.0025	0.0056	0.00024	0.00056	11.375	20.125	-1.071	-0.669	0.00064	0.0015	4.6e-06	1.2e-05	10.125	21.375	0.718	-0.616	0.0077	0.012	0.00054	0.00088	21.625	13.125
ENSRNOG00000028834	Polr2a	0.316	6.776	5.4e-09	2.3e-08	1.9e-12	8.7e-12	3325.25	2670.75	0.434	6.905	2.7e-11	1.2e-10	2e-16	9.8e-16	3844.12	2845.38	-0.271	6.757	9.1e-09	2.3e-08	4.3e-10	1e-09	2906.25	3507.25
ENSRNOG00000010408	Polr2k	0.364	4.786	8.6e-06	2.7e-05	2.9e-06	8.2e-06	847.125	658.875	0.507	4.931	8e-12	3.9e-11	2.6e-13	1.1e-12	997.125	702.125	-0.385	4.804	1.4e-11	4e-11	1.5e-13	4.1e-13	716.875	936
ENSRNOG00000001449	Pom121	0.383	6.23	3.4e-12	1.9e-11	1.1e-14	5.6e-14	2323.88	1781.38	0.349	6.273	2.4e-07	8.4e-07	7.6e-10	2.6e-09	2416.75	1898	-0.357	6.221	4.9e-13	1.5e-12	8.4e-13	2.2e-12	1938.5	2483.38
ENSRNOG00000023455	Pomgnt1	-0.18	6.426	0.00089	0.0022	1.9e-05	4.8e-05	2203.75	2498.25	-0.3	6.432	1.1e-05	3.4e-05	1.7e-10	6.1e-10	2159.12	2660.75	0.279	6.385	2.3e-07	5.4e-07	3.2e-14	8.9e-14	2717.62	2238.5
ENSRNOG00000047439	Pot1b	-0.658	3.34	2.2e-16	1.5e-15	2.4e-14	1.2e-13	213.625	336.5	-0.448	3.483	5.1e-07	1.8e-06	1.4e-05	3.3e-05	262.625	358.25	0.661	3.335	9.7e-17	3.5e-16	1.8e-16	5.4e-16	366	231.25
ENSRNOG00000000715	Pou1f1	-2.99	-1.583	8e-10	3.7e-09	1.3e-16	7.6e-16	1.375	12.75	-4.531	-1.681	2.1e-13	1.1e-12	3e-22	1.8e-21	0.5	13.625	5.853	-1.791	7.1e-19	2.8e-18	5.4e-29	2.4e-28	14	0.125
ENSRNOG00000003581	Pou2f1	-0.528	2.036	2.7e-06	9.2e-06	2.6e-06	7.5e-06	90.25	129.875	-0.58	2.068	2.7e-06	8.4e-06	0.00018	0.00039	92.625	138.5	0.62	1.991	2.8e-08	6.8e-08	5.3e-08	1.1e-07	141.25	92.125
ENSRNOG00000012091	Ppa2	-0.236	5.141	5.5e-05	0.00016	3.1e-06	8.7e-06	885.75	1042.25	-0.226	5.207	0.0015	0.0035	1.2e-05	3e-05	949.5	1110.12	0.282	5.125	1.5e-06	3.4e-06	5.4e-12	1.4e-11	1133.88	933.75
ENSRNOG00000030667	Ppm1b	-0.532	7.592	4.3e-26	4.4e-25	1.3e-40	1.6e-39	4316.25	6240.12	-0.629	7.615	6.6e-23	5.3e-22	3.9e-40	4e-39	4298.88	6647.5	0.57	7.581	8.7e-32	5e-31	9.7e-55	7.1e-54	6789.5	4575.25
ENSRNOG00000011474	Ppp1r3b	2.171	1.422	2.4e-06	8.2e-06	8.6e-14	4.2e-13	116	25.625	2.36	1.621	3.5e-15	2e-14	1.1e-27	7.7e-27	139.375	27	-2.424	1.638	1.2e-30	6.9e-30	2e-47	1.3e-46	27.625	149
ENSRNOG00000014904	Ppp1r3e	0.89	-0.405	0.00069	0.0017	8.7e-06	2.3e-05	24.5	13.125	0.793	-0.39	0.0061	0.012	0.0006	0.0012	24.375	13.875	-1.193	-0.19	2.5e-07	6e-07	1.4e-09	3.1e-09	14.25	32.875
ENSRNOG00000005045	Ppp2r5e	0.258	6.709	2e-06	6.7e-06	2e-09	7.5e-09	3118.12	2606.75	0.225	6.754	0.0013	0.0029	2.8e-06	7.4e-06	3249	2777.38	-0.237	6.704	1.2e-06	2.7e-06	1.9e-08	4e-08	2836.88	3346.25
ENSRNOG00000004962	Prdm4	-0.235	5.137	6.5e-05	0.00019	1.1e-06	3.2e-06	882.875	1038.75	-0.301	5.168	3e-05	8.4e-05	3.7e-08	1.1e-07	897.375	1106.5	0.389	5.072	2.7e-11	7.7e-11	1.2e-17	3.7e-17	1130.25	864.125
ENSRNOG00000030486	Prdm6	3.475	-1.61	0.009	0.018	5.8e-06	1.6e-05	12.25	1	4.814	-0.569	0.00036	0.00087	1.2e-07	3.4e-07	31.75	1	-4.466	-0.878	8.6e-06	1.8e-05	9.9e-14	2.7e-13	1	25.625
ENSRNOG00000002385	Prg4	2.662	-1.107	0.00029	0.00075	4.2e-07	1.3e-06	18.375	2.75	4.44	0.356	0.00063	0.0015	7.7e-08	2.3e-07	64.5	3	-4.655	0.604	0.001	0.0018	3.1e-12	7.9e-12	3.125	78.75
ENSRNOG00000058329	Prrx2	2.622	-1.864	0.001	0.0024	3.2e-06	9.1e-06	9.625	1.5	3.804	-0.978	4.1e-05	0.00011	8e-10	2.8e-09	22.625	1.5	-3.541	-1.16	4e-08	9.8e-08	3.8e-13	1e-12	1.625	19.875
ENSRNOG00000025293	Prss57	-2.146	-1.98	7.3e-05	0.00021	2.7e-07	8.3e-07	1.625	8.25	-4.214	-2.15	9.8e-09	3.9e-08	1.2e-13	5.3e-13	0.375	8.875	3.667	-2.201	4.7e-09	1.2e-08	2e-13	5.5e-13	9	0.625
ENSRNOG00000051344	Psme3	0.272	6.229	6.9e-07	2.5e-06	1.3e-11	5.5e-11	2245.12	1859.25	0.193	6.249	0.0044	0.0092	0.00015	0.00032	2264.12	1980.62	-0.164	6.177	0.00044	0.00081	5.6e-06	1.1e-05	2022.75	2265.38
ENSRNOG00000000925	Psph	-0.215	3.546	0.0089	0.018	0.0055	0.01	293.5	341.25	-0.349	3.547	6.7e-05	0.00018	4.7e-05	0.00011	286	363.625	0.385	3.471	7e-07	1.6e-06	1.8e-08	3.9e-08	371.125	284.375
ENSRNOG00000013231	Ptafr	-0.289	3.186	0.00047	0.0012	0.00011	0.00026	222.625	271.5	-0.265	3.256	0.0043	0.009	0.0098	0.017	241	289.375	0.225	3.215	0.01	0.016	0.003	0.0045	295.375	252.5
ENSRNOG00000015912	Ptdss2	0.356	6.479	1.9e-11	9.7e-11	2.9e-18	1.8e-17	2738.88	2140.5	0.311	6.516	2.5e-06	8.1e-06	9e-11	3.3e-10	2827.62	2280.12	-0.262	6.432	2.8e-08	6.9e-08	3.4e-10	8.1e-10	2328.38	2790.62
ENSRNOG00000015550	Ptgds	1.074	8.263	0.016	0.031	0.00013	0.00029	11395.5	5411.88	1.944	8.965	0.0069	0.014	8.5e-07	2.3e-06	22156	5759.75	-1.842	8.829	4e-05	8.1e-05	3.1e-15	9e-15	5883.25	21102.4
ENSRNOG00000039976	Ptk7	-0.627	3.164	1.3e-09	5.7e-09	5.4e-09	1.9e-08	190.375	294.625	-0.394	3.317	0.0033	0.0071	0.0047	0.0084	238.75	314.125	0.565	3.186	8.3e-11	2.3e-10	1.7e-09	3.9e-09	320.875	216.875
ENSRNOG00000007628	Ptp4a3	-0.387	5.537	3.1e-09	1.3e-08	6.9e-10	2.6e-09	1099.62	1438.25	-0.334	5.621	4.5e-06	1.4e-05	3.9e-07	1.1e-06	1213.75	1531.12	0.338	5.561	7.8e-09	2e-08	1.1e-11	2.7e-11	1563.88	1236
ENSRNOG00000005807	Ptpn7	-6.201	3.198	0	0	0	0	6.5	487.75	-5.904	3.244	0	0	4.09975672919066e-320	7.40000160831165e-318	8.25	519.75	5.497	3.18	0	0	0	0	530.875	11.75
ENSRNOG00000021724	Ptprcap	-2.482	-0.148	6e-21	5e-20	2.4e-25	2e-24	6.875	38.5	-2.189	-0.085	8.4e-16	5e-15	1.8e-20	1.1e-19	8.75	41	2.062	-0.139	2.8e-18	1.1e-17	7.7e-26	3.1e-25	41.75	9.875
ENSRNOG00000022570	Pus7l	0.32	2.427	0.0029	0.0066	0.0015	0.0031	161.75	129.5	0.419	2.547	0.00039	0.00095	0.00015	0.00033	184.875	137.875	-0.452	2.511	1.2e-06	2.8e-06	2.8e-06	5.3e-06	140.75	192.875
ENSRNOG00000051813	Pygo1	0.959	3.276	2.9e-29	3.3e-28	9.8e-27	8.4e-26	349	179	0.903	3.305	9.9e-08	3.6e-07	2.7e-10	9.6e-10	357.125	190.625	-0.853	3.223	2.2e-26	1.1e-25	1.4e-20	4.7e-20	194.875	352.875
ENSRNOG00000003953	Rab3gap1	0.314	6.276	3.3e-08	1.3e-07	5.9e-10	2.3e-09	2349.62	1888	0.407	6.39	5.7e-09	2.3e-08	4.1e-12	1.6e-11	2669.25	2012.25	-0.328	6.289	4.7e-11	1.4e-10	2.8e-12	7.3e-12	2055	2581.75
ENSRNOG00000018591	Rabepk	0.259	4.435	7.7e-05	0.00022	7.7e-06	2.1e-05	643.25	537.625	0.317	4.531	6.3e-05	0.00017	2.3e-06	6e-06	713.875	572.75	-0.224	4.423	0.00012	0.00023	2.6e-05	4.7e-05	585	683.375
ENSRNOG00000045814	Rabif	-2.027	-2.535	0.0046	0.01	0.00014	0.00032	1	4.375	-2.388	-2.581	0.0028	0.0061	3e-05	7e-05	0.75	4.875	3.061	-2.713	6.8e-05	0.00013	6.1e-07	1.2e-06	5	0.5
ENSRNOG00000057245	Rbbp8nl	-8.858	0.169	1.2e-75	3.7e-74	4.4e-90	1.4e-88	0	56.625	-5.3	0.203	1e-57	2e-56	1.1e-66	1.8e-65	1.375	60.625	7.431	0.089	3.4e-82	4.8e-81	1.9e-97	2.4e-96	61.875	0.25
ENSRNOG00000050766	Rd3	3.195	-1.667	2.6e-05	7.7e-05	7.7e-08	2.5e-07	12.25	1.25	2.609	-2.005	0.00037	0.0009	4.1e-06	1.1e-05	8.5	1.25	-2.296	-2.25	0.0001	0.00019	1.2e-06	2.4e-06	1.25	6.875
ENSRNOG00000006360	Reg3a	-2.631	-1.257	1.2e-10	5.9e-10	2.8e-16	1.6e-15	2.5	16.25	-2.676	-1.262	7.1e-10	3e-09	1e-16	5e-16	2.625	17	4.417	-1.467	1.9e-19	7.4e-19	1.2e-29	5.1e-29	17.625	0.75
ENSRNOG00000054437	Rel	-0.759	1.243	2.8e-07	1e-06	1.2e-09	4.4e-09	46.25	78.75	-1.144	1.161	6.9e-12	3.3e-11	5.8e-14	2.5e-13	38.125	83.75	1.03	1.132	1.7e-12	5.2e-12	1.3e-16	3.9e-16	85.625	41.875
ENSRNOG00000020597	RGD1305014	0.592	3.107	1.8e-11	9.3e-11	7.9e-11	3.2e-10	281.5	186.5	0.397	3.059	0.0002	0.00052	7.8e-05	0.00018	262.25	198.625	-0.408	3.011	3.6e-06	7.7e-06	1.8e-05	3.2e-05	203	269.875
ENSRNOG00000007968	RGD1305350	0.284	4.691	4.9e-06	1.6e-05	2.5e-07	7.7e-07	774	636.75	0.306	4.767	5.4e-05	0.00015	7.5e-08	2.2e-07	837.875	678.125	-0.149	4.625	0.0064	0.01	0.0016	0.0025	692.625	767.5
ENSRNOG00000032846	RGD1306001	0.26	2.139	0.02	0.037	0.013	0.022	129.625	108.125	0.432	2.3	0.00035	0.00085	4.5e-05	0.0001	155.375	115.5	-0.38	2.214	0.00013	0.00025	4.3e-05	7.5e-05	117.625	153.25
ENSRNOG00000015294	RGD1306215	0.342	4.974	9.9e-09	4.2e-08	1.3e-09	4.9e-09	959.5	758.375	0.32	5.025	6.4e-06	2e-05	1.4e-07	4.1e-07	1006.12	807.625	-0.317	4.966	2.8e-09	7.3e-09	4.7e-10	1.1e-09	824.5	1025
ENSRNOG00000018829	RGD1308134	-0.182	4.09	0.0095	0.02	0.0055	0.01	434.625	493.5	-0.228	4.128	0.0087	0.017	0.00096	0.0019	447.375	525.5	0.296	4.039	5.3e-05	0.00011	7.9e-06	1.5e-05	536.5	436.125
ENSRNOG00000024623	RGD1309170	-2.964	-0.241	2.8e-25	2.8e-24	1.9e-35	2.1e-34	4.75	37.125	-3.538	-0.287	1.2e-27	1.1e-26	6.3e-43	6.9e-42	3.25	39.75	3.781	-0.383	2.5e-36	1.6e-35	7.1e-53	5.1e-52	40.375	3
ENSRNOG00000039183	RGD1310335	-0.652	-0.273	0.0089	0.018	0.00033	0.00075	15.875	25.25	-0.99	-0.348	0.00036	0.00089	5.9e-06	1.5e-05	13.5	26.875	1.007	-0.42	4.9e-05	9.7e-05	6.1e-07	1.2e-06	27.375	13.75
ENSRNOG00000059240	RGD1359449	-4.763	-2.343	1.5e-08	6.3e-08	7.9e-13	3.6e-12	0.125	6.625	-5.87	-2.383	3.1e-09	1.3e-08	2.5e-14	1.1e-13	0	6.875	4.354	-2.427	6.9e-09	1.8e-08	1.1e-13	3e-13	7.375	0.25
ENSRNOG00000042714	RGD1559459	-3.385	-1.179	1.8e-15	1.2e-14	2.2e-19	1.4e-18	1.75	18.375	-2.465	-1.084	5e-10	2.2e-09	2e-14	8.8e-14	3.375	19.625	2.322	-1.138	2.8e-11	8.1e-11	4.3e-14	1.2e-13	20	3.875
ENSRNOG00000043487	RGD1560171	-0.545	1.304	0.00015	0.00041	1.8e-05	4.6e-05	53.25	77.875	-0.781	1.268	2.1e-06	6.9e-06	4.5e-07	1.2e-06	48.125	82.875	0.582	1.278	3.7e-05	7.4e-05	4e-06	7.7e-06	84.75	56.625
ENSRNOG00000042628	RGD1561145	-0.596	-0.038	0.01	0.021	0.0018	0.0037	19.5	29.5	-0.631	-0.005	0.013	0.025	0.0028	0.0051	20.375	31.625	0.974	-0.194	3e-05	6e-05	3.3e-07	6.7e-07	32.25	16.375
ENSRNOG00000051868	RGD1561277	0.436	4.442	7.8e-11	3.9e-10	2.8e-14	1.4e-13	683	504.375	0.35	4.456	1.2e-05	3.6e-05	5.9e-08	1.8e-07	684.75	537.25	-0.324	4.386	5.3e-08	1.3e-07	1.9e-08	4.1e-08	548.5	686.5
ENSRNOG00000060674	RGD1561557	-5.392	-2.593	2.1e-07	8.1e-07	4e-11	1.7e-10	0	4.875	-3.936	-2.58	1.3e-05	3.8e-05	4.7e-09	1.5e-08	0.25	5.5	5.499	-2.694	2.5e-08	6.2e-08	7.1e-12	1.8e-11	5.625	0
ENSRNOG00000006356	RGD1562229	1.432	0.216	2.4e-11	1.2e-10	1e-14	5.3e-14	44.375	16.125	1.723	0.52	1.3e-15	7.8e-15	6.1e-19	3.3e-18	57.5	17.25	-1.333	0.189	6e-11	1.7e-10	4.9e-15	1.4e-14	17.75	45
ENSRNOG00000057228	RGD1562276	-0.388	1.889	0.001	0.0025	0.0038	0.0073	85.875	112	-0.622	1.849	2.8e-06	8.7e-06	6.2e-06	1.6e-05	77.75	119.625	0.373	1.892	0.0012	0.0022	0.0033	0.0049	122.375	94.375
ENSRNOG00000042716	RGD1562699	-1.5	-2.103	0.0075	0.016	5.2e-05	0.00013	2	6.5	-1.904	-2.167	0.002	0.0044	1.2e-05	3e-05	1.875	6.875	2.031	-2.259	0.0003	0.00056	3e-07	6.2e-07	7.375	1.75
ENSRNOG00000031706	RGD1563601	0.255	2.619	0.01	0.02	0.0057	0.011	180.875	151.5	0.471	2.801	0.00018	0.00045	0.00013	0.00028	224	161.125	-0.301	2.653	0.00076	0.0014	0.00046	0.00075	164.75	203.625
ENSRNOG00000018724	RGD1564428	0.59	-0.023	0.0092	0.019	0.0016	0.0034	30.125	19.75	0.727	0.114	0.0036	0.0076	0.0011	0.0021	35.125	21.25	-0.48	-0.073	0.026	0.039	0.014	0.019	21.375	30.375
ENSRNOG00000033613	RGD1565459	-6.359	-0.256	2.8e-37	3.9e-36	7e-52	1.1e-50	0.375	40.875	-5.078	-0.236	1.8e-33	2.1e-32	1.9e-45	2.2e-44	1.25	43.5	7.531	-0.353	1.4e-41	9.8e-41	2.7e-61	2.2e-60	44.625	0.125
ENSRNOG00000021237	RGD1565616	-0.375	7.602	2.1e-14	1.3e-13	1.3e-13	6.2e-13	4630.25	6003	-0.342	7.678	2e-08	7.7e-08	1.8e-08	5.7e-08	5044.75	6394.5	0.336	7.624	5.3e-12	1.6e-11	5.6e-13	1.5e-12	6531.75	5175.88
ENSRNOG00000019990	RGD1566239	0.254	3.986	0.00031	0.00081	0.0029	0.0056	469.75	394.375	0.326	4.087	2.5e-05	7e-05	0.00031	0.00065	525.25	419.875	-0.159	3.94	0.013	0.021	0.048	0.063	428.625	478
ENSRNOG00000036971	RGD1566320	0.253	4.262	0.00015	0.00042	4.8e-05	0.00012	568.75	477.875	0.386	4.398	7.8e-07	2.6e-06	2.7e-07	7.6e-07	664.375	509	-0.204	4.242	0.0013	0.0023	0.0024	0.0036	519.75	599.125
ENSRNOG00000003895	Rgs1	-0.926	0.689	3.2e-07	1.2e-06	7.7e-10	2.9e-09	28.875	55.25	-0.775	0.786	4.5e-05	0.00012	1.8e-06	4.6e-06	34.375	58.875	0.59	0.791	0.00045	0.00084	8.1e-06	1.5e-05	60.125	39.5
ENSRNOG00000002369	Rgs8	-1.495	7.267	5.6e-97	2.3e-95	9.3e-159	6.3e-157	2206.38	6217.62	-1.459	7.338	1.7e-66	3.9e-65	5.3e-67	9.1e-66	2409.25	6626.5	1.694	7.221	8.9e-63	9.3e-62	3.2e-48	2.1e-47	6768	2091
ENSRNOG00000031534	Rhox8	-4.359	-3.102	0.00087	0.0021	7.2e-06	1.9e-05	0	2.5	-4.445	-3.129	0.0011	0.0026	5.1e-06	1.3e-05	0	2.625	4.464	-3.204	0.00031	0.00058	3.7e-06	7e-06	2.625	0
ENSRNOG00000025354	Rinl	-2.453	0.243	6.5e-27	6.8e-26	6.5e-36	7.4e-35	9.25	50.625	-1.86	0.368	1.1e-16	6.9e-16	7.9e-22	4.8e-21	14.875	54	1.977	0.271	2.5e-22	1.1e-21	1.3e-29	5.7e-29	55.125	14
ENSRNOG00000017787	Ripk1	-0.406	4.377	1.3e-09	5.7e-09	3.9e-11	1.6e-10	487.375	645.875	-0.325	4.473	4.3e-05	0.00012	3.7e-08	1.1e-07	549.125	688.125	0.372	4.394	2.2e-08	5.4e-08	8.9e-10	2.1e-09	702.625	542.75
ENSRNOG00000009389	Ripk2	-0.426	4.427	1e-10	4.9e-10	4.5e-13	2.1e-12	500.625	672.25	-0.349	4.519	1.3e-05	3.9e-05	1.1e-07	3.3e-07	561	715.75	0.348	4.462	7.7e-08	1.9e-07	6e-11	1.5e-10	731.25	574.375
ENSRNOG00000051226	Rn50_1_1360.1	-1.087	-1.597	0.018	0.035	0.0051	0.0096	4.25	9.5	-2.13	-1.805	5.9e-05	0.00016	1.6e-08	5e-08	2.125	9.875	1.615	-1.784	0.00024	0.00045	1.6e-06	3.1e-06	10.25	3.125
ENSRNOG00000051334	Rn50_1_1373.2	1.738	-2.261	0.0033	0.0073	8.6e-05	0.00021	5.875	1.875	2.015	-2.038	0.00071	0.0017	1.2e-05	2.9e-05	7.75	2	-1.64	-2.306	0.0041	0.0067	0.00034	0.00057	2	6
ENSRNOG00000051147	Rn50_2_1765.1	3.583	-1.309	1.4e-15	9.1e-15	9.8e-25	7.8e-24	17.125	1.375	3.397	-1.356	9.3e-12	4.5e-11	4.4e-19	2.4e-18	16	1.375	-3.681	-1.177	2.8e-18	1.1e-17	3.2e-28	1.4e-27	1.5	19.875
ENSRNOG00000003908	Rn50_6_1241.2	-0.215	3.431	0.0055	0.012	0.015	0.026	271.375	314.5	-0.379	3.417	3.1e-05	8.7e-05	6.8e-05	0.00015	258.125	335.25	0.368	3.363	3.1e-06	6.8e-06	9.3e-06	1.7e-05	342.5	265.375
ENSRNOG00000051285	Rn50_8_0651.1	-0.828	-0.107	0.005	0.011	0.0015	0.0032	16.875	30	-1.639	-0.293	9.8e-06	2.9e-05	1.1e-07	3.3e-07	10.125	32	1.282	-0.27	5.2e-05	0.0001	6.5e-08	1.4e-07	32.625	13.5
ENSRNOG00000060903	Rn60_20_0017.1	1.768	-2.535	0.011	0.022	0.00038	0.00084	4.375	1.25	2.069	-2.326	0.003	0.0063	1.3e-05	3.2e-05	5.5	1.25	-2.416	-2.179	2.4e-05	5e-05	3.5e-08	7.6e-08	1.25	7.5
ENSRNOG00000057589	Rnf11l1	0.578	6.178	1.6e-25	1.6e-24	2e-37	2.4e-36	2372.75	1588.38	0.601	6.255	2.2e-18	1.5e-17	5.9e-28	4.4e-27	2568.12	1692.62	-0.619	6.209	1e-34	6.3e-34	1.7e-51	1.2e-50	1728.5	2656.62
ENSRNOG00000010607	Rnf208	0.314	6.123	2.7e-08	1.1e-07	3.1e-09	1.1e-08	2113.5	1698.75	0.19	6.118	0.005	0.01	0.0016	0.003	2064.12	1809.62	-0.275	6.107	1.6e-07	3.8e-07	3.5e-07	7.1e-07	1847.88	2236.5
ENSRNOG00000021250	Rnf24	0.356	1.938	0.0023	0.0053	0.00076	0.0016	115.5	90.5	0.319	1.984	0.014	0.027	0.019	0.031	120.25	96.5	-0.284	1.909	0.0083	0.013	0.0064	0.0093	98.375	120
ENSRNOG00000016698	Rnmt	0.236	5.713	3.2e-05	9.6e-05	5.4e-08	1.8e-07	1550.88	1316.5	0.327	5.825	3.4e-06	1.1e-05	1.1e-10	4.1e-10	1760.38	1402.5	-0.286	5.746	2.3e-08	5.7e-08	2e-14	5.7e-14	1432.5	1748.38
ENSRNOG00000017310	Rnpc3	-0.273	4.445	3.2e-05	9.4e-05	5.7e-06	1.5e-05	537.875	650.125	-0.175	4.551	0.019	0.036	0.0041	0.0073	613.625	692.25	0.367	4.405	1.5e-08	3.8e-08	7.4e-11	1.8e-10	706.875	548.125
ENSRNOG00000013005	Rpa2	-0.284	3.768	0.00013	0.00036	0.00049	0.0011	334.5	407.375	-0.27	3.834	0.0027	0.0058	0.00087	0.0017	359.25	433.875	0.281	3.771	0.00019	0.00036	0.0001	0.00018	443	364.625
ENSRNOG00000008309	Rpa3	-0.837	3.173	2.7e-22	2.4e-21	1.1e-19	7.3e-19	175	313.125	-0.865	3.218	7e-19	4.8e-18	1e-18	5.5e-18	182.875	333.375	0.821	3.173	5.3e-24	2.4e-23	1.5e-22	5.5e-22	340.625	193
ENSRNOG00000015969	Rpf1	-0.426	4.141	1.1e-09	4.9e-09	3.6e-10	1.4e-09	409.75	550.75	-0.367	4.227	4.3e-06	1.3e-05	5.5e-06	1.4e-05	455.25	586.75	0.346	4.179	2.3e-07	5.4e-07	2.3e-08	4.9e-08	599.75	472.125
ENSRNOG00000004362	Rps6ka5	-1.854	6.891	2.1e-258	3.3e-256	0	0	1407.88	5082.75	-1.838	6.956	1.8e-165	1.4e-163	1.5e-227	1.4e-225	1516.12	5416	1.835	6.898	4.2e-284	2.8e-282	0	0	5531.75	1550.88
ENSRNOG00000048495	Rrp12	0.355	4.779	5.2e-08	2e-07	1.3e-10	5.3e-10	842.375	657.75	0.184	4.748	0.016	0.029	0.0025	0.0046	795.75	700.625	-0.208	4.703	0.00017	0.00033	2.1e-05	3.8e-05	715.5	825.75
ENSRNOG00000017836	Rrp36	0.234	3.418	0.0032	0.0072	0.0012	0.0024	313.875	267.25	0.429	3.59	1.9e-06	6e-06	2.1e-08	6.7e-08	383.25	284.75	-0.244	3.431	0.00065	0.0012	0.00015	0.00026	290.75	344.75
ENSRNOG00000013431	Rsbn1l	-0.252	4.251	0.00024	0.00064	1.7e-05	4.4e-05	473.125	564.625	-0.27	4.305	0.00063	0.0015	2.9e-05	6.8e-05	499.25	601.25	0.148	4.304	0.026	0.039	0.014	0.02	614.25	555.125
ENSRNOG00000024194	Rsf1	-0.187	4.918	0.01	0.021	0.012	0.022	772.375	878.125	-0.277	4.938	0.0036	0.0075	0.0098	0.017	772.75	936.125	0.242	4.896	0.00059	0.0011	0.00013	0.00023	955.875	808.625
ENSRNOG00000038999	RT1-A1	0.421	6.204	0.017	0.032	0.0034	0.0065	2308.12	1723.25	0.472	6.295	5.8e-06	1.8e-05	2.5e-08	7.8e-08	2546.12	1835	-0.643	6.34	2.3e-07	5.3e-07	6.1e-13	1.6e-12	1873.88	2925.88
ENSRNOG00000030712	RT1-A2	0.686	4.908	0.00056	0.0014	1.7e-05	4.4e-05	1011.5	628.25	0.567	4.897	0.00041	0.001	3.9e-05	9e-05	991.125	669	-0.877	5.034	4.3e-07	1e-06	3.4e-10	8e-10	682.875	1254.88
ENSRNOG00000032708	RT1-Bb	1.26	0.579	0.0095	0.019	0.0039	0.0076	55.625	21.875	2.321	1.402	2.9e-05	8e-05	3.2e-07	9.2e-07	120	23.125	-2.114	1.244	0.023	0.035	1.8e-05	3.2e-05	23.5	108.625
ENSRNOG00000032844	RT1-Da	1.156	1.135	0.018	0.034	0.0085	0.016	81.125	34.25	2.302	2.012	0.0013	0.003	5.4e-06	1.4e-05	186.125	36.625	-2.208	1.939	0.0099	0.016	1.8e-06	3.4e-06	37.125	181
ENSRNOG00000033215	RT1-Db1	1.3	0.721	0.018	0.035	0.0065	0.012	61.25	23.25	2.346	1.487	0.0057	0.012	1.1e-05	2.8e-05	129	24.875	-2.289	1.462	0.016	0.024	1.5e-06	3e-06	25.375	129.75
ENSRNOG00000042916	Rwdd1	0.216	4.488	0.00096	0.0023	0.00042	0.00093	658.25	566.75	0.254	4.572	0.0015	0.0033	0.00012	0.00025	720.375	603.75	-0.246	4.511	2.3e-05	4.7e-05	2.9e-06	5.5e-06	616.625	731.625
ENSRNOG00000004820	Sar1b	0.31	5.709	2.6e-08	1.1e-07	5.6e-11	2.3e-10	1582.88	1277.62	0.331	5.783	1.7e-06	5.5e-06	7.2e-09	2.3e-08	1711.38	1360.62	-0.168	5.638	0.00053	0.00097	6.1e-05	0.00011	1389.75	1560.75
ENSRNOG00000010244	Sarm1	0.269	4.797	2.4e-05	7.2e-05	3.4e-06	9.6e-06	830	688.625	0.381	4.922	4.7e-07	1.6e-06	1e-08	3.2e-08	955.5	733.625	-0.323	4.834	1e-08	2.6e-08	7.6e-09	1.7e-08	749.125	937.5
ENSRNOG00000019962	Sars2	-0.383	3.422	5.7e-07	2.1e-06	1.2e-06	3.6e-06	253.5	329.5	-0.274	3.529	0.0021	0.0046	0.00051	0.001	290.25	351	0.451	3.392	1.5e-08	3.7e-08	1.7e-11	4.2e-11	358.375	261.75
ENSRNOG00000006526	Sema3c	1.359	4.528	8e-39	1.1e-37	7.3e-32	7.4e-31	907.625	353.75	1.181	4.468	4.9e-15	2.8e-14	8.5e-20	4.8e-19	854.625	376.75	-1.209	4.433	2.4e-39	1.7e-38	5.6e-29	2.5e-28	384.625	889.25
ENSRNOG00000016831	Serpinh1	0.308	5.318	0.016	0.032	0.0075	0.014	1204.62	973.125	0.502	5.49	0.00053	0.0013	7.5e-06	1.9e-05	1468.75	1036.75	-0.259	5.296	0.00036	0.00067	0.00013	0.00023	1059	1267
ENSRNOG00000033153	Sfn	1.4	-1.106	0.0016	0.0037	0.00037	0.00082	15.375	5.625	1.301	-1.084	0.00054	0.0013	0.00017	0.00037	15.375	6.375	-2.458	-0.316	0.004	0.0067	3.7e-07	7.6e-07	6.375	35.625
ENSRNOG00000049308	Sfxn2	-0.553	-0.237	0.024	0.045	0.0044	0.0084	17	25.25	-0.664	-0.236	0.012	0.023	0.0013	0.0026	17	26.875	0.672	-0.302	0.005	0.0083	0.00034	0.00056	27.375	17.375
ENSRNOG00000036572	Sfxn4	0.522	4.11	1.4e-13	8.1e-13	2.5e-13	1.2e-12	555.875	387.25	0.629	4.238	1.3e-14	7.3e-14	5.1e-16	2.4e-15	637.75	412.5	-0.439	4.069	6.7e-11	1.9e-10	3.9e-10	9.3e-10	421.125	570.625
ENSRNOG00000022499	Sgol1	-1.595	0.358	1e-14	6.4e-14	9.5e-16	5.2e-15	16.375	49.375	-1.184	0.499	1e-08	3.9e-08	1.6e-09	5.4e-09	23.25	52.75	1.348	0.383	1.2e-12	3.6e-12	1.9e-15	5.6e-15	53.875	21.25
ENSRNOG00000027035	Sgol2	-1.906	0.681	1.4e-22	1.3e-21	4.6e-24	3.6e-23	17.5	65.5	-1.929	0.704	8e-22	6.1e-21	8.1e-22	4.9e-21	18.25	69.625	1.5	0.732	7.2e-15	2.4e-14	9.9e-15	2.8e-14	71.125	25
ENSRNOG00000018745	Sgsm3	-0.513	6.225	1.2e-21	1.1e-20	1.3e-26	1.1e-25	1685.25	2404.12	-0.572	6.262	1.5e-17	9.4e-17	9.3e-28	6.8e-27	1722.62	2561.25	0.652	6.173	2.6e-35	1.6e-34	7.6e-41	4.4e-40	2616	1664.25
ENSRNOG00000028238	Sh3bgr	0.553	1.936	1.9e-06	6.4e-06	1e-07	3.3e-07	122.125	83.5	0.558	2.008	0.0021	0.0045	0.00076	0.0015	131	89	-0.648	2.008	2e-09	5.3e-09	2.1e-11	5.1e-11	90.875	142.625
ENSRNOG00000017871	Sidt2	-0.165	7.056	0.0038	0.0083	0.0014	0.003	3430.88	3848.25	-0.22	7.091	0.0017	0.0037	0.00033	0.00069	3515.75	4097.62	0.132	7.076	0.025	0.037	0.0038	0.0057	4185.75	3817.5
ENSRNOG00000021243	Siglec1	-2.025	1.126	8.2e-31	9.7e-30	1.4e-29	1.3e-28	22.5	91.875	-2.054	1.152	7.4e-31	7.7e-30	1.2e-33	1.1e-32	23.375	98	1.85	1.121	1.4e-27	7.2e-27	9.3e-28	3.9e-27	100.125	27.625
ENSRNOG00000019826	Sil1	0.233	4.408	0.00043	0.0011	0.0016	0.0033	625.125	532.5	0.356	4.538	4.5e-06	1.4e-05	8.9e-09	2.8e-08	725.875	567.25	-0.283	4.441	1.7e-06	3.7e-06	6.3e-09	1.4e-08	579.5	704.625
ENSRNOG00000019550	Slc11a2	0.298	5.731	4.4e-07	1.6e-06	1.3e-10	5.1e-10	1602.62	1302.38	0.276	5.782	0.00012	0.0003	3.7e-07	1e-06	1681.38	1387.5	-0.326	5.754	2.4e-10	6.7e-10	1.7e-17	5.2e-17	1417.25	1779.38
ENSRNOG00000019651	Slc12a4	0.773	5.099	0.00089	0.0022	2.6e-06	7.4e-06	1180.38	690.375	0.366	4.917	0.0042	0.0087	0.00082	0.0016	946.875	735	-0.34	4.847	0.0022	0.0037	0.00032	0.00054	751	950.625
ENSRNOG00000011184	Slc13a4	3.777	4.263	1.1e-05	3.4e-05	3.3e-14	1.6e-13	969.375	70.5	2.591	3.267	0.0011	0.0026	1.5e-07	4.4e-07	454	75.125	-2.411	3.079	0.0018	0.0031	1.2e-08	2.6e-08	76.75	410.125
ENSRNOG00000011598	Slc15a1	2.67	-0.276	1.7e-22	1.5e-21	5e-28	4.4e-27	36	5.75	2.328	-0.434	9.3e-14	5e-13	6.2e-15	2.8e-14	30.625	6.125	-2.176	-0.594	1.8e-14	6e-14	3.9e-14	1.1e-13	6.375	28.125
ENSRNOG00000000962	Slc15a4	0.269	4.293	4e-05	0.00012	2.4e-05	6.2e-05	584	485.125	0.322	4.385	3.9e-05	0.00011	3.4e-06	8.7e-06	645.375	516.5	-0.248	4.288	3.4e-05	6.8e-05	1.5e-05	2.7e-05	527.875	626.5
ENSRNOG00000049063	Slc16a9	2.178	0.255	2.2e-06	7.6e-06	2.2e-12	9.7e-12	50	11	2.244	0.38	5.9e-16	3.6e-15	3.1e-20	1.8e-19	55.625	11.625	-2.324	0.397	3.2e-08	8e-08	4.8e-18	1.5e-17	11.875	60.125
ENSRNOG00000009330	Slc17a5	0.503	4.374	8.6e-14	5.2e-13	1.6e-17	9.4e-17	664	468.375	0.369	4.362	6.1e-06	1.9e-05	4e-08	1.2e-07	645.125	499	-0.369	4.305	1.3e-09	3.4e-09	2.6e-10	6.3e-10	509.75	658
ENSRNOG00000001232	Slc19a1	0.942	3.121	5.5e-05	0.00016	9.3e-08	3e-07	310.375	161.375	0.528	2.925	0.00014	0.00036	0.00012	0.00027	247.5	171.75	-0.623	2.929	1.6e-06	3.5e-06	4.2e-07	8.5e-07	175.375	270.25
ENSRNOG00000016625	Slc22a2	5.165	-1.594	0.0098	0.02	1.5e-08	5.2e-08	13.375	0.25	6.271	-0.633	7.9e-05	0.00021	4.8e-09	1.6e-08	30.625	0.25	-5.492	-1.347	7.5e-05	0.00015	1.3e-10	3.1e-10	0.25	17.75
ENSRNOG00000018215	Slc22a6	2.391	0.662	0.018	0.034	3.3e-07	1e-06	68.375	12.5	3.547	1.694	0.0041	0.0085	1e-07	3.1e-07	159.75	13.375	-2.177	0.507	0.017	0.026	6.1e-05	0.00011	13.625	63.75
ENSRNOG00000018086	Slc22a8	0.571	3.708	0.0087	0.018	0.0022	0.0043	424.625	284.75	0.66	3.821	0.0048	0.0099	8.9e-05	0.0002	480	303.375	-0.843	3.881	3.2e-08	7.9e-08	1.3e-12	3.5e-12	310	556.375
ENSRNOG00000000387	Slc25a16	0.201	5.568	0.00062	0.0016	7.1e-06	1.9e-05	1387.38	1206.25	0.253	5.658	0.00035	0.00086	3.7e-07	1e-06	1530.62	1284.62	-0.155	5.549	0.0019	0.0033	0.0001	0.00017	1312.12	1462
ENSRNOG00000011616	Slc26a5	-4.736	-0.146	4.8e-45	8.1e-44	1.7e-55	2.9e-54	1.5	43.25	-5.298	-0.164	4.6e-45	7e-44	1.3e-58	2e-57	1.125	46.25	6.317	-0.266	9.5e-59	9.3e-58	3.8e-74	3.7e-73	47.25	0.5
ENSRNOG00000011161	Slc2a12	1.687	3.305	0.0012	0.0029	1.2e-06	3.5e-06	407.25	125.75	1.34	3.104	1.6e-05	4.6e-05	1.5e-10	5.5e-10	339.75	134	-0.966	2.8	0.0053	0.0088	1.3e-05	2.4e-05	137	268.25
ENSRNOG00000012287	Slc35e1	-0.199	3.623	0.011	0.022	0.027	0.045	312.125	357.75	-0.256	3.658	0.014	0.026	0.023	0.036	319.375	381.25	0.322	3.571	0.00013	0.00024	0.00013	0.00022	389.625	312
ENSRNOG00000005052	Slc39a9	0.322	6.27	7.3e-09	3.1e-08	4.8e-13	2.2e-12	2345.12	1875	0.26	6.298	0.0002	0.00052	4.4e-06	1.1e-05	2394.38	1997.88	-0.206	6.212	2.7e-05	5.6e-05	9.1e-07	1.8e-06	2040.25	2354.62
ENSRNOG00000011723	Slc44a3	0.617	0.345	0.013	0.026	0.0081	0.015	40	26	0.607	0.406	0.0029	0.0062	0.0053	0.0094	42	27.625	-0.869	0.503	6.8e-07	1.6e-06	8e-08	1.7e-07	28.25	51.25
ENSRNOG00000018759	Slc45a2	-2.824	-1.969	6.1e-07	2.2e-06	2.7e-11	1.1e-10	1.25	8.75	-1.58	-1.795	0.002	0.0045	4.3e-06	1.1e-05	2.875	9.25	2.187	-1.972	9.1e-06	1.9e-05	6.1e-10	1.4e-09	9.625	2.125
ENSRNOG00000004901	Slc4a1ap	0.349	5.869	8.9e-10	4.1e-09	7.7e-13	3.5e-12	1791.25	1405.5	0.21	5.855	0.0033	0.0069	0.0002	0.00042	1731.62	1496.88	-0.208	5.797	3.9e-05	7.8e-05	3e-07	6.2e-07	1529.12	1767.12
ENSRNOG00000001765	Slc51a	-4.156	-2.048	9.5e-10	4.3e-09	2.6e-16	1.5e-15	0.375	8.75	-2.85	-1.979	1.7e-06	5.4e-06	1.3e-10	4.9e-10	1.375	9.25	3.765	-2.122	5.8e-10	1.6e-09	2.7e-16	8e-16	9.625	0.625
ENSRNOG00000028008	Slc5a12	-5.052	-0.877	3.2e-28	3.6e-27	4.5e-41	5.8e-40	0.625	24.75	-6.212	-0.909	7.9e-30	7.9e-29	3.3e-47	4e-46	0.25	26.5	6.812	-0.996	5.4e-37	3.6e-36	4.4e-54	3.2e-53	27	0.125
ENSRNOG00000006527	Slc6a1	0.236	8.691	5.2e-06	1.7e-05	2.8e-08	9.6e-08	12234.6	10383.6	0.317	8.797	6.5e-07	2.2e-06	6e-07	1.7e-06	13779.6	11063.2	-0.164	8.657	0.00018	0.00034	1.7e-05	3.1e-05	11299	12661.1
ENSRNOG00000009005	Slco2a1	1.378	0.793	0.00023	0.0006	1e-06	3e-06	66	25.375	2.375	1.608	0.0001	0.00027	4.7e-11	1.7e-10	138.875	26.625	-1.658	1.012	4e-06	8.6e-06	2.1e-08	4.6e-08	27.125	86.375
ENSRNOG00000048932	Smagp	1.334	0.007	3.2e-09	1.4e-08	5.5e-13	2.6e-12	36.875	14.5	1.14	-0.04	6.5e-06	2e-05	5.7e-07	1.6e-06	34.375	15.5	-1.022	-0.163	4.7e-06	1e-05	4e-07	8.1e-07	16	32.25
ENSRNOG00000023035	Smim8	-0.332	3.644	1.5e-05	4.5e-05	8.6e-06	2.3e-05	301.125	379.125	-0.285	3.725	0.0015	0.0033	0.00041	0.00084	331.125	403.875	0.224	3.694	0.0039	0.0064	0.00037	0.00061	412.375	352.625
ENSRNOG00000013586	Snai3	-2.409	-0.789	4.3e-13	2.5e-12	5.5e-20	3.6e-19	4.375	23.25	-1.681	-0.645	1.2e-07	4.2e-07	3.4e-11	1.3e-10	7.875	24.875	2.022	-0.789	1.3e-11	3.9e-11	9.8e-17	3e-16	25.25	6.125
ENSRNOG00000031173	Snd1	0.249	6.553	2.9e-06	9.7e-06	1.7e-09	6.1e-09	2789.25	2346.38	0.316	6.652	3.3e-06	1e-05	7e-12	2.7e-11	3112.12	2499.75	-0.156	6.508	0.00058	0.0011	7.8e-05	0.00014	2552.88	2844.88
ENSRNOG00000023548	Sned1	1.29	3.32	7.6e-05	0.00022	3.8e-09	1.4e-08	384.5	156.875	1.865	3.806	2.6e-07	9.2e-07	6.1e-21	3.6e-20	609	167	-1.437	3.44	6.8e-07	1.6e-06	8.9e-15	2.5e-14	170.625	463.125
ENSRNOG00000054310	snoMBII-202	-0.996	-1.358	0.0099	0.02	0.00046	0.001	5.875	11.625	-0.921	-1.309	0.024	0.043	0.0017	0.0032	6.375	12.375	1.712	-1.579	2.2e-05	4.5e-05	3e-08	6.5e-08	12.75	3.75
ENSRNOG00000056885	SNORA17	-2.983	-1.871	6.1e-08	2.4e-07	1.2e-11	4.9e-11	1.125	9.75	-3.668	-1.929	6.1e-09	2.5e-08	1.2e-14	5.6e-14	0.75	10.5	4.178	-2.031	6.3e-12	1.9e-11	1.3e-17	4.1e-17	10.625	0.5
ENSRNOG00000056978	SNORA42	-0.486	0.533	0.0081	0.017	0.002	0.004	31.5	44	-0.506	0.575	0.0094	0.018	0.0027	0.0051	33.125	47	1.001	0.327	1.8e-07	4.3e-07	2.5e-10	6e-10	47.875	23.875
ENSRNOG00000058216	SNORA61	-4.435	-2.537	9.4e-07	3.4e-06	3.1e-10	1.2e-09	0.125	5.25	-4.569	-2.561	1.6e-06	5.2e-06	2.5e-10	9e-10	0.125	5.625	5.559	-2.656	1.1e-08	2.9e-08	3.3e-12	8.5e-12	5.625	0
ENSRNOG00000059106	SNORD113	-1.356	0.322	2.5e-05	7.5e-05	2.1e-07	6.7e-07	18	46.25	-1.142	0.418	0.0004	0.00097	0.00013	0.00028	22.375	49.375	1.955	0.142	1.1e-07	2.7e-07	9.9e-12	2.5e-11	50.5	12.875
ENSRNOG00000055792	SNORD124	-0.66	-0.575	0.023	0.043	0.016	0.028	12.5	19.875	-0.844	-0.595	0.0079	0.016	0.0018	0.0034	11.875	21.25	1.487	-0.857	2.3e-06	5.1e-06	1.9e-07	3.9e-07	21.75	7.75
ENSRNOG00000057204	snoU2_19	-1.735	-1.91	0.00071	0.0018	1.3e-06	3.9e-06	2.125	8.125	-2.223	-1.982	0.00011	0.00029	1.2e-08	3.9e-08	1.75	8.5	2.005	-2.021	5.7e-05	0.00011	8.3e-08	1.7e-07	9	2.25
ENSRNOG00000026884	Snx17	0.141	5.702	0.01	0.021	0.00098	0.0021	1492	1353.62	0.276	5.837	6.9e-05	0.00018	1.4e-08	4.4e-08	1746	1441.88	-0.177	5.726	0.00023	0.00043	1.6e-05	2.9e-05	1472.5	1663.5
ENSRNOG00000014202	Snx20	-0.84	1.331	4.1e-09	1.8e-08	6.5e-11	2.6e-10	47.875	85.625	-0.949	1.341	2.7e-09	1.1e-08	1.2e-10	4.2e-10	47	91	1.239	1.181	1.6e-17	6e-17	3.4e-23	1.3e-22	92.875	39.25
ENSRNOG00000011116	Snx25	-0.364	6.08	1.6e-11	8.5e-11	1.1e-16	6.4e-16	1617.5	2081.62	-0.261	6.188	5e-05	0.00014	5.8e-07	1.6e-06	1852.25	2217.62	0.423	6.06	5.7e-16	2e-15	8.5e-27	3.5e-26	2265.25	1691.62
ENSRNOG00000028504	Socs5	-0.501	6.928	4.5e-22	3.9e-21	1.3e-28	1.2e-27	2757.88	3903.25	-0.616	6.944	1.7e-21	1.3e-20	8.1e-32	6.7e-31	2714.75	4159.25	0.595	6.895	2.7e-33	1.6e-32	3.4e-42	2e-41	4247.75	2813.75
ENSRNOG00000038212	Socs6	-0.447	3.968	6.3e-10	2.9e-09	6.3e-11	2.6e-10	360.125	491.625	-0.404	4.048	7e-07	2.4e-06	7.1e-08	2.1e-07	396.375	524	0.496	3.95	8.9e-13	2.8e-12	9.8e-13	2.6e-12	535.125	379.875
ENSRNOG00000004826	Sos2	-0.189	6.145	0.00054	0.0014	2.3e-06	6.4e-06	1808.25	2062.25	-0.178	6.212	0.0072	0.014	0.00029	0.0006	1941	2196.62	0.313	6.093	4.6e-09	1.2e-08	2.9e-16	8.7e-16	2243.62	1806.62
ENSRNOG00000022800	Sp140	-0.661	2.223	1.2e-05	3.9e-05	3.5e-05	8.9e-05	97	153.5	-0.324	2.413	0.0042	0.0087	0.017	0.028	130.75	163.375	0.478	2.287	5.3e-06	1.1e-05	1.3e-05	2.4e-05	167	119.875
ENSRNOG00000005472	Sp4	-0.381	4.257	1.7e-06	5.8e-06	3.4e-06	9.4e-06	453	589.125	-0.424	4.3	1.7e-07	6e-07	1.9e-06	4.9e-06	468.625	627.875	0.525	4.199	1.7e-10	4.8e-10	9.3e-12	2.4e-11	641.25	446.125
ENSRNOG00000010078	Spag1	1.022	3.598	9.7e-07	3.5e-06	4.1e-12	1.8e-11	441.875	217.25	1.076	3.697	7e-23	5.5e-22	7.2e-26	5e-25	487.75	231.5	-1.208	3.734	4.4e-64	4.7e-63	1.5e-54	1.1e-53	236.375	545.5
ENSRNOG00000037307	Spata22	-1.026	-1.094	0.0025	0.0056	0.00022	0.00051	7.125	14.375	-0.901	-1.027	0.013	0.024	0.0022	0.0041	8.25	15.375	1.172	-1.175	0.00046	0.00084	6.4e-06	1.2e-05	15.875	6.875
ENSRNOG00000017540	Spata3	-1.752	-1.777	0.00019	0.0005	3.6e-06	1e-05	2.75	9.375	-2.019	-1.814	0.00012	0.00031	2.1e-08	6.6e-08	2.25	10	3.627	-2.057	4e-10	1.1e-09	2.7e-16	8.1e-16	10.125	0.75
ENSRNOG00000056413	Spata31d3	-4.601	-1.745	1.3e-12	7.3e-12	3e-18	1.8e-17	0.375	12.125	-3.601	-1.712	2.6e-10	1.1e-09	5.5e-15	2.5e-14	1	12.625	3.983	-1.812	8.3e-12	2.5e-11	5.8e-18	1.9e-17	13	0.75
ENSRNOG00000021247	Spef1	-0.322	4.176	8.8e-06	2.8e-05	4.9e-06	1.3e-05	437.125	548	-0.326	4.235	4.6e-05	0.00013	3.3e-05	7.7e-05	465.5	583.25	0.488	4.105	1.2e-12	3.7e-12	2.6e-14	7.2e-14	595.625	424.25
ENSRNOG00000015419	Spem1	-0.981	0.639	6e-08	2.4e-07	1.1e-09	4.1e-09	27	53.875	-1.283	0.589	6.4e-10	2.7e-09	3.3e-11	1.2e-10	23.25	57.375	1.128	0.565	2.1e-10	5.9e-10	6.5e-12	1.7e-11	58.5	26.875
ENSRNOG00000025371	Spry1	-0.526	2.534	3.8e-07	1.4e-06	1.7e-07	5.3e-07	127.5	184.5	-0.389	2.648	0.00033	0.00082	0.00016	0.00035	150	196.625	0.413	2.578	2e-05	4.2e-05	2.8e-06	5.4e-06	200.625	150.5
ENSRNOG00000013851	Spry4	0.975	3.51	1.2e-34	1.6e-33	5.7e-33	6e-32	411.625	209	1.037	3.618	1e-23	8.3e-23	6.9e-24	4.5e-23	457.25	222.875	-1.069	3.588	3.8e-47	3e-46	3e-48	2e-47	227.5	478.875
ENSRNOG00000003127	Spryd4	0.248	3.479	0.0019	0.0045	0.00019	0.00045	329.375	277.375	0.351	3.6	0.00014	0.00037	7.3e-06	1.8e-05	377.75	295.375	-0.188	3.455	0.0082	0.013	0.0051	0.0076	302.125	344.5
ENSRNOG00000000511	Srpk1	-0.379	6.087	2.4e-12	1.3e-11	5.9e-17	3.4e-16	1615.88	2100	-0.236	6.212	0.00027	0.00067	3.4e-06	8.9e-06	1900	2237	0.328	6.113	7.2e-10	1.9e-09	4.9e-15	1.4e-14	2285	1820.88
ENSRNOG00000016213	Ssbp2	-0.851	6.203	8.7e-56	1.8e-54	1.5e-64	3.2e-63	1437.12	2591	-0.897	6.249	1.2e-40	1.6e-39	4.7e-58	7.1e-57	1483.38	2761.38	0.933	6.178	7.2e-72	8.7e-71	1.1e-92	1.4e-91	2820.12	1477.62
ENSRNOG00000007920	Ssbp3	0.832	5.836	3.3e-49	6e-48	1.3e-52	2.1e-51	2000.5	1123.88	0.819	5.891	7.4e-32	7.9e-31	6.5e-42	7e-41	2112.38	1197	-0.877	5.872	3.8e-63	4e-62	4e-75	4e-74	1222.38	2246.25
ENSRNOG00000001360	Stag3	-1.55	-0.103	1.4e-10	6.7e-10	1.2e-14	5.9e-14	12	34.875	-1.746	-0.12	9.3e-11	4.2e-10	1.7e-12	6.7e-12	11	37.25	1.734	-0.192	1.9e-13	6.1e-13	5.7e-18	1.8e-17	38	11.375
ENSRNOG00000026324	Stard6	-0.308	2.178	0.0043	0.0094	0.0046	0.0087	109.25	134.875	-0.473	2.165	0.00017	0.00043	4.8e-05	0.00011	103.625	143.625	0.446	2.114	5.6e-05	0.00011	7.1e-06	1.3e-05	146.625	107.375
ENSRNOG00000033883	Stard8	-0.613	3.375	4.2e-14	2.5e-13	1.7e-14	8.8e-14	222.375	340.375	-0.597	3.44	3.1e-10	1.4e-09	8.6e-09	2.8e-08	239.625	362.5	0.619	3.371	5.2e-15	1.7e-14	3.8e-15	1.1e-14	370.625	241.125
ENSRNOG00000020729	Stc2	-1.249	0.131	1.1e-08	4.7e-08	4.3e-12	1.9e-11	16.375	39.25	-0.877	0.285	0.00012	0.0003	1.1e-05	2.6e-05	22.625	41.875	0.962	0.186	1.5e-06	3.4e-06	3.2e-07	6.6e-07	42.5	21.75
ENSRNOG00000031896	Stt3a	0.22	5.895	2.9e-05	8.6e-05	2.3e-05	5.8e-05	1749.5	1504	0.247	5.973	0.00039	0.00095	1.8e-07	5.3e-07	1901.88	1601.75	-0.248	5.916	4.3e-07	9.9e-07	4.9e-11	1.2e-10	1636	1943.12
ENSRNOG00000007956	Styx	-0.402	2.738	1.4e-05	4.3e-05	2.2e-06	6.2e-06	155.5	204.875	-0.509	2.75	9.4e-07	3.1e-06	1.4e-06	3.7e-06	153.75	218.5	0.331	2.767	0.00029	0.00054	6.6e-05	0.00012	223.125	177.75
ENSRNOG00000006813	Sumf1	0.229	5.391	8.4e-05	0.00024	2.2e-06	6.2e-06	1237.38	1055.88	0.244	5.462	0.00093	0.0022	5.5e-06	1.4e-05	1333.62	1124.88	-0.106	5.332	0.027	0.04	0.024	0.033	1149	1236.38
ENSRNOG00000013378	Svopl	3.021	-2.28	4.9e-06	1.6e-05	1.6e-09	6.1e-09	6.625	0.75	3.046	-2.241	2.1e-05	6.1e-05	2.8e-08	8.8e-08	7.375	0.75	-2.051	-2.798	0.0091	0.014	0.00028	0.00046	0.75	3.5
ENSRNOG00000042056	Syce3	-2.132	-1.498	8.6e-07	3.1e-06	1.4e-11	6.1e-11	2.625	12.5	-3.27	-1.626	9.9e-10	4.2e-09	4.5e-18	2.4e-17	1.25	13.375	2.34	-1.597	2.7e-08	6.8e-08	2.8e-13	7.4e-13	13.625	2.625
ENSRNOG00000008600	Sytl1	2.834	-0.102	3e-27	3.2e-26	6.4e-34	6.9e-33	41.625	5.75	2.911	0.052	7.4e-24	6.1e-23	7.6e-28	5.5e-27	46.5	6	-3.107	0.183	3.8e-16	1.4e-15	2.6e-29	1.2e-28	6.25	54.75
ENSRNOG00000017285	Tab1	-0.162	5.108	0.0077	0.016	0.00081	0.0017	888.625	994.75	-0.265	5.123	0.00018	0.00045	5.9e-06	1.5e-05	882.5	1059.88	0.232	5.08	0.00015	0.00028	1.8e-08	3.9e-08	1082.5	921.25
ENSRNOG00000019023	Tars	0.199	5.392	0.00076	0.0019	4.7e-06	1.3e-05	1226.38	1068.5	0.206	5.458	0.0049	0.01	4.6e-05	0.00011	1313	1138.25	-0.154	5.374	0.0022	0.0038	0.00014	0.00024	1162.75	1294
ENSRNOG00000000564	Tbata	-0.809	-0.442	0.002	0.0045	0.00011	0.00025	13.375	23.125	-1.143	-0.51	0.00012	0.00032	3.2e-07	8.9e-07	11.125	24.625	0.575	-0.388	0.017	0.026	0.012	0.017	25.125	16.875
ENSRNOG00000008737	Tbc1d21	-3.492	-2.463	7.7e-06	2.5e-05	7.6e-09	2.7e-08	0.375	5.375	-3.332	-2.471	3.3e-05	9.3e-05	1.1e-09	3.8e-09	0.5	5.75	2.883	-2.512	2.3e-05	4.8e-05	6.3e-09	1.4e-08	5.875	0.75
ENSRNOG00000020585	Tbxa2r	-1.33	1.295	3.7e-14	2.3e-13	1.8e-15	9.7e-15	36.75	92.875	-1.266	1.354	5.3e-14	2.9e-13	2.1e-13	9.1e-13	41.125	98.875	1.308	1.272	2.2e-16	8e-16	1.2e-19	3.9e-19	101	40.625
ENSRNOG00000017911	Tcaf1	-0.407	7.006	5.5e-16	3.7e-15	7.9e-16	4.3e-15	3023.38	4006.88	-0.28	7.124	4.4e-06	1.4e-05	1.4e-06	3.6e-06	3519.38	4270.5	0.376	7.024	2.2e-14	7.4e-14	1.2e-15	3.5e-15	4361.12	3362.38
ENSRNOG00000017023	Tcf25	0.434	8.697	6.9e-18	5.1e-17	1.4e-25	1.1e-24	13055.9	9660.75	0.382	8.729	1.6e-09	6.7e-09	8.9e-15	4e-14	13407.6	10292	-0.426	8.697	3.1e-21	1.3e-20	3.8e-28	1.6e-27	10510.5	14122.2
ENSRNOG00000002278	Tec	-0.912	3.51	1.3e-20	1.1e-19	2.8e-19	1.8e-18	213.75	403.25	-0.728	3.632	1.1e-12	5.8e-12	5.6e-10	1.9e-09	259.25	429.75	0.878	3.518	3e-31	1.7e-30	1.2e-28	5.2e-28	439.125	239
ENSRNOG00000016774	Telo2	0.454	4.771	1.6e-13	9.7e-13	9.3e-12	4e-11	861.625	629.75	0.56	4.896	1.8e-14	9.9e-14	2.4e-14	1.1e-13	987.375	670.375	-0.411	4.753	4.7e-13	1.5e-12	1.5e-13	4.2e-13	685	910
ENSRNOG00000056956	Thap1	-0.292	2.62	0.005	0.011	0.0024	0.0047	149	183.125	-0.37	2.645	0.00095	0.0022	0.00024	0.00052	150.625	195	0.506	2.526	2.4e-07	5.6e-07	1.4e-08	3e-08	199.125	140.125
ENSRNOG00000010529	Thbs2	2.695	2.438	6.9e-05	0.0002	4.4e-11	1.8e-10	250.375	38.125	2.439	2.268	3.8e-06	1.2e-05	1.5e-14	6.6e-14	221.125	40.375	-2.833	2.556	2.4e-16	8.5e-16	1.4e-38	7.5e-38	41.375	296.375
ENSRNOG00000033076	Thnsl1	0.405	3.517	2e-07	7.7e-07	5.3e-09	1.9e-08	354.875	268.25	0.529	3.653	8.8e-09	3.5e-08	1.3e-09	4.5e-09	412.75	285.625	-0.453	3.554	3.6e-10	9.8e-10	7.6e-11	1.8e-10	292	400
ENSRNOG00000000104	Thoc3	0.458	4.727	1.4e-12	7.7e-12	2.6e-16	1.5e-15	837.75	609.375	0.382	4.747	9.3e-07	3.1e-06	4.9e-09	1.6e-08	846.5	649	-0.304	4.647	1.6e-07	3.8e-07	8.1e-09	1.8e-08	663	819.25
ENSRNOG00000015520	Ticrr	-1.928	-0.976	2.8e-08	1.1e-07	9.3e-12	4e-11	4.75	18.75	-2.373	-1.039	9.8e-10	4.1e-09	6e-13	2.5e-12	3.75	20.125	1.359	-0.906	7e-06	1.5e-05	9.8e-07	1.9e-06	20.375	7.875
ENSRNOG00000008686	Tigd5	0.721	1.565	1.3e-07	5e-07	3.8e-08	1.3e-07	98.875	59.5	0.585	1.55	0.00018	0.00047	0.00012	0.00026	95.5	63.375	-0.458	1.426	0.00056	0.001	0.00088	0.0014	65	89.375
ENSRNOG00000004303	Timp3	0.368	5.6	0.0068	0.014	0.0012	0.0024	1493	1156.62	0.832	5.941	3.4e-05	9.6e-05	6.5e-10	2.2e-09	2194.25	1232.62	-0.476	5.668	1.1e-05	2.3e-05	1.5e-08	3.3e-08	1259	1751.5
ENSRNOG00000018980	Tjap1	-0.557	5.778	3.2e-10	1.5e-09	3.1e-14	1.6e-13	1213.75	1785.62	-0.502	5.861	3.3e-06	1e-05	6.1e-09	2e-08	1341.38	1900.88	0.584	5.769	3.3e-09	8.6e-09	9e-15	2.5e-14	1941.88	1294.88
ENSRNOG00000042455	Tlr12	3.113	-2.641	0.024	0.045	0.00053	0.0012	4.125	0.375	3.291	-2.606	0.018	0.033	0.00058	0.0012	4.875	0.375	-2.437	-3.049	0.012	0.019	0.0011	0.0017	0.375	2.625
ENSRNOG00000001817	Tm7sf3	-0.21	6.126	7.3e-05	0.00021	1.2e-07	3.7e-07	1771.12	2047.25	-0.323	6.136	1.2e-06	4e-06	1.3e-12	5.4e-12	1744.12	2180.75	0.311	6.084	6.4e-09	1.6e-08	3e-17	9.3e-17	2227.62	1796
ENSRNOG00000005377	Tmem11	0.287	4.037	2.7e-05	8e-05	3.5e-05	8.7e-05	491.875	403.75	0.352	4.136	7.8e-06	2.3e-05	1.1e-05	2.6e-05	547.625	429.875	-0.342	4.073	2.6e-08	6.4e-08	4.5e-07	9.1e-07	438.875	555
ENSRNOG00000017265	Tmem131	-0.219	6.224	2.8e-05	8.3e-05	4.1e-05	0.0001	1890.38	2198.62	-0.32	6.24	1.4e-06	4.7e-06	1.4e-07	4.1e-07	1876.25	2342.38	0.359	6.166	1.1e-11	3.2e-11	1.5e-13	4e-13	2392.88	1865.75
ENSRNOG00000016091	Tmem169	0.566	4.126	6.7e-16	4.5e-15	1.4e-16	8e-16	568.75	384.125	0.603	4.212	1.5e-13	8e-13	5.9e-17	2.9e-16	621.75	409.25	-0.567	4.136	2.4e-18	9.1e-18	9.7e-20	3.3e-19	417.875	619.625
ENSRNOG00000032018	Tmem200b	-4.633	0.984	1.4e-94	5.5e-93	4.3e-129	2.1e-127	3.75	98.75	-4.347	1.012	1.6e-80	4.7e-79	2.7e-34	2.3e-33	5	105.25	4.033	0.948	7.2e-95	1.2e-93	2.2e-117	3.5e-116	107.625	6.375
ENSRNOG00000042211	Tmem240	-0.369	3.632	1.1e-06	4.1e-06	1.7e-06	4.9e-06	294.375	380.125	-0.477	3.645	1.6e-07	5.6e-07	8.9e-07	2.4e-06	290.25	404.875	0.348	3.642	3.7e-06	8e-06	2e-06	3.9e-06	413.375	324.875
ENSRNOG00000016973	Tmem242	0.412	3.765	1.3e-08	5.3e-08	7.6e-09	2.7e-08	422.75	318.375	0.395	3.82	5.9e-06	1.8e-05	1.2e-07	3.4e-07	445.625	339.125	-0.499	3.824	4.9e-14	1.6e-13	8.6e-12	2.2e-11	346.375	488.625
ENSRNOG00000011276	Tmem254	0.212	4.37	0.0024	0.0056	0.00068	0.0015	606	522.25	0.255	4.455	0.0014	0.0032	6.8e-05	0.00015	664.375	556.625	-0.146	4.341	0.012	0.018	0.0077	0.011	568.25	629.375
ENSRNOG00000055023	Tmem258	-0.425	4.017	3.4e-09	1.5e-08	2.1e-09	7.6e-09	376.25	505.875	-0.497	4.047	6e-09	2.4e-08	7e-10	2.4e-09	381.25	539	0.429	4.017	1.7e-08	4.2e-08	8.2e-09	1.8e-08	550.25	408.25
ENSRNOG00000051418	Tmem45a2	-2.15	-2.281	0.00066	0.0017	2.6e-06	7.2e-06	1.125	5.875	-1.432	-2.169	0.016	0.029	0.0022	0.0041	2.375	6.25	3.218	-2.461	2.5e-06	5.5e-06	3.4e-10	8e-10	6.5	0.625
ENSRNOG00000006697	Tmem55a	0.253	6.4	3.5e-06	1.2e-05	5.7e-08	1.9e-07	2512.88	2107.62	0.236	6.453	0.00048	0.0012	2.5e-06	6.5e-06	2644.62	2245	-0.168	6.36	0.00053	0.00097	0.00041	0.00067	2293.12	2577.75
ENSRNOG00000033734	Tnnt2	3.44	0.481	6.4e-05	0.00018	9.5e-16	5.2e-15	65.75	5.75	5.258	2.175	2.3e-06	7.3e-06	2.4e-20	1.4e-19	241.375	6.125	-4.394	1.367	2.2e-06	4.8e-06	4e-19	1.3e-18	6.5	136.875
ENSRNOG00000019861	Tollip	0.582	7.157	1.3e-28	1.4e-27	1.2e-41	1.5e-40	4683.62	3127	0.548	7.199	3.5e-17	2.2e-16	4.3e-24	2.8e-23	4871.62	3331.88	-0.593	7.169	1.4e-35	8.7e-35	2e-47	1.3e-46	3402.38	5135.12
ENSRNOG00000024849	Tor1aip2	-0.174	5.091	0.011	0.023	0.0037	0.0072	873.375	987.625	-0.227	5.128	0.0027	0.0057	0.00024	0.0005	897.5	1051.75	0.215	5.076	0.00075	0.0013	0.00011	0.00019	1073.88	924.75
ENSRNOG00000027569	Trappc9	0.553	5.959	6.9e-23	6.3e-22	4.8e-29	4.4e-28	2024.62	1378.38	0.658	6.086	2.3e-21	1.7e-20	9.2e-28	6.7e-27	2319.5	1468.88	-0.527	5.951	1.1e-24	5.3e-24	8.6e-28	3.6e-27	1500.25	2163.62
ENSRNOG00000029564	Trat1	-2.263	-1.895	1.4e-05	4.5e-05	5.7e-09	2e-08	1.75	8.875	-2.353	-1.908	2.7e-05	7.7e-05	7.8e-10	2.7e-09	1.625	9.5	2.917	-2.045	6.3e-08	1.5e-07	4.1e-13	1.1e-12	9.875	1.25
ENSRNOG00000013578	Trem2	-0.553	3.265	8.4e-11	4.1e-10	2.3e-12	1e-11	211.25	310.75	-0.408	3.385	2e-05	5.7e-05	2e-06	5.2e-06	249.25	331.25	0.472	3.296	1.6e-08	3.9e-08	1.7e-09	3.8e-09	338	243
ENSRNOG00000060703	Troap	-2.313	-0.272	1.8e-17	1.3e-16	4.1e-23	3.1e-22	6.875	34.125	-2.506	-0.287	3.8e-17	2.4e-16	1e-21	6.3e-21	6.25	36.25	2.428	-0.35	1.8e-20	7.2e-20	3.1e-24	1.2e-23	37.375	6.75
ENSRNOG00000020188	Trpc2	-0.529	2.445	3e-07	1.1e-06	1e-07	3.3e-07	119.875	173.625	-0.61	2.469	1.5e-07	5.5e-07	1.4e-08	4.5e-08	121	184.875	0.549	2.432	4.1e-08	1e-07	2.8e-08	6e-08	188.75	128.875
ENSRNOG00000001195	Trpv4	3.878	1.653	8.9e-05	0.00025	5.6e-11	2.3e-10	153.875	10.375	2.39	0.437	0.0042	0.0087	4.5e-10	1.6e-09	58.5	11	-2.243	0.273	0.013	0.02	6e-06	1.1e-05	11.375	53.875
ENSRNOG00000028765	Ttc24	1.329	-0.779	0.015	0.03	0.0011	0.0024	19.75	7.75	1.194	-0.821	0.00053	0.0013	7.8e-06	1.9e-05	19	8.25	-1.353	-0.763	6e-05	0.00012	1.4e-06	2.7e-06	8.5	21.75
ENSRNOG00000059460	Ttc30b	0.27	4.66	3.6e-05	0.00011	4e-06	1.1e-05	755	625.875	0.264	4.72	0.00082	0.0019	6.3e-06	1.6e-05	801.125	666.75	-0.279	4.672	1.2e-06	2.8e-06	3.8e-08	8.1e-08	680.75	826.625
ENSRNOG00000049088	Ttc32	-1.008	1.774	5.3e-15	3.4e-14	1.7e-16	9.4e-16	60.25	122	-0.686	1.937	2.4e-07	8.3e-07	1.4e-07	4e-07	80.75	130	0.775	1.839	6e-11	1.7e-10	3.4e-12	8.7e-12	132.75	77.75
ENSRNOG00000019464	Ttc9c	0.329	5.588	8.8e-09	3.7e-08	9.2e-15	4.7e-14	1463.62	1165.62	0.304	5.636	1.4e-05	4.1e-05	3.6e-11	1.3e-10	1532.5	1241.75	-0.385	5.625	9e-14	2.9e-13	3.7e-24	1.4e-23	1268.12	1655.62
ENSRNOG00000039777	Ttf1	-0.402	4.322	2.1e-09	9.4e-09	1.9e-12	8.5e-12	469.5	620.375	-0.446	4.364	1.1e-08	4.3e-08	3.6e-12	1.4e-11	485.625	660.875	0.547	4.263	8.8e-17	3.2e-16	1.4e-25	5.7e-25	675.125	462.125
ENSRNOG00000029055	Ttk	-1.182	1.375	1.4e-14	8.5e-14	8.4e-16	4.6e-15	42.375	95.625	-0.951	1.494	4.2e-10	1.8e-09	8.6e-11	3.1e-10	52.625	101.75	1.01	1.407	2.8e-12	8.5e-12	2.8e-14	7.9e-14	103.875	51.5
ENSRNOG00000018137	Tubgcp2	0.283	5.258	1.9e-06	6.6e-06	1.4e-08	4.8e-08	1147.75	943.375	0.219	5.286	0.0027	0.0058	7.2e-05	0.00016	1170.12	1004.75	-0.284	5.265	1.4e-07	3.4e-07	4.4e-11	1.1e-10	1026.25	1250.88
ENSRNOG00000032948	Tyk2	-0.244	5.12	6.3e-05	0.00018	2.9e-05	7.5e-05	869.25	1030	-0.317	5.148	3.8e-05	0.00011	3.5e-06	9e-06	879	1096.88	0.375	5.065	4e-10	1.1e-09	1.8e-11	4.5e-11	1120.5	863.625
ENSRNOG00000057115	U2	-0.955	-1.561	0.021	0.041	0.0027	0.0054	5	9.75	-1.222	-1.606	0.0086	0.017	0.00018	0.00038	4.125	10.25	2.173	-1.868	3.6e-06	7.9e-06	3.2e-09	7.2e-09	10.625	2.25
ENSRNOG00000053758	U2	-1.106	-1.391	0.0042	0.0092	0.00043	0.00095	5.375	11.625	-1.33	-1.424	0.002	0.0043	9.5e-06	2.3e-05	4.625	12.25	1.713	-1.58	2.3e-05	4.8e-05	2.4e-08	5.1e-08	12.75	3.625
ENSRNOG00000024497	U2af1l4	-0.216	5.292	0.00026	0.0007	1.7e-05	4.4e-05	990.25	1150.62	-0.264	5.331	0.00025	0.00063	1e-06	2.7e-06	1020	1225.25	0.257	5.276	1.8e-05	3.7e-05	1.8e-09	4.1e-09	1251.62	1046.12
ENSRNOG00000054510	U6	-1.889	-2.05	0.00063	0.0016	2.6e-06	7.3e-06	1.75	7.125	-2.474	-2.13	8.7e-05	0.00023	1e-08	3.3e-08	1.25	7.625	3.082	-2.261	4.2e-07	9.8e-07	5.9e-11	1.4e-10	7.875	0.875
ENSRNOG00000061677	U6	0.586	0.351	0.0032	0.0071	0.00026	0.00059	39.875	26.375	0.542	0.397	0.011	0.022	0.0023	0.0043	41.125	28.25	-0.568	0.358	0.0018	0.0031	0.00057	0.00092	28.75	42.75
ENSRNOG00000058924	U6	-1.988	-2.761	0.018	0.035	0.0013	0.0028	0.625	3.375	-2.571	-2.83	0.0054	0.011	0.00054	0.0011	0.5	3.625	4.895	-2.999	2.5e-05	5.2e-05	3e-07	6.2e-07	3.625	0
ENSRNOG00000057446	U6	-2.427	-2.429	0.00051	0.0013	6.1e-06	1.7e-05	0.875	5.25	-3.247	-2.506	5.6e-05	0.00015	1.2e-07	3.6e-07	0.5	5.625	2.299	-2.495	0.00036	0.00067	8.2e-06	1.5e-05	5.625	1.125
ENSRNOG00000054225	U6	-2.058	-2.848	0.019	0.036	0.0011	0.0023	0.625	3.125	-3.211	-2.946	0.0026	0.0055	2.7e-05	6.4e-05	0.25	3.375	2.034	-2.927	0.014	0.022	0.00043	0.0007	3.375	0.75
ENSRNOG00000019164	Uba1	0.248	8.075	1e-06	3.6e-06	6.1e-11	2.5e-10	8014.62	6746	0.277	8.153	1.6e-05	4.7e-05	1.2e-09	4.2e-09	8710.5	7186.75	-0.148	8.027	0.00059	0.0011	0.00015	0.00026	7339.88	8132.12
ENSRNOG00000015131	Ube2c	-1.727	-0.305	4.2e-11	2.1e-10	5.9e-14	2.9e-13	9.25	30.75	-1.151	-0.133	9.6e-06	2.9e-05	2.2e-08	6.7e-08	14.75	32.75	1.45	-0.287	1.4e-09	3.8e-09	1.5e-11	3.8e-11	33.5	12.25
ENSRNOG00000048205	Ube2h	0.236	7.376	5.4e-06	1.8e-05	1.4e-09	5.3e-09	4915.88	4174.5	0.192	7.415	0.0035	0.0074	0.00015	0.00033	5078.88	4447.12	-0.203	7.364	7.9e-06	1.7e-05	4.6e-09	1e-08	4541.75	5230.38
ENSRNOG00000005038	Ube2t	-1.43	-1.123	9.1e-05	0.00026	4.6e-07	1.4e-06	5.375	15.25	-2.771	-1.338	5.5e-10	2.4e-09	1.6e-14	7e-14	2.375	16.25	2.15	-1.325	6.8e-09	1.8e-08	1.5e-13	4.1e-13	16.625	3.75
ENSRNOG00000037207	Ubr1	0.409	5.79	2.5e-09	1.1e-08	2.3e-10	9.1e-10	1726	1298.88	0.36	5.825	0.00029	0.00072	1.3e-05	3.2e-05	1777.75	1384.25	-0.447	5.818	9.5e-17	3.4e-16	2.8e-15	8e-15	1413.75	1928.38
ENSRNOG00000008108	Ubr7	-0.218	5.8	5.5e-05	0.00016	2.1e-07	6.6e-07	1409.12	1637.38	-0.274	5.836	4.4e-05	0.00012	4.4e-09	1.4e-08	1443.88	1744.25	0.282	5.776	2.6e-07	6.1e-07	1.9e-13	5.1e-13	1781.38	1467
ENSRNOG00000004137	Ubtd2	-1.243	4.8	6.6e-84	2.3e-82	7.5e-106	2.9e-104	451	1068.12	-1.275	4.85	4.3e-63	9.3e-62	5.1e-112	1.6e-110	470.5	1137.88	1.209	4.81	3.6e-89	5.5e-88	2.7e-141	5.3e-140	1162.25	503.125
ENSRNOG00000048509	Ubxn6	-0.251	5.893	4.9e-06	1.6e-05	9.9e-09	3.5e-08	1483.5	1765.38	-0.308	5.929	6.6e-06	2e-05	2.7e-11	1e-10	1518.88	1880.5	0.391	5.834	8.1e-13	2.5e-12	5.6e-25	2.2e-24	1920.5	1464
ENSRNOG00000001797	Umps	0.325	4.332	1.7e-06	6e-06	5.3e-07	1.6e-06	611.25	487.875	0.386	4.429	2.2e-06	6.9e-06	1.9e-08	6e-08	679.625	519.875	-0.361	4.359	2.7e-09	7.1e-09	1.9e-12	4.8e-12	530.75	681.5
ENSRNOG00000020134	Upf1	-0.541	6.293	8.4e-24	8e-23	1.5e-26	1.3e-25	1746.38	2541.25	-0.592	6.335	9.7e-19	6.6e-18	1.1e-23	6.8e-23	1796.62	2707.88	0.616	6.268	6.3e-31	3.5e-30	2.1e-34	1e-33	2766	1804.62
ENSRNOG00000027380	Upk1b	1.995	-2.897	0.022	0.042	0.0061	0.011	2.875	0.625	4.114	-1.714	0.0049	0.01	3.6e-07	1e-06	12.875	0.625	-3.224	-2.251	0.002	0.0034	2.2e-05	3.9e-05	0.625	7.625
ENSRNOG00000025909	Uqcc2	-0.187	4.929	0.004	0.0088	0.00069	0.0015	777.375	886.25	-0.185	4.992	0.015	0.027	0.0054	0.0095	829.625	944.125	0.293	4.884	3.2e-06	6.9e-06	1.1e-08	2.4e-08	964	785.875
ENSRNOG00000016509	Usp10	0.403	5.48	4.2e-12	2.3e-11	3.4e-17	2e-16	1389.88	1050.5	0.403	5.543	1.5e-08	5.6e-08	1.7e-15	7.8e-15	1480.5	1119.38	-0.27	5.413	2.8e-07	6.7e-07	2.8e-10	6.6e-10	1143.25	1379.75
ENSRNOG00000001598	Usp16	-0.401	5.429	1e-11	5.3e-11	6.6e-15	3.4e-14	1013.75	1340.88	-0.465	5.464	4.5e-11	2.1e-10	1.1e-15	5.2e-15	1034.62	1427.88	0.545	5.373	7.5e-22	3.3e-21	3.8e-32	1.8e-31	1458.38	999.5
ENSRNOG00000005012	Utp14a	-0.307	4.47	1.6e-06	5.6e-06	8.4e-08	2.7e-07	540.875	667.875	-0.483	4.454	5.4e-10	2.3e-09	5e-14	2.2e-13	509.375	711.375	0.435	4.415	1.8e-11	5.2e-11	5.7e-17	1.8e-16	726.75	537.375
ENSRNOG00000014765	Vapa	0.206	7.572	5.7e-05	0.00016	8.1e-07	2.4e-06	5578.88	4836.88	0.151	7.606	0.02	0.036	0.0062	0.011	5722.5	5152.38	-0.123	7.534	0.0035	0.0058	0.0016	0.0024	5262	5730.38
ENSRNOG00000011416	Vegfc	-0.661	1.185	1.6e-05	4.9e-05	5.4e-07	1.6e-06	46.25	73.625	-0.422	1.331	0.0091	0.018	0.0022	0.0042	58.25	78.375	0.567	1.209	7.2e-05	0.00014	2.2e-06	4.2e-06	79.875	54
ENSRNOG00000013689	Vps18	0.225	4.965	0.00026	0.00068	1.7e-05	4.4e-05	919.375	786.75	0.273	5.054	0.00024	0.0006	1.9e-05	4.6e-05	1013	838.375	-0.195	4.955	0.0003	0.00057	0.00043	0.00071	856.125	980.375
ENSRNOG00000008316	Vps39	-0.247	6.961	1.5e-06	5.1e-06	5.6e-10	2.2e-09	3116.88	3697	-0.361	6.971	1.7e-08	6.6e-08	6.6e-14	2.9e-13	3066.12	3938.62	0.368	6.911	4.1e-13	1.3e-12	3.6e-21	1.3e-20	4022.75	3117.62
ENSRNOG00000048378	Vrtn	-4.383	-0.928	4.2e-24	4e-23	3e-34	3.2e-33	1.125	23.5	-6.123	-0.979	4.1e-28	3.9e-27	3.2e-41	3.4e-40	0.25	24.875	5.169	-1.041	2e-30	1.1e-29	1.1e-43	6.6e-43	25.375	0.625
ENSRNOG00000028783	Wdr35	0.282	5.488	1.2e-06	4.1e-06	5.5e-08	1.8e-07	1346.62	1106.88	0.387	5.61	1.2e-07	4.2e-07	4.2e-13	1.7e-12	1544.25	1179.38	-0.247	5.476	3.8e-06	8.2e-06	3.2e-07	6.5e-07	1204.62	1431
ENSRNOG00000001181	Wdr4	-0.228	2.739	0.015	0.029	0.0052	0.0099	166.625	195	-0.238	2.795	0.019	0.036	0.015	0.024	176.625	207.875	0.309	2.702	0.0012	0.0022	0.00024	0.0004	211.875	171
ENSRNOG00000054889	Wdr72	1.753	-1.016	2.7e-06	9.1e-06	1.2e-07	4e-07	18	5.25	1.399	-1.18	0.00053	0.0013	7.5e-05	0.00017	14.875	5.625	-1.573	-1.108	3.1e-06	6.8e-06	3e-07	6.1e-07	5.625	17.375
ENSRNOG00000025735	Wdr86	1.93	-1.374	0.018	0.035	0.0011	0.0024	13.5	3.5	3.01	-0.59	0.00043	0.001	5.6e-06	1.4e-05	29.125	3.5	-1.835	-1.468	0.0014	0.0024	0.0002	0.00033	3.5	13.25
ENSRNOG00000021628	Wdr89	-0.775	2.877	1.1e-16	7.7e-16	6.7e-16	3.7e-15	146.25	250.75	-0.847	2.907	9.8e-16	5.8e-15	6.8e-15	3.1e-14	148.5	267.125	0.908	2.822	2.1e-24	9.8e-24	3.7e-21	1.3e-20	272.875	145.5
ENSRNOG00000021578	Wfikkn1	-1.055	1.791	1.7e-15	1.1e-14	2.6e-15	1.4e-14	60.125	125.125	-1.196	1.795	1.5e-16	9.2e-16	3.4e-16	1.7e-15	57.875	133.125	1.103	1.756	1.5e-14	4.8e-14	1.3e-15	3.9e-15	135.75	63.125
ENSRNOG00000010520	Wrap53	0.278	3.11	0.002	0.0045	0.00026	0.0006	257.625	211.75	0.445	3.266	4.5e-06	1.4e-05	2.2e-07	6.3e-07	307.25	225.75	-0.33	3.146	1.8e-05	3.6e-05	5.1e-06	9.5e-06	230.625	289.75
ENSRNOG00000009180	Xkr7	-0.722	1.086	3.9e-05	0.00011	1.2e-05	3.3e-05	41.875	69.5	-0.482	1.227	0.0028	0.0059	0.005	0.0089	53	73.875	0.53	1.146	0.0029	0.0049	0.0016	0.0025	75.5	52.5
ENSRNOG00000032902	Ybx1-ps3	-0.725	1.605	2.1e-08	8.4e-08	3.1e-08	1e-07	61.5	101.25	-0.999	1.56	4.4e-11	2.1e-10	5.9e-14	2.6e-13	53.875	108.125	1.057	1.473	1.6e-15	5.4e-15	3.2e-17	1e-16	110.25	52.75
ENSRNOG00000026150	Zar1	-1.893	0.277	2.5e-18	1.9e-17	1.9e-15	1e-14	13.25	48.75	-1.989	0.286	1e-16	6.2e-16	2.3e-14	1e-13	12.875	52.125	2.141	0.178	9.4e-24	4.3e-23	6.6e-26	2.7e-25	53.375	12
ENSRNOG00000008300	Zbtb8a	-0.517	0.929	0.0014	0.0033	0.00036	0.00081	41.375	59.125	-0.777	0.881	2.4e-05	6.8e-05	0.00012	0.00026	36.625	63	0.434	0.952	0.0061	0.01	0.0029	0.0044	64.25	47.375
ENSRNOG00000026898	Zbtb8b	1.636	1.912	8.4e-37	1.1e-35	1.9e-34	2.1e-33	154	49.375	1.787	2.105	4.4e-40	5.9e-39	3.7e-35	3.4e-34	182.625	52.75	-1.677	1.979	3.8e-47	3e-46	2.1e-41	1.2e-40	54	172.875
ENSRNOG00000011237	Zc3h13	-0.191	6.306	0.0002	0.00054	9.2e-06	2.5e-05	2021.12	2306.25	-0.183	6.372	0.0028	0.0059	0.00046	0.00095	2166.12	2457.12	0.298	6.262	1.2e-08	3e-08	1.8e-14	5.2e-14	2509.62	2042.5
ENSRNOG00000013948	Zc3hav1	0.398	3.978	1.5e-08	6.1e-08	6.1e-09	2.2e-08	488.125	371	0.321	3.998	0.00064	0.0015	0.00086	0.0017	493.5	395	-0.449	4.015	3.9e-12	1.2e-11	1.4e-12	3.7e-12	403.5	550.625
ENSRNOG00000056735	Zc4h2	-0.34	4.954	1.8e-08	7.2e-08	2.3e-09	8.3e-09	746.875	945.125	-0.315	5.026	1.5e-05	4.4e-05	2.5e-08	7.9e-08	809.625	1006.75	0.315	4.968	1.5e-07	3.5e-07	2.6e-13	6.9e-13	1028.25	826.375
ENSRNOG00000025055	Zdhhc19	-2.47	-2.408	0.00029	0.00077	2e-06	5.8e-06	1	5.5	-1.946	-2.349	0.004	0.0084	2.1e-05	5e-05	1.5	5.875	3.348	-2.563	3.8e-06	8.3e-06	2.6e-09	5.9e-09	6.25	0.5
ENSRNOG00000036576	Zdhhc6	0.447	4.794	7e-13	3.9e-12	1.6e-16	9e-16	874.125	641.625	0.477	4.875	3.5e-10	1.5e-09	6.7e-15	3.1e-14	951.375	683.375	-0.428	4.79	5e-14	1.6e-13	4.2e-21	1.5e-20	697.875	937.875
ENSRNOG00000011791	Zfand4	0.23	2.892	0.022	0.041	0.0095	0.017	218	185.375	0.29	2.989	0.0048	0.0098	0.003	0.0055	241.5	197.5	-0.344	2.963	2.6e-05	5.4e-05	4.6e-06	8.7e-06	201.75	256.375
ENSRNOG00000010087	Zfp143	-0.276	3.944	0.00011	0.00031	4.7e-06	1.3e-05	379	458.875	-0.366	3.964	1.2e-05	3.4e-05	1.7e-07	4.9e-07	379.375	488.75	0.271	3.948	0.00013	0.00025	1.6e-06	3.1e-06	499.25	413.875
ENSRNOG00000046469	Zfp300	0.666	1.792	2.2e-07	8.1e-07	3.1e-07	9.5e-07	114.5	72.125	0.642	1.849	5.9e-06	1.8e-05	2e-05	4.7e-05	120.125	77	-0.54	1.735	5.3e-06	1.1e-05	2.5e-05	4.5e-05	78.5	114.375
ENSRNOG00000000974	Zfp358	0.267	4.246	7.4e-05	0.00021	2.4e-06	6.9e-06	564.875	470.25	0.281	4.317	0.0005	0.0012	8e-06	2e-05	608.625	501	-0.24	4.239	5.3e-05	0.0001	8.8e-05	0.00015	511.75	603.5
ENSRNOG00000006703	Zfp398	0.327	3.816	3e-05	8.9e-05	5.7e-06	1.6e-05	427.875	340	0.246	3.834	0.0085	0.017	0.0042	0.0075	430.125	362.125	-0.175	3.74	0.01	0.016	0.0093	0.013	370.125	418.5
ENSRNOG00000031576	Zfp455	-0.403	2.539	7.3e-05	0.00021	3.6e-06	9.9e-06	135	179	-0.456	2.576	5.2e-05	0.00014	6.2e-06	1.5e-05	139	190.75	0.43	2.525	1.5e-05	3.1e-05	5e-07	1e-06	194.875	144.25
ENSRNOG00000016258	Zfp516	-1.067	3.851	1.5e-44	2.5e-43	1.4e-39	1.8e-38	253.375	530.125	-1.145	3.883	2.2e-32	2.4e-31	1.4e-25	9.7e-25	255.5	565.125	1.1	3.837	5.8e-39	4e-38	2e-38	1.1e-37	577.375	269.25
ENSRNOG00000016392	Zfp593	-0.209	3.377	0.0077	0.016	0.007	0.013	262.25	302.625	-0.263	3.412	0.0069	0.014	0.0052	0.0092	268.125	322.625	0.29	3.341	0.00042	0.00078	2.6e-05	4.6e-05	329.125	269
ENSRNOG00000014501	Zfp638	-0.253	7.251	3.2e-07	1.2e-06	2.5e-08	8.5e-08	3802.5	4530.25	-0.175	7.349	0.0024	0.0051	0.0011	0.0021	4277.88	4827.25	0.325	7.223	2.2e-11	6.3e-11	1.5e-12	3.9e-12	4930	3936.88
ENSRNOG00000018936	Zfp780b-ps1	-0.355	3.316	1.4e-05	4.2e-05	1.9e-06	5.6e-06	237.25	303.25	-0.398	3.357	1.7e-05	5e-05	5e-06	1.3e-05	245.5	323.25	0.566	3.227	2.2e-12	6.8e-12	1.5e-12	3.9e-12	330.375	223.125
ENSRNOG00000032552	Zfp799	-0.322	3.638	1.3e-05	4.1e-05	8e-05	0.00019	301.25	375.875	-0.275	3.719	0.0005	0.0012	0.0049	0.0087	331.625	400.375	0.294	3.652	5.9e-05	0.00012	8.2e-05	0.00014	408.875	333.875
ENSRNOG00000011697	Zfp827	-0.365	4.076	0.00051	0.0013	0.00014	0.00033	401.625	516.875	-0.503	4.078	2.7e-05	7.6e-05	9.5e-06	2.4e-05	389	551	0.487	4.027	1.3e-05	2.7e-05	1e-07	2.2e-07	562.875	401.625
ENSRNOG00000022431	Zfp867	0.416	1.89	0.0046	0.0099	0.0023	0.0046	114.5	85.875	0.7	2.126	8.1e-07	2.7e-06	1.7e-06	4.6e-06	148.625	91.375	-0.488	1.946	6.5e-06	1.4e-05	3.9e-05	6.9e-05	93.25	131
ENSRNOG00000022742	Zfp954	-0.544	3.801	2.9e-13	1.7e-12	1.4e-13	6.9e-13	308	449.75	-0.442	3.902	2.6e-07	9.1e-07	6e-08	1.8e-07	352.25	479.375	0.528	3.806	3.3e-13	1e-12	8.3e-18	2.6e-17	489.375	338.875
ENSRNOG00000005624	Zfx	-0.216	5.224	0.00019	0.00052	4.7e-06	1.3e-05	944.875	1096.38	-0.198	5.294	0.0027	0.0058	0.00019	0.0004	1019.88	1167.88	0.339	5.172	3e-09	7.8e-09	1.8e-12	4.6e-12	1193	944.375
ENSRNOG00000059875	Zfyve26	-0.213	5.283	0.00016	0.00043	0.00024	0.00055	985.75	1142.12	-0.204	5.349	0.0023	0.005	0.0028	0.0052	1056.88	1216.38	0.327	5.236	1.7e-08	4.4e-08	9.5e-10	2.2e-09	1242.75	990.875
ENSRNOG00000021794	Znhit2	0.518	3.561	3.8e-11	1.9e-10	2.1e-09	7.8e-09	378.625	264.25	0.339	3.524	0.00019	0.00049	0.00043	0.00089	356	281.5	-0.312	3.453	4.3e-05	8.6e-05	0.00032	0.00052	287.875	356.875
ENSRNOG00000007255	Zpbp2	-0.614	1.199	2.8e-05	8.4e-05	1.5e-06	4.3e-06	48.125	73.25	-0.554	1.273	0.00055	0.0013	7.7e-05	0.00017	53.125	78.125	0.657	1.17	5.2e-06	1.1e-05	1.1e-07	2.4e-07	79.75	50.625
C- Hypothalamus		Hypothalamus vs Brainstem								Hypothalamus vs Hippocampus								Hypothalamus vs Striatum
								Mean normalized reads								Mean normalized reads								Mean normalized reads
Ensembl	Gene Symbol	log_FC	log_CPM	DESeq P	DESeq adjusted P	EdgeR P	EdgeR adjusted P	Hypothalamus	Brainstem	log_FC	log_CPM	DESeq P	DESeq adjusted P	EdgeR P	EdgeR adjusted P	Hypothalamus	Hippocampus	log_FC	log_CPM	DESeq P	DESeq adjusted P	EdgeR P	EdgeR adjusted P	Hypothalamus	Striatum
ENSRNOG00000054756	AABR07001592.1	3.055	-3.012	0.0066	0.013	0.00016	0.00038	2.875	0.25	3.488	-2.94	0.0052	0.012	5.4e-05	0.00016	2.625	0.125	3.548	-3	0.0032	0.0068	5.3e-05	0.00012	2.625	0.125
ENSRNOG00000058786	AABR07006465.1	2.194	-2.107	0.00063	0.0015	5.4e-05	0.00013	7.75	1.625	5.886	-2.196	3.6e-08	1.7e-07	2.4e-11	1.3e-10	7	0	5.922	-2.254	2.3e-08	8.6e-08	1.5e-11	5.7e-11	7.125	0
ENSRNOG00000059909	AABR07006654.2	4.239	-2.404	5.2e-07	1.8e-06	1.3e-11	5.7e-11	6.875	0.25	2.636	-2.227	0.00031	0.00093	4.2e-07	1.6e-06	6.625	0.875	2.02	-2.213	0.0021	0.0046	1.6e-05	3.9e-05	6.625	1.5
ENSRNOG00000013993	AABR07007000.1	0.615	0.2	0.0075	0.015	0.0019	0.0038	37.625	24.625	0.535	0.251	0.023	0.047	0.022	0.041	34.75	24	0.614	0.194	0.01	0.02	0.002	0.0038	35.875	23.625
ENSRNOG00000052188	AABR07007026.1	-2.207	-2.033	0.00018	0.00046	1.6e-07	5.3e-07	1.75	8.5	-1.864	-2.201	0.0041	0.01	0.00033	0.00087	1.75	6	-1.812	-2.274	0.0049	0.01	5.4e-05	0.00012	1.75	6
ENSRNOG00000055870	AABR07007693.1	4.46	-3.141	0.0013	0.0029	2.3e-06	6.5e-06	2.625	0	4.371	-3.044	0.0027	0.0069	7.8e-06	2.6e-05	2.25	0	4.405	-3.104	0.0017	0.0037	4.2e-06	1.1e-05	2.375	0
ENSRNOG00000028120	AABR07011698.1	-0.658	1.002	0.00024	0.0006	0.00037	0.00081	43	68.125	-0.708	1.032	0.00013	0.00043	0.00039	0.001	39.5	65	-0.913	1.126	1.3e-05	3.8e-05	6.6e-06	1.7e-05	41.125	77.375
ENSRNOG00000046421	AABR07011886.1	1.844	-0.398	2.4e-06	7.6e-06	3.2e-10	1.3e-09	31.5	8.625	1.267	-0.221	0.00033	0.00099	9.2e-06	3e-05	29.25	12	1.941	-0.408	3.7e-06	1.1e-05	4.8e-09	1.6e-08	30	7.625
ENSRNOG00000051452	AABR07018124.2	4.921	-2.917	8.2e-05	0.00022	4.3e-07	1.3e-06	3.625	0	2.417	-2.73	0.013	0.029	0.00064	0.0016	3.375	0.5	2.791	-2.811	0.0041	0.0085	0.0006	0.0012	3.375	0.375
ENSRNOG00000059225	AABR07020987.1	1.604	-1.509	0.00036	0.00089	4.9e-06	1.4e-05	12.375	4	1.307	-1.391	0.0043	0.011	9.8e-05	0.00028	11.5	4.625	1.795	-1.53	0.00014	0.00036	1.5e-07	4.4e-07	11.75	3.5
ENSRNOG00000052412	AABR07026984.1	1.037	-0.198	0.00034	0.00085	0.00019	0.00044	31.25	15.125	0.733	-0.073	0.0045	0.011	0.00071	0.0017	28.875	17.5	1.211	-0.25	1.1e-05	3.3e-05	1e-06	2.8e-06	29.875	12.75
ENSRNOG00000051469	AABR07028874.1	4.388	-2.66	1.1e-05	3.2e-05	3.6e-10	1.5e-09	5	0.125	3.645	-2.545	0.00016	0.00051	1.1e-08	4.8e-08	4.75	0.25	3.709	-2.605	7.4e-05	0.0002	7.3e-09	2.3e-08	4.875	0.25
ENSRNOG00000052646	AABR07029836.1	1.683	-2.448	0.019	0.035	0.0018	0.0037	5	1.5	1.684	-2.384	0.022	0.045	0.0077	0.016	4.375	1.375	2.273	-2.498	0.0056	0.011	0.0004	0.00082	4.5	0.875
ENSRNOG00000055823	AABR07033666.1	4.517	-3.115	0.001	0.0023	2.6e-06	7.5e-06	2.875	0	4.427	-3.018	0.0022	0.0058	4.8e-06	1.6e-05	2.5	0	2.837	-3.026	0.014	0.027	0.00015	0.00032	2.75	0.25
ENSRNOG00000060862	AABR07036302.2	5.325	-2.738	4.4e-06	1.4e-05	1.4e-08	5e-08	4.875	0	5.234	-2.641	1.3e-05	4.6e-05	4e-08	1.7e-07	4.375	0	4.24	-2.681	3.8e-05	0.00011	3.3e-07	9.4e-07	4.625	0.125
ENSRNOG00000049682	AABR07041374.1	-2.04	-1.994	0.00035	0.00086	7.7e-07	2.3e-06	2.125	8.5	-2.542	-1.707	2.6e-06	1e-05	2.2e-09	1.1e-08	2	11.375	-2.409	-1.79	5.2e-06	1.6e-05	7e-09	2.2e-08	2	10.75
ENSRNOG00000052271	AABR07041794.1	1.652	-1.615	0.0006	0.0014	1.7e-05	4.5e-05	11.625	3.625	1.717	-1.567	0.00065	0.0019	1.8e-05	5.6e-05	10.625	3	2.66	-1.743	1.6e-06	5.3e-06	5.3e-10	1.9e-09	11	1.625
ENSRNOG00000061187	AABR07048321.2	1.966	-2.243	0.0025	0.0054	9.5e-05	0.00023	6.625	1.625	3.597	-2.302	1.8e-05	6.5e-05	2.1e-08	8.9e-08	6.125	0.375	2.2	-2.251	0.0011	0.0025	2.3e-05	5.4e-05	6.5	1.25
ENSRNOG00000056723	AABR07050498.1	1.602	-2.076	0.0064	0.013	0.00022	0.0005	7.25	2.375	1.619	-2.011	0.012	0.026	0.00068	0.0017	6.75	2	1.898	-2.106	0.002	0.0044	3.9e-05	9.1e-05	7.125	2
ENSRNOG00000052209	AABR07053134.1	1.423	-1.665	0.0032	0.0069	2.9e-05	7.3e-05	10.5	3.75	1.13	-1.546	0.017	0.037	0.0014	0.0032	9.625	4.5	1.184	-1.6	0.012	0.024	0.001	0.002	10.25	4.375
ENSRNOG00000047866	AABR07053736.1	1.924	-2.196	0.0023	0.0051	8e-06	2.2e-05	6.875	1.75	1.466	-2.057	0.018	0.037	0.00069	0.0017	6.5	2.125	1.406	-2.092	0.02	0.036	0.00082	0.0016	6.5	2.5
ENSRNOG00000056555	AABR07054983.1	1.585	0.053	2.1e-10	9.7e-10	8.3e-17	5.4e-16	42	13.75	2.153	-0.01	9.3e-15	7.2e-14	4e-18	3.2e-17	39.125	8.875	1.759	0.019	9.5e-12	4.6e-11	8.7e-17	4.3e-16	40.375	11.625
ENSRNOG00000041450	AABR07056621.1	2.844	-1.869	8.2e-07	2.8e-06	5.2e-13	2.6e-12	10.625	1.375	3.931	-1.857	1.7e-08	8.2e-08	1.5e-15	1e-14	9.625	0.5	5.342	-1.953	2.3e-11	1.1e-10	2.2e-20	1.3e-19	10.125	0.125
ENSRNOG00000054306	AABR07057421.2	0.9	-0.063	0.00031	0.00076	1.7e-05	4.4e-05	33.125	18	0.81	-0.005	0.0012	0.0033	0.00018	0.00049	30.625	17.75	0.642	0.019	0.0079	0.016	0.0019	0.0037	31.875	20.5
ENSRNOG00000051463	AABR07061455.1	4.56	-3.137	0.0019	0.0043	1.5e-05	3.9e-05	2.875	0	4.471	-3.039	0.0028	0.0071	3.3e-05	0.0001	2.75	0	4.505	-3.1	0.0023	0.0051	2.2e-05	5.2e-05	2.875	0
ENSRNOG00000054613	AABR07061902.2	1.341	-0.881	9.9e-05	0.00026	7.4e-07	2.2e-06	19.75	7.625	1.104	-0.777	0.0014	0.0039	2.4e-05	7.3e-05	18.125	8.5	1.548	-0.921	2e-05	5.7e-05	3.2e-08	9.9e-08	18.875	6.25
ENSRNOG00000055661	AABR07065420.1	-0.577	3.753	2e-12	1.1e-11	4.1e-11	1.8e-10	309.375	461.75	-0.57	3.751	4.3e-10	2.5e-09	7.7e-11	4.1e-10	286.375	425.5	-0.426	3.643	1.1e-06	3.8e-06	5.8e-07	1.6e-06	296.375	398
ENSRNOG00000058106	AABR07069490.2	1.995	-1.752	0.00012	0.00032	1.7e-07	5.3e-07	10.5	2.5	1.453	-1.596	0.0039	0.0097	6.9e-05	0.0002	9.875	3.375	1.068	-1.555	0.018	0.034	0.0021	0.0039	10.125	5
ENSRNOG00000039200	AABR07070046.1	0.911	3.294	7e-23	7.2e-22	1.5e-17	1e-16	365.875	194.625	0.946	3.294	3.6e-23	4.2e-22	3.3e-20	3e-19	338.75	175.875	0.791	3.32	1.2e-16	7.6e-16	1.8e-15	8.6e-15	350.25	202.5
ENSRNOG00000011155	AABR07072207.1	0.993	-1.336	0.013	0.024	0.0049	0.0092	12.375	6.25	1.51	-1.403	0.0011	0.0031	4.7e-05	0.00014	11.625	3.875	1.005	-1.332	0.013	0.025	0.0047	0.0083	11.875	6
ENSRNOG00000057318	AABR07073295.1	0.602	0.288	0.01	0.02	0.0017	0.0034	40.25	26.5	0.864	0.224	0.00044	0.0013	4.5e-05	0.00013	37.5	20.625	0.66	0.257	0.0049	0.01	0.0019	0.0036	38.625	24.375
ENSRNOG00000020658	Aarsd1	0.218	6.171	0.00042	0.001	6.8e-05	0.00017	2226.62	1914.62	0.164	6.202	0.0062	0.015	0.0024	0.0053	2061	1840.62	0.261	6.132	9.2e-05	0.00024	7.7e-07	2.1e-06	2132.62	1780.12
ENSRNOG00000012073	Abhd14b	0.87	5.049	1.7e-34	2.9e-33	2.4e-32	3.4e-31	1229.38	672.125	0.697	5.119	7.5e-15	5.8e-14	1.6e-13	9.7e-13	1138	700.75	0.82	5.048	2.7e-28	2.6e-27	1.6e-34	1.4e-33	1177.38	666.625
ENSRNOG00000039863	AC111647.1	2.943	-1.224	6e-11	2.9e-10	7.8e-11	3.3e-10	18.125	2.375	4.718	-1.243	7e-16	5.7e-15	4.7e-19	3.9e-18	17	0.5	2.933	-1.2	5.1e-11	2.4e-10	3.6e-12	1.4e-11	17.625	2.25
ENSRNOG00000057545	AC114363.1	2.865	-2.041	5.4e-06	1.7e-05	1.5e-10	6.1e-10	8.625	1.125	3.426	-2	1.6e-06	6.4e-06	9.9e-12	5.6e-11	8.25	0.625	2.904	-2.019	5.8e-06	1.8e-05	9.8e-10	3.3e-09	8.375	1
ENSRNOG00000018384	Adam12	-0.836	0.595	2.1e-05	6e-05	2.3e-05	5.9e-05	30	53.5	-0.714	0.521	0.00065	0.0019	0.00016	0.00045	27.875	45.25	-0.525	0.391	0.011	0.021	0.0088	0.015	28.625	41.375
ENSRNOG00000042478	Adam22	-0.903	5.158	3.6e-17	2.7e-16	1.8e-12	8.7e-12	714.375	1335.62	-0.855	5.13	4.4e-12	2.9e-11	3e-10	1.5e-09	660.75	1195	-0.745	5.037	9.7e-07	3.2e-06	2.2e-07	6.4e-07	684	1146.62
ENSRNOG00000017231	Adam9	-0.314	5.864	1.5e-07	5.4e-07	2.7e-10	1.1e-09	1491.75	1854.75	-0.387	5.909	5.8e-09	3e-08	8e-10	3.9e-09	1380.5	1805.12	-0.281	5.826	3.6e-05	0.0001	1.8e-07	5.2e-07	1428.38	1735.5
ENSRNOG00000046983	Adat2	-0.379	1.453	0.012	0.024	0.0049	0.0092	66.625	86.875	-0.628	1.595	8.2e-05	0.00027	1.6e-06	5.6e-06	61.5	95.875	-0.381	1.433	0.015	0.028	0.0034	0.0062	63.625	83.375
ENSRNOG00000005411	Aftph	-0.247	6.352	1.5e-05	4.5e-05	2.1e-06	6.2e-06	2146.75	2547	-0.372	6.426	2e-08	9.7e-08	2.1e-10	1.1e-09	1986.25	2571.5	-0.282	6.35	8e-06	2.4e-05	2.5e-06	6.5e-06	2055.62	2498.25
ENSRNOG00000015619	Agfg1	-0.33	5.469	6.9e-08	2.6e-07	3e-08	1e-07	1127.75	1417	-0.351	5.485	4.1e-07	1.8e-06	1.2e-07	4.9e-07	1043.38	1329.88	-0.259	5.41	0.00011	0.00029	0.00012	0.00027	1079.88	1291
ENSRNOG00000009875	Akr1b7	0.962	0.42	7.7e-06	2.3e-05	5.1e-07	1.6e-06	48.375	24.75	0.762	0.511	0.00039	0.0012	3.2e-05	9.8e-05	44.75	26.25	0.668	0.512	0.0012	0.0028	0.00029	0.00061	46.25	29.125
ENSRNOG00000058694	Alg5	0.229	4.336	0.0036	0.0076	0.0017	0.0035	625.375	533.125	0.193	4.359	0.013	0.028	0.0089	0.018	578.625	506	0.34	4.267	3.5e-05	9.6e-05	7.9e-07	2.2e-06	598.625	473
ENSRNOG00000047089	Alkbh7	0.345	3.735	4.3e-05	0.00012	0.00035	0.00078	426.25	335.375	0.229	3.794	0.0056	0.013	0.0094	0.019	394.5	336.75	0.275	3.748	0.0016	0.0037	0.00053	0.0011	408.25	337.625
ENSRNOG00000003776	Amtn	3.598	-3.086	0.016	0.031	0.00062	0.0013	2.75	0.125	4.499	-3.014	0.0077	0.018	0.00018	0.0005	2.625	0	4.532	-3.075	0.0066	0.013	0.00014	0.0003	2.75	0
ENSRNOG00000005008	Angpt4	2.143	1.094	2.3e-32	3.7e-31	1.6e-34	2.5e-33	97.5	21.875	2.288	1.109	2.6e-32	4.1e-31	3.6e-40	6.2e-39	90.125	18.5	2.655	1.017	3.8e-41	5.2e-40	9.3e-45	1.1e-43	93.25	14.625
ENSRNOG00000003991	Ankar	1.86	-1.142	2.2e-06	7.1e-06	3.5e-08	1.2e-07	17.5	4.625	2.862	-1.21	1.2e-09	6.3e-09	1e-12	6.2e-12	16.125	2.125	2.582	-1.231	4.4e-09	1.8e-08	5.6e-13	2.3e-12	16.75	2.75
ENSRNOG00000023995	Ankrd39	0.679	1.142	0.00013	0.00033	2.1e-05	5.5e-05	76.125	47.375	0.612	1.185	0.00059	0.0017	5.9e-05	0.00017	70.5	45.875	0.662	1.136	0.00017	0.00044	2.1e-05	5.1e-05	73	46
ENSRNOG00000010821	Ankrd54	0.429	2.855	3.8e-05	0.00011	2e-05	5.1e-05	236.375	175.75	0.286	2.925	0.007	0.016	0.0051	0.011	218.875	179.375	0.447	2.831	2.7e-05	7.5e-05	1.1e-06	3e-06	226.5	166.25
ENSRNOG00000023309	Anks6	0.645	4.58	1.5e-18	1.2e-17	8.5e-15	4.8e-14	836.625	535.375	0.642	4.588	1.9e-17	1.7e-16	2.5e-13	1.5e-12	774.125	496.125	0.777	4.512	1.6e-23	1.3e-22	2.1e-26	1.5e-25	801.125	468
ENSRNOG00000017469	Anxa1	1.593	3.198	2.1e-09	9e-09	1.7e-14	9.6e-14	394.125	130.5	1.716	3.186	6.2e-10	3.5e-09	2e-17	1.5e-16	365.25	111.25	1.408	3.232	1.1e-08	4.3e-08	1.9e-15	8.7e-15	377.625	142.25
ENSRNOG00000009689	Api5	-0.188	7.031	0.00053	0.0013	4.2e-05	0.0001	3515.25	4003.12	-0.26	7.074	4.1e-05	0.00014	1.2e-07	4.6e-07	3253.12	3894.38	-0.188	7.011	0.0025	0.0055	2.4e-05	5.7e-05	3366.12	3832.5
ENSRNOG00000020130	Arhgef1	0.253	6.281	5.1e-05	0.00014	0.00014	0.00032	2429.75	2039.5	0.258	6.284	1.3e-05	4.9e-05	1.7e-05	5.3e-05	2248.88	1881.75	0.381	6.205	1.9e-09	8e-09	1.5e-09	5.1e-09	2326.88	1788.5
ENSRNOG00000013253	Armc1	-0.405	5.063	3.3e-10	1.5e-09	3.3e-11	1.5e-10	826.125	1093.38	-0.375	5.051	2.1e-07	9.3e-07	1.5e-08	6.7e-08	764.5	990.75	-0.37	5.023	2e-07	7e-07	1.2e-09	4.2e-09	791	1020.88
ENSRNOG00000012953	Arsa	-0.332	6.029	3.2e-08	1.2e-07	3.5e-11	1.5e-10	1661	2092.25	-0.413	6.08	2.9e-09	1.5e-08	1.2e-13	7.3e-13	1537.12	2048.12	-0.396	6.046	2.3e-08	8.9e-08	7.5e-13	3.1e-12	1590.62	2096.12
ENSRNOG00000049355	Arxes2	1.07	3.806	4e-38	7.8e-37	3.7e-33	5.4e-32	542.625	258.5	0.96	3.853	1.7e-29	2.5e-28	1.9e-24	2e-23	502.125	258.625	1.045	3.797	3.8e-32	4.1e-31	5.3e-38	5.1e-37	519.75	251.875
ENSRNOG00000004197	Asb12	2.539	-1.912	9.9e-06	3e-05	6.4e-10	2.6e-09	10.125	1.625	1.415	-1.676	0.0048	0.012	0.00037	0.00097	9.125	3.5	1.415	-1.721	0.0047	0.0097	3.1e-05	7.3e-05	9.375	3.625
ENSRNOG00000003452	Asb9	-1.489	-0.933	2.2e-05	6.4e-05	1.6e-08	5.7e-08	7	19.5	-1.415	-0.994	0.00018	0.00056	5.4e-07	2e-06	6.5	17.25	-1.869	-0.72	1.9e-08	7.1e-08	1.9e-11	7.3e-11	6.5	24.375
ENSRNOG00000017701	Asip	3.257	-3.196	0.012	0.024	0.00032	0.00072	2.125	0.125	3.115	-3.098	0.021	0.044	0.0005	0.0013	2	0.125	3.162	-3.159	0.015	0.028	0.00052	0.0011	2.125	0.125
ENSRNOG00000052116	Atp11b	-0.209	5.698	0.00032	0.00079	0.00023	0.00052	1383.62	1598.12	-0.304	5.755	8.2e-06	3.1e-05	1.9e-06	6.7e-06	1280.5	1581.25	-0.282	5.717	1.9e-05	5.4e-05	2.3e-07	6.6e-07	1324.88	1609.5
ENSRNOG00000007235	Atp5g1	-0.297	6.508	3e-07	1.1e-06	1.6e-06	4.7e-06	2347	2883.38	-0.214	6.468	0.0011	0.0029	0.00026	0.00069	2172.38	2519.88	-0.173	6.421	0.011	0.021	0.0015	0.003	2247.62	2535.88
ENSRNOG00000006326	Atraid	0.367	4.654	3e-07	1e-06	3.1e-08	1.1e-07	813.75	631	0.232	4.721	0.00085	0.0024	0.0012	0.0029	753.25	641.625	0.321	4.655	2.2e-05	6.3e-05	2.2e-06	5.7e-06	779.125	624.125
ENSRNOG00000038766	Atxn1l	-0.777	3.481	3.6e-17	2.7e-16	9e-11	3.8e-10	235.25	403	-0.668	3.415	8.1e-11	4.9e-10	4.8e-08	2e-07	217.75	345.625	-0.546	3.32	4.1e-05	0.00011	4e-05	9.3e-05	225.25	328.875
ENSRNOG00000021229	Avp	9.746	7.851	3.1e-47	8.2e-46	6.6e-215	2.8e-212	13269.6	15.125	9.412	7.858	1.2e-44	2.6e-43	4.9e-122	3.7e-120	12284.4	17.75	9.127	7.833	1.4e-43	2.1e-42	9.9e-112	3.2e-110	12707.5	22.875
ENSRNOG00000029301	AY172581.4	-1.202	0.206	2e-06	6.4e-06	7.7e-06	2.1e-05	18.625	43.125	-1.067	0.128	0.002	0.0053	0.00082	0.002	17.375	36.25	-1.502	0.374	5.4e-11	2.5e-10	4.9e-10	1.7e-09	18	51.25
ENSRNOG00000030339	AY172581.8	-0.964	0.869	1.3e-07	4.9e-07	8.9e-09	3.2e-08	34	66.75	-1.011	0.889	2.8e-07	1.3e-06	4.7e-10	2.4e-09	31.625	64.25	-0.809	0.745	3e-05	8.4e-05	7e-07	1.9e-06	32.625	57.5
ENSRNOG00000010096	Azi2	-0.187	5.149	0.0019	0.0042	0.00091	0.0019	953.5	1084.62	-0.271	5.199	0.00017	0.00052	1e-05	3.4e-05	882.5	1063.62	-0.27	5.173	8.9e-05	0.00023	1.6e-06	4.3e-06	913.125	1098.75
ENSRNOG00000026171	Bbs4	0.369	6.448	8.6e-10	3.8e-09	3.5e-12	1.7e-11	2829	2191.5	0.415	6.434	4e-11	2.5e-10	3.7e-13	2.3e-12	2618	1963.25	0.371	6.428	2.3e-08	8.7e-08	1.1e-12	4.5e-12	2708.88	2094.75
ENSRNOG00000015189	Bbs9	0.49	4.182	2.9e-10	1.4e-09	3.6e-11	1.6e-10	607.75	432.875	0.493	4.188	1.4e-09	7.7e-09	2.5e-09	1.2e-08	562.75	399.125	0.416	4.194	1e-06	3.4e-06	1.7e-08	5.3e-08	582.375	435.375
ENSRNOG00000018798	Bcan	-0.523	7.569	9.1e-09	3.7e-08	6.3e-08	2.1e-07	4481.12	6438	-0.524	7.574	4.9e-07	2.1e-06	1.8e-07	6.9e-07	4146.25	5963.62	-0.463	7.514	1.3e-06	4.1e-06	2.3e-06	6e-06	4291.38	5914.5
ENSRNOG00000016031	Bicd2	-0.317	6.836	2.4e-08	9.3e-08	3.6e-11	1.6e-10	2924	3644.12	-0.297	6.829	4.6e-06	1.8e-05	7e-09	3.2e-08	2705.88	3325	-0.226	6.766	0.00043	0.0011	2.5e-06	6.5e-06	2800	3275.25
ENSRNOG00000021185	Bola1	0.567	2.883	9.4e-06	2.8e-05	1.3e-05	3.3e-05	250.75	169.25	0.442	2.943	0.00031	0.00094	0.00086	0.0021	232.125	171	0.476	2.903	0.00013	0.00033	0.00012	0.00025	240.375	172.75
ENSRNOG00000013908	Bpifa5	0.826	-0.504	0.0057	0.012	0.00085	0.0018	23.5	13.125	1.541	-0.655	1.1e-05	3.9e-05	2.5e-07	9.8e-07	21.75	7.375	0.87	-0.522	0.0048	0.0099	0.0015	0.0029	22.5	12.25
ENSRNOG00000046497	Brap	-0.394	3.877	2.9e-07	1e-06	8.2e-06	2.2e-05	363.75	477.5	-0.416	3.893	1.3e-06	5.5e-06	2.6e-06	9.1e-06	336.5	448.875	-0.34	3.826	4.3e-05	0.00012	0.00013	0.00028	348.25	440.375
ENSRNOG00000048061	Brcc3	-0.212	5.108	0.00092	0.0021	0.00086	0.0018	917.5	1063	-0.264	5.141	0.00025	0.00077	7.4e-05	0.00021	849	1019.38	-0.26	5.113	0.00018	0.00045	1.7e-05	4.1e-05	878.5	1050.75
ENSRNOG00000017673	Brsk1	-0.873	8.194	1.2e-55	4.2e-54	1.2e-57	4e-56	5946.62	10891	-0.89	8.209	1.3e-46	2.8e-45	3.6e-45	7e-44	5502.25	10195.9	-0.87	8.172	4.6e-42	6.5e-41	6.3e-51	8.3e-50	5694.75	10410.6
ENSRNOG00000030246	Btla	1.446	-0.006	9.9e-09	4e-08	9.2e-10	3.6e-09	39	14.25	1.473	0.027	3e-08	1.5e-07	3.3e-10	1.7e-09	36	13	1.946	-0.109	9.3e-13	4.8e-12	4.2e-17	2.1e-16	37.25	9.625
ENSRNOG00000008609	Capn3	1.15	0.68	0.0012	0.0028	4.8e-05	0.00012	60.5	27.125	1.008	0.752	0.0069	0.016	0.0019	0.0043	56.25	27.75	1.415	0.608	0.00023	0.00057	1.2e-06	3.1e-06	58.125	21.625
ENSRNOG00000004882	Capn6	2.158	2.788	7.5e-12	3.9e-11	7.7e-22	6.7e-21	323	72.5	1.955	2.849	6e-11	3.7e-10	1.7e-22	1.7e-21	299.5	77.25	2.061	2.795	8.5e-12	4.1e-11	2.1e-25	1.5e-24	309.375	74.125
ENSRNOG00000009716	Casc3	0.245	6.792	3.5e-05	9.9e-05	1.4e-07	4.6e-07	3455.12	2915.62	0.235	6.802	6.2e-05	0.00021	5.4e-06	1.8e-05	3197.25	2718.25	0.246	6.771	0.00021	0.00054	7.6e-08	2.3e-07	3308.5	2789.25
ENSRNOG00000013318	Ccdc150	1.353	-0.06	7e-06	2.1e-05	7.8e-07	2.4e-06	37.125	14.5	1.495	-0.053	2.8e-07	1.2e-06	3.7e-09	1.7e-08	34.25	12.125	1.285	-0.039	5.3e-06	1.6e-05	1.1e-07	3.1e-07	35.375	14.5
ENSRNOG00000047521	Ccdc166	1.165	0.415	6.7e-08	2.5e-07	7.3e-09	2.7e-08	50.5	22.5	1.643	0.33	1.2e-11	7.7e-11	3e-15	2.1e-14	46.875	14.875	1.188	0.41	6.2e-07	2.1e-06	1.7e-06	4.5e-06	48.375	21.25
ENSRNOG00000061247	Ccdc67	1.352	-0.504	9.4e-06	2.8e-05	7.6e-08	2.5e-07	26.625	10.25	1.658	-0.526	7.5e-07	3.2e-06	2.4e-09	1.1e-08	24.75	7.75	1.017	-0.41	0.0006	0.0014	2.5e-05	5.8e-05	25.625	12.375
ENSRNOG00000027936	Ccdc8	0.443	2.643	0.00027	0.00067	0.00094	0.002	204.75	150.75	0.475	2.64	8.3e-05	0.00027	0.00044	0.0011	189.75	136.5	0.495	2.605	9.3e-05	0.00025	0.00018	0.00038	196.125	139.375
ENSRNOG00000026056	Ccnb1ip1	1.395	-0.497	2.4e-06	7.7e-06	9.8e-07	2.9e-06	26.75	9.875	1.636	-0.501	7.9e-07	3.3e-06	5.4e-08	2.3e-07	24.875	7.75	0.919	-0.364	0.00086	0.002	0.00024	0.0005	25.5	13.5
ENSRNOG00000007719	Ccnc	-0.238	5.88	5.7e-05	0.00016	1.3e-06	3.9e-06	1552.62	1831.5	-0.271	5.903	9.6e-05	0.00031	2e-06	7e-06	1437.25	1735.38	-0.191	5.835	0.0041	0.0085	0.00073	0.0015	1487	1697.88
ENSRNOG00000047816	Ccs	0.222	4.359	0.0044	0.0092	0.0031	0.006	633.5	542.875	0.195	4.377	0.016	0.033	0.018	0.033	586.375	511.375	0.274	4.316	0.00065	0.0015	0.00011	0.00024	606.75	501.5
ENSRNOG00000045558	Cd34	-0.621	3.198	1.3e-11	6.9e-11	2e-08	6.9e-08	206.375	317.375	-0.737	3.271	1.7e-08	8.6e-08	9.3e-09	4.2e-08	190.875	318.625	-0.465	3.085	2.3e-06	7.3e-06	1.6e-05	3.8e-05	197.75	272.75
ENSRNOG00000006094	Cd44	0.732	3.975	2.7e-07	9.4e-07	2.9e-09	1.1e-08	562.5	338.75	0.688	4.001	1.4e-06	5.6e-06	4.5e-08	1.9e-07	521	323.25	0.818	3.926	6e-09	2.4e-08	2.4e-12	9.5e-12	538.875	305.5
ENSRNOG00000018999	Cdc14b	0.395	3.529	1.4e-05	4.1e-05	8.4e-06	2.3e-05	375.625	285.125	0.513	3.488	4.8e-08	2.3e-07	4e-08	1.7e-07	347.625	242.875	0.416	3.502	9.5e-06	2.8e-05	1.6e-06	4.2e-06	359.625	269.25
ENSRNOG00000017536	Cdc16	0.193	6.005	0.0029	0.0063	3e-05	7.7e-05	1968.62	1722	0.239	5.989	0.00032	0.00096	3.8e-06	1.3e-05	1821.75	1542.62	0.314	5.93	8.3e-06	2.5e-05	1.8e-10	6.4e-10	1885.12	1515.25
ENSRNOG00000003258	Cdc73	-0.431	3.76	5.5e-08	2.1e-07	1.8e-06	5.4e-06	330.375	445.125	-0.328	3.706	0.00019	0.00058	0.0016	0.0037	305.75	383.5	-0.266	3.648	0.0016	0.0036	0.004	0.0071	316.375	380
ENSRNOG00000004743	Cdcp1	3.026	-1.314	8.5e-07	2.9e-06	2.2e-12	1.1e-11	17.5	2	2.894	-1.228	2.4e-06	9.4e-06	2.9e-10	1.5e-09	16.375	2	2.542	-1.243	1e-05	3.1e-05	1.2e-09	4e-09	17	2.875
ENSRNOG00000047455	Cdhr3	1.529	1.319	0.00013	0.00035	1.1e-09	4.4e-09	104.875	36.375	1.681	1.315	3.9e-05	0.00013	2e-11	1.1e-10	97.375	30.25	1.744	1.264	4.3e-05	0.00012	2e-10	7.2e-10	100.5	30.125
ENSRNOG00000006000	Cdk12	-0.201	4.904	0.0019	0.0043	0.0043	0.0082	799.25	919	-0.274	4.947	0.00026	0.0008	0.00025	0.00067	739.5	894	-0.217	4.892	0.0043	0.009	0.0066	0.011	765.5	889.125
ENSRNOG00000015696	Cdk5rap1	0.207	4.921	0.0035	0.0075	0.0028	0.0055	931.875	807.125	0.159	4.949	0.016	0.033	0.031	0.055	862.375	773	0.288	4.864	0.00026	0.00066	1e-05	2.5e-05	892.25	730
ENSRNOG00000029744	Ces2j	2.841	-3.113	0.016	0.03	0.0011	0.0023	2.625	0.25	4.332	-3.07	0.0032	0.008	4e-05	0.00012	2.375	0	4.365	-3.13	0.002	0.0044	2.6e-05	6e-05	2.5	0
ENSRNOG00000009269	Cga	6.403	4.385	2.4e-05	7e-05	6.2e-10	2.5e-09	1195.5	14.75	9.873	4.386	2.3e-08	1.1e-07	3.5e-14	2.3e-13	1107.75	1	11.589	4.352	6.3e-10	2.7e-09	1.5e-20	8.5e-20	1145	0.25
ENSRNOG00000013211	Chchd3	-0.344	6.108	4.4e-09	1.9e-08	1.2e-10	5.2e-10	1746.62	2217.5	-0.289	6.082	1.8e-05	6.6e-05	4.3e-07	1.6e-06	1616.62	1975.25	-0.31	6.069	3.9e-06	1.2e-05	2.2e-08	6.7e-08	1672.38	2073.12
ENSRNOG00000022466	Chchd4	0.28	3.328	0.0033	0.007	0.0053	0.0098	315	259.375	0.41	3.28	1.8e-05	6.6e-05	4.8e-05	0.00014	291.5	219.625	0.374	3.268	0.00023	0.00057	8.6e-05	0.00019	301.75	232.25
ENSRNOG00000020293	Chrna10	4.815	-1.5	0.00027	0.00069	2.6e-07	8.1e-07	16.75	0.5	3.488	-1.356	0.0036	0.0089	1.8e-05	5.6e-05	15.375	1.125	2.698	-1.348	0.01	0.02	0.00034	0.00071	16	2.5
ENSRNOG00000003533	Clcn4	-0.869	7.102	1.6e-52	5e-51	7.6e-65	3e-63	2793.88	5104.62	-0.84	7.088	1.7e-39	3.2e-38	2.9e-51	6.6e-50	2585.38	4630.12	-0.83	7.056	7.7e-38	9.8e-37	2e-54	2.8e-53	2675.62	4754.62
ENSRNOG00000017325	Cldn7	3.234	-1.465	7.6e-06	2.3e-05	3e-11	1.3e-10	15.875	1.625	3.651	-1.414	2.1e-06	8.3e-06	1.4e-10	7.1e-10	14.625	1	5.358	-1.531	5.8e-09	2.3e-08	1.8e-17	9e-17	15.375	0.25
ENSRNOG00000001571	Cldn8	3.871	-2.45	0.0058	0.012	0.00015	0.00034	6.75	0.375	4.676	-2.387	0.0022	0.0057	2.5e-05	7.7e-05	6.5	0.125	5.776	-2.467	0.00051	0.0012	2.2e-06	5.8e-06	6.5	0
ENSRNOG00000015184	Clic3	0.767	0.879	0.00013	0.00033	0.00012	0.00029	64.375	37.75	1.097	0.799	1.7e-05	6.1e-05	1.2e-05	3.8e-05	59.75	27.75	0.922	0.817	1.7e-05	4.9e-05	1.5e-05	3.7e-05	61.75	32.5
ENSRNOG00000004778	Cnga1	3.144	-1.669	6.5e-09	2.7e-08	3.5e-14	1.9e-13	12.875	1.375	1.925	-1.458	5.6e-05	0.00019	5e-07	1.9e-06	12.125	3.125	3.029	-1.635	2.1e-08	8e-08	9.3e-14	4e-13	12.375	1.375
ENSRNOG00000043151	Cntln	0.257	3.008	0.011	0.022	0.024	0.039	250.125	209	0.248	3.019	0.016	0.034	0.018	0.034	231.375	194.375	0.355	2.946	0.00099	0.0023	0.0006	0.0012	239.25	186.75
ENSRNOG00000031782	Col6a4	2.374	-0.45	1.1e-09	4.9e-09	6.3e-15	3.6e-14	32.625	6.125	3.156	-0.476	2.3e-12	1.5e-11	2.4e-17	1.9e-16	30.125	3.125	2.146	-0.403	1.6e-08	6.2e-08	2.3e-12	9.2e-12	31	7
ENSRNOG00000029571	Coq10a	0.381	5.614	1.8e-07	6.6e-07	6.4e-09	2.3e-08	1591.25	1222	0.421	5.603	4.1e-10	2.3e-09	3.8e-09	1.8e-08	1472.62	1100.5	0.408	5.583	5.3e-09	2.1e-08	1.7e-10	6.1e-10	1523.75	1149
ENSRNOG00000021828	Coro1b	-0.239	6.36	2.1e-05	6.1e-05	4.5e-06	1.2e-05	2165.12	2554.38	-0.237	6.364	0.00051	0.0015	8.7e-06	2.8e-05	2003.5	2362.12	-0.248	6.345	0.00027	0.00068	1.1e-06	3e-06	2073.38	2462.38
ENSRNOG00000024972	Cox10	-0.418	4.442	5.8e-09	2.4e-08	1.2e-09	4.7e-09	533.125	712.75	-0.414	4.444	4e-07	1.7e-06	1.1e-08	4.8e-08	493.375	658.375	-0.37	4.395	6.5e-06	2e-05	6.7e-08	2e-07	510.25	660.875
ENSRNOG00000060278	Cpg1	1.388	0.437	1.2e-10	5.8e-10	2.1e-12	1e-11	53.5	20.5	1.257	0.506	1.3e-08	6.5e-08	1.5e-10	7.8e-10	49.375	20.75	1.252	0.472	5.4e-09	2.2e-08	1.9e-10	6.8e-10	51.125	21.5
ENSRNOG00000004659	Creld2	0.499	4.08	2.4e-07	8.5e-07	6.7e-07	2e-06	567.625	401.75	0.5	4.087	3.4e-09	1.8e-08	2.6e-07	1e-06	525.625	371.125	0.469	4.074	5.4e-08	2e-07	2.2e-07	6.3e-07	543.5	392.625
ENSRNOG00000027990	Crip1	0.861	2.554	4.1e-05	0.00012	5.5e-07	1.7e-06	215.375	118.375	1.086	2.496	1.4e-05	4.9e-05	7.4e-08	3e-07	199.125	93.875	0.934	2.515	8.2e-06	2.5e-05	5.3e-08	1.6e-07	206.125	107.625
ENSRNOG00000014327	Csrp3	1.874	-2.299	0.005	0.01	0.0003	0.00067	6.125	1.625	2.925	-2.331	0.00026	0.0008	1.2e-06	4.3e-06	5.75	0.625	4.595	-2.458	1.1e-06	3.7e-06	7.8e-10	2.7e-09	5.875	0.125
ENSRNOG00000004989	Cst8	2.748	-3.14	0.022	0.04	0.00071	0.0015	2.375	0.25	4.245	-3.098	0.0045	0.011	3.1e-05	9.3e-05	2.25	0	4.278	-3.159	0.0029	0.0062	3e-05	7.1e-05	2.375	0
ENSRNOG00000029029	Cxadrl1	1.57	-1.69	0.0014	0.0032	2.8e-05	7.1e-05	10.375	3.5	2.323	-1.742	3.9e-05	0.00013	3.2e-07	1.2e-06	9.875	1.75	1.855	-1.726	0.00031	0.00078	2.1e-06	5.6e-06	10	2.75
ENSRNOG00000019400	Dag1	-0.263	7.175	2.9e-06	9.1e-06	3e-05	7.6e-05	3775.62	4531.62	-0.289	7.194	1.1e-05	4.1e-05	3.2e-05	9.8e-05	3493.88	4270.25	-0.177	7.108	0.0054	0.011	0.0087	0.015	3615.88	4087.12
ENSRNOG00000017332	Dapk2	-0.728	1.485	1.5e-06	4.8e-06	2.1e-07	6.6e-07	58.875	97.875	-0.665	1.445	5.6e-05	0.00019	7.4e-07	2.7e-06	54.5	87	-0.627	1.397	0.00014	0.00036	2.9e-05	6.9e-05	56.375	87.75
ENSRNOG00000055281	Dcbld2	-0.511	4.191	2.7e-11	1.4e-10	1.5e-07	4.8e-07	431.875	614.625	-0.413	4.137	1.2e-06	5.1e-06	5.1e-05	0.00015	399.375	531.5	-0.397	4.104	4.5e-07	1.5e-06	3.5e-05	8.1e-05	413.5	543.625
ENSRNOG00000003296	Dck	-0.4	3.439	3.2e-06	1e-05	8.2e-05	0.0002	267.25	352.75	-0.367	3.423	8.2e-05	0.00027	0.00014	0.00039	247.25	318.625	-0.399	3.417	7.8e-06	2.3e-05	4.8e-05	0.00011	255.75	336.875
ENSRNOG00000012734	Dcun1d1	-0.284	4.377	8.3e-05	0.00023	4.9e-05	0.00012	537.125	654.5	-0.262	4.37	0.0015	0.0041	0.00031	0.00081	497.125	596.75	-0.298	4.364	0.00012	0.00031	9.1e-06	2.2e-05	514.375	631.875
ENSRNOG00000015501	Ddhd2	0.299	6.591	4.2e-06	1.3e-05	8.5e-07	2.6e-06	3057.38	2485.12	0.27	6.609	1e-05	3.8e-05	2.3e-05	7.1e-05	2829.12	2346.75	0.24	6.598	0.0006	0.0014	8.8e-05	0.0002	2927.75	2477.75
ENSRNOG00000013521	Dhfr	0.362	3.808	2e-05	5.8e-05	1.6e-05	4.1e-05	451.125	350.625	0.482	3.765	3.1e-08	1.5e-07	2.8e-08	1.2e-07	417.5	298.875	0.477	3.74	6.7e-08	2.5e-07	9.8e-09	3.1e-08	431.75	310.375
ENSRNOG00000014599	Dhx36	0.142	7.213	0.025	0.046	0.0091	0.016	4474.5	4054.5	0.183	7.199	0.0021	0.0055	0.0018	0.0041	4141.12	3649.38	0.188	7.171	0.0062	0.013	0.00048	0.00098	4284.75	3759.62
ENSRNOG00000054272	Dhx57	0.312	6.485	2.4e-07	8.5e-07	7.4e-08	2.5e-07	2852	2297.38	0.205	6.539	0.00064	0.0018	0.0004	0.001	2639.38	2291	0.233	6.501	0.00052	0.0013	1.6e-05	3.8e-05	2731	2323.5
ENSRNOG00000057724	Dio2	-0.931	0.787	3.6e-07	1.2e-06	5.8e-06	1.6e-05	32.75	62.5	-0.944	0.784	2.1e-06	8.2e-06	4.4e-06	1.5e-05	30.5	58.375	-0.68	0.608	0.00044	0.0011	0.00076	0.0015	31.5	50.375
ENSRNOG00000023213	Dmrtb1	1.8	0.159	1.8e-13	1.1e-12	1.2e-15	7.2e-15	47.125	13.375	1.209	0.34	3.9e-07	1.7e-06	7.5e-09	3.4e-08	43.75	18.75	1.362	0.263	5.5e-09	2.2e-08	1.2e-11	4.5e-11	45.25	17.375
ENSRNOG00000012106	Dnaja4	-0.321	6.7	9.4e-09	3.8e-08	2.3e-11	1e-10	2656.5	3319.25	-0.324	6.706	3.3e-07	1.5e-06	8.2e-10	4e-09	2458.62	3076.75	-0.229	6.629	0.00026	0.00064	1.1e-05	2.6e-05	2544	2980.62
ENSRNOG00000030408	Dnajb12	-0.194	5.588	0.0012	0.0027	0.00011	0.00027	1288.75	1474.62	-0.23	5.612	0.0009	0.0025	3.7e-05	0.00011	1192.62	1398	-0.27	5.609	0.00013	0.00034	2e-08	6.4e-08	1234	1488.62
ENSRNOG00000016262	Dnase2b	1.717	-2.239	0.0067	0.014	0.00036	0.00079	6.375	2	2.577	-2.268	0.00067	0.0019	6.4e-06	2.1e-05	6	0.75	3.049	-2.359	7.2e-05	0.00019	1.2e-07	3.6e-07	6.25	0.625
ENSRNOG00000039859	Dnmt1	0.262	5.424	0.0001	0.00028	2.8e-07	9e-07	1344.88	1121.38	0.179	5.468	0.0074	0.017	0.0025	0.0056	1244.5	1099.5	0.182	5.441	0.013	0.024	0.00016	0.00034	1287.75	1134.5
ENSRNOG00000004298	Dpys	2.633	-0.055	6.7e-06	2.1e-05	9.2e-14	4.9e-13	45.5	7.25	3.208	-0.056	4.2e-07	1.8e-06	1.1e-15	7.8e-15	42.25	4.5	2.553	-0.033	1.2e-05	3.5e-05	8.6e-13	3.5e-12	43.5	7.375
ENSRNOG00000017159	Dsc3	3.449	-2.061	2.2e-07	7.7e-07	1.5e-09	5.7e-09	9.25	0.75	2.729	-1.927	1.7e-05	6.3e-05	9.5e-07	3.5e-06	8.75	1.125	5.168	-2.093	5.7e-10	2.4e-09	1.5e-13	6.2e-13	9	0.125
ENSRNOG00000025408	Duxbl1	0.386	3.521	8.6e-05	0.00023	0.00028	0.00063	372.375	284.75	0.412	3.519	4.3e-05	0.00015	0.00037	0.00097	344.75	259.25	0.496	3.457	8.1e-06	2.4e-05	2.2e-05	5.3e-05	356.5	253
ENSRNOG00000000422	Dxo	0.204	3.251	0.025	0.046	0.056	0.085	291	252.625	0.205	3.257	0.02	0.042	0.052	0.087	269.25	233.75	0.196	3.236	0.027	0.049	0.067	0.098	278.625	243.5
ENSRNOG00000018207	Dynlt1	0.843	3.74	3.8e-18	3e-17	3.1e-17	2e-16	491.75	273.75	0.881	3.737	1.5e-18	1.4e-17	7.5e-17	5.7e-16	455.25	246.875	0.925	3.695	1.2e-20	8.6e-20	2.5e-21	1.5e-20	470.875	247.875
ENSRNOG00000008843	Eci1	0.238	4.111	0.0028	0.006	0.0073	0.013	535.875	454.5	0.222	4.125	0.0076	0.018	0.019	0.035	496	424.75	0.263	4.081	0.00089	0.0021	0.002	0.0037	513.25	428.125
ENSRNOG00000019579	Edc3	-0.191	3.857	0.017	0.031	0.025	0.042	387.5	442.375	-0.226	3.881	0.017	0.036	0.0086	0.017	358.375	419.75	-0.246	3.867	0.0045	0.0092	0.0018	0.0033	370.75	439.875
ENSRNOG00000055365	Edem1	-0.527	4.008	1.7e-11	8.4e-11	2.8e-08	9.8e-08	377.5	544	-0.545	4.022	5.1e-10	2.9e-09	7.1e-09	3.2e-08	349.375	510.5	-0.389	3.908	4.4e-06	1.3e-05	5.3e-06	1.3e-05	361.375	473.375
ENSRNOG00000016203	Efna2	-0.452	1.841	0.00075	0.0018	0.00021	0.00047	85	116.625	-0.43	1.829	0.0043	0.01	0.001	0.0024	78.75	106.375	-0.524	1.86	0.00014	0.00036	8.7e-06	2.1e-05	81.5	117.5
ENSRNOG00000042029	Efs	0.535	4.21	2.1e-12	1.1e-11	1.7e-10	7e-10	627.125	433	0.339	4.299	0.0006	0.0017	0.0016	0.0037	580.5	458.625	0.518	4.198	1.3e-10	5.9e-10	1.4e-10	5e-10	600.875	419.75
ENSRNOG00000019634	Eif4e2	-0.307	4.433	2.1e-05	6.1e-05	6.8e-06	1.9e-05	553	684.875	-0.337	4.453	5e-05	0.00017	3.6e-06	1.2e-05	512	647.25	-0.182	4.345	0.022	0.039	0.0068	0.012	529.875	601.125
ENSRNOG00000006330	Elf3	2.386	-1.871	0.011	0.021	0.00043	0.00095	10.375	2	3.23	-1.88	0.0016	0.0042	1.2e-05	3.8e-05	9.5	0.875	3.741	-1.967	0.00051	0.0012	7.9e-07	2.2e-06	10	0.625
ENSRNOG00000007887	Elk4	-0.453	5.939	3e-14	1.9e-13	2.6e-17	1.7e-16	1488.25	2036.5	-0.382	5.903	2.4e-08	1.2e-07	2.8e-11	1.5e-10	1377.38	1795	-0.389	5.882	9.8e-09	3.8e-08	3.1e-13	1.3e-12	1425.5	1865.62
ENSRNOG00000015800	Elmo3	0.997	3.057	2.3e-24	2.5e-23	4.5e-17	3e-16	316.625	158.5	0.821	3.131	3e-07	1.3e-06	3.6e-06	1.2e-05	293	165.75	0.904	3.074	4.4e-19	3.1e-18	2.5e-13	1.1e-12	303.125	162.25
ENSRNOG00000005884	Emc7	0.161	6.471	0.012	0.023	0.0021	0.0042	2692.5	2407.88	0.141	6.486	0.023	0.046	0.013	0.025	2492.12	2260.75	0.181	6.442	0.007	0.014	0.00059	0.0012	2578.12	2275.25
ENSRNOG00000013791	Enpp3	0.959	1.853	0.00048	0.0012	1.8e-07	5.8e-07	135.625	69.875	0.947	1.876	0.00046	0.0014	1.6e-07	6.5e-07	125.5	65.125	0.885	1.865	0.0011	0.0025	8.8e-07	2.4e-06	129.75	70.375
ENSRNOG00000047174	ENSRNOG00000047174	-0.684	1.561	3.3e-06	1e-05	1.2e-06	3.6e-06	63.375	102.125	-0.675	1.551	2.9e-05	0.0001	1.4e-05	4.4e-05	58.75	93.875	-0.634	1.51	0.00016	0.00041	0.00026	0.00055	60.625	94.125
ENSRNOG00000017286	Ephx2	0.733	1.543	9e-07	3e-06	1.8e-06	5.3e-06	102.375	61.625	0.451	1.667	0.0024	0.0061	0.00034	0.00088	94.625	69	0.759	1.521	3.5e-07	1.2e-06	2e-07	5.7e-07	97.875	57.875
ENSRNOG00000040242	Epm2a	-0.336	1.541	0.011	0.022	0.076	0.11	72.375	91.375	-0.347	1.549	0.021	0.044	0.069	0.11	66.875	85.125	-0.473	1.599	0.0017	0.0038	0.016	0.026	69.25	96.125
ENSRNOG00000012864	Ern1	0.718	4.514	7.1e-23	7.3e-22	7e-26	7.5e-25	815.25	495.625	0.745	4.512	1.5e-22	1.7e-21	2.5e-23	2.6e-22	754.5	450.75	0.742	4.487	7e-21	5.2e-20	5.8e-32	4.8e-31	780.75	466.875
ENSRNOG00000009538	Etfdh	-0.225	5.276	0.00023	0.00059	2.7e-05	7e-05	1026.12	1198.62	-0.173	5.253	0.012	0.027	0.0058	0.012	949.875	1069.62	-0.235	5.261	0.00095	0.0022	2.4e-06	6.3e-06	982.875	1155.88
ENSRNOG00000002072	Eva1c	0.588	1.516	9.9e-05	0.00026	7.8e-06	2.1e-05	96.625	64.125	0.674	1.499	1.8e-05	6.5e-05	1e-07	4e-07	89.375	55.75	0.695	1.463	6e-06	1.8e-05	6.9e-08	2.1e-07	92.5	57
ENSRNOG00000010396	Eya3	-0.253	4.801	0.00021	0.00055	0.00019	0.00043	729.25	870.125	-0.379	4.874	5.7e-07	2.4e-06	1.3e-07	5.1e-07	674.875	878.125	-0.285	4.798	0.00015	0.00038	1.2e-05	2.9e-05	698.5	851.25
ENSRNOG00000022393	Faap24	-0.482	1.296	0.0016	0.0036	0.00077	0.0016	57.375	80	-0.582	1.352	0.00031	0.00093	1.3e-05	4.2e-05	53.125	79.125	-0.727	1.415	2.4e-06	7.6e-06	1.3e-08	4.1e-08	55	90.875
ENSRNOG00000025079	Fam126b	-0.625	5.005	4.6e-16	3.3e-15	2e-13	1e-12	725.375	1118.12	-0.687	5.047	1.6e-14	1.2e-13	1.2e-13	7.7e-13	671.25	1080.88	-0.552	4.94	1.3e-14	7e-14	1.1e-11	4.3e-11	694.875	1017.25
ENSRNOG00000007799	Fam151a	1.329	-1.169	0.00074	0.0017	7.4e-06	2e-05	15.875	6.125	2.075	-1.257	5.4e-06	2.1e-05	2.6e-10	1.3e-09	14.625	3.125	2.196	-1.323	8e-07	2.7e-06	1.8e-11	6.9e-11	15	3.25
ENSRNOG00000030641	Fam159a	1.414	-1.74	0.0046	0.0096	0.00053	0.0011	9.625	3.5	2.453	-1.834	5e-05	0.00017	2.6e-07	1e-06	9	1.375	2.895	-1.928	2.3e-06	7.3e-06	1.3e-08	4e-08	9.375	1.125
ENSRNOG00000013372	Fam159b	1.911	-0.486	5.5e-10	2.5e-09	5e-15	2.9e-14	29.625	7.625	2	-0.45	1.1e-09	6.2e-09	6.2e-15	4.2e-14	27.375	6.5	2.84	-0.606	7.9e-16	4.7e-15	1e-24	6.8e-24	28.125	4
ENSRNOG00000009881	Fam161a	0.975	1.448	1.6e-08	6.2e-08	2.5e-08	8.6e-08	101.875	52	0.685	1.569	1.3e-05	4.7e-05	5.5e-06	1.8e-05	94.375	58.75	0.926	1.455	1.1e-07	3.9e-07	2e-08	6.1e-08	97.75	51.125
ENSRNOG00000002165	Fam175a	0.415	2.161	0.0011	0.0026	0.0019	0.0039	145	108.625	0.61	2.095	3.1e-06	1.2e-05	5.9e-07	2.2e-06	134.375	88	0.375	2.16	0.0037	0.0079	0.0019	0.0035	139.125	106.875
ENSRNOG00000001314	Fam20c	0.303	5.757	2.7e-06	8.5e-06	1.8e-09	6.9e-09	1716.5	1390.5	0.321	5.755	4.1e-07	1.8e-06	3.1e-08	1.3e-07	1588.62	1273	0.307	5.736	9.4e-06	2.8e-05	9.8e-11	3.6e-10	1643.75	1329.62
ENSRNOG00000017513	Fam73b	-0.336	6.62	6.2e-09	2.6e-08	2e-10	8.2e-10	2499	3155.12	-0.279	6.594	4.8e-05	0.00016	4.9e-07	1.9e-06	2312.38	2808.38	-0.316	6.589	1.9e-06	6.3e-06	3.4e-09	1.1e-08	2393.25	2980.62
ENSRNOG00000017053	Fbxo36	1.041	1.021	3.1e-05	8.8e-05	1e-07	3.3e-07	76	36.75	0.788	1.127	0.00058	0.0017	5.8e-05	0.00017	70.5	40.625	0.798	1.089	0.0011	0.0024	0.00019	0.00042	72.875	41.625
ENSRNOG00000016164	Fcrl2	1.164	2.083	0.0031	0.0067	5.6e-06	1.6e-05	166.75	74.875	0.912	2.185	0.024	0.049	0.00072	0.0018	154.375	82.375	1.097	2.092	0.0046	0.0096	7e-06	1.7e-05	159.75	75.125
ENSRNOG00000015898	Fer	-0.348	3.894	2.4e-06	7.6e-06	0.00027	0.00061	375	476.625	-0.491	3.979	4.1e-09	2.2e-08	7.9e-07	2.9e-06	347	487.125	-0.346	3.873	1.6e-05	4.7e-05	0.00023	0.00049	359.25	455.75
ENSRNOG00000024848	Fga	2.449	-1.735	3.5e-06	1.1e-05	1.6e-09	6e-09	11.25	2	1.879	-1.591	0.00022	0.00068	4.5e-06	1.5e-05	10.375	2.625	1.757	-1.618	0.00025	0.00062	1.7e-05	4.1e-05	10.75	3.25
ENSRNOG00000012912	Fgf17	1.779	-1.729	0.00041	0.001	1.5e-06	4.3e-06	10.375	2.875	2.232	-1.73	6.4e-05	0.00021	4.3e-08	1.8e-07	9.625	1.875	2.23	-1.78	3.9e-05	0.00011	3.9e-09	1.3e-08	10.25	2.125
ENSRNOG00000020990	Fgf21	1.133	-0.389	8.4e-05	0.00023	5.9e-07	1.8e-06	27.5	12.375	1.29	-0.392	2.7e-05	9.6e-05	3.3e-08	1.4e-07	25.25	10.25	1.562	-0.493	3.2e-07	1.1e-06	3.5e-11	1.3e-10	26.375	8.75
ENSRNOG00000020888	Fgf3	4.352	-2.303	1.3e-07	4.8e-07	1.2e-11	5.5e-11	7.5	0.25	2.57	-2.119	0.00019	0.00059	1.2e-06	4.4e-06	6.75	1.125	2.512	-2.165	0.00016	0.00042	4e-07	1.1e-06	7.125	1.125
ENSRNOG00000025074	Fgg	2.699	-0.677	1.2e-14	7.8e-14	4.4e-24	4.3e-23	27.875	4.125	3.938	-0.706	8.3e-20	8.3e-19	1.3e-30	1.7e-29	25.75	1.5	3.63	-0.741	1.4e-19	1e-18	3.4e-31	2.7e-30	26.75	2.125
ENSRNOG00000028064	Fhad1	1.605	5.109	1.6e-35	2.8e-34	3.7e-62	1.4e-60	1492.38	490.375	1.709	5.093	2e-37	3.6e-36	2e-53	4.8e-52	1382	422.5	1.677	5.074	2.9e-36	3.6e-35	1.5e-56	2.2e-55	1429.38	446.875
ENSRNOG00000028129	Fktn	-0.358	6.72	2.9e-10	1.3e-09	3.2e-12	1.5e-11	2654.88	3403.5	-0.289	6.686	1.1e-05	4.1e-05	1.6e-07	6.3e-07	2456.88	3002.75	-0.33	6.684	3.4e-07	1.2e-06	5.1e-11	1.9e-10	2542.38	3196
ENSRNOG00000054890	Flna	0.597	6.207	0.0016	0.0036	2e-05	5.3e-05	2555.62	1689.62	0.781	6.143	5.1e-05	0.00017	5.1e-09	2.3e-08	2365.88	1376.12	0.588	6.191	0.00033	0.00082	6.8e-07	1.9e-06	2447.38	1628.12
ENSRNOG00000008015	Fos	1.049	4.742	5.2e-16	3.6e-15	2.2e-19	1.7e-18	1034.75	500.375	1.149	4.718	2e-19	1.9e-18	5.4e-24	5.7e-23	957.625	431.875	1.092	4.71	1.1e-17	7.2e-17	6.2e-25	4.2e-24	990.875	465
ENSRNOG00000020552	Fosl1	1.409	-0.928	4.6e-05	0.00013	4.6e-06	1.3e-05	19	7	2.444	-1.049	1e-08	5.1e-08	4.8e-11	2.6e-10	17.375	2.875	2.356	-1.083	6.2e-09	2.5e-08	3.8e-12	1.5e-11	18.125	3.625
ENSRNOG00000009284	Foxa1	4.566	-0.308	4.2e-06	1.3e-05	2.4e-09	9e-09	40.375	1.625	8.255	-0.283	1.7e-09	9.2e-09	5e-17	3.9e-16	37.5	0	8.291	-0.332	8e-10	3.4e-09	3.2e-17	1.6e-16	39	0
ENSRNOG00000013133	Foxa2	4.257	-0.849	3.9e-05	0.00011	6.4e-08	2.1e-07	26.375	1.25	6.012	-0.814	1.5e-06	5.9e-06	6.1e-11	3.3e-10	24.25	0.25	7.658	-0.876	5.1e-08	1.9e-07	8.1e-13	3.3e-12	25.125	0
ENSRNOG00000030619	Foxr2	1.595	-0.451	7e-08	2.6e-07	4.8e-10	1.9e-09	28.75	9.5	1.361	-0.351	6.4e-06	2.4e-05	2.6e-08	1.1e-07	26.5	10.375	1.703	-0.466	3.3e-08	1.3e-07	1.3e-11	4.9e-11	27.625	8.375
ENSRNOG00000004898	Fshb	3.053	-2.429	0.027	0.049	0.0018	0.0037	6.75	0.75	5.765	-2.436	0.0011	0.0031	2e-06	7e-06	6.125	0	5.8	-2.499	0.0009	0.0021	1.2e-06	3.2e-06	6.375	0
ENSRNOG00000005888	Fsip1	0.727	0.755	0.00014	0.00036	0.0001	0.00025	58.125	35	0.624	0.814	0.0014	0.0039	0.0014	0.0032	53.875	34.75	0.821	0.713	2.3e-05	6.5e-05	1.1e-05	2.6e-05	55.875	31.375
ENSRNOG00000009311	Fstl3	1.099	0.522	7.9e-08	2.9e-07	5.7e-11	2.5e-10	53.375	24.75	1.205	0.521	3.7e-08	1.8e-07	2.7e-12	1.6e-11	49.375	21.5	1.047	0.533	4.6e-07	1.6e-06	4.9e-09	1.6e-08	51	24.625
ENSRNOG00000007951	Galnt14	-0.915	3.781	2.5e-29	3.4e-28	5e-25	5.1e-24	272.5	514	-1.09	3.898	1.6e-23	1.9e-22	3e-24	3.2e-23	252	536.75	-0.972	3.796	1.7e-28	1.6e-27	1.5e-25	1e-24	260.875	511.75
ENSRNOG00000022129	Galp	4.579	-0.836	3.2e-06	1e-05	1.7e-12	8.1e-12	28	1.125	4.847	-0.765	1.6e-06	6.6e-06	1.7e-13	1.1e-12	26	0.875	7.801	-0.858	1.8e-09	7.6e-09	5.6e-19	3.1e-18	26.875	0
ENSRNOG00000001528	Gap43	1.254	8.471	1.4e-58	5.3e-57	7.1e-90	5e-88	14379.9	6029.38	1.149	8.508	2.8e-54	7.4e-53	1e-70	3.5e-69	13309.2	6000.25	1.232	8.458	3.6e-55	6.8e-54	2.7e-76	5.5e-75	13770.5	5864
ENSRNOG00000025198	Gas2l3	-1.395	0.969	3.8e-15	2.5e-14	1.2e-16	7.7e-16	30	78.5	-1.127	0.774	1.5e-08	7.6e-08	4.6e-11	2.5e-10	27.75	60.625	-1.219	0.816	9.4e-11	4.3e-10	1.6e-11	6.2e-11	28.75	66.625
ENSRNOG00000027860	Ggnbp2	0.149	6.992	0.013	0.025	0.0038	0.0072	3846.88	3469.75	0.189	6.978	0.0011	0.003	0.00065	0.0016	3560.5	3124.88	0.223	6.937	0.00071	0.0017	4.3e-06	1.1e-05	3683.88	3155.38
ENSRNOG00000059582	Gm1045	0.772	0.542	0.00023	0.00057	1.2e-05	3.2e-05	50.375	29.375	0.581	0.633	0.0046	0.011	0.00071	0.0018	46.875	31.25	0.844	0.508	5.4e-05	0.00015	1.1e-06	2.9e-06	48.25	27
ENSRNOG00000035079	Gm12830	1.771	-2.552	0.019	0.036	0.0016	0.0033	4.5	1.25	1.896	-2.495	0.022	0.045	0.0008	0.002	4	0.875	1.808	-2.534	0.02	0.037	0.0011	0.0021	4.375	1.125
ENSRNOG00000052620	Gnb2l1	0.223	7.797	0.00021	0.00054	1.8e-06	5.2e-06	6891.25	5902	0.177	7.824	0.0026	0.0067	0.00021	0.00056	6377.75	5639.75	0.148	7.813	0.025	0.044	0.0011	0.0021	6599.12	5955.88
ENSRNOG00000039350	Gng13	-0.568	3.387	6.7e-09	2.8e-08	2.9e-07	9.2e-07	240.375	356.875	-0.486	3.341	0.00016	0.00051	0.00012	0.00032	222.25	311.875	-0.633	3.404	1.6e-10	6.9e-10	2.5e-09	8.3e-09	230.25	357.75
ENSRNOG00000008603	Gpr25	2.42	-1.459	2.5e-07	9e-07	2.9e-12	1.4e-11	14.375	2.5	2.28	-1.374	2e-06	8e-06	2.6e-10	1.3e-09	13.125	2.625	2.68	-1.469	5.4e-08	2e-07	1.3e-13	5.7e-13	13.5	2
ENSRNOG00000060749	Gpx6	4.929	-2.981	0.00059	0.0014	1.3e-05	3.5e-05	3.75	0	3.186	-2.835	0.0088	0.02	0.00078	0.0019	3.375	0.25	4.872	-2.945	0.00075	0.0018	1.6e-05	3.8e-05	3.5	0
ENSRNOG00000010605	Gsc	5.378	-2.013	2.2e-11	1.1e-10	5e-16	3.1e-15	10	0.125	4.63	-1.909	2.4e-09	1.3e-08	5e-13	3e-12	9.5	0.25	6.322	-1.991	4.9e-12	2.4e-11	6.8e-17	3.4e-16	9.875	0
ENSRNOG00000000952	Gsx1	2.698	-1.221	4.2e-09	1.8e-08	1.2e-11	5.4e-11	18.125	2.625	3.134	-1.191	2e-10	1.2e-09	2.1e-13	1.3e-12	16.75	1.75	1.937	-1.097	2.6e-06	8.3e-06	2.6e-07	7.4e-07	17.375	4.5
ENSRNOG00000018230	Gtf2h2	-0.253	4.038	0.00054	0.0013	0.0012	0.0025	429.5	511.5	-0.307	4.072	0.00025	0.00076	0.00013	0.00037	397.5	491.75	-0.243	4.012	0.0039	0.0081	0.0017	0.0033	411.125	486.625
ENSRNOG00000016217	Gtpbp4	0.342	4.321	7.9e-06	2.4e-05	2.7e-06	7.6e-06	640.75	505.625	0.294	4.348	0.0002	0.00063	0.00017	0.00046	593	483.5	0.403	4.276	7.4e-07	2.5e-06	3.1e-09	1e-08	613.5	464.125
ENSRNOG00000015402	Guca1a	2.941	-2	2.1e-06	6.9e-06	4.1e-10	1.6e-09	9.375	1.125	1.782	-1.791	0.0018	0.0049	7.3e-06	2.4e-05	8.75	2.25	2.982	-1.978	2.3e-06	7.5e-06	5.4e-10	1.9e-09	8.75	1
ENSRNOG00000029876	Gucy1a2	-1.469	1.929	1.4e-08	5.6e-08	8e-08	2.7e-07	56.875	158.375	-1.214	1.738	1.1e-07	5.2e-07	6.6e-06	2.2e-05	52.5	122.75	-1.419	1.868	6.8e-05	0.00018	5.2e-06	1.3e-05	54.5	147
ENSRNOG00000007931	Gucy2d	1.1	-0.378	0.0013	0.0029	0.00013	0.00031	27.5	12.625	1.471	-0.433	7e-05	0.00023	2.2e-06	7.6e-06	25.625	9.125	1.606	-0.503	2.2e-05	6.3e-05	6.8e-07	1.9e-06	26.375	8.375
ENSRNOG00000002207	Guf1	-0.243	4.999	0.00013	0.00035	0.00027	0.0006	840.75	994.875	-0.242	5.003	0.00088	0.0025	0.00041	0.0011	777.875	919.5	-0.298	5.007	1.8e-05	5.2e-05	1.3e-06	3.6e-06	805.125	987.875
ENSRNOG00000055597	Hdac7	0.414	4.513	1.4e-07	5.1e-07	1.6e-06	4.7e-06	747.625	561.5	0.411	4.52	2.6e-07	1.1e-06	7e-06	2.3e-05	691.75	520.5	0.498	4.459	2.9e-10	1.3e-09	3.3e-09	1.1e-08	716	507.5
ENSRNOG00000037799	Hdx	-0.723	0.262	0.00043	0.001	0.0031	0.006	24.625	40.625	-0.892	0.347	0.00068	0.0019	0.00096	0.0023	22.875	42.25	-0.608	0.168	0.01	0.02	0.024	0.038	23.375	35.875
ENSRNOG00000007391	Hes7	0.929	-0.139	0.00033	0.00082	8.7e-06	2.4e-05	31.75	16.5	1.259	-0.199	5.4e-06	2.1e-05	1.5e-07	6e-07	29.125	12.25	1.031	-0.172	0.0001	0.00028	2.4e-06	6.2e-06	30.125	14.625
ENSRNOG00000003925	Hhat	0.947	-0.119	0.00026	0.00066	4.3e-06	1.2e-05	32.375	16.75	0.92	-0.081	0.0004	0.0012	0.00012	0.00034	30	15.75	1.35	-0.233	1.2e-06	4e-06	7.8e-08	2.3e-07	31	12
ENSRNOG00000002292	Hnrnpd	0.247	7.104	0.00092	0.0021	0.00021	0.00048	4291.12	3616.62	0.181	7.139	0.0043	0.011	0.0063	0.013	3972.12	3503.75	0.192	7.109	0.0053	0.011	0.0022	0.0042	4109.25	3597.75
ENSRNOG00000026963	Hsp90b1	0.23	9.195	5e-05	0.00014	8.5e-07	2.6e-06	18198	15515.2	0.199	9.215	0.0012	0.0033	0.00021	0.00057	16842.6	14675.8	0.311	9.138	1.8e-06	5.9e-06	9.8e-11	3.6e-10	17427	14045
ENSRNOG00000029079	Hspb7	2.509	-0.333	6.8e-07	2.3e-06	2.9e-10	1.2e-09	35.25	5.75	3.128	-0.338	4.2e-08	2e-07	6.7e-12	3.8e-11	32.75	3.625	2.684	-0.339	2.7e-07	9.5e-07	3.8e-11	1.4e-10	34	5.25
ENSRNOG00000010944	Hyou1	0.551	7.602	2.1e-22	2.1e-21	9.8e-29	1.2e-27	6638.38	4531.5	0.509	7.624	3.1e-17	2.7e-16	2.5e-22	2.5e-21	6143	4315.88	0.494	7.605	2e-14	1.1e-13	3.7e-20	2.1e-19	6357	4512.25
ENSRNOG00000060853	Iah1	0.348	4.623	2.3e-06	7.4e-06	1.4e-06	4.2e-06	792.125	621.75	0.236	4.68	0.0011	0.0029	0.0021	0.0047	733.375	622.875	0.34	4.609	7.9e-06	2.4e-05	3.7e-06	9.4e-06	758.625	600.125
ENSRNOG00000008691	Ick	-0.259	4.133	0.00038	0.00093	0.00047	0.001	457.625	547.25	-0.329	4.176	0.00011	0.00035	3.4e-05	0.0001	423.5	532.125	-0.295	4.132	0.00029	0.00072	3.3e-05	7.8e-05	438.375	537.625
ENSRNOG00000061876	Iffo2	0.335	5.141	1.5e-06	4.8e-06	3.5e-06	9.9e-06	1129.5	896	0.276	5.172	0.00031	0.00093	0.00077	0.0019	1045.12	863.25	0.289	5.142	3.9e-05	0.00011	3.7e-05	8.6e-05	1081.62	886.25
ENSRNOG00000013456	Ighmbp2	-0.584	4.876	5.5e-18	4.3e-17	3.1e-19	2.3e-18	673.75	1010.75	-0.493	4.825	1e-10	6.1e-10	3.3e-12	1.9e-11	623.5	878	-0.495	4.802	4.8e-11	2.2e-10	2.9e-14	1.3e-13	645	909.5
ENSRNOG00000016804	Il25	0.715	0.492	0.00045	0.0011	8.3e-05	0.0002	47.875	29.125	0.829	0.474	5e-05	0.00017	0.00011	0.00031	44.375	25	1.07	0.37	9.5e-07	3.2e-06	7.2e-08	2.2e-07	45.75	21.875
ENSRNOG00000018993	Ilk	-0.182	6.468	0.0018	0.004	0.00065	0.0014	2383.75	2705.75	-0.259	6.515	0.00024	0.00074	6.9e-06	2.3e-05	2206.25	2642	-0.224	6.471	0.0018	0.0041	4.5e-05	0.0001	2282.75	2667.88
ENSRNOG00000045844	Impact	1.024	9.889	5.2e-60	2e-58	1.4e-75	7.4e-74	36560.1	17978.6	1.006	9.9	1.5e-60	4.7e-59	7.3e-64	2.1e-62	33834.5	16842.9	0.971	9.887	1.1e-53	2e-52	1.4e-69	2.6e-68	35011	17855.1
ENSRNOG00000029986	Insr	0.227	6.384	0.00043	0.001	0.00011	0.00025	2589	2211.38	0.171	6.415	0.0059	0.014	0.0047	0.01	2395.88	2127.75	0.169	6.391	0.015	0.028	0.0042	0.0075	2479.38	2205.12
ENSRNOG00000014252	Irf2bp1	0.275	5.394	3.3e-05	9.5e-05	1.2e-06	3.6e-06	1322.62	1092.75	0.296	5.391	9.7e-06	3.6e-05	2.3e-07	9e-07	1224.12	997.25	0.284	5.371	7.3e-05	0.0002	7.8e-09	2.5e-08	1266.62	1040.38
ENSRNOG00000039808	Isx	3.087	-2.988	0.0048	0.01	9.6e-05	0.00023	2.875	0.25	4.588	-2.942	0.00093	0.0026	3.1e-06	1.1e-05	2.875	0	3.593	-2.976	0.0024	0.0052	2.9e-05	6.7e-05	2.875	0.125
ENSRNOG00000008170	Jph2	0.798	-1.04	0.022	0.04	0.015	0.025	15.125	8.625	1.156	-1.096	0.0032	0.008	0.00037	0.00095	13.875	6.125	1.112	-1.123	0.003	0.0063	0.00032	0.00066	14.5	6.625
ENSRNOG00000027238	Jrk	0.219	3.164	0.027	0.049	0.049	0.076	275.375	236.625	0.312	3.129	0.0015	0.0039	0.0042	0.0091	255	205.125	0.353	3.085	0.00068	0.0016	0.00085	0.0017	263.5	205.875
ENSRNOG00000032951	Jsrp1	2.154	0.195	1.4e-18	1.1e-17	7.5e-24	7.2e-23	50.5	11.125	2.176	0.239	2.9e-17	2.6e-16	8.1e-22	7.8e-21	46.875	10.25	1.732	0.281	1.9e-13	9.9e-13	9.2e-16	4.4e-15	48.25	14.25
ENSRNOG00000047481	Kiss1	5.529	-0.18	2.4e-25	2.7e-24	3.3e-39	6.1e-38	45.75	0.875	3.972	-0.061	2.5e-18	2.3e-17	1.6e-27	1.9e-26	42.25	2.375	6.103	-0.165	1.8e-26	1.6e-25	2.3e-40	2.4e-39	44	0.5
ENSRNOG00000027557	Klf14	4.206	-1.191	1.7e-17	1.3e-16	8.7e-27	9.7e-26	20.375	1	2.709	-1.011	2.1e-10	1.2e-09	4.9e-15	3.4e-14	18.875	2.75	4.69	-1.182	1.8e-18	1.2e-17	1e-28	7.5e-28	19.5	0.625
ENSRNOG00000009338	Kras	-0.48	4.93	7.3e-13	4.1e-12	2.5e-13	1.3e-12	730.625	1019.12	-0.522	4.958	2.8e-12	1.9e-11	1.4e-11	7.9e-11	676	971.125	-0.443	4.888	1.3e-09	5.5e-09	2e-11	7.5e-11	699.75	950.625
ENSRNOG00000014070	Krt13	2.275	-2.071	0.0062	0.013	1.5e-05	4e-05	8.125	1.625	2.321	-2.003	0.0067	0.016	3.9e-05	0.00012	7.625	1.375	3.687	-2.16	0.00031	0.00077	1.1e-08	3.5e-08	8	0.5
ENSRNOG00000032332	Krt4	3.188	-2.353	0.00015	0.0004	5.2e-06	1.4e-05	6.75	0.625	5.651	-2.34	1.2e-06	5.1e-06	8.5e-09	3.8e-08	6.125	0	5.685	-2.397	8.3e-07	2.8e-06	5.1e-09	1.7e-08	6.25	0
ENSRNOG00000021334	Lag3	1.076	-0.715	0.00086	0.002	2.9e-06	8.4e-06	21	10.125	1.607	-0.8	1.1e-05	4.1e-05	2.9e-09	1.3e-08	19.25	6.25	1.35	-0.784	5.5e-05	0.00015	1.5e-07	4.3e-07	20.25	8
ENSRNOG00000018186	Lamtor5	-0.287	5.101	1.1e-05	3.2e-05	6.9e-06	1.9e-05	887.25	1083.25	-0.29	5.108	0.00011	0.00036	1.4e-05	4.3e-05	821.375	1005.25	-0.362	5.123	9.1e-07	3e-06	1.3e-09	4.3e-09	849.875	1092.88
ENSRNOG00000022283	Lhfpl5	0.557	4.262	2.6e-13	1.5e-12	7.2e-13	3.6e-12	654.875	445.125	0.431	4.321	2.1e-08	1e-07	1.3e-07	5.1e-07	606	449.875	0.55	4.247	1.7e-11	7.9e-11	7.2e-14	3.1e-13	627.125	428.25
ENSRNOG00000047004	LOC100365450	1.168	-1.404	0.0059	0.012	0.00015	0.00035	12.25	5.375	1.077	-1.334	0.014	0.03	0.00052	0.0013	11.5	5.375	1.38	-1.445	0.0019	0.0041	2.5e-05	6e-05	11.875	4.625
ENSRNOG00000042394	LOC100911639	3.77	-0.011	5e-24	5.4e-23	3.6e-31	4.8e-30	50.25	3.5	4.229	0.031	2.5e-26	3.2e-25	4.9e-35	7.5e-34	46.5	2.375	5.103	-0.05	6.8e-31	7e-30	1e-41	1.1e-40	48.125	1.375
ENSRNOG00000017191	LOC102554102	0.302	4.261	0.0034	0.0073	0.0021	0.0042	607.125	492	0.375	4.236	0.013	0.029	0.0042	0.009	562.25	433	0.392	4.202	8.9e-05	0.00023	3.6e-05	8.4e-05	581.5	442.75
ENSRNOG00000006112	LOC102554315	-0.447	2.542	0.0004	0.00099	0.00065	0.0014	139.875	191	-0.403	2.52	0.0016	0.0042	0.00058	0.0015	129.25	171.625	-0.363	2.475	0.0023	0.005	0.0027	0.0051	134.125	172.75
ENSRNOG00000007112	LOC103690091	0.677	0.39	0.0015	0.0033	0.00069	0.0015	43.625	27.5	0.765	0.383	0.00039	0.0011	0.00011	0.0003	40.625	23.875	1.099	0.246	8.6e-07	2.9e-06	1.2e-07	3.5e-07	41.875	19.625
ENSRNOG00000028075	LOC360479	0.746	1.592	1e-05	3e-05	5.4e-06	1.5e-05	106.625	63.5	0.53	1.69	0.00043	0.0013	0.0011	0.0026	98.75	68.25	0.565	1.648	0.00052	0.0013	0.00036	0.00074	102	68.875
ENSRNOG00000002191	LOC498368	-0.493	2.475	6.9e-06	2.1e-05	3.9e-06	1.1e-05	130.875	184.5	-0.597	2.536	7.3e-07	3.1e-06	1.8e-07	7.3e-07	121.125	183.875	-0.427	2.416	0.00025	0.00063	5.8e-05	0.00013	125.5	168.75
ENSRNOG00000042535	LOC691033	1.649	-0.099	3.1e-10	1.4e-09	3e-13	1.5e-12	37.5	11.875	1.526	-0.029	9.1e-09	4.6e-08	1.6e-10	8.2e-10	34.875	12.125	1.058	0.054	1.4e-05	4e-05	3.8e-06	9.8e-06	36.125	17.25
ENSRNOG00000015260	Lpar3	1.803	-0.089	1.7e-07	6.1e-07	1.4e-08	5e-08	39.125	11.25	1.166	0.108	0.00016	0.00052	1.6e-05	5e-05	36.625	16.375	1.736	-0.074	3e-08	1.1e-07	5.8e-11	2.1e-10	37.625	11.125
ENSRNOG00000031779	Ltf	2.934	-2.849	0.0029	0.0063	3.3e-05	8.4e-05	3.375	0.375	4.845	-2.821	0.00021	0.00066	2.2e-07	8.7e-07	3.25	0	4.879	-2.88	0.00011	0.00028	1.4e-07	4.1e-07	3.375	0
ENSRNOG00000006058	Lypd2	5.514	-2.62	4.7e-07	1.6e-06	1.6e-10	6.5e-10	5.5	0	4.386	-2.506	1.7e-05	6.1e-05	9.8e-09	4.4e-08	5.125	0.125	4.429	-2.565	6.5e-06	2e-05	5.5e-09	1.8e-08	5.375	0.125
ENSRNOG00000010237	Map7d1	-0.374	7.677	1.5e-11	7.9e-11	3.4e-16	2.1e-15	5125.88	6645.62	-0.432	7.715	1.5e-11	9.1e-11	5.6e-17	4.3e-16	4744	6402.38	-0.35	7.644	6.5e-08	2.4e-07	4.2e-15	1.9e-14	4909	6259
ENSRNOG00000002487	Mbnl3	3.053	-1.824	1.2e-07	4.4e-07	1.4e-12	6.7e-12	11	1.25	2.852	-1.73	1.2e-06	4.8e-06	5.1e-10	2.6e-09	10.375	1.375	4.827	-1.881	3.8e-11	1.8e-10	6.1e-17	3e-16	10.625	0.25
ENSRNOG00000027125	Mboat1	0.461	1.136	0.0062	0.013	0.0014	0.0029	71	51.625	0.546	1.119	0.0018	0.0047	0.00047	0.0012	65.75	45	0.372	1.159	0.024	0.044	0.011	0.018	67.875	52.625
ENSRNOG00000007644	Mbtps2	-0.625	4.934	4.3e-21	4e-20	1e-20	8.3e-20	690.75	1064.25	-0.631	4.942	6.9e-18	6.3e-17	1.7e-19	1.5e-18	639.125	989.625	-0.581	4.887	1.5e-15	8.9e-15	1e-19	5.9e-19	661.375	987.875
ENSRNOG00000004451	Mc3r	4.365	1.811	2.8e-134	4.5e-132	2.7e-135	4.2e-133	190	9.125	4.246	1.858	8.3e-117	6.2e-115	4.3e-110	2.9e-108	175.875	9.375	4.161	1.824	1.7e-120	8.7e-119	4.3e-120	1.5e-118	182.125	10.25
ENSRNOG00000047513	Mdn1	0.546	6.933	0.0012	0.0027	1.6e-06	4.7e-06	4170.62	2855.38	0.548	6.938	0.00073	0.0021	2e-06	7.1e-06	3859.88	2640.5	0.438	6.958	0.013	0.025	0.00053	0.0011	3993.88	2948
ENSRNOG00000011431	Mfhas1	-0.662	4.165	2e-08	7.7e-08	5.6e-07	1.7e-06	398.125	629.625	-0.61	4.136	1.1e-07	5e-07	3.6e-06	1.2e-05	368.125	561.5	-0.499	4.048	0.0007	0.0016	0.00042	0.00086	381.125	538.875
ENSRNOG00000013876	Mipep	-0.318	4.942	2.5e-06	8.1e-06	2.4e-06	6.9e-06	785	979.75	-0.28	4.925	0.00019	0.00059	0.00026	0.0007	726.25	881.875	-0.19	4.852	0.012	0.023	0.0056	0.0098	751.625	857.5
ENSRNOG00000006705	Mkks	-0.425	5.652	1.2e-11	5.9e-11	2e-18	1.4e-17	1231.62	1656.38	-0.351	5.614	4.6e-07	2e-06	9.5e-10	4.6e-09	1140	1454.38	-0.308	5.565	1.2e-05	3.6e-05	1.1e-08	3.4e-08	1179.88	1460.88
ENSRNOG00000046171	Mlxipl	0.298	3.597	0.00083	0.0019	0.0026	0.005	382	310.375	0.302	3.603	0.00024	0.00074	0.0039	0.0085	353.375	287	0.375	3.545	3.5e-05	9.8e-05	0.00011	0.00023	365.625	282.25
ENSRNOG00000026111	Morn5	0.948	0.603	0.00053	0.0013	6.8e-06	1.9e-05	55.5	28.5	0.603	0.747	0.019	0.04	0.0045	0.0096	51.25	33.625	1.066	0.558	0.00023	0.00059	4.9e-06	1.2e-05	53	25.25
ENSRNOG00000008310	Mpo	2.824	-2.073	7.5e-06	2.3e-05	1.5e-09	5.6e-09	8.625	1.125	1.724	-1.867	0.003	0.0075	9.1e-06	3e-05	8.125	2.125	1.729	-1.915	0.0021	0.0046	6.7e-06	1.7e-05	8.375	2.5
ENSRNOG00000008256	Mrpl38	0.321	5.115	2.1e-06	6.8e-06	2.2e-07	7.2e-07	1105.25	884.75	0.345	5.111	6.5e-07	2.7e-06	3.9e-07	1.5e-06	1022.88	805.375	0.27	5.119	0.00017	0.00044	1.1e-05	2.7e-05	1058.5	878.25
ENSRNOG00000019949	Mrps12	-0.314	3.742	0.00011	0.0003	0.00024	0.00054	341.25	424.375	-0.386	3.785	1.5e-05	5.6e-05	2.5e-06	8.9e-06	315.5	412.75	-0.318	3.723	0.00033	0.00081	3.2e-05	7.4e-05	326.625	407.5
ENSRNOG00000002569	Mrps14	0.277	5.315	3.3e-05	9.2e-05	2e-05	5.2e-05	1252.25	1034	0.312	5.305	3e-06	1.2e-05	3.6e-06	1.2e-05	1159.12	934.25	0.314	5.279	1.4e-05	4.2e-05	1.3e-07	3.7e-07	1199.25	964.625
ENSRNOG00000019511	Mrps18a	-0.224	5.348	0.00046	0.0011	0.00012	0.00029	1078	1260.25	-0.325	5.407	1.1e-05	4e-05	2.2e-07	8.7e-07	997.625	1250.88	-0.204	5.317	0.0067	0.013	0.0005	0.001	1032.25	1190.62
ENSRNOG00000013673	Msh3	-0.249	3.729	0.0018	0.0041	0.0047	0.0088	346.75	412.125	-0.381	3.806	2.5e-05	8.8e-05	3.8e-05	0.00011	321.125	418	-0.339	3.758	8.7e-05	0.00023	5.9e-05	0.00013	332	419.875
ENSRNOG00000006870	Mtdh	-0.564	3.676	2.9e-11	1.4e-10	3.8e-08	1.3e-07	294.5	436.25	-0.482	3.631	3e-07	1.3e-06	5.4e-06	1.8e-05	272.625	381.375	-0.458	3.593	3.8e-07	1.3e-06	1.4e-05	3.3e-05	282.125	387.75
ENSRNOG00000014671	Mtl5	1.894	-0.951	2.6e-07	9.2e-07	1.7e-13	9e-13	20.25	5.375	2.143	-0.934	6.8e-08	3.2e-07	1.9e-13	1.2e-12	18.75	4.125	2.222	-0.99	9.9e-09	3.9e-08	4.3e-16	2.1e-15	19.375	4.25
ENSRNOG00000028744	Mtnr1a	3.565	-1.643	0.0012	0.0027	1.4e-06	4.1e-06	13.75	1.125	5.65	-1.629	2.7e-05	9.5e-05	9.9e-09	4.4e-08	12.875	0.125	5.171	-1.679	5.4e-05	0.00015	7.9e-09	2.5e-08	13.5	0.25
ENSRNOG00000016010	Mul1	-0.293	4.995	6.3e-06	1.9e-05	3.1e-06	8.9e-06	822.25	1007.25	-0.245	4.973	0.0011	0.003	0.00016	0.00044	760.875	902.375	-0.171	4.909	0.019	0.035	0.0065	0.011	787.5	886.5
ENSRNOG00000014409	Myl7	4.486	-0.491	3.8e-30	5.4e-29	2.8e-37	4.9e-36	35.625	1.5	3.919	-0.394	2e-24	2.4e-23	2.1e-32	2.9e-31	33	1.875	5.761	-0.5	7.3e-35	8.6e-34	1.1e-44	1.3e-43	34.25	0.5
ENSRNOG00000015121	N4bp1	0.342	5.383	1.7e-07	6.1e-07	1.4e-09	5.2e-09	1339.38	1056.75	0.289	5.411	1.2e-05	4.2e-05	1e-05	3.3e-05	1239.12	1014.38	0.39	5.342	8e-08	2.9e-07	3e-10	1e-09	1282.5	978.125
ENSRNOG00000001350	Naa25	-0.349	4.875	1.5e-07	5.3e-07	7.3e-08	2.4e-07	740.875	943.625	-0.351	4.881	2.7e-06	1.1e-05	5.1e-07	1.9e-06	685.75	874.5	-0.361	4.861	4.1e-07	1.4e-06	6.9e-08	2.1e-07	709.75	909.625
ENSRNOG00000019522	Narfl	-0.194	4.648	0.004	0.0084	0.0026	0.005	670.5	767.375	-0.253	4.684	0.002	0.0052	0.00023	0.00063	620.375	740.625	-0.225	4.645	0.0042	0.0087	0.00028	0.00058	642.125	751.25
ENSRNOG00000005616	Ncoa3	-0.267	4.844	8.9e-05	0.00024	0.0011	0.0023	748.125	900	-0.198	4.811	0.0083	0.019	0.021	0.038	692	793.5	-0.209	4.793	0.016	0.03	0.018	0.03	716.375	827.625
ENSRNOG00000005512	Ndufa4	-0.216	7.795	5.2e-05	0.00014	0.00019	0.00044	5907.25	6861.25	-0.231	7.808	0.00013	0.00041	0.00031	0.00081	5468.12	6418.75	-0.266	7.802	3.4e-05	9.4e-05	4.4e-06	1.1e-05	5657	6804.62
ENSRNOG00000018577	Neil1	0.575	3.346	4e-10	1.8e-09	1.3e-10	5.3e-10	347.75	233.5	0.513	3.38	4.6e-08	2.2e-07	3.8e-08	1.6e-07	322.125	225.375	0.534	3.346	1.4e-08	5.4e-08	1.4e-08	4.3e-08	333.375	230.375
ENSRNOG00000000420	Nelfe	0.543	4.962	1.8e-14	1.1e-13	2.3e-13	1.2e-12	1060.88	728	0.499	4.987	9.2e-13	6.3e-12	5.3e-11	2.9e-10	982	695.375	0.482	4.969	3.1e-11	1.4e-10	1.3e-12	5.1e-12	1016	728.375
ENSRNOG00000008449	Neurod4	0.872	0.347	9.1e-05	0.00024	3.6e-06	1e-05	45	24.5	1.093	0.304	1e-06	4.2e-06	3.6e-06	1.2e-05	41.375	19.625	1.022	0.293	5.6e-06	1.7e-05	4.9e-07	1.4e-06	43	21.125
ENSRNOG00000031163	Nfkbiz	-0.42	1.665	0.0029	0.0063	0.0052	0.0097	76.375	102.375	-0.611	1.778	5.6e-05	0.00019	0.00013	0.00036	70.625	108.125	-0.503	1.69	0.00051	0.0012	0.00074	0.0015	73.25	103.875
ENSRNOG00000028822	Ngfrap1	0.451	7.528	3.1e-10	1.4e-09	2.2e-13	1.1e-12	6130.25	4485	0.468	7.526	1.6e-11	9.8e-11	2.7e-12	1.6e-11	5674.5	4101.75	0.56	7.463	1.6e-14	8.7e-14	2.5e-19	1.4e-18	5870.5	3980.75
ENSRNOG00000056907	Nipbl	-0.3	6.247	7e-08	2.6e-07	4e-06	1.1e-05	1956.5	2408.25	-0.29	6.246	5.6e-06	2.1e-05	8e-06	2.6e-05	1810.5	2213.38	-0.322	6.239	3.2e-07	1.1e-06	1.7e-06	4.6e-06	1873.62	2341.25
ENSRNOG00000012647	Nkx2-4	6.699	-0.074	2.1e-25	2.5e-24	2.5e-32	3.5e-31	50.625	0.375	7.561	-0.007	1.4e-25	1.8e-24	4.5e-33	6.4e-32	47	0.125	6.989	-0.054	1.8e-25	1.6e-24	5.5e-31	4.4e-30	48.5	0.25
ENSRNOG00000050424	Nme4	-0.196	5.027	0.0027	0.0059	0.00092	0.0019	872	999.5	-0.312	5.094	2.7e-05	9.4e-05	5.2e-06	1.7e-05	807	1002.12	-0.249	5.035	0.0005	0.0012	0.00023	0.00049	834.875	992.125
ENSRNOG00000038979	NMS	2.023	-1.34	0.0017	0.0038	1.4e-06	4.1e-06	15.75	3.625	2.714	-1.368	0.00012	0.00039	3.3e-08	1.4e-07	14.625	2	3.56	-1.492	5.8e-06	1.8e-05	7.3e-11	2.7e-10	14.75	1.25
ENSRNOG00000010806	Npvf	11.774	3.907	8.6e-83	5.5e-81	1.9e-171	4.3e-169	861.25	0.125	10.004	3.927	2.3e-74	9e-73	6.8e-155	8e-153	797.5	0.625	10.075	3.896	6.9e-77	1.9e-75	4.7e-167	2.6e-165	824.625	0.625
ENSRNOG00000002247	Nup54	0.25	4.7	0.00055	0.0013	8.1e-05	0.00019	810.25	681.5	0.345	4.664	2.3e-06	9.2e-06	1.6e-06	5.7e-06	749.875	590.625	0.372	4.627	1.7e-06	5.5e-06	4.9e-10	1.7e-09	775.875	599.625
ENSRNOG00000028751	Nxf3	7.805	0.03	1.4e-27	1.8e-26	5.3e-50	1.4e-48	54.75	0.125	8.71	0.099	2.3e-27	3.1e-26	2.6e-47	5.4e-46	50.75	0	8.745	0.049	3.7e-28	3.5e-27	5.2e-49	6.5e-48	52.625	0
ENSRNOG00000015953	Oaz2	0.301	6.44	4.9e-07	1.7e-06	9e-09	3.2e-08	2755.75	2236.88	0.249	6.469	4.2e-05	0.00015	4.1e-06	1.4e-05	2550.25	2146.12	0.289	6.426	2.1e-05	5.9e-05	1.2e-09	4.1e-09	2639	2158.88
ENSRNOG00000018297	Ocln	-0.607	4.138	1.3e-07	4.7e-07	2.4e-08	8.4e-08	399.125	608.625	-0.596	4.135	0.0027	0.007	0.00022	0.00059	369.5	558.5	-0.405	3.999	2.6e-06	8.4e-06	1.4e-05	3.5e-05	382.5	506.875
ENSRNOG00000008199	Odf3l2	2.493	-2.286	0.00032	0.00079	1e-07	3.3e-07	6.75	1.125	2.158	-2.174	0.0018	0.0047	3.6e-06	1.2e-05	6.5	1.375	3.381	-2.327	1.5e-05	4.3e-05	4.1e-10	1.4e-09	6.5	0.5
ENSRNOG00000019211	Olfml3	0.799	3.065	0.0021	0.0047	3.6e-05	9e-05	303.375	174.375	0.716	3.107	0.0062	0.014	0.0002	0.00055	280.875	170.75	0.602	3.122	0.0099	0.019	0.0006	0.0012	290.375	191.25
ENSRNOG00000028864	Olr1193	0.528	0.062	0.026	0.046	0.012	0.02	33.25	23.125	0.884	-0.034	0.00069	0.002	4.9e-05	0.00015	30.75	16.625	1.009	-0.107	8.3e-05	0.00022	8.8e-07	2.4e-06	31.875	15.875
ENSRNOG00000029755	Olr199	4.083	-2.476	3e-06	9.6e-06	1.1e-08	3.9e-08	6.125	0.25	3.922	-2.381	1.5e-05	5.4e-05	6.1e-08	2.5e-07	5.75	0.25	3.996	-2.441	5.8e-06	1.8e-05	3.1e-08	9.7e-08	6	0.25
ENSRNOG00000048852	Olr200	3.947	-2.074	2e-08	8e-08	1.5e-11	6.8e-11	9.375	0.5	3.487	-1.966	5.7e-07	2.4e-06	3.9e-09	1.8e-08	8.75	0.625	4.585	-2.065	3e-09	1.2e-08	7.1e-13	2.9e-12	8.875	0.25
ENSRNOG00000012017	Otulin	-0.404	4.144	5.2e-08	2e-07	1.4e-06	4.2e-06	436	576.625	-0.361	4.123	1.1e-05	3.9e-05	8.8e-05	0.00025	403.375	517.625	-0.454	4.152	3.7e-08	1.4e-07	1.5e-08	4.8e-08	417.375	572
ENSRNOG00000005509	Pak7	-0.396	5.453	1.2e-10	5.7e-10	7e-11	3e-10	1086.75	1429.12	-0.44	5.483	3.5e-10	2e-09	7.1e-10	3.5e-09	1005.88	1364.5	-0.298	5.379	1.6e-05	4.5e-05	1.4e-05	3.4e-05	1040.88	1279.62
ENSRNOG00000004608	Pam16	0.303	4.928	0.00023	0.00059	0.00011	0.00025	964.875	781.875	0.341	4.917	2.5e-06	1e-05	1.7e-05	5.3e-05	893.125	705.5	0.304	4.908	9.5e-05	0.00025	5.3e-05	0.00012	924.125	749
ENSRNOG00000031675	Panx3	2.816	-1.235	1.6e-10	7.4e-10	2.6e-16	1.6e-15	18.125	2.5	2.194	-1.092	2.1e-07	9.3e-07	1.1e-10	5.7e-10	16.75	3.625	1.735	-1.062	7e-06	2.1e-05	3.2e-09	1.1e-08	17.125	5.25
ENSRNOG00000014164	Paqr5	-0.509	2.675	0.0056	0.012	0.0022	0.0044	149.5	212.875	-0.875	2.904	0.011	0.024	0.00085	0.0021	138.5	254	-0.54	2.67	0.00022	0.00056	0.00013	0.00027	143.375	208.625
ENSRNOG00000004410	Pax6	-0.634	3.044	0.0013	0.003	0.0011	0.0023	184.25	286.125	-0.545	2.991	0.0012	0.0033	0.0023	0.0051	170.625	248.625	-0.4	2.884	0.012	0.024	0.019	0.03	176.25	232.75
ENSRNOG00000020119	Pcdha13	-0.557	6.966	9.3e-23	9.4e-22	2.6e-26	2.8e-25	2908.75	4279.5	-0.546	6.964	1e-17	9.3e-17	5.1e-20	4.5e-19	2691.62	3931.12	-0.586	6.963	3.4e-20	2.5e-19	3.3e-24	2.2e-23	2785.62	4180.38
ENSRNOG00000021221	Pced1a	0.496	5.612	7e-15	4.6e-14	2.6e-23	2.5e-22	1644.12	1165.62	0.465	5.631	1.5e-12	1e-11	7.7e-16	5.6e-15	1521.75	1103	0.419	5.625	1.7e-09	6.9e-09	3.3e-16	1.6e-15	1574.5	1178.5
ENSRNOG00000025042	Pde3a	-0.939	1.583	9.5e-07	3.2e-06	7.7e-06	2.1e-05	57.625	110.25	-1.053	1.645	7.7e-08	3.6e-07	5.7e-07	2.1e-06	53.25	110.375	-1.006	1.6	1e-06	3.4e-06	2.3e-06	6e-06	55.125	110.625
ENSRNOG00000006136	Pdpk1	-1.091	4.547	4.2e-22	4.1e-21	2.6e-16	1.6e-15	428.125	912.375	-1.135	4.579	4.9e-20	4.9e-19	2.3e-16	1.7e-15	396	870.125	-1.258	4.642	1.9e-12	9.6e-12	2.6e-16	1.3e-15	409.875	980.625
ENSRNOG00000013395	Pglyrp1	0.912	-0.05	0.00033	0.00082	1.4e-06	4.2e-06	33.75	17.75	0.575	0.091	0.017	0.035	0.0052	0.011	31.25	21	0.631	0.04	0.01	0.019	0.00067	0.0013	32.25	20.75
ENSRNOG00000000920	Phkg1	0.487	3.261	9.5e-08	3.5e-07	1.6e-07	5.3e-07	319.5	228.125	0.562	3.241	1.9e-09	1e-08	5.3e-09	2.4e-08	295.75	200.875	0.511	3.234	1.2e-07	4.3e-07	2.2e-07	6.4e-07	306.125	214.875
ENSRNOG00000016794	Phyhd1	0.221	4.473	0.0016	0.0036	0.0048	0.0089	685.5	588.625	0.336	4.427	6.1e-06	2.3e-05	0.00011	0.0003	634.25	502.5	0.244	4.444	0.0009	0.0021	0.0027	0.005	656.25	554.875
ENSRNOG00000015325	Pigf	0.309	3.547	0.00054	0.0013	0.00068	0.0014	370.125	298.625	0.228	3.59	0.013	0.028	0.011	0.022	342.75	292.125	0.299	3.532	0.0017	0.0038	0.00019	0.00041	354.5	287.875
ENSRNOG00000000121	Pigv	0.275	3.406	0.0024	0.0052	0.0031	0.006	331.625	274.25	0.419	3.351	5.5e-06	2.1e-05	6.8e-06	2.2e-05	307.125	229.625	0.362	3.351	6.3e-05	0.00017	7.7e-05	0.00017	317.75	248
ENSRNOG00000052134	Pigy	-0.269	3.808	0.00033	0.00082	0.0013	0.0027	364.125	438.125	-0.274	3.816	0.0018	0.0047	0.0014	0.0032	336.875	407	-0.191	3.745	0.019	0.035	0.017	0.028	348.5	397.125
ENSRNOG00000020474	Pin1	-0.343	6.244	2e-09	8.7e-09	9.4e-12	4.3e-11	1920.88	2435	-0.361	6.259	4.9e-08	2.3e-07	9.3e-13	5.6e-12	1778	2283	-0.25	6.173	0.00017	0.00043	4.2e-07	1.2e-06	1839.38	2188
ENSRNOG00000011423	Pitx1	3.884	-1.784	0.0059	0.012	0.00012	0.00029	12.75	0.75	5.541	-1.745	0.00087	0.0024	1.3e-06	4.8e-06	11.875	0.125	6.643	-1.817	0.0002	0.00051	6.4e-08	1.9e-07	12.125	0
ENSRNOG00000015528	Pja2	-0.381	9.838	6.7e-13	3.8e-12	9.8e-15	5.5e-14	22860.4	29773.8	-0.432	9.871	1.5e-12	1e-11	2e-15	1.4e-14	21153.9	28531.2	-0.397	9.827	3.7e-11	1.7e-10	1.1e-13	4.7e-13	21891.8	28831.5
ENSRNOG00000007447	Pla2g4b	0.492	4.125	3e-07	1e-06	4.7e-06	1.3e-05	584.25	415.375	0.319	4.206	4.5e-05	0.00015	0.0013	0.0031	540.75	433.75	0.407	4.143	1.7e-07	6.2e-07	2.7e-06	7.1e-06	559.375	422.625
ENSRNOG00000047046	Plin4	-0.814	1.068	5.9e-06	1.8e-05	7.9e-05	0.00019	42.25	74.125	-0.925	1.128	3.3e-07	1.4e-06	2.2e-06	7.7e-06	38.875	74.25	-0.941	1.118	5.3e-08	2e-07	7.4e-07	2e-06	40.375	77.5
ENSRNOG00000039496	Plp2	0.72	1.57	7.1e-05	0.00019	5.6e-05	0.00014	103.875	62.75	0.544	1.654	0.0077	0.018	0.0056	0.012	96.25	65.875	0.787	1.534	4.1e-06	1.3e-05	3e-06	7.7e-06	99.375	57.5
ENSRNOG00000004632	Pmch	10.9	9.384	4e-64	1.7e-62	4.6e-143	7.7e-141	38415.8	20	11.069	9.39	4e-63	1.3e-61	2e-145	2e-143	35575.6	16.5	11.27	9.364	2.6e-66	6e-65	5.4e-134	2.2e-132	36785.8	14.875
ENSRNOG00000010104	Pofut1	-0.303	4.053	5.6e-05	0.00015	0.0003	0.00066	425.25	525.125	-0.302	4.056	0.00046	0.0014	0.00029	0.00077	393.5	485.5	-0.213	3.984	0.013	0.025	0.0048	0.0086	407.375	472.75
ENSRNOG00000013647	Polm	0.426	3.715	2.7e-07	9.4e-07	3.8e-06	1.1e-05	430.75	320.875	0.252	3.799	0.0018	0.0047	0.0055	0.012	398.375	335.125	0.365	3.724	1.5e-05	4.4e-05	2.1e-05	5e-05	412.625	321.125
ENSRNOG00000015720	Polr2c	0.295	5.562	8e-06	2.4e-05	4.4e-07	1.4e-06	1495.38	1218.62	0.201	5.611	0.0013	0.0036	0.0018	0.0042	1384.25	1205.5	0.24	5.568	0.00053	0.0013	5.8e-05	0.00013	1432.25	1213.5
ENSRNOG00000016231	Polr2d	0.354	3.708	3.9e-05	0.00011	1.7e-05	4.5e-05	419.875	328.25	0.297	3.74	0.00067	0.0019	0.00032	0.00084	388.375	315.875	0.224	3.747	0.011	0.022	0.0031	0.0056	401.875	344
ENSRNOG00000061510	Pom121l2	1.451	-1.929	0.0082	0.016	0.00011	0.00025	8.125	2.875	1.65	-1.905	0.0048	0.012	6.3e-05	0.00018	7.875	2.125	1.376	-1.902	0.01	0.02	0.00045	0.00091	8	3.125
ENSRNOG00000014628	Pomk	0.314	5.886	7.8e-07	2.7e-06	2e-10	8.3e-10	1884	1515.38	0.256	5.918	7e-05	0.00023	3.4e-06	1.2e-05	1743.38	1459.88	0.357	5.848	3e-07	1e-06	3.2e-12	1.3e-11	1804.12	1408.38
ENSRNOG00000003891	Porf1	-0.865	1.854	3.3e-10	1.5e-09	1.4e-07	4.4e-07	72.125	131.625	-0.832	1.831	4.5e-09	2.4e-08	1.1e-07	4.3e-07	67	119.125	-0.661	1.705	2.4e-06	7.7e-06	1.9e-05	4.5e-05	69.25	109.5
ENSRNOG00000016992	Potec	2.966	-2.223	1.6e-05	4.8e-05	1.9e-08	6.6e-08	7.625	0.875	2.796	-2.129	8.9e-05	0.00029	6.4e-08	2.6e-07	7.125	0.875	1.952	-2.09	0.0015	0.0033	5.5e-05	0.00013	7.25	1.875
ENSRNOG00000016222	Ppp1r3g	-1.587	1.9	4.7e-32	7.3e-31	7.5e-18	5.2e-17	52.5	158	-1.675	1.955	6.6e-33	1.1e-31	1.1e-20	1e-19	48.75	155.625	-1.641	1.912	4.9e-33	5.4e-32	3.8e-20	2.2e-19	50.375	157.125
ENSRNOG00000017914	Prkcdbp	0.333	3.121	0.011	0.022	0.015	0.027	276.75	219.75	0.439	3.086	0.0078	0.018	0.004	0.0086	256.25	188.875	0.282	3.126	0.022	0.04	0.03	0.047	265	217.875
ENSRNOG00000009922	Prlhr	0.908	0.721	0.012	0.024	0.00062	0.0013	59.625	31.625	1.419	0.606	0.00044	0.0013	1.3e-07	5.2e-07	55.25	20.75	1.135	0.651	0.0046	0.0095	2.4e-05	5.7e-05	57.125	26.125
ENSRNOG00000026109	Prmt1	0.519	6.239	3.1e-14	1.9e-13	2.1e-17	1.4e-16	2556.75	1783.88	0.489	6.257	2.3e-14	1.8e-13	2.5e-15	1.8e-14	2366.88	1686	0.503	6.226	7.2e-14	3.9e-13	7.3e-17	3.6e-16	2448.38	1728.12
ENSRNOG00000014829	Prmt3	-0.737	4.292	1.3e-23	1.3e-22	7.4e-26	7.8e-25	420.875	701.25	-0.638	4.234	3.3e-15	2.6e-14	1.2e-15	8.3e-15	389.625	606	-0.605	4.189	3.9e-14	2.1e-13	2e-17	1e-16	403.375	612.125
ENSRNOG00000004145	Prorsd1	0.798	1.941	3.5e-09	1.5e-08	3.2e-09	1.2e-08	138.375	79.375	0.759	1.973	5.4e-07	2.3e-06	1.9e-06	6.8e-06	128.125	75.5	0.678	1.971	5.4e-07	1.8e-06	2.1e-07	6.1e-07	132.375	82.75
ENSRNOG00000009110	Psen1	-0.383	5.081	5.4e-09	2.2e-08	1.9e-07	6.2e-07	843.25	1100.12	-0.386	5.087	1.3e-07	5.9e-07	2.9e-06	9.9e-06	780.125	1019.38	-0.274	5	0.00013	0.00035	0.00025	0.00054	807.5	975.75
ENSRNOG00000000459	Psmb9	0.438	2.217	0.0019	0.0042	0.0025	0.0049	152.125	112.25	0.4	2.245	0.01	0.023	0.0078	0.016	140.625	106.375	0.401	2.215	0.002	0.0043	0.0036	0.0065	145.25	110.25
ENSRNOG00000049034	Ptrh1	0.402	1.247	0.013	0.025	0.0055	0.01	75.25	57.125	0.487	1.227	0.0042	0.01	0.001	0.0025	69.875	49.5	0.532	1.181	0.001	0.0023	0.00084	0.0017	72.125	49.875
ENSRNOG00000012574	Pum3	-0.492	4.476	3.7e-12	2e-11	1.1e-12	5.5e-12	530.375	745.75	-0.531	4.503	2.5e-11	1.6e-10	7.4e-13	4.5e-12	490.75	709.75	-0.375	4.388	8.2e-07	2.7e-06	1.2e-07	3.6e-07	507.75	657.625
ENSRNOG00000013148	Rad54l	-0.651	1.138	6.9e-05	0.00019	1.6e-05	4.2e-05	47.5	75	-0.454	1.026	0.013	0.028	0.0083	0.017	44	60.375	-0.778	1.187	2.1e-05	6.1e-05	7.1e-06	1.8e-05	45.625	78.5
ENSRNOG00000013570	Rad54l2	-0.316	2.259	0.0058	0.012	0.02	0.033	120.875	150.5	-0.328	2.268	0.009	0.02	0.021	0.038	111.75	140.375	-0.274	2.216	0.018	0.034	0.045	0.068	115.75	139.875
ENSRNOG00000014836	Ralgapb	-0.363	7.628	2.6e-11	1.3e-10	1.6e-14	8.7e-14	4977.5	6400.12	-0.347	7.624	2.9e-08	1.4e-07	2.9e-11	1.6e-10	4606	5858	-0.363	7.608	4.8e-09	1.9e-08	1.4e-12	5.7e-12	4766.5	6129.62
ENSRNOG00000007739	Rars	0.169	5.586	0.0075	0.015	0.0032	0.0062	1459.62	1299.62	0.146	5.602	0.019	0.04	0.014	0.027	1351.12	1221.25	0.194	5.554	0.0061	0.012	0.00043	0.00088	1397.88	1222.38
ENSRNOG00000016944	Rax	6.943	0.166	1.8e-20	1.6e-19	7.6e-31	1e-29	60.625	0.375	7.819	0.23	1e-20	1.1e-19	1.3e-31	1.8e-30	56	0.125	8.886	0.178	1.2e-22	9.8e-22	6.9e-34	6e-33	58	0
ENSRNOG00000021492	Rbbp4	0.222	5.677	0.00053	0.0013	3.8e-06	1.1e-05	1582.25	1356.62	0.212	5.687	0.0011	0.003	0.0001	0.00029	1464.38	1264.62	0.196	5.669	0.0056	0.011	2.8e-05	6.7e-05	1515	1322.25
ENSRNOG00000018767	Rbm17	0.183	5.813	0.0038	0.0081	0.00087	0.0018	1717.88	1513.38	0.129	5.845	0.022	0.046	0.042	0.071	1589.75	1455.12	0.191	5.79	0.0049	0.01	0.00092	0.0018	1645.12	1441.5
ENSRNOG00000012138	Rbmxl1	0.443	5.273	9e-10	4e-09	1.1e-10	4.5e-10	1280.25	941.375	0.303	5.34	1.4e-05	5.2e-05	3.3e-05	9.9e-05	1185.12	959.875	0.445	5.253	2.6e-09	1.1e-08	1.9e-12	7.7e-12	1226.12	899.75
ENSRNOG00000059347	Rbmxl1b	0.33	3.201	0.0005	0.0012	0.00049	0.0011	292.5	232.875	0.278	3.232	0.0023	0.006	0.0039	0.0083	270.625	224	0.478	3.12	1.4e-06	4.5e-06	1.2e-07	3.4e-07	280.125	201.25
ENSRNOG00000049629	Reep2	0.268	7.271	6.2e-06	1.9e-05	1.5e-06	4.3e-06	4852.25	4030.88	0.235	7.292	4.1e-05	0.00014	6e-05	0.00017	4491.25	3816.75	0.246	7.261	0.00012	0.0003	2.3e-06	6.1e-06	4646.75	3918.12
ENSRNOG00000001457	Rfc2	-0.281	3.815	0.00034	0.00084	0.00067	0.0014	363.5	441.75	-0.271	3.814	0.0025	0.0065	0.0013	0.003	336.375	405.875	-0.295	3.803	0.00088	0.002	0.00015	0.00032	348.25	427.875
ENSRNOG00000058243	Rfx8	1.029	1.115	3.4e-05	9.5e-05	5e-06	1.4e-05	81.625	39.875	0.619	1.279	0.0031	0.0077	0.0011	0.0027	75.375	49.125	0.99	1.12	6.9e-06	2.1e-05	9.9e-08	2.9e-07	78	39.25
ENSRNOG00000011253	RGD1304810	-1.14	2.952	2.3e-13	1.3e-12	2.2e-14	1.2e-13	137.625	303.375	-1.04	2.883	3.4e-22	3.8e-21	1.6e-15	1.1e-14	127.375	261.75	-0.871	2.751	3.4e-16	2.1e-15	1.1e-11	4.3e-11	131.75	241.125
ENSRNOG00000010152	RGD1306233	1.213	1.834	9.2e-12	4.8e-11	3.1e-14	1.7e-13	141.125	60.625	0.821	1.981	8.3e-05	0.00027	2.7e-05	8.4e-05	130.5	73.875	1.06	1.871	4.1e-09	1.6e-08	6.6e-11	2.4e-10	134.875	64.5
ENSRNOG00000008585	RGD1306626	1.297	-0.981	0.00024	0.00062	8e-06	2.2e-05	17.625	7.125	0.882	-0.827	0.013	0.027	0.0023	0.0051	16.25	8.75	1.179	-0.947	0.00075	0.0018	6.5e-05	0.00015	17	7.5
ENSRNOG00000021615	RGD1307155	0.31	3.592	0.00037	0.00092	0.00052	0.0011	382	308.125	0.284	3.61	0.0016	0.0042	0.0017	0.0039	353.75	290	0.456	3.51	9.3e-07	3.1e-06	1.5e-07	4.4e-07	365.75	266.375
ENSRNOG00000027852	RGD1311343	1.514	-1.662	0.0015	0.0034	0.001	0.0022	10.125	3.5	1.197	-1.546	0.0093	0.021	0.0078	0.016	9.5	3.875	1.535	-1.653	0.0013	0.003	0.00033	0.00068	9.875	3.5
ENSRNOG00000038150	RGD1560394	0.691	3.164	8.2e-06	2.5e-05	2.2e-06	6.4e-06	315.75	195.375	0.737	3.157	1.6e-06	6.6e-06	4.5e-07	1.7e-06	292.125	175.375	0.752	3.125	2.4e-07	8.3e-07	1.8e-08	5.6e-08	302.25	179.625
ENSRNOG00000052647	RGD1561114	2.191	-2.549	0.005	0.01	2e-05	5.1e-05	5.125	1	2.572	-2.505	0.0024	0.0061	2.8e-05	8.6e-05	4.375	0.625	2.665	-2.567	0.0014	0.0032	3.7e-06	9.6e-06	4.625	0.625
ENSRNOG00000015297	RGD1561662	1.391	-0.515	0.00038	0.00094	1.9e-05	5e-05	26.375	9.625	0.918	-0.356	0.0056	0.013	0.0031	0.0068	24.125	12.75	1.105	-0.437	0.0041	0.0086	0.00085	0.0017	25.125	11.625
ENSRNOG00000031864	RGD1563812	0.799	-0.386	0.0062	0.013	0.002	0.004	25.5	14.625	0.792	-0.352	0.0093	0.021	0.0023	0.0052	23.75	13.5	0.745	-0.378	0.0073	0.015	0.0034	0.0061	24.5	14.625
ENSRNOG00000047988	RGD1565363	-0.23	4.843	0.00045	0.0011	0.0015	0.0031	757.875	889.25	-0.297	4.884	8.1e-05	0.00027	0.00012	0.00033	701.625	862.125	-0.308	4.866	6.5e-05	0.00017	1.2e-05	2.8e-05	725.875	899.375
ENSRNOG00000017130	Rhd	0.786	0.677	0.002	0.0044	0.00018	0.00042	56.25	32.625	0.634	0.756	0.01	0.022	0.0023	0.0051	52	33.5	0.712	0.697	0.013	0.025	0.0018	0.0034	54	33
ENSRNOG00000011144	Rho	1.706	-1.076	7.9e-06	2.4e-05	6.5e-10	2.6e-09	17.875	5.25	0.804	-0.807	0.019	0.039	0.0019	0.0043	16.5	9.5	0.737	-0.826	0.023	0.043	0.017	0.028	17.125	10.125
ENSRNOG00000002540	Rhoh	0.786	-0.307	0.0051	0.011	8.7e-05	0.00021	27.25	15.625	0.677	-0.241	0.016	0.034	0.001	0.0024	25.25	15.75	0.697	-0.282	0.012	0.022	0.0014	0.0026	26	16
ENSRNOG00000000467	Ring1	0.26	4.762	0.00026	0.00065	7.4e-05	0.00018	848.25	708.25	0.194	4.798	0.0064	0.015	0.0079	0.016	785.25	686.125	0.176	4.782	0.018	0.033	0.0049	0.0087	812.25	720
ENSRNOG00000013930	Rnf4	-0.249	5.179	0.0001	0.00027	0.00027	0.00061	950.25	1129.5	-0.26	5.19	0.00069	0.002	0.00069	0.0017	879.25	1054.12	-0.231	5.149	0.00075	0.0018	0.0019	0.0036	909.875	1067.88
ENSRNOG00000003125	Rogdi	0.396	7.365	6e-12	3.2e-11	1.8e-13	9.3e-13	5388.38	4094.12	0.347	7.392	4.8e-09	2.5e-08	2.6e-10	1.3e-09	4987.12	3922.75	0.374	7.355	4.6e-09	1.9e-08	6.4e-13	2.6e-12	5160.12	3982.25
ENSRNOG00000053232	Ror2	1.058	2.01	3.3e-09	1.4e-08	1.4e-10	5.7e-10	154	73.75	1.018	2.04	5.7e-09	3e-08	7.7e-10	3.8e-09	142.375	70.25	1.114	1.981	2.8e-10	1.2e-09	5.5e-12	2.2e-11	147.375	68
ENSRNOG00000034246	Rps27a-ps1	0.588	1.469	0.0012	0.0028	0.00064	0.0014	93.125	62.25	0.775	1.418	2.9e-05	0.0001	9.7e-06	3.2e-05	86.125	50.25	0.544	1.473	0.0025	0.0053	0.002	0.0038	89.25	61.25
ENSRNOG00000042954	RSA-14-44	1.669	-1.664	0.0011	0.0025	5.3e-05	0.00013	10.75	3.25	1.848	-1.632	0.00086	0.0024	4.9e-05	0.00015	10	2.5	1.858	-1.686	0.00051	0.0012	9.9e-05	0.00022	10.25	2.875
ENSRNOG00000000454	RT1-DOb	0.948	-0.339	0.00081	0.0019	8.1e-05	0.00019	27.375	14.125	1.158	-0.364	0.00015	0.00046	2.9e-06	1e-05	25.375	11.125	0.843	-0.311	0.002	0.0044	0.00097	0.0019	26.25	14.5
ENSRNOG00000021992	Rtp1	4.36	-2.679	1.4e-05	4.2e-05	8.4e-10	3.3e-09	4.875	0.125	3.621	-2.564	0.0002	0.00063	3.7e-08	1.6e-07	4.625	0.25	5.304	-2.663	3.4e-06	1.1e-05	1.5e-10	5.6e-10	4.75	0
ENSRNOG00000022160	Rtp2	4.816	-2.409	1.2e-07	4.4e-07	1.7e-13	8.9e-13	6.875	0.125	3.322	-2.265	3.4e-05	0.00012	6.9e-10	3.4e-09	6.375	0.5	1.89	-2.187	0.0031	0.0065	1.7e-05	4e-05	6.5	1.75
ENSRNOG00000032991	Rufy4	1.283	-2.024	0.026	0.047	0.00084	0.0018	7.375	2.75	1.394	-1.989	0.019	0.04	0.00079	0.0019	6.75	2.5	1.991	-2.132	0.0015	0.0033	5.9e-06	1.5e-05	7.125	1.75
ENSRNOG00000020342	Samd11	0.593	1.684	0.00025	0.00063	0.0002	0.00046	109	72.125	0.502	1.734	0.005	0.012	0.0059	0.012	100.875	71.125	0.379	1.756	0.011	0.022	0.015	0.024	104.25	80
ENSRNOG00000032473	Scn10a	2.597	-1.799	2.3e-06	7.3e-06	7e-10	2.8e-09	11.25	1.75	1.353	-1.54	0.0056	0.013	0.00071	0.0018	10.5	3.875	2.931	-1.809	4.1e-07	1.4e-06	8.8e-11	3.2e-10	10.5	1.25
ENSRNOG00000030981	Scnn1b	3.167	-1.991	9e-06	2.7e-05	9.4e-08	3.1e-07	9.75	1	3.374	-1.922	6.4e-06	2.4e-05	1.9e-08	8.1e-08	9.25	0.75	6.3	-2.06	1.8e-09	7.6e-09	1.6e-13	6.7e-13	9.625	0
ENSRNOG00000005229	Sec16b	0.53	1.984	5.3e-05	0.00015	8.3e-05	0.0002	132.375	91.375	0.351	2.07	0.0066	0.015	0.007	0.014	122.5	96	0.346	2.044	0.0065	0.013	0.0094	0.016	126.625	99.5
ENSRNOG00000000314	Sec63	-0.395	7.136	2.5e-12	1.4e-11	7.6e-17	4.9e-16	3494	4595.75	-0.354	7.118	3.1e-08	1.5e-07	3.4e-12	2e-11	3233.38	4134.25	-0.374	7.104	1e-08	3.9e-08	5.3e-16	2.5e-15	3345.88	4336.12
ENSRNOG00000014624	Selk	0.187	6.121	0.012	0.024	0.0026	0.0051	2129.88	1870.5	0.224	6.109	0.0023	0.006	0.0013	0.003	1971.5	1687.38	0.267	6.065	0.00033	0.00081	7e-05	0.00016	2039.62	1695
ENSRNOG00000007462	Septin8	-0.385	8.47	1.7e-12	9.4e-12	4.2e-17	2.8e-16	8847.62	11551.1	-0.386	8.476	6.5e-10	3.6e-09	4.4e-14	2.8e-13	8188	10702.1	-0.318	8.413	6.7e-07	2.3e-06	5e-12	2e-11	8472.62	10561.5
ENSRNOG00000017962	Serpinb6	0.542	5.009	3.3e-15	2.2e-14	3.4e-15	2e-14	1096.12	752.375	0.628	4.981	6.9e-16	5.6e-15	3.7e-14	2.4e-13	1014.62	655.5	0.62	4.959	2.1e-16	1.3e-15	2.5e-19	1.4e-18	1049.62	682.625
ENSRNOG00000014908	Sf3b5	0.453	5.079	2.5e-11	1.3e-10	6e-12	2.8e-11	1121.12	819.375	0.356	5.126	7.4e-07	3.1e-06	3.1e-07	1.2e-06	1037.75	810	0.493	5.043	3e-11	1.4e-10	5.7e-14	2.5e-13	1073.88	763
ENSRNOG00000029235	Sfmbt2	0.968	0.71	0.00061	0.0015	3.4e-05	8.6e-05	59.875	30.625	1.153	0.682	8e-05	0.00026	1.1e-06	4e-06	55.5	24.75	1.436	0.569	2.1e-06	6.7e-06	1.9e-09	6.3e-09	57.5	21.125
ENSRNOG00000000565	Sgpl1	0.501	6.745	5e-18	3.9e-17	5.6e-21	4.6e-20	3612	2553.12	0.425	6.782	2.2e-12	1.5e-11	5.7e-13	3.5e-12	3342.88	2491.5	0.483	6.733	5.3e-14	2.9e-13	9.8e-18	5.1e-17	3459	2476.25
ENSRNOG00000017295	Sh3glb2	-0.201	7.326	0.00029	0.00071	7.8e-05	0.00019	4290.25	4932.88	-0.269	7.367	6.3e-05	0.00021	9e-07	3.3e-06	3970.38	4787.5	-0.18	7.294	0.0078	0.015	0.00033	0.00068	4108.25	4655.5
ENSRNOG00000054203	Sim2	5.471	-1.155	2.4e-20	2.2e-19	2.1e-28	2.5e-27	21.75	0.375	4.288	-1.041	1.7e-16	1.4e-15	3.9e-22	3.8e-21	20	0.875	6.379	-1.138	1.9e-21	1.4e-20	2e-30	1.6e-29	20.75	0.125
ENSRNOG00000060146	Six5	0.626	1.528	2.2e-05	6.5e-05	4.9e-05	0.00012	98.25	63.625	0.397	1.634	0.0098	0.022	0.016	0.03	90.75	69	0.569	1.537	9e-05	0.00024	7.7e-05	0.00017	94	63.375
ENSRNOG00000006296	Six6	8.195	1.345	1.2e-59	4.4e-58	8e-101	6.7e-99	143.5	0.375	6.536	1.408	1.5e-50	3.7e-49	8.4e-84	3.6e-82	133.125	1.375	9.104	1.351	9.4e-61	1.9e-59	2.1e-101	6.1e-100	137.5	0.125
ENSRNOG00000031655	Six6os1	6.819	-1.716	1e-16	7.3e-16	1.8e-23	1.7e-22	14	0	5.674	-1.615	8.4e-14	6.2e-13	1.9e-19	1.7e-18	12.875	0.125	6.761	-1.683	4.4e-16	2.6e-15	7.5e-23	4.7e-22	13.125	0
ENSRNOG00000022505	Slc17a4	2.763	-0.766	6.6e-11	3.2e-10	7.8e-14	4.2e-13	26.5	3.75	2.186	-0.629	3.2e-09	1.7e-08	4.1e-12	2.3e-11	24.375	5.25	2.54	-0.724	3.3e-10	1.5e-09	3.5e-13	1.5e-12	25.375	4.25
ENSRNOG00000016337	Slc22a1	5.395	-2.68	1.5e-06	4.8e-06	1.5e-09	5.6e-09	5	0	2.912	-2.508	0.001	0.0028	5.5e-06	1.8e-05	4.75	0.5	5.338	-2.644	2.5e-06	7.9e-06	3e-09	9.8e-09	4.875	0
ENSRNOG00000015421	Slc27a3	1.093	4.149	4.5e-44	1e-42	6.4e-36	1e-34	692.375	324.125	0.916	4.217	6.8e-30	9.9e-29	1.8e-25	2e-24	641	340	0.958	4.176	5.2e-31	5.4e-30	5.6e-35	5.1e-34	663.375	341.5
ENSRNOG00000022274	Slc2a8	0.219	5.453	0.0011	0.0026	9.3e-06	2.5e-05	1353.5	1162.62	0.276	5.433	3e-05	0.00011	1.6e-06	5.7e-06	1252.62	1035	0.208	5.439	0.003	0.0065	6.7e-05	0.00015	1296.12	1122.5
ENSRNOG00000004626	Slc34a2	2.534	-1.722	0.0014	0.0032	3.4e-05	8.6e-05	11.5	1.875	2.345	-1.624	0.0039	0.0097	0.00015	0.00041	10.375	1.875	3.855	-1.792	6.3e-05	0.00017	2.3e-07	6.7e-07	11	0.625
ENSRNOG00000011677	Slc39a10	-0.238	7.353	1.4e-05	4e-05	3.4e-06	9.6e-06	4312.12	5085.62	-0.216	7.345	0.00069	0.002	7.1e-05	0.00021	3990.12	4633.62	-0.227	7.327	0.00023	0.00057	2.1e-05	5.1e-05	4129.5	4832.38
ENSRNOG00000017302	Slc6a3	5.12	4.671	8.7e-05	0.00023	1.5e-07	4.7e-07	1416.5	41.375	8.873	4.645	3.1e-08	1.5e-07	3.9e-18	3.1e-17	1310.12	2.625	8.03	4.622	1.3e-07	4.5e-07	3.1e-18	1.6e-17	1356.75	5.25
ENSRNOG00000010296	Slc7a7	0.607	1.238	0.00016	0.00043	0.00063	0.0014	79.25	52.125	0.739	1.207	1.5e-05	5.3e-05	1.9e-06	6.8e-06	73.5	44	0.522	1.258	0.0012	0.0027	0.001	0.002	76	53
ENSRNOG00000001383	Slc8b1	0.424	3.323	2.4e-06	7.8e-06	0.00012	0.00028	327.5	244.25	0.582	3.267	2.3e-09	1.2e-08	4e-07	1.5e-06	303	202.375	0.611	3.23	1.6e-10	7e-10	2.9e-08	9e-08	313.75	205.375
ENSRNOG00000003232	Slc9a3r1	-0.263	4.988	0.00017	0.00045	0.00092	0.0019	828	993.5	-0.322	5.026	3.1e-05	0.00011	0.00011	0.0003	766.5	959	-0.31	4.994	2.8e-05	7.9e-05	4e-05	9.2e-05	793.125	983.125
ENSRNOG00000048878	Smim24	0.906	-1.274	0.027	0.048	0.014	0.024	13	6.75	1.458	-1.357	0.0026	0.0066	0.00055	0.0014	12.125	4.25	1.313	-1.377	0.0025	0.0053	0.00091	0.0018	12.5	5.125
ENSRNOG00000056084	SNORA11	1.383	-0.571	7.7e-06	2.3e-05	3.1e-06	8.9e-06	25.5	9.625	1.244	-0.494	6.1e-05	0.0002	4.7e-06	1.6e-05	23.5	9.875	1.761	-0.648	8.1e-08	3e-07	5.3e-11	2e-10	24.25	7.25
ENSRNOG00000058981	SNORA13	0.859	-0.475	0.0058	0.012	0.0012	0.0024	24.375	13.375	0.895	-0.454	0.0048	0.012	0.00057	0.0014	22.75	11.875	1.093	-0.55	0.00049	0.0012	6e-05	0.00014	23.375	10.625
ENSRNOG00000055418	SNORA44	1.211	-1.416	0.0051	0.011	6.4e-05	0.00016	12.25	5.125	1.96	-1.507	8.1e-05	0.00027	6.7e-08	2.8e-07	11.5	2.875	0.938	-1.339	0.025	0.046	0.0021	0.004	12.125	6.25
ENSRNOG00000051976	SNORD113	1.846	-2.46	0.011	0.021	9.4e-05	0.00023	5.25	1.375	2.447	-2.451	0.003	0.0075	3.6e-06	1.2e-05	4.875	0.75	1.999	-2.458	0.0075	0.015	3.6e-05	8.4e-05	5	1.125
ENSRNOG00000020626	Snrnp25	0.315	3.784	0.00018	0.00046	0.0008	0.0017	437	351.125	0.236	3.826	0.0039	0.0096	0.0094	0.019	404.625	343.625	0.293	3.775	0.00062	0.0015	0.00027	0.00057	418.5	342
ENSRNOG00000004967	Snrpb2	0.187	4.556	0.015	0.028	0.0087	0.016	718.625	631	0.278	4.521	0.00021	0.00066	0.00086	0.0021	665	548.875	0.26	4.503	0.001	0.0024	0.00022	0.00047	688.125	574.5
ENSRNOG00000059764	Snrpn	-1.164	1.889	3e-18	2.4e-17	4.7e-15	2.7e-14	64.5	144.625	-1.065	1.817	1e-13	7.6e-13	9.2e-14	5.8e-13	59.375	124.875	-0.905	1.694	1.7e-10	7.5e-10	4.6e-10	1.6e-09	61.75	115.75
ENSRNOG00000002946	Socs3	0.82	-0.089	0.0066	0.013	0.0039	0.0075	32.25	18.25	1.111	-0.143	5.9e-05	0.0002	1.2e-05	3.8e-05	30	13.75	1.385	-0.25	6.8e-06	2.1e-05	3.5e-07	9.9e-07	30.875	11.875
ENSRNOG00000031111	Spag11b	1.758	-1.834	0.00082	0.0019	1.2e-05	3.1e-05	9.5	2.875	2.618	-1.878	1.9e-05	6.7e-05	1e-07	4.2e-07	8.875	1.375	1.736	-1.812	0.0013	0.0028	0.0002	0.00043	9	2.75
ENSRNOG00000003275	Spata32	1.019	0.871	6.7e-08	2.5e-07	8.9e-09	3.2e-08	68.125	33.375	0.688	1.005	9.2e-05	0.0003	0.00016	0.00043	63.125	39	0.965	0.88	2.4e-07	8.4e-07	4.4e-08	1.3e-07	65.5	33.25
ENSRNOG00000017462	Spata5	0.293	3.875	0.00039	0.00095	0.00053	0.0011	462.875	377.875	0.365	3.85	2.1e-05	7.6e-05	3.5e-06	1.2e-05	428.25	332.125	0.317	3.845	0.00039	0.00096	2.1e-05	5e-05	443.25	355.5
ENSRNOG00000002100	Srp72	0.263	6.101	4.6e-05	0.00013	8.8e-07	2.7e-06	2153	1793.5	0.259	6.109	5.4e-05	0.00018	4.5e-06	1.5e-05	1992.5	1664.62	0.23	6.096	0.0021	0.0045	6.8e-05	0.00015	2061.62	1755.88
ENSRNOG00000007998	Ssb	0.323	7.3	7.5e-05	0.0002	4.6e-06	1.3e-05	5035.5	4026.12	0.296	7.317	1.8e-05	6.4e-05	1.2e-05	3.8e-05	4660.88	3796.12	0.329	7.277	9.5e-06	2.8e-05	3.9e-07	1.1e-06	4822	3839.5
ENSRNOG00000047306	Stap2	0.933	3.461	8.8e-26	1e-24	7.5e-21	6.2e-20	413.625	216.5	0.949	3.466	5.9e-24	7e-23	6.1e-18	4.9e-17	382.625	198.125	1.057	3.403	9.3e-29	9e-28	1.7e-25	1.2e-24	395.875	190.125
ENSRNOG00000007781	Stau1	-0.295	6.334	8.5e-07	2.9e-06	7.2e-10	2.8e-09	2080.88	2555.38	-0.277	6.329	7.3e-05	0.00024	9.1e-08	3.7e-07	1925.62	2336.5	-0.244	6.286	0.00032	0.00078	1.2e-06	3.2e-06	1992.62	2360.88
ENSRNOG00000019294	Stk16	0.217	5.846	0.00071	0.0017	8.8e-06	2.4e-05	1776.75	1528.38	0.199	5.86	0.0015	0.004	0.00016	0.00045	1644.62	1432.75	0.202	5.834	0.0031	0.0066	5.3e-05	0.00012	1701.62	1479.5
ENSRNOG00000016913	Stk36	0.801	3.598	1.5e-20	1.4e-19	3.7e-17	2.4e-16	440	252.625	0.715	3.639	6.8e-10	3.8e-09	2.4e-08	1e-07	407.5	248	0.737	3.604	1.4e-15	8e-15	5.8e-13	2.4e-12	421.625	252.875
ENSRNOG00000011006	Stoml3	1.046	2.22	0.00055	0.0013	5.3e-08	1.8e-07	178.375	86.5	0.82	2.313	0.0043	0.01	1.3e-05	4.1e-05	165.375	93.625	0.958	2.237	0.002	0.0044	2e-06	5.2e-06	171	88.25
ENSRNOG00000010150	Strbp	-0.252	6.745	5.4e-06	1.7e-05	1.1e-06	3.2e-06	2816	3352.38	-0.337	6.798	1.5e-07	6.8e-07	4.7e-09	2.2e-08	2606.5	3293	-0.302	6.753	1.9e-06	6.1e-06	2.1e-09	6.9e-09	2696.75	3322.88
ENSRNOG00000019807	Sufu	-0.417	2.692	0.00037	0.00091	0.0028	0.0055	157.125	210.25	-0.538	2.762	5.3e-06	2e-05	9.1e-05	0.00026	145.375	211.625	-0.534	2.739	2.6e-05	7.2e-05	0.00017	0.00036	150.625	218.25
ENSRNOG00000009037	Sulf1	1.62	5.318	6.5e-25	7.4e-24	7e-29	8.3e-28	1728.88	562.25	0.852	5.556	0.0052	0.012	0.0053	0.011	1600.38	888	1.34	5.374	5.2e-26	4.6e-25	4.7e-42	5.1e-41	1655.62	654
ENSRNOG00000001967	Sult1b1	4.046	-2.846	0.00018	0.00047	3.1e-07	9.8e-07	4.125	0.125	3.907	-2.75	0.00053	0.0015	8e-07	3e-06	3.625	0.125	3.964	-2.81	0.00027	0.00068	7.9e-07	2.2e-06	4	0.125
ENSRNOG00000052840	Tanc2	-0.389	6.226	0.00091	0.0021	0.0052	0.0098	1862.5	2438.88	-0.352	6.209	0.011	0.025	0.015	0.028	1723	2198.5	-0.466	6.25	0.0016	0.0035	0.0026	0.0049	1783.62	2463.12
ENSRNOG00000042482	Tatdn2	-0.43	5.198	2.6e-11	1.3e-10	1.2e-12	6e-12	897.125	1209.62	-0.36	5.162	8e-07	3.4e-06	2.9e-07	1.1e-06	830	1066	-0.298	5.103	3.5e-05	9.7e-05	1.6e-06	4.3e-06	859.125	1056.5
ENSRNOG00000058288	Tcf19	-1.521	1.133	3.5e-19	3e-18	9e-20	6.9e-19	31.5	90.5	-1.467	1.086	3.5e-11	2.2e-10	5.7e-12	3.3e-11	29.125	80.875	-1.501	1.083	1.8e-17	1.1e-16	1.3e-19	7.2e-19	30.25	85.375
ENSRNOG00000009034	Tdrd3	-0.297	3.77	0.00011	0.00029	0.00024	0.00055	350.625	430.25	-0.269	3.76	0.0019	0.0049	0.0016	0.0037	324.625	390.75	-0.374	3.793	1.2e-05	3.4e-05	1.4e-06	3.7e-06	335.875	434.75
ENSRNOG00000007291	Terf1	0.23	4.168	0.004	0.0085	0.0061	0.011	556.375	474.5	0.201	4.188	0.011	0.025	0.02	0.037	514.625	447.875	0.254	4.138	0.0022	0.0047	0.002	0.0038	532.75	446.75
ENSRNOG00000015906	Tgif1	0.593	1.882	8.9e-05	0.00024	0.00011	0.00026	125.625	83.25	0.478	1.942	0.00041	0.0012	0.0013	0.003	116.25	83.625	0.508	1.901	0.0011	0.0025	0.0017	0.0032	120.375	84.5
ENSRNOG00000042374	Tgif2	0.937	0.59	5e-06	1.5e-05	1.4e-07	4.7e-07	54.5	28.25	0.631	0.721	0.0025	0.0064	0.0014	0.0032	50.5	32.375	0.641	0.683	0.0011	0.0025	0.00025	0.00053	52.125	33.25
ENSRNOG00000055579	Tmbim6	-0.181	7.903	0.00073	0.0017	8.8e-05	0.00021	6448.75	7313.38	-0.187	7.91	0.0028	0.0072	0.00028	0.00075	5968.12	6792	-0.141	7.862	0.023	0.042	0.0028	0.0052	6175.5	6811.25
ENSRNOG00000057290	Tmem168	-0.394	3.642	1.4e-06	4.5e-06	0.00017	0.00039	308.75	405.5	-0.361	3.627	0.0001	0.00034	0.001	0.0025	285.625	367	-0.382	3.614	2.2e-05	6.3e-05	0.00041	0.00085	295.625	384.875
ENSRNOG00000001275	Tmem184a	1.594	-0.953	0.00074	0.0017	5e-05	0.00012	19.375	6.25	1.296	-0.824	0.013	0.029	0.0039	0.0084	18.375	7.375	1.862	-0.999	0.00012	0.00031	4.4e-06	1.1e-05	18.75	5
ENSRNOG00000003075	Tmem39a	0.267	3.779	0.002	0.0044	0.0012	0.0024	429.375	356.5	0.323	3.761	0.00025	0.00077	0.00028	0.00074	397.125	317.375	0.239	3.773	0.0053	0.011	0.0037	0.0067	411.125	348.625
ENSRNOG00000016618	Tmem52	0.947	-0.192	0.00038	0.00092	4.3e-05	0.00011	30.375	15.625	0.669	-0.07	0.013	0.029	0.0029	0.0065	28.25	17.625	0.625	-0.09	0.012	0.023	0.0049	0.0087	29	19.125
ENSRNOG00000029152	Tmem69	-0.189	4.66	0.005	0.01	0.0031	0.0061	677.875	772.875	-0.246	4.696	0.0022	0.0057	0.00078	0.0019	627.5	745	-0.208	4.651	0.0064	0.013	0.00043	0.00087	649.125	750
ENSRNOG00000015155	Tnnc2	-2.103	2	2.2e-44	5.1e-43	5e-31	6.6e-30	42.375	182.75	-2.009	1.912	3.3e-43	6.9e-42	1.4e-30	1.9e-29	39.375	158.625	-2.239	2.072	2.1e-53	3.9e-52	1.3e-38	1.3e-37	40.75	192.625
ENSRNOG00000013837	Tp53bp1	0.436	7.807	2.5e-11	1.2e-10	4.3e-13	2.2e-12	7405.62	5472.88	0.421	7.818	4e-12	2.6e-11	3.9e-12	2.2e-11	6852.38	5116.12	0.431	7.789	8.9e-11	4e-10	2.8e-13	1.2e-12	7091.88	5259.75
ENSRNOG00000029922	Tpk1	-0.58	2.303	4.6e-07	1.6e-06	6.8e-08	2.3e-07	112.25	167.625	-0.398	2.2	0.0021	0.0055	0.00058	0.0015	103.625	136.875	-0.479	2.222	0.0001	0.00026	0.00011	0.00024	107.5	149.625
ENSRNOG00000009835	Tram1l1	0.385	5.449	5.1e-09	2.1e-08	1.1e-11	4.9e-11	1421.5	1088.38	0.306	5.49	4.2e-06	1.6e-05	3.7e-06	1.3e-05	1315.62	1063.88	0.387	5.429	9.9e-08	3.6e-07	3.1e-11	1.2e-10	1361.38	1040.62
ENSRNOG00000023210	Trappc10	-0.215	7.034	8.3e-05	0.00022	7.6e-06	2.1e-05	3486.5	4048.12	-0.168	7.013	0.011	0.025	0.0015	0.0034	3226.12	3624	-0.228	7.02	0.00036	0.00089	1.7e-06	4.4e-06	3338.88	3908.75
ENSRNOG00000009039	Trappc12	-0.205	5.981	0.00057	0.0014	0.0003	0.00067	1685.5	1943.25	-0.331	6.054	2.1e-06	8.2e-06	5.7e-08	2.4e-07	1559.5	1963.5	-0.235	5.977	0.00057	0.0014	0.00018	0.00038	1614.25	1900.5
ENSRNOG00000012124	Trappc13	0.198	6.399	0.0013	0.003	0.00031	0.00069	2591.38	2259.75	0.2	6.403	0.0012	0.0032	0.0009	0.0022	2398.5	2088.25	0.183	6.386	0.0076	0.015	0.0007	0.0014	2482	2186.25
ENSRNOG00000010699	Trim43a	1.308	-0.503	9.3e-05	0.00025	8.5e-06	2.3e-05	26.375	10.5	0.856	-0.346	0.012	0.026	0.011	0.021	24.5	13.5	1.376	-0.521	2e-05	5.8e-05	1.9e-06	5e-06	25.25	9.75
ENSRNOG00000005191	Trim44	-0.489	5.294	3.4e-08	1.3e-07	4.1e-08	1.4e-07	937.25	1315.88	-0.549	5.333	6.3e-08	2.9e-07	1.3e-08	5.9e-08	867.125	1268.88	-0.385	5.215	0.00056	0.0013	0.00016	0.00035	897.375	1172.38
ENSRNOG00000022099	Trim72	1.606	0.955	6.5e-19	5.3e-18	2.1e-19	1.6e-18	80.75	26.375	1.799	0.947	1.8e-20	1.8e-19	5.3e-19	4.4e-18	74.625	21.625	1.635	0.947	7.1e-19	4.9e-18	5.8e-19	3.2e-18	77.375	25.125
ENSRNOG00000016793	Tshb	4.818	-2.116	0.0026	0.0056	1.7e-05	4.4e-05	9.875	0.25	5.194	-2.033	0.0019	0.0049	1.8e-05	5.7e-05	9.375	0.125	4.2	-2.068	0.005	0.01	6.2e-05	0.00014	9.5	0.375
ENSRNOG00000020443	Tsks	1.11	-0.454	0.00018	0.00046	3.1e-07	9.8e-07	26.25	12	1.557	-0.522	1.5e-06	6.2e-06	3.5e-11	1.9e-10	24.375	8.25	1.846	-0.623	2.2e-08	8.3e-08	6e-14	2.6e-13	25.125	6.875
ENSRNOG00000026770	Tspy26	0.952	4.553	1.7e-39	3.4e-38	6.9e-40	1.3e-38	887.75	459.125	0.903	4.577	2.6e-32	4.1e-31	5.5e-31	7.3e-30	821.625	439.375	0.897	4.553	1.4e-29	1.4e-28	5.3e-37	5e-36	850.125	455.75
ENSRNOG00000008595	Ttc12	0.835	3.143	9.6e-14	5.8e-13	1.2e-12	6e-12	323.5	181.25	0.737	3.19	8.3e-07	3.5e-06	8.7e-07	3.2e-06	299.5	179.5	0.987	3.075	2.3e-17	1.5e-16	1.6e-17	8.3e-17	309.875	156.125
ENSRNOG00000050650	Ttc16	0.915	2.458	4.4e-11	2.1e-10	3.5e-11	1.5e-10	204.5	108.125	0.703	2.548	1.5e-08	7.4e-08	9.5e-08	3.8e-07	189.125	116.125	0.796	2.486	3.3e-07	1.1e-06	1.1e-07	3.3e-07	195.625	112.375
ENSRNOG00000013877	Ttc23	0.451	1.962	0.00068	0.0016	0.00097	0.002	127.375	92.875	0.365	2.011	0.0078	0.018	0.013	0.025	118	91.375	0.407	1.964	0.0023	0.005	0.0011	0.0022	122.125	91.875
ENSRNOG00000018371	Tubb6	0.563	2.234	0.00081	0.0019	0.00033	0.00073	159.375	107.5	0.78	2.165	9.8e-07	4.1e-06	1.4e-07	5.6e-07	147.5	85.75	0.765	2.141	6.9e-07	2.3e-06	8e-08	2.4e-07	152.625	89.625
ENSRNOG00000051990	U4	1.123	-0.019	6.8e-06	2.1e-05	2.2e-07	6.9e-07	36.5	16.75	1.116	0.018	2.2e-05	7.8e-05	1.9e-08	8.4e-08	33.625	15.25	1.481	-0.113	2.1e-08	8.1e-08	2.8e-11	1e-10	34.75	12.625
ENSRNOG00000011467	Uck1	0.313	5.37	2.1e-06	6.7e-06	4.9e-09	1.8e-08	1316.12	1058.88	0.3	5.381	8.5e-06	3.2e-05	5.2e-07	2e-06	1218	989.25	0.345	5.337	7e-07	2.4e-06	3.2e-10	1.1e-09	1260.38	993.75
ENSRNOG00000016339	Uox	1.637	-1.605	0.00049	0.0012	8.2e-05	0.0002	11.375	3.625	1.476	-1.513	0.0026	0.0067	2.3e-05	7.2e-05	10.625	3.625	1.754	-1.611	0.00033	0.00082	3.5e-06	9e-06	11.25	3.25
ENSRNOG00000012184	Urgcp	0.223	6.217	0.00025	0.00063	2.1e-05	5.3e-05	2302	1972.25	0.201	6.233	0.00076	0.0021	5.5e-05	0.00016	2130.25	1854.88	0.314	6.156	3.4e-06	1.1e-05	3.9e-10	1.4e-09	2204.5	1773.12
ENSRNOG00000028556	Usp30	0.254	6.087	6.2e-05	0.00017	1.9e-08	6.7e-08	2125.5	1782.38	0.22	6.108	0.0005	0.0015	1e-05	3.3e-05	1966.88	1687.62	0.265	6.063	0.00011	0.0003	2e-08	6.2e-08	2035.25	1694.62
ENSRNOG00000011294	Usp33	-0.145	7.901	0.0047	0.0098	0.0056	0.01	6527	7215.62	-0.186	7.927	0.0024	0.0061	0.00054	0.0014	6040.12	6872.62	-0.136	7.876	0.018	0.033	0.0078	0.014	6250.25	6868.88
ENSRNOG00000016591	Utp15	-0.216	4.637	0.0015	0.0033	0.0016	0.0033	660.125	766.875	-0.255	4.662	0.0017	0.0046	0.00037	0.00097	610.875	729.625	-0.177	4.596	0.021	0.038	0.0047	0.0084	632.25	714.75
ENSRNOG00000003071	Vamp4	0.431	6.77	2.9e-13	1.7e-12	1.4e-16	9e-16	3602.38	2672.5	0.492	6.749	2.1e-15	1.7e-14	4e-18	3.2e-17	3334	2370.25	0.45	6.742	2e-11	9.4e-11	1.7e-20	1e-19	3449.62	2524.12
ENSRNOG00000020485	Vav3	-1.239	4.903	6.8e-14	4.1e-13	8.9e-20	6.9e-19	510.5	1205.5	-1.552	5.131	3.4e-14	2.6e-13	4.5e-24	4.8e-23	472.25	1384.75	-1.403	4.998	5.7e-46	8.9e-45	5.9e-33	5e-32	488.875	1293.38
ENSRNOG00000012427	Veph1	-1.521	0.733	4.5e-15	3e-14	1.8e-11	8.1e-11	23.75	67.75	-1.293	0.579	4.6e-05	0.00016	3.9e-06	1.3e-05	21.875	54.125	-1.349	0.579	2.8e-11	1.3e-10	2.1e-10	7.4e-10	22.625	57.875
ENSRNOG00000000405	Vgll2	3.844	-1.226	2e-15	1.3e-14	2.8e-24	2.8e-23	19.25	1.25	3.96	-1.155	2.6e-14	2e-13	5.1e-24	5.4e-23	17.75	0.875	7.246	-1.268	2.2e-22	1.8e-21	2.1e-34	1.9e-33	18.5	0
ENSRNOG00000018087	Vim	0.844	6.864	0.014	0.027	0.00041	0.00091	4301.75	2396.38	0.989	6.82	0.0054	0.013	2e-05	6.1e-05	3983.38	2006.88	1.045	6.776	0.0012	0.0026	1.4e-07	4.2e-07	4119.5	1996.12
ENSRNOG00000027491	Vldlr	-0.398	5.945	8.6e-12	4.4e-11	3.5e-12	1.7e-11	1528.5	2012.75	-0.423	5.964	2.6e-10	1.5e-09	7e-11	3.7e-10	1414.38	1894.88	-0.391	5.921	3.5e-09	1.4e-08	5.3e-11	1.9e-10	1463.88	1917.88
ENSRNOG00000011540	Vta1	-0.284	5.856	1.5e-06	4.8e-06	2.9e-09	1.1e-08	1500.5	1827.12	-0.319	5.88	4.6e-06	1.8e-05	2.2e-09	1.1e-08	1388.62	1733.62	-0.286	5.836	2.4e-05	6.7e-05	5.7e-09	1.9e-08	1437	1751
ENSRNOG00000034198	Wbp5	0.581	6.699	2.1e-16	1.5e-15	2.9e-20	2.3e-19	3579	2393.5	0.581	6.704	1.3e-17	1.2e-16	1.3e-18	1e-17	3313	2213.88	0.574	6.682	1.3e-17	8.2e-17	7.9e-22	4.8e-21	3427.38	2301.88
ENSRNOG00000037393	Wdr88	4.185	-2.412	1e-06	3.5e-06	2.3e-11	1e-10	6.875	0.25	2.268	-2.206	0.0014	0.0038	6.3e-06	2.1e-05	6	1.125	2.66	-2.296	0.00021	0.00053	9.3e-08	2.8e-07	6	0.875
ENSRNOG00000042526	Wfdc6a	2.135	-0.371	1.4e-12	7.9e-12	3.8e-17	2.5e-16	33.375	7.5	2.261	-0.336	2.4e-12	1.6e-11	5e-18	4e-17	31	6.375	2.764	-0.447	6.9e-17	4.3e-16	1.1e-23	7.2e-23	32	4.75
ENSRNOG00000009935	Xpo1	0.234	7.197	5.6e-05	0.00015	3.8e-06	1.1e-05	4558.75	3877.62	0.154	7.239	0.0068	0.016	0.0024	0.0054	4219.38	3793.75	0.27	7.16	5.9e-05	0.00016	4.5e-08	1.4e-07	4365.62	3619.12
ENSRNOG00000001858	Ypel1	0.697	0.826	0.00027	0.00067	3.9e-05	9.7e-05	60.875	37.5	0.482	0.926	0.013	0.027	0.0049	0.01	56.375	40.125	0.536	0.876	0.0045	0.0092	0.0012	0.0023	58.25	40.125
ENSRNOG00000009131	Zc3h12a	0.522	1.512	0.00041	0.001	0.00016	0.00037	94.375	65.75	0.817	1.42	1.7e-07	7.9e-07	6.4e-08	2.6e-07	87.25	49.5	0.557	1.485	0.00017	0.00045	6.6e-05	0.00015	90.375	61.375
ENSRNOG00000007520	Zcchc3	0.441	2.329	0.00022	0.00056	0.00032	0.00071	164.25	120.875	0.327	2.387	0.0081	0.018	0.0082	0.017	151.875	121	0.478	2.298	7.6e-05	0.0002	0.00013	0.00028	157.25	113
ENSRNOG00000024114	Zdbf2	1.304	6.638	5.5e-16	3.9e-15	1.5e-32	2.2e-31	4075.62	1650.25	1.384	6.621	3.3e-18	3e-17	3.6e-39	6.1e-38	3771.38	1444.75	1.459	6.575	1.3e-18	8.9e-18	6.7e-42	7.2e-41	3902.88	1419.38
ENSRNOG00000039743	Zdhhc11	1.231	-1.2	0.0018	0.0041	2.8e-05	7.1e-05	15	6.25	1.343	-1.177	0.0012	0.0033	2e-05	6.4e-05	13.625	5.25	1.43	-1.24	0.0005	0.0012	1.7e-06	4.5e-06	14.375	5.25
ENSRNOG00000027955	Zfp133	0.286	4.288	0.00011	0.00029	0.00037	0.00081	614.875	504.75	0.175	4.345	0.016	0.034	0.036	0.062	569.125	504.5	0.207	4.305	0.0068	0.014	0.006	0.011	588.75	511.25
ENSRNOG00000004104	Zfp167	0.242	3.457	0.0059	0.012	0.011	0.019	340	287.75	0.377	3.405	3.4e-05	0.00012	6e-05	0.00017	314.5	242.375	0.308	3.408	0.00092	0.0021	0.0016	0.003	325.5	263
ENSRNOG00000058932	Zfp202	0.701	3.873	3.3e-18	2.6e-17	3.9e-15	2.2e-14	519.125	319.625	0.557	3.937	1.5e-11	9.2e-11	9e-10	4.4e-09	480.5	327.125	0.558	3.911	2e-10	9e-10	1.1e-08	3.4e-08	497.375	338.375
ENSRNOG00000037251	Zfp248	0.432	4.338	6.6e-09	2.7e-08	1.1e-07	3.6e-07	666.25	493.75	0.416	4.352	8.9e-08	4.1e-07	6.5e-07	2.4e-06	616.625	462	0.445	4.314	5.7e-08	2.1e-07	5.1e-09	1.7e-08	638	468.375
ENSRNOG00000049137	Zfp35	-0.222	4.148	0.0033	0.007	0.0039	0.0074	468.375	547.125	-0.301	4.194	0.00023	0.00071	0.00017	0.00047	433.375	533.75	-0.324	4.182	6.1e-05	0.00016	4.1e-06	1.1e-05	448.625	561.5
ENSRNOG00000029678	Zfp354b	0.251	2.932	0.012	0.023	0.024	0.04	236.375	198.75	0.38	2.884	0.0004	0.0012	0.00087	0.0021	218.875	167.875	0.463	2.822	3.6e-05	9.9e-05	0.0002	0.00042	226.375	164
ENSRNOG00000023920	Zfp791	0.913	2.05	2.8e-12	1.5e-11	5.3e-12	2.5e-11	153.75	81.625	0.733	2.13	6.1e-08	2.9e-07	3e-07	1.2e-06	142.5	85.375	0.845	2.06	2.1e-10	9.1e-10	4.6e-10	1.6e-09	147.25	81.875
ENSRNOG00000004947	Zfp871	-0.692	3.284	4e-05	0.00011	0.019	0.032	212.75	344.375	-0.937	3.439	3.3e-07	1.5e-06	0.0016	0.0038	196.875	377.25	-0.655	3.24	0.0026	0.0056	0.037	0.056	203.875	321.75
ENSRNOG00000013855	Zmym1	0.453	4.545	2.6e-10	1.2e-09	7.4e-10	2.9e-09	773.75	566	0.505	4.53	2.3e-11	1.5e-10	2.3e-10	1.2e-09	716.125	504.625	0.441	4.531	1.6e-08	6.3e-08	1e-09	3.5e-09	740.875	546.125
ENSRNOG00000012397	Zmym4	0.381	6.693	2.3e-10	1.1e-09	1.4e-15	8.3e-15	3365	2582.75	0.404	6.688	1.2e-10	6.8e-10	7.5e-15	5.1e-14	3113.75	2353.38	0.384	6.671	2.1e-08	7.9e-08	5.1e-15	2.3e-14	3222.25	2466.88
ENSRNOG00000057989	Zp2	4.196	-2.411	9.5e-07	3.2e-06	6.3e-10	2.5e-09	6.75	0.25	1.979	-2.173	0.0031	0.0078	0.00043	0.0011	6.125	1.5	2.359	-2.265	0.00068	0.0016	1.3e-05	3.2e-05	6.375	1.125
D- Brainstem		Hypothalamus vs Brainstem								Striatum vs Brainstem								Hippocampus vs Brainstem
								Mean normalized reads								Mean normalized reads								Mean normalized reads
Ensembl	Gene Symbol	log_FC	log_CPM	DESeq P	DESeq adjusted P	EdgeR P	EdgeR adjusted P	Hypothalamus	Brainstem	log_FC	log_CPM	DESeq P	DESeq adjusted P	EdgeR P	EdgeR adjusted P	Striatum	Brainstem	log_FC	log_CPM	DESeq P	DESeq adjusted P	EdgeR P	EdgeR adjusted P	Hippocampus	Brainstem
ENSRNOG00000055733	7SK	1.38	-1.845	0.009	0.018	0.0003	0.00067	9	3.25	1.416	-1.927	0.03	0.044	0.0044	0.0066	8.625	3.125	1.56	-1.806	0.00092	0.0018	3.1e-06	7.1e-06	9.375	3.125
ENSRNOG00000061067	7SK	1.143	-0.041	5.7e-06	1.8e-05	3.7e-08	1.3e-07	35.875	16.25	1.019	-0.243	1.2e-05	2.5e-05	1.2e-07	2.5e-07	31.5	15.5	0.745	-0.354	0.004	0.0074	0.00012	0.00024	25.75	15.375
ENSRNOG00000038119	A930003A15Rik	-2.377	0.668	1.9e-29	2.7e-28	6.4e-31	8.4e-30	14	73.375	-2.367	0.593	4.9e-35	3e-34	4.1e-42	2.4e-41	13.5	70	-2.362	0.65	3.1e-32	2.3e-31	1.5e-35	1.2e-34	13.25	68.625
ENSRNOG00000047145	AABR07001168.1	-0.53	4.094	4.9e-12	2.6e-11	8.3e-11	3.5e-10	400.25	578.25	-0.355	4.057	9.2e-08	2.2e-07	9.1e-07	1.8e-06	431	551.875	-0.402	4.09	1.2e-09	3.7e-09	1.3e-08	3.5e-08	411.5	543.625
ENSRNOG00000004144	AABR07001435.1	-0.892	-0.036	0.0003	0.00074	8.3e-06	2.3e-05	18.375	34	-0.728	-0.075	0.00072	0.0013	0.00011	0.00019	19.5	32.375	-0.619	0.017	0.0052	0.0094	0.00094	0.0017	20.875	31.875
ENSRNOG00000055830	AABR07001700.1	-1.955	-2.493	0.0089	0.018	4.9e-05	0.00012	1	5.125	-4.281	-2.697	2.8e-06	6e-06	2.4e-09	5.6e-09	0.125	4.75	-2.652	-2.558	0.00059	0.0012	1.4e-06	3.2e-06	0.625	4.75
ENSRNOG00000054843	AABR07005593.1	2.145	1.592	3.6e-06	1.1e-05	6.2e-16	3.8e-15	139.25	31.375	1.477	0.971	1.4e-07	3.3e-07	1.7e-11	4.2e-11	84	30	1.585	1.088	9.6e-22	5.3e-21	1.3e-19	6.4e-19	88.75	29.625
ENSRNOG00000061844	AABR07005618.1	0.31	2.814	0.0046	0.0096	0.0088	0.016	222	179	0.25	2.669	0.0091	0.015	0.0033	0.005	203	171	0.302	2.749	0.0011	0.0022	0.0033	0.0056	207.5	168.25
ENSRNOG00000059014	AABR07005950.1	-3.219	-2.938	0.0026	0.0056	4.4e-05	0.00011	0.25	3.375	-3.683	-2.999	0.00039	0.00072	7e-06	1.3e-05	0.125	3.125	-2.652	-2.89	0.0057	0.01	0.00021	0.00041	0.375	3.125
ENSRNOG00000057099	AABR07006097.1	-0.824	2.147	6.7e-12	3.5e-11	5.2e-08	1.7e-07	90.375	160.25	-0.63	2.113	2.5e-09	6.6e-09	8.9e-10	2.1e-09	98.375	152.875	-0.77	2.117	1.6e-12	5.9e-12	2.7e-11	8.9e-11	88.5	150.5
ENSRNOG00000050414	AABR07006333.1	-0.613	1.033	0.00036	0.00089	0.0001	0.00025	45.125	69	-0.613	0.931	0.00016	0.00031	0.00017	0.00029	42.875	65.875	-0.524	1.019	0.0013	0.0026	0.00047	0.00087	44.875	64.875
ENSRNOG00000061760	AABR07006736.1	-2.55	-0.599	3.8e-14	2.4e-13	1.2e-21	9.9e-21	4.875	29	-2.497	-0.656	2.4e-16	8.6e-16	1.7e-23	6.4e-23	4.625	27.625	-3.41	-0.685	4.7e-21	2.5e-20	1.6e-33	1.2e-32	2.25	27.5
ENSRNOG00000032668	AABR07007130.1	-0.504	3.021	4.3e-08	1.6e-07	4.1e-05	0.0001	191.75	271.5	-0.243	3.022	0.01	0.016	0.027	0.036	219.125	259.125	-0.46	2.984	5.3e-08	1.5e-07	2.8e-07	7.2e-07	185.75	255.25
ENSRNOG00000056895	AABR07007833.2	-0.616	-0.307	0.02	0.037	0.012	0.02	16.875	26.125	-0.961	-0.508	0.00021	0.00039	6.6e-05	0.00012	12.625	24.75	-0.916	-0.447	0.00033	0.00069	0.00048	0.00091	12.75	24.375
ENSRNOG00000051672	AABR07008030.1	-1.862	3.017	2.7e-74	1.4e-72	5.2e-45	1.2e-43	99.25	361.625	-1.545	2.991	4.6e-71	5.5e-70	3.3e-68	2.9e-67	118.375	345.125	-1.355	3.095	1.5e-18	7.4e-18	6.6e-12	2.3e-11	133.5	340.125
ENSRNOG00000058320	AABR07008420.1	0.57	0.47	0.0065	0.013	0.0019	0.0037	45.25	30.625	0.897	0.541	3.9e-07	9.2e-07	5.1e-09	1.1e-08	54.375	29	0.571	0.407	0.0027	0.005	0.0013	0.0023	42.5	28.75
ENSRNOG00000057307	AABR07008788.1	-1.18	-1.361	0.0052	0.011	6.3e-05	0.00015	5.625	12.75	-2.321	-1.641	1.7e-07	4e-07	1.3e-12	3.4e-12	2.375	12.25	-2.302	-1.579	7.3e-07	2e-06	6.9e-12	2.3e-11	2.25	12.25
ENSRNOG00000052971	AABR07010777.1	-1.219	-1.53	0.0072	0.014	0.00028	0.00063	4.75	11.25	-1.678	-1.698	0.00011	0.00021	8.9e-07	1.8e-06	3.375	10.625	-2.176	-1.716	7.5e-06	1.8e-05	6e-08	1.6e-07	2.125	10.5
ENSRNOG00000059427	AABR07011145.1	-4.251	-3.224	0.0034	0.0074	1.9e-05	5e-05	0	2.25	-4.179	-3.262	0.0019	0.0032	2.7e-05	4.8e-05	0	2.25	-4.17	-3.2	0.003	0.0056	2.7e-05	5.7e-05	0	2.25
ENSRNOG00000052852	AABR07012752.1	-1.96	-2.657	0.015	0.029	0.0003	0.00068	1.125	4.25	-5.059	-2.862	4.7e-06	1e-05	1e-09	2.3e-09	0	3.875	-5.05	-2.8	1.2e-05	2.8e-05	1.7e-09	5.1e-09	0	3.75
ENSRNOG00000058153	AABR07013202.1	-1.156	0.438	6.7e-08	2.5e-07	8.1e-10	3.2e-09	22.75	50.875	-0.916	0.419	5e-07	1.2e-06	3e-07	6.1e-07	25.75	48.875	-0.773	0.52	4.6e-05	0.0001	2.1e-06	5e-06	27.875	47.875
ENSRNOG00000059757	AABR07013410.4	-1.435	-2.064	0.012	0.024	0.00088	0.0018	2.625	7.125	-1.149	-2.075	0.019	0.029	0.008	0.012	3.125	6.875	-1.193	-2.026	0.023	0.037	0.0057	0.0095	2.875	6.875
ENSRNOG00000052352	AABR07014119.1	2.341	-2.259	0.00049	0.0012	4.4e-06	1.2e-05	6.625	1.25	2.338	-2.395	0.00013	0.00025	1.2e-07	2.5e-07	6.75	1.25	2.06	-2.483	0.0024	0.0045	0.00024	0.00047	5.375	1.25
ENSRNOG00000052897	AABR07014983.2	-9.383	0.59	6.5e-74	3.4e-72	8.6e-90	6e-88	0	82.125	-9.309	0.531	3.7e-72	4.4e-71	7.4e-96	9.6e-95	0	78.375	-9.299	0.588	2.4e-70	3.7e-69	6.5e-93	1.3e-91	0	77.25
ENSRNOG00000058787	AABR07017649.2	-2.608	-2.677	0.0021	0.0047	2.9e-05	7.3e-05	0.625	4.25	-3.498	-2.778	8e-05	0.00016	8.3e-08	1.7e-07	0.25	4.125	-4.076	-2.736	4e-05	9.2e-05	7.6e-08	2e-07	0.125	4
ENSRNOG00000049065	AABR07017735.1	-3.399	-1.678	1.1e-09	4.7e-09	2.6e-18	1.9e-17	1.125	12.75	-6.65	-1.812	2.3e-17	8.4e-17	2.3e-26	9.5e-26	0	12.25	-6.641	-1.751	3.5e-16	1.6e-15	6e-26	3.6e-25	0	12
ENSRNOG00000060223	AABR07018115.3	1.108	-0.003	9.7e-06	2.9e-05	6.7e-07	2e-06	36.625	17.25	0.717	-0.359	0.004	0.0066	0.00034	0.00057	26.875	16.25	0.963	-0.161	4.7e-05	0.00011	1.6e-06	3.8e-06	31	16
ENSRNOG00000048922	AABR07020860.1	-0.558	1.271	0.00023	0.00059	0.0025	0.0048	54.75	80.375	-0.969	1.028	1.2e-10	3.4e-10	5.6e-13	1.5e-12	39	76.75	-0.653	1.188	5.6e-06	1.4e-05	2.6e-06	6.1e-06	48.625	75.75
ENSRNOG00000062073	AABR07021508.1	-3.285	-1.781	1.5e-08	6.1e-08	1.6e-12	7.7e-12	1	11.75	-2.737	-1.789	7.6e-08	1.9e-07	2.1e-10	5e-10	1.5	11.25	-3.251	-1.77	8.4e-09	2.6e-08	1.2e-11	4.1e-11	1	11.125
ENSRNOG00000051784	AABR07022601.1	1.105	-0.861	0.0016	0.0037	1.9e-05	5e-05	19.125	8.75	0.935	-1.067	0.0035	0.0059	0.00041	0.00068	16.25	8.375	1.226	-0.874	0.0003	0.00063	1.6e-05	3.5e-05	19.5	8.375
ENSRNOG00000029131	AABR07024637.1	1.176	0.287	2.4e-07	8.5e-07	1.3e-08	4.7e-08	46.25	20.375	1.256	0.228	1.8e-06	3.9e-06	1.6e-09	3.7e-09	46.75	19.625	1.451	0.394	2.6e-13	1e-12	1.3e-20	6.3e-20	52.625	19.125
ENSRNOG00000055192	AABR07024641.1	1.985	1.157	3.5e-06	1.1e-05	1.9e-15	1.1e-14	100.125	25.375	1.621	0.762	7.8e-09	2e-08	3e-15	8.8e-15	74.25	24.25	1.73	0.882	6.4e-24	3.8e-23	7e-26	4.2e-25	78.75	23.75
ENSRNOG00000049177	AABR07024972.1	-1.799	-1.578	0.00011	0.00028	1.3e-07	4.1e-07	3.375	12	-0.975	-1.472	0.0095	0.015	0.00082	0.0013	5.75	11.375	-1.497	-1.532	0.0005	0.001	2.4e-06	5.7e-06	3.75	11.375
ENSRNOG00000031681	AABR07026539.1	2.067	0.247	4.7e-18	3.7e-17	1.2e-25	1.3e-24	52	12.375	1.856	-0.05	1.9e-16	6.8e-16	2.2e-21	7.6e-21	43.125	11.75	1.792	-0.047	1.3e-13	5e-13	7.5e-17	3.2e-16	40.625	11.75
ENSRNOG00000018554	AABR07026797.1	1.29	-2.051	0.025	0.045	0.0014	0.0028	7.125	2.75	1.339	-2.136	0.0091	0.015	0.00093	0.0015	7	2.75	1.272	-2.126	0.02	0.033	0.0024	0.0041	6.5	2.75
ENSRNOG00000060391	AABR07027190.2	3.107	-2.987	0.0044	0.0093	6e-05	0.00015	3.125	0.25	3.759	-2.774	1e-05	2.1e-05	2e-08	4.2e-08	4.875	0.25	2.799	-3.142	0.011	0.019	0.00038	0.00072	2.25	0.25
ENSRNOG00000058289	AABR07027575.1	0.762	0.821	5.2e-05	0.00014	1.2e-06	3.7e-06	61.625	36.125	0.708	0.67	3e-05	6.1e-05	9.4e-07	1.9e-06	56.75	34.5	0.68	0.705	0.00013	0.00029	6.5e-07	1.6e-06	55	34
ENSRNOG00000056540	AABR07028776.1	-2.342	-2.962	0.023	0.042	0.00043	0.00094	0.5	3	-2.516	-3.023	0.008	0.013	0.00067	0.0011	0.375	2.875	-2.51	-2.962	0.012	0.021	0.00056	0.001	0.375	2.75
ENSRNOG00000059656	AABR07028839.1	1.199	-1.637	0.013	0.026	0.00073	0.0015	10.125	4.375	1.069	-1.816	0.019	0.028	0.0064	0.0094	9	4.25	1.296	-1.648	0.0033	0.0062	0.00014	0.00028	10.5	4.125
ENSRNOG00000059529	AABR07029617.1	-1.618	-2.097	0.0046	0.0097	0.00039	0.00087	2.375	7.125	-2.763	-2.293	1.1e-05	2.3e-05	1.2e-09	2.9e-09	0.875	7	-3.422	-2.276	1.7e-06	4.5e-06	1.6e-10	4.9e-10	0.625	6.875
ENSRNOG00000058245	AABR07029863.3	0.883	0.049	0.00033	0.00082	3.2e-05	8.1e-05	35.875	19.375	0.627	-0.221	0.0099	0.016	0.0021	0.0032	28.875	18.625	0.817	-0.06	0.00049	0.001	2.3e-05	4.9e-05	32.5	18.25
ENSRNOG00000054016	AABR07030091.1	-1.858	-2.442	0.0088	0.018	0.00019	0.00044	1.5	5.125	-4.334	-2.659	1.7e-06	3.7e-06	6.3e-09	1.4e-08	0.125	4.875	-3.299	-2.56	7e-05	0.00016	4.8e-08	1.3e-07	0.375	4.875
ENSRNOG00000058711	AABR07034598.1	-2.548	-2.135	4.8e-05	0.00013	4.3e-07	1.3e-06	1.5	8.125	-5.958	-2.322	5.9e-11	1.7e-10	2.7e-16	8.1e-16	0	7.5	-3.299	-2.187	1.1e-06	3e-06	7.1e-11	2.3e-10	0.5	7.5
ENSRNOG00000056559	AABR07034669.1	0.594	2.93	3.5e-09	1.5e-08	1.1e-08	4e-08	261.625	173.25	0.52	2.769	1e-08	2.6e-08	7.6e-10	1.8e-09	236.875	165.375	0.609	2.874	3.6e-11	1.3e-10	8.5e-10	2.6e-09	248.75	163
ENSRNOG00000057927	AABR07035796.1	-1.1	1.082	4.8e-11	2.3e-10	3.7e-11	1.6e-10	37.5	80.125	-0.866	1.063	4.3e-09	1.1e-08	4.7e-09	1e-08	41.75	76.5	-1.009	1.071	1.2e-10	4.2e-10	7.2e-12	2.4e-11	37.5	75.5
ENSRNOG00000060770	AABR07036376.1	2.039	-2.282	0.0021	0.0047	6e-06	1.7e-05	6.375	1.5	2.399	-2.189	1.5e-05	3.2e-05	2e-08	4.3e-08	8.125	1.5	1.996	-2.38	0.0023	0.0043	0.00016	0.00032	5.875	1.5
ENSRNOG00000028611	AABR07037203.1	0.415	1.686	0.0064	0.013	0.016	0.027	103.125	77.5	0.568	1.653	5.1e-06	1.1e-05	1.6e-06	3.1e-06	109.625	74	0.306	1.562	0.02	0.033	0.029	0.043	89.875	73
ENSRNOG00000058276	AABR07043200.1	-1.015	0.142	7.3e-06	2.2e-05	4.5e-06	1.3e-05	19.625	39.75	-1.109	0.027	1.4e-07	3.3e-07	9e-09	2e-08	17.75	38	-0.687	0.212	0.00073	0.0015	0.00024	0.00047	23.375	37.5
ENSRNOG00000055745	AABR07043748.2	-0.403	1.271	0.014	0.027	0.017	0.028	58.125	76.625	-0.718	1.046	1.6e-06	3.5e-06	2.4e-07	4.9e-07	44.375	73.25	-0.747	1.09	1.5e-06	3.9e-06	8.8e-08	2.3e-07	42.875	72.375
ENSRNOG00000060235	AABR07044837.2	-2.21	-2.443	0.0027	0.0058	3.3e-06	9.3e-06	1	5.5	-1.911	-2.463	0.0025	0.0043	4.7e-05	8.3e-05	1.375	5.375	-2.774	-2.487	0.00021	0.00046	5.3e-07	1.3e-06	0.625	5.375
ENSRNOG00000054936	AABR07045400.1	1.368	-0.444	2.9e-06	9.2e-06	1.8e-07	5.8e-07	27.75	10.625	0.867	-0.861	0.0076	0.012	0.0023	0.0035	18.375	10.25	0.969	-0.782	0.0017	0.0033	0.00012	0.00024	19.875	10
ENSRNOG00000061027	AABR07049862.2	-2.156	-1.865	7.2e-05	0.0002	6.7e-08	2.2e-07	2.125	9.875	-2.18	-1.929	1.2e-05	2.5e-05	8.8e-09	1.9e-08	2	9.375	-1.854	-1.824	0.00024	0.00051	4.6e-07	1.1e-06	2.25	9.25
ENSRNOG00000055150	AABR07052559.2	-3.841	-1.776	2.5e-10	1.2e-09	4.4e-16	2.7e-15	0.75	12.25	-3.177	-1.788	6.4e-10	1.7e-09	2.6e-13	7.1e-13	1.125	11.625	-5.514	-1.811	3.9e-14	1.6e-13	1.7e-19	8e-19	0.125	11.5
ENSRNOG00000056526	AABR07054262.1	-1.028	-0.172	5.3e-05	0.00015	1.9e-05	4.8e-05	15.375	31.5	-0.506	-0.093	0.017	0.026	0.023	0.032	21.25	30	-0.754	-0.119	0.0014	0.0026	0.00021	0.00041	17.5	29.75
ENSRNOG00000043596	AABR07054451.1	0.729	-0.233	0.0081	0.016	0.00046	0.00099	28.125	16.875	0.979	-0.203	2.2e-05	4.5e-05	5.4e-08	1.2e-07	31.875	16.25	0.772	-0.277	0.0024	0.0046	8.8e-05	0.00018	27.375	15.75
ENSRNOG00000059169	AABR07054554.1	0.992	-0.556	0.001	0.0024	3.3e-05	8.3e-05	23.375	11.75	0.905	-0.728	0.0011	0.002	5.4e-05	9.4e-05	21.125	11.25	1.085	-0.576	9.7e-05	0.00021	2.8e-07	7.2e-07	23.5	11.125
ENSRNOG00000058042	AABR07058423.1	-1.658	-1.215	3.1e-05	8.8e-05	1.6e-08	5.6e-08	5.125	16	-1.281	-1.207	0.00016	0.00031	1.8e-06	3.5e-06	6.25	15.25	-1.306	-1.155	0.00035	0.00073	8.5e-07	2.1e-06	5.875	15
ENSRNOG00000057943	AABR07058884.2	-0.5	2.011	3.1e-05	8.7e-05	0.00039	0.00086	94.375	133.375	-0.549	1.889	1.4e-06	3.1e-06	4.1e-06	7.8e-06	86.75	127.5	-0.347	2.021	0.0019	0.0037	0.0012	0.0022	98.5	125.5
ENSRNOG00000055307	AABR07058886.1	-0.173	3.514	0.026	0.047	0.065	0.098	307.375	346.25	-0.35	3.325	2.6e-06	5.7e-06	2.8e-07	5.7e-07	259.375	330.5	-0.231	3.43	0.0024	0.0046	0.0011	0.002	277.375	325.75
ENSRNOG00000052893	AABR07058935.1	-5.266	-2.796	0.00039	0.00096	6.3e-07	1.9e-06	0	4.625	-5.188	-2.838	0.00048	0.00088	7.8e-07	1.5e-06	0	4.375	-5.179	-2.775	0.00057	0.0012	7.9e-07	1.9e-06	0	4.25
ENSRNOG00000052450	AABR07058936.1	-5.495	-0.625	1e-31	1.5e-30	5.1e-43	1.1e-41	0.625	33.125	-7.994	-0.701	3.6e-36	2.3e-35	2.4e-50	1.6e-49	0	31.375	-3.827	-0.563	4e-23	2.3e-22	2.1e-32	1.5e-31	1.875	31
ENSRNOG00000059626	AABR07059142.1	-0.618	0.611	0.0027	0.0058	0.0021	0.0042	32.875	50.625	-0.908	0.411	7.7e-07	1.8e-06	1.1e-08	2.5e-08	25.75	48.25	-0.521	0.598	0.0041	0.0075	0.0011	0.0019	33.125	47.5
ENSRNOG00000057498	AABR07063724.1	0.877	0.19	0.00012	0.00033	3.7e-05	9.4e-05	40.25	21.875	1.001	0.138	7.8e-07	1.8e-06	1.3e-08	2.9e-08	41.625	21	0.779	0.055	0.00044	0.00091	5.2e-05	0.00011	35.125	20.5
ENSRNOG00000053810	AABR07063741.1	-2.502	-2.18	0.00012	0.00031	8.6e-09	3.1e-08	1.25	7.5	-2.216	-2.205	8.3e-05	0.00016	6.1e-07	1.2e-06	1.625	7.25	-2.624	-2.186	3.4e-05	7.7e-05	4.9e-09	1.4e-08	1	7.25
ENSRNOG00000053831	AABR07065049.2	1.666	-2.394	0.015	0.029	0.00046	0.00099	5.375	1.625	2.211	-2.216	6.1e-05	0.00012	1.9e-06	3.7e-06	7.625	1.625	1.737	-2.415	0.0062	0.011	0.00034	0.00065	5.25	1.625
ENSRNOG00000053311	AABR07065139.1	-1.561	-1.937	0.0059	0.012	0.0029	0.0056	2.875	8.5	-2.941	-2.166	1.3e-05	2.7e-05	1.9e-07	3.9e-07	1	7.875	-1.323	-1.893	0.022	0.037	0.006	0.0099	2.75	7.875
ENSRNOG00000011124	AABR07067267.1	-0.522	1.458	0.015	0.029	0.025	0.042	63.25	91.125	-0.805	1.248	6.2e-09	1.6e-08	7.1e-10	1.7e-09	49.5	86.5	-0.548	1.402	0.0019	0.0037	0.00078	0.0014	58.25	85.25
ENSRNOG00000061442	AABR07068214.1	-0.577	0.045	0.018	0.033	0.002	0.0039	22	33.25	-0.533	-0.037	0.011	0.018	0.0012	0.0019	21.75	31.5	-0.572	0.006	0.015	0.025	0.0016	0.0028	20.625	31.25
ENSRNOG00000053409	AABR07068852.1	0.601	0.554	0.0033	0.0072	0.00089	0.0019	48.75	32.125	0.735	0.517	2.5e-05	5.2e-05	2.4e-05	4.3e-05	50.875	30.625	0.491	0.428	0.011	0.019	0.01	0.017	42.375	30.25
ENSRNOG00000051989	AABR07069227.1	0.461	3.274	1.1e-06	3.5e-06	1.5e-05	4e-05	320.5	232.5	0.528	3.196	8.5e-11	2.4e-10	4.1e-11	1e-10	319.875	221.875	0.381	3.166	3.9e-06	9.8e-06	3.2e-05	6.7e-05	284.625	218.5
ENSRNOG00000056201	AABR07071199.1	2.047	-2.72	0.017	0.032	0.00065	0.0014	4	0.875	2.298	-2.696	0.0016	0.0027	3.7e-05	6.5e-05	4.5	0.875	1.859	-2.843	0.026	0.042	0.0012	0.0022	3	0.875
ENSRNOG00000060001	AABR07071199.2	1.704	-1.975	0.0026	0.0056	2.9e-06	8.3e-06	8.375	2.5	1.826	-2.022	0.00024	0.00045	4.1e-07	8.2e-07	8.625	2.375	1.3	-2.244	0.025	0.041	0.00097	0.0018	5.75	2.375
ENSRNOG00000060605	AABR07071208.2	-1.519	-1.792	0.0026	0.0058	0.00062	0.0013	3.125	9.25	-1.08	-1.768	0.011	0.018	0.0023	0.0036	4.25	9.125	-1.499	-1.8	0.0015	0.0029	0.00019	0.00036	3	8.75
ENSRNOG00000053820	AABR07071661.1	0.283	2.474	0.012	0.023	0.012	0.021	173.5	142.5	0.499	2.476	3.3e-07	7.7e-07	2.7e-08	5.9e-08	191.75	135.875	0.258	2.399	0.012	0.02	0.015	0.024	160.25	134
ENSRNOG00000057356	AABR07072112.1	-1.588	-1.612	0.00085	0.002	1.2e-06	3.6e-06	3.375	11.25	-2.571	-1.82	1.7e-07	4e-07	4.4e-12	1.1e-11	1.625	10.75	-1.7	-1.645	0.00017	0.00037	3.3e-06	7.6e-06	3	10.625
ENSRNOG00000052074	AABR07072876.1	-2.273	-1.277	1.2e-07	4.3e-07	1.5e-13	7.7e-13	3.125	16.25	-1.341	-1.175	8e-05	0.00016	3.2e-07	6.4e-07	6	15.875	-1.73	-1.201	2.6e-06	6.6e-06	5.1e-07	1.3e-06	4.625	15.5
ENSRNOG00000018886	Aaed1	-0.453	2.76	1.2e-05	3.5e-05	1.5e-05	4e-05	162.875	223	-0.566	2.606	7.8e-10	2.1e-09	2.7e-10	6.3e-10	143.25	212.75	-0.615	2.641	5.5e-11	1.9e-10	2e-09	5.9e-09	137	209.625
ENSRNOG00000056524	Abcd1	0.246	3.963	0.0023	0.005	0.0057	0.011	484.5	408.625	0.228	3.843	0.0033	0.0055	0.00081	0.0013	457.875	390.25	0.256	3.91	0.0012	0.0023	0.0018	0.0032	460	384.5
ENSRNOG00000011929	Abcd3	-0.218	7.17	8.2e-05	0.00022	3.5e-06	9.9e-06	3826.88	4452.5	-0.258	7.039	3.6e-08	9e-08	1.3e-10	3e-10	3553.12	4248.62	-0.25	7.096	3.2e-08	9.4e-08	5.4e-09	1.5e-08	3521	4186.75
ENSRNOG00000010609	Abcf2	-0.152	6.879	0.0054	0.011	0.00063	0.0013	3204.75	3560	-0.14	6.772	0.0017	0.003	0.00012	0.00021	3082.75	3397.62	-0.187	6.803	2.7e-05	6.3e-05	1e-05	2.3e-05	2942	3348
ENSRNOG00000036934	Abhd12	-0.379	7.609	4.7e-12	2.5e-11	1.6e-14	9e-14	4881.12	6346.25	-0.397	7.489	6.3e-18	2.4e-17	2.1e-26	8.6e-26	4600.62	6056.5	-0.371	7.553	2.1e-17	9.9e-17	3.3e-18	1.5e-17	4614.12	5967.62
ENSRNOG00000015002	Abhd15	-1.177	1.342	9.8e-14	5.9e-13	7.4e-13	3.7e-12	43.125	98.375	-1.465	1.172	2.7e-23	1.2e-22	7.9e-29	3.4e-28	33.75	93.75	-1.62	1.189	1.2e-24	7.2e-24	4.7e-30	3.2e-29	29.625	92.375
ENSRNOG00000017585	Abt1	0.183	4.135	0.022	0.04	0.013	0.023	535.125	471.625	0.256	4.061	0.00036	0.00066	3.2e-06	6.1e-06	537.75	450	0.266	4.119	9.7e-05	0.00021	3.5e-05	7.3e-05	533.375	443.5
ENSRNOG00000054222	AC094001.1	-2.47	-3.059	0.024	0.044	0.00081	0.0017	0.375	2.625	-4.397	-3.178	0.00056	0.001	4.9e-06	9.2e-06	0	2.625	-3.342	-3.088	0.0044	0.0081	5.1e-05	0.0001	0.125	2.625
ENSRNOG00000031408	AC097129.1	1.941	1.779	2.2e-06	6.9e-06	3.6e-18	2.5e-17	154.375	40.125	1.713	1.483	2.6e-14	8.4e-14	4.2e-25	1.7e-24	126.25	38.25	1.438	1.329	5.9e-18	2.8e-17	5e-21	2.5e-20	102.375	37.875
ENSRNOG00000015772	AC097890.1	-0.36	3.097	0.00015	0.00038	0.00021	0.00049	213.625	274.75	-0.379	2.979	1e-05	2.2e-05	5.2e-05	9.1e-05	201.125	261.875	-0.413	3.017	2e-06	5.2e-06	1.2e-06	2.8e-06	193.25	258.25
ENSRNOG00000056655	AC105485.2	-7.959	-0.733	2.6e-36	4.7e-35	2.2e-52	6.2e-51	0	30.625	-7.885	-0.78	3.8e-40	2.7e-39	8.2e-54	5.9e-53	0	29.125	-7.875	-0.721	1.9e-37	1.7e-36	7.9e-52	8.6e-51	0	28.75
ENSRNOG00000042062	AC105662.1	-0.463	2.129	0.00018	0.00047	0.00067	0.0014	103.625	143.25	-0.63	1.96	6.8e-09	1.7e-08	9.8e-09	2.2e-08	88.5	137	-0.406	2.099	9.7e-05	0.00021	0.00055	0.001	102	134.5
ENSRNOG00000060513	AC107174.2	-1.691	-1.319	4.7e-05	0.00013	3.3e-08	1.1e-07	4.625	14.75	-1.653	-1.383	8.9e-06	1.9e-05	8.6e-07	1.7e-06	4.5	14	-2.162	-1.405	4.5e-07	1.2e-06	1.1e-10	3.6e-10	2.75	13.75
ENSRNOG00000052176	AC115255.1	-2.824	-2.912	0.005	0.01	0.00012	0.00028	0.375	3.5	-3.715	-2.998	0.00047	0.00086	6.4e-06	1.2e-05	0.125	3.25	-3.114	-2.913	0.0021	0.004	3.6e-05	7.6e-05	0.25	3.125
ENSRNOG00000032625	AC118165.1	0.241	3.216	0.011	0.021	0.031	0.049	287.25	243.125	0.486	3.238	4.4e-09	1.1e-08	1.7e-09	3.8e-09	325.75	232.125	0.364	3.222	1.6e-05	3.9e-05	2.8e-05	5.9e-05	294.625	228.625
ENSRNOG00000048337	AC126148.1	0.586	1.114	0.00059	0.0014	6.2e-05	0.00015	72.5	48.375	0.536	0.966	0.00049	0.0009	2.6e-05	4.7e-05	66.75	46.125	0.488	0.992	0.0021	0.0041	0.00024	0.00046	63.625	45.375
ENSRNOG00000053373	AC140765.1	-1.488	-1.272	0.00025	0.00063	3.7e-07	1.2e-06	5.25	14.625	-1.252	-1.293	0.00049	0.0009	1.1e-05	2.1e-05	5.625	14.25	-0.826	-1.128	0.017	0.029	0.0017	0.0031	7.875	14
ENSRNOG00000052813	AC141028.2	-1.06	-1.246	0.0091	0.018	0.00092	0.0019	6.5	13.625	-2.282	-1.559	1e-07	2.5e-07	9.5e-11	2.3e-10	2.625	13.25	-2.105	-1.477	1.1e-06	3e-06	3.1e-09	9e-09	2.875	13
ENSRNOG00000043262	AC142180.1	0.862	-0.368	0.0026	0.0056	0.0005	0.0011	26.25	14.625	0.95	-0.434	0.00014	0.00027	4.4e-05	7.9e-05	26.75	13.75	1.103	-0.294	1.3e-05	3e-05	3.5e-06	8e-06	29.375	13.625
ENSRNOG00000014178	Acad9	-0.272	5.79	9.1e-06	2.7e-05	6.8e-09	2.5e-08	1439.38	1740.38	-0.187	5.717	0.00022	0.00042	4.1e-06	7.8e-06	1456.75	1660.75	-0.158	5.784	0.0015	0.0029	0.00054	0.001	1465.88	1636.25
ENSRNOG00000012966	Acadl	-0.715	5.621	8.6e-30	1.2e-28	6.7e-35	1.1e-33	1069.62	1757	-0.776	5.488	2.1e-47	1.7e-46	8e-57	6.1e-56	979.5	1676.62	-0.84	5.517	6.1e-58	7.7e-57	1.3e-55	1.5e-54	923.25	1652.25
ENSRNOG00000032508	Acot5	1.392	-1.288	0.00056	0.0013	1.1e-05	3e-05	14.25	5.125	1.268	-1.486	0.00075	0.0014	9.4e-05	0.00016	12.375	5	1.265	-1.446	0.0014	0.0027	6.1e-05	0.00013	12.25	5
ENSRNOG00000017494	Acp6	0.313	3.783	0.00018	0.00046	0.00018	0.00042	436.625	351.625	0.502	3.776	7.7e-12	2.3e-11	6.4e-15	1.8e-14	475.75	335.5	0.416	3.78	6.5e-09	2e-08	1.6e-08	4.3e-08	441	330.625
ENSRNOG00000012586	Actrt2	-2.169	-2.208	0.00074	0.0017	2.9e-05	7.4e-05	1.5	7	-5.795	-2.431	8.3e-10	2.3e-09	4.3e-13	1.1e-12	0	6.75	-5.787	-2.369	3.7e-09	1.2e-08	9.2e-13	3.3e-12	0	6.75
ENSRNOG00000054257	Adam10	-0.49	6.422	4.5e-17	3.4e-16	4.1e-20	3.2e-19	2050.25	2879.88	-0.48	6.314	7.1e-22	3.1e-21	5.1e-34	2.5e-33	1969.38	2747.88	-0.431	6.388	2.7e-19	1.4e-18	4.9e-22	2.6e-21	2007.5	2707.75
ENSRNOG00000014054	Adam7	-4.441	-2.251	3.6e-08	1.4e-07	1.1e-14	6e-14	0.25	8	-5.952	-2.322	6.4e-11	1.8e-10	2.5e-17	7.8e-17	0	7.5	-4.298	-2.23	2.5e-08	7.4e-08	1.9e-14	7.3e-14	0.25	7.375
ENSRNOG00000019434	Adat1	0.449	2.776	1.1e-05	3.3e-05	2.4e-05	6.3e-05	225.125	165.125	0.329	2.594	0.00082	0.0015	9.4e-05	0.00016	198.125	157.5	0.302	2.632	0.0013	0.0025	0.00079	0.0015	191	155.25
ENSRNOG00000004143	Adipor1	-0.312	6.792	2.2e-08	8.7e-08	1.4e-11	6.4e-11	2842.25	3529	-0.205	6.728	1.3e-05	2.7e-05	8.4e-08	1.8e-07	2919.88	3367.62	-0.334	6.723	1.6e-10	5.4e-10	3.1e-09	9.1e-09	2630.38	3318.62
ENSRNOG00000010975	Adnp	0.448	7.573	3.5e-15	2.3e-14	2.7e-22	2.4e-21	6316.12	4631.25	0.571	7.532	1.9e-31	1.1e-30	6.8e-56	5.1e-55	6562.25	4419	0.431	7.503	3.2e-21	1.7e-20	4.2e-22	2.2e-21	5871.75	4354.62
ENSRNOG00000062013	Adprhl1	-1.985	-0.277	4.4e-11	2.2e-10	8.6e-12	4e-11	8.75	34.75	-2.325	-0.406	2.5e-13	8e-13	8.2e-16	2.4e-15	6.75	33.125	-2.393	-0.357	1.4e-13	5.5e-13	2.1e-15	8.4e-15	6.125	32.625
ENSRNOG00000052025	Aes	-0.232	8.172	2.2e-05	6.2e-05	2.7e-07	8.5e-07	7628.25	8962.5	-0.195	8.077	7.1e-06	1.5e-05	2.8e-07	5.6e-07	7473.75	8552.5	-0.185	8.135	6.8e-06	1.7e-05	7e-06	1.6e-05	7414.12	8427.38
ENSRNOG00000034269	Ago3	-0.907	3.071	3.9e-07	1.4e-06	0.0023	0.0045	166.5	313.375	-0.546	3.103	0.015	0.023	0.033	0.044	204.875	299.125	-0.497	3.174	0.0001	0.00023	0.00051	0.00095	208.625	294.875
ENSRNOG00000018569	Ahcyl1	-0.441	9.108	5.6e-16	3.9e-15	2.6e-18	1.8e-17	13461.2	18281.2	-0.474	8.982	1.4e-25	6.8e-25	9.4e-44	5.7e-43	12558	17445.1	-0.447	9.046	1.3e-25	8.1e-25	2.5e-30	1.7e-29	12611.6	17190.4
ENSRNOG00000025076	AI314180	-0.398	7.265	4.1e-13	2.3e-12	1.4e-13	7.5e-13	3815.62	5028	-0.276	7.206	3.9e-09	1e-08	2.8e-12	7.2e-12	3961	4797.62	-0.288	7.254	8.3e-11	2.9e-10	5.2e-11	1.7e-10	3872.25	4727.75
ENSRNOG00000055714	Ak7	1.584	3.436	6.5e-07	2.2e-06	1.5e-19	1.1e-18	464.875	155.125	1.147	3.007	3.6e-07	8.3e-07	2e-14	5.6e-14	327.75	147.875	1.27	3.143	2.2e-15	9.6e-15	1.5e-22	7.7e-22	351.75	145.875
ENSRNOG00000013744	Akip1	0.668	2.642	1.6e-06	5.3e-06	8.5e-07	2.6e-06	218.25	137.25	0.566	2.463	8.3e-09	2.1e-08	1.3e-09	3e-09	193.625	130.875	0.472	2.463	1.4e-06	3.6e-06	1.7e-05	3.8e-05	178.75	129.25
ENSRNOG00000008288	Akirin2	0.261	5.879	4e-05	0.00011	1.7e-06	5e-06	1843.75	1538.38	0.413	5.85	2e-14	6.5e-14	6.4e-23	2.4e-22	1953.88	1468.25	0.376	5.883	9.7e-14	3.9e-13	2.3e-16	9.5e-16	1878.12	1446.5
ENSRNOG00000028025	Aknad1	-2.222	-1.037	9.4e-09	3.8e-08	4.8e-14	2.6e-13	4.125	19.75	-1.6	-0.997	5.1e-07	1.2e-06	4.9e-08	1e-07	6.25	19.125	-1.972	-1.005	3.4e-08	9.9e-08	2.6e-11	8.6e-11	4.5	18.625
ENSRNOG00000000167	Alas2	-1.812	3.773	0.00019	0.00049	1.4e-08	4.9e-08	172.375	610.5	-2.042	3.623	0.0001	0.0002	2.4e-10	5.7e-10	142.375	581.875	-1.787	3.727	0.00029	0.0006	1.9e-09	5.5e-09	165.5	573.75
ENSRNOG00000017878	Aldh1a7	1.938	0.856	2.5e-05	7.1e-05	8.9e-12	4.1e-11	80.75	21.25	1.615	0.507	1.5e-12	4.7e-12	1.8e-15	5.2e-15	62.125	20.375	1.228	0.294	1.9e-09	5.9e-09	1.5e-11	4.9e-11	46.875	19.75
ENSRNOG00000014907	Aldh8a1	-0.803	-0.376	0.0052	0.011	0.00036	0.00079	14.5	25.625	-1.094	-0.555	2.9e-05	5.9e-05	3.4e-05	6e-05	11.5	24.5	-1.306	-0.552	4.5e-06	1.1e-05	8.2e-09	2.3e-08	9.625	24.125
ENSRNOG00000001712	Alg3	-0.322	4.269	2.1e-05	6.1e-05	0.00033	0.00074	491.125	613.625	-0.439	4.11	2.4e-09	6.2e-09	7.8e-09	1.7e-08	432.625	585.875	-0.41	4.174	1.9e-07	5.3e-07	1.5e-06	3.6e-06	434.375	577.25
ENSRNOG00000027037	Alox12	-1.207	1.274	3.2e-14	2e-13	1.1e-09	4.4e-09	40.875	94.5	-1.032	1.231	1.9e-13	5.9e-13	1.1e-13	3.1e-13	43.875	90.125	-1.35	1.196	2.9e-18	1.4e-17	1.3e-22	7e-22	34.625	88.875
ENSRNOG00000033672	Alpp	1.537	-1.965	0.0058	0.012	3.3e-05	8.4e-05	8	2.75	1.946	-1.848	2.3e-05	4.8e-05	5.6e-08	1.2e-07	10.375	2.625	1.451	-2.084	0.0071	0.013	0.00014	0.00027	7.25	2.5
ENSRNOG00000033921	Als2cl	0.713	2.78	1.6e-10	7.5e-10	2e-08	7e-08	242.5	148	0.832	2.735	5.6e-17	2e-16	6.6e-16	1.9e-15	252	141.375	0.872	2.812	3.7e-21	2e-20	7.8e-18	3.5e-17	255.375	139
ENSRNOG00000018290	Alx3	4.45	-1.474	3.8e-05	0.00011	5.3e-11	2.3e-10	16	0.625	3.227	-2.46	2.1e-06	4.7e-06	5.7e-10	1.3e-09	6.625	0.625	3.743	-2.075	2.6e-09	8.1e-09	3.9e-15	1.6e-14	9.125	0.625
ENSRNOG00000017422	Ambra1	0.147	6.158	0.017	0.032	0.0027	0.0053	2156.12	1947.5	0.218	6.083	9.3e-05	0.00018	2.2e-07	4.6e-07	2162.75	1858.88	0.118	6.084	0.026	0.042	0.0076	0.012	1988.88	1831.38
ENSRNOG00000006460	Amdhd2	0.304	3.045	0.0021	0.0046	0.0027	0.0052	260.25	210.5	0.472	3.024	6.8e-08	1.6e-07	5.4e-09	1.2e-08	279.375	201.125	0.432	3.055	8.1e-07	2.2e-06	1.3e-06	3e-06	267.875	198.25
ENSRNOG00000016250	Ammecr1l	0.242	5.795	0.00015	0.00038	1.1e-06	3.4e-06	1729.12	1462.25	0.2	5.661	0.00057	0.001	9.4e-07	1.9e-06	1603.88	1395.62	0.137	5.68	0.0097	0.017	0.0047	0.0078	1512.12	1375.12
ENSRNOG00000016965	Anapc1	0.234	6.382	0.00037	0.0009	1.3e-05	3.4e-05	2591.5	2201.38	0.373	6.345	1e-12	3.1e-12	1.4e-17	4.3e-17	2720.25	2101	0.323	6.37	2e-11	7e-11	3.8e-14	1.4e-13	2590.12	2070.25
ENSRNOG00000019190	Ankrd22	-2.087	-1.112	1.6e-07	5.8e-07	8.2e-10	3.2e-09	4.125	18.5	-2.922	-1.28	1.2e-11	3.6e-11	2.4e-15	6.8e-15	2.25	17.75	-2.82	-1.21	2.6e-11	9.1e-11	2e-14	7.7e-14	2.25	17.25
ENSRNOG00000003186	Anks3	0.659	5.327	6e-24	6.4e-23	5.2e-31	6.9e-30	1411.88	894.25	0.574	5.164	6.8e-23	3.1e-22	7.9e-37	4.2e-36	1272.25	853.625	0.643	5.258	1.9e-31	1.4e-30	5.6e-36	4.4e-35	1314.88	841.125
ENSRNOG00000014453	Anxa5	-0.418	6.475	0.00016	0.00041	0.00021	0.00048	2189.62	2924.25	-0.596	6.29	1.6e-31	9e-31	9.2e-31	4.2e-30	1846.88	2791.88	-0.66	6.318	1.7e-29	1.2e-28	1.4e-28	9.3e-28	1740.38	2750.88
ENSRNOG00000011461	Ap3m1	-0.303	5.947	2.2e-07	7.8e-07	7.9e-11	3.4e-10	1587.38	1958.38	-0.274	5.849	2.5e-08	6.2e-08	1.5e-11	3.7e-11	1546.62	1868.88	-0.44	5.829	2.2e-18	1.1e-17	1.7e-24	9.9e-24	1357.5	1841.75
ENSRNOG00000025509	Apbb2	-0.9	4.212	6e-33	9.5e-32	2.4e-30	3.1e-29	370.5	691.375	-0.716	4.169	1.2e-28	6.3e-28	2.3e-31	1.1e-30	401.5	659.875	-0.771	4.203	7.5e-33	5.7e-32	9.2e-29	6e-28	381.25	650.125
ENSRNOG00000005542	Apob	-2.597	-2.227	0.00013	0.00033	2.3e-09	8.6e-09	1	7.125	-3.447	-2.338	6e-07	1.4e-06	1.3e-11	3.2e-11	0.5	6.875	-3.751	-2.291	5.7e-07	1.5e-06	2.9e-11	9.6e-11	0.375	6.75
ENSRNOG00000018454	Apoe	0.525	10.796	1.2e-20	1.1e-19	9.5e-19	6.9e-18	60339.4	41946	0.577	10.715	2.5e-32	1.5e-31	1.2e-32	5.7e-32	59733.9	40039.1	0.624	10.796	3.8e-47	3.9e-46	1.2e-42	1.1e-41	60783.8	39449.4
ENSRNOG00000023410	Apol9a	-0.457	1.412	0.017	0.032	0.023	0.038	62.625	86.125	-0.462	1.307	0.00041	0.00076	0.00024	0.00039	59.75	82.25	-0.966	1.185	1.6e-08	4.7e-08	3.3e-07	8.3e-07	41.375	81
ENSRNOG00000016043	Aqp4	-0.699	9.564	4.2e-15	2.8e-14	7.5e-14	4e-13	16590.8	26938.4	-0.855	9.394	5.4e-60	5.4e-59	2.9e-67	2.5e-66	14213.5	25705.2	-0.905	9.429	1.3e-64	1.8e-63	2.1e-67	2.9e-66	13533.5	25331
ENSRNOG00000012623	Arf4	0.343	7.018	9.7e-09	4e-08	1.7e-10	6.8e-10	4166.5	3284.88	0.252	6.855	1.3e-06	3e-06	6.9e-10	1.6e-09	3733.62	3135.5	0.306	6.938	3.4e-11	1.2e-10	3.5e-10	1.1e-09	3819.38	3089.38
ENSRNOG00000013992	Arfrp1	0.297	4.755	2.2e-05	6.4e-05	9.9e-07	3e-06	854.25	695.25	0.346	4.669	3.7e-08	9.2e-08	8.7e-16	2.6e-15	844.125	663.75	0.298	4.695	4e-07	1.1e-06	2.9e-08	7.8e-08	803.125	654
ENSRNOG00000048166	Arhgap19	-0.745	2.879	2.4e-14	1.5e-13	4.1e-11	1.8e-10	156.5	262.375	-0.804	2.753	1.3e-19	5.4e-19	2.6e-17	8.2e-17	143.375	250.25	-0.821	2.8	7.3e-20	3.8e-19	2.2e-18	1e-17	140	246.75
ENSRNOG00000017065	Arhgap28	-1.064	1.18	8.2e-10	3.7e-09	1.2e-06	3.7e-06	40.625	85.25	-0.964	1.115	3.7e-11	1.1e-10	2.2e-12	5.8e-12	41.5	81.5	-1.006	1.165	2.6e-06	6.7e-06	2.8e-06	6.5e-06	40.125	80.375
ENSRNOG00000003088	Arhgap31	-0.758	4.123	2.9e-16	2.1e-15	1.5e-11	6.6e-11	370.375	627.375	-0.502	4.113	6.2e-15	2.1e-14	8.3e-14	2.3e-13	422.625	598.875	-0.66	4.104	1.3e-23	7.4e-23	1.6e-17	6.9e-17	373.375	589.75
ENSRNOG00000005506	Arhgef5	-0.622	2.018	0.00038	0.00094	0.00031	0.00069	90	138.625	-0.89	1.819	7.3e-08	1.8e-07	5.2e-08	1.1e-07	71.25	132.375	-0.543	2.002	0.0067	0.012	0.0026	0.0045	89.5	130.25
ENSRNOG00000004282	Arl4a	0.295	4.125	0.00024	0.00061	0.0011	0.0024	551	448.875	0.364	4.05	2e-06	4.4e-06	3.1e-06	6e-06	551.375	428.625	0.419	4.135	0.00033	0.0007	0.00011	0.00023	564.25	422.25
ENSRNOG00000006839	Arl5a	-0.252	6.013	1.6e-05	4.6e-05	2.6e-06	7.4e-06	1694.25	2017.62	-0.243	5.904	3.2e-06	6.9e-06	7.8e-07	1.5e-06	1624.25	1924.75	-0.18	5.987	0.00023	0.00048	0.00035	0.00067	1674	1897.12
ENSRNOG00000001689	Arl6	0.617	5.407	1e-20	9.6e-20	1.3e-22	1.2e-21	1475.75	961.875	0.689	5.338	7.5e-34	4.5e-33	1.2e-56	9.3e-56	1480.75	918	0.659	5.372	2.7e-34	2.2e-33	1.6e-35	1.3e-34	1429.5	904.5
ENSRNOG00000018905	Armc4	1.451	0.196	1.8e-07	6.5e-07	4.1e-10	1.6e-09	45.875	16.625	0.889	-0.269	0.0064	0.01	0.00059	0.00096	29.625	15.875	1.202	-0.045	2.1e-07	5.8e-07	1e-09	3e-09	36	15.5
ENSRNOG00000031174	Arnt	0.475	4.557	7.7e-11	3.7e-10	1e-11	4.7e-11	785.125	564.5	0.595	4.514	1.1e-19	4.3e-19	1.1e-19	3.6e-19	815	539.125	0.444	4.479	3e-12	1.1e-11	1.7e-11	5.7e-11	723.875	531
ENSRNOG00000026937	Arsk	-0.357	4.336	1.1e-06	3.7e-06	8.3e-07	2.5e-06	507.625	650.375	-0.219	4.287	0.00021	0.0004	0.00023	0.00039	533.5	620.875	-0.309	4.299	2.4e-06	6.1e-06	4.1e-06	9.3e-06	492.75	611.5
ENSRNOG00000019557	Asb18	-1.56	-0.999	1.5e-05	4.3e-05	1.8e-08	6.2e-08	6.375	18.75	-1.371	-1.032	2e-05	4.1e-05	1.5e-08	3.4e-08	6.75	18	-2.28	-1.136	3.6e-09	1.1e-08	1.7e-15	6.9e-15	3.375	17.375
ENSRNOG00000013059	Aste1	0.645	1.784	5.9e-06	1.8e-05	5.6e-06	1.5e-05	118.875	75.875	0.691	1.692	2.8e-08	7e-08	1.5e-09	3.3e-09	117.125	72.375	0.539	1.658	3e-05	6.9e-05	7.8e-07	1.9e-06	103.875	71.375
ENSRNOG00000022603	Astl	-3.709	-1.856	2.4e-09	1e-08	1.5e-13	7.7e-13	0.75	11.25	-3.788	-1.908	7e-11	2e-10	1.3e-13	3.5e-13	0.625	10.625	-4.03	-1.858	1.2e-10	4.2e-10	2.5e-13	9.2e-13	0.5	10.625
ENSRNOG00000015269	Atf7	-0.442	3.563	0.00012	0.00033	0.00053	0.0012	286.5	389.375	-0.291	3.519	0.0037	0.0062	0.0047	0.007	303.75	371.625	-0.241	3.594	0.0045	0.0082	0.014	0.021	310.25	366.25
ENSRNOG00000002094	Atg3	-0.358	6.003	1.3e-09	5.9e-09	6.1e-15	3.5e-14	1615.88	2070.25	-0.26	5.935	1e-07	2.5e-07	2.8e-12	7.1e-12	1649.88	1975.38	-0.382	5.933	8.1e-15	3.4e-14	4.5e-20	2.2e-19	1493	1946.5
ENSRNOG00000051838	Atmin	-0.644	0.8	0.00039	0.00096	0.0018	0.0036	37.5	58.75	-1.013	0.58	8.5e-09	2.2e-08	5.1e-11	1.3e-10	27.5	56	-0.825	0.692	2.1e-06	5.4e-06	4.4e-07	1.1e-06	31.375	55.25
ENSRNOG00000017154	Atp11a	-0.623	7.306	1.6e-19	1.4e-18	6e-18	4.2e-17	3581	5514.75	-0.642	7.186	1.7e-38	1.2e-37	1e-36	5.5e-36	3372.75	5263.62	-0.759	7.194	1.2e-16	5.4e-16	7e-17	3e-16	3063.62	5186.38
ENSRNOG00000010776	Atp13a1	0.354	5.77	1.7e-08	6.8e-08	7e-11	3e-10	1758.75	1375.88	0.347	5.654	9.4e-10	2.5e-09	2.7e-12	7.1e-12	1672	1313.5	0.36	5.713	6.4e-12	2.3e-11	1.3e-12	4.4e-12	1661.38	1294.12
ENSRNOG00000007290	Atp1a2	-0.69	10.867	3.9e-13	2.2e-12	1e-10	4.4e-10	41093	66310.1	-0.774	10.723	2.4e-65	2.7e-64	1e-86	1.2e-85	36999.9	63289.5	-0.725	10.794	9e-68	1.3e-66	3.2e-66	4.3e-65	37719.9	62364
ENSRNOG00000018686	Atxn2l	0.365	7.509	7.2e-11	3.5e-10	1.8e-09	6.8e-09	5897.62	4579.12	0.428	7.433	5.9e-13	1.8e-12	5.1e-15	1.5e-14	5882.62	4370.38	0.301	7.414	4.4e-09	1.4e-08	4e-08	1.1e-07	5304.38	4306.12
ENSRNOG00000018691	Aurkaip1	0.424	7.14	3.6e-13	2.1e-12	5e-14	2.7e-13	4647.75	3463	0.517	7.081	4.4e-24	2.1e-23	1.6e-30	7.5e-30	4730.62	3305.38	0.44	7.09	3.7e-21	2e-20	2.5e-20	1.2e-19	4420.12	3257
ENSRNOG00000029677	AY172581.6	-0.707	1.066	0.00012	0.00031	0.00026	0.00058	44.25	72.625	-0.871	0.913	1.4e-06	3.2e-06	2.3e-07	4.7e-07	37.625	69.125	-0.546	1.08	0.00053	0.0011	0.00063	0.0012	46.625	68.125
ENSRNOG00000049724	B3gntl1	0.545	1.905	0.00012	0.00031	6.1e-05	0.00015	125.875	86	0.581	1.81	5.8e-06	1.2e-05	5.1e-06	9.6e-06	123.25	82.125	0.377	1.748	0.0052	0.0095	0.0036	0.0062	105.375	81.125
ENSRNOG00000021147	Bad	0.224	4.889	0.002	0.0044	0.00012	0.00029	916.375	784.375	0.374	4.859	1.4e-09	3.8e-09	2.7e-17	8.4e-17	971.25	748.625	0.247	4.841	2.3e-05	5.3e-05	2.7e-06	6.2e-06	874.75	737.625
ENSRNOG00000020876	Bax	0.197	4.443	0.0099	0.02	0.0072	0.013	666.25	581.125	0.341	4.41	3.7e-07	8.5e-07	1.3e-09	2.9e-09	704.125	554.875	0.266	4.421	3.8e-05	8.8e-05	4.8e-05	9.8e-05	657.75	546.625
ENSRNOG00000007946	Bcl2l1	-0.324	6.384	2.1e-08	8.5e-08	5.7e-09	2.1e-08	2131.75	2669.25	-0.25	6.306	1.2e-07	3e-07	5.2e-10	1.2e-09	2142.62	2547.5	-0.4	6.292	4.6e-17	2.1e-16	2.8e-18	1.3e-17	1902	2510
ENSRNOG00000020486	Bcl2l12	-0.566	1.148	0.0006	0.0014	4.8e-05	0.00012	49.5	73.625	-0.616	1.029	2.8e-05	5.7e-05	6e-06	1.1e-05	45.75	70.5	-0.475	1.136	0.0022	0.0043	0.00042	0.00079	49.75	69.5
ENSRNOG00000037149	Bcl2l15	0.954	0.417	0.002	0.0044	7.2e-05	0.00017	48.25	24.875	0.725	0.169	0.00033	0.00061	7.7e-05	0.00013	39.5	23.875	0.534	0.113	0.015	0.025	0.0044	0.0074	34	23.625
ENSRNOG00000003563	Blmh	-0.162	5.879	0.0042	0.0088	0.00069	0.0015	1595.75	1784.75	-0.185	5.755	0.00016	0.00031	3.1e-06	5.9e-06	1498.12	1703.25	-0.22	5.792	5e-06	1.2e-05	1.3e-06	3.2e-06	1441.38	1678.5
ENSRNOG00000016289	Bmpr1b	-0.913	3.223	1.1e-15	7.5e-15	1.3e-09	5e-09	184.625	347.625	-0.841	3.143	9.2e-22	4e-21	6.7e-17	2e-16	185.25	332.125	-0.812	3.206	1.3e-23	7.9e-23	1.1e-20	5.3e-20	186.75	327.125
ENSRNOG00000003705	Bmx	-0.94	0.128	8.2e-05	0.00022	7.5e-06	2e-05	19.875	38.875	-0.852	0.062	3.5e-05	7.1e-05	7.2e-06	1.3e-05	20.375	36.75	-0.824	0.127	0.00017	0.00036	1.7e-05	3.6e-05	20.625	36.375
ENSRNOG00000017243	Bnip3	-0.584	7.247	2.9e-25	3.3e-24	1.2e-29	1.5e-28	3496	5240.38	-0.504	7.168	1.9e-26	9.6e-26	3.1e-31	1.4e-30	3526.75	5000.5	-0.616	7.175	4.2e-38	3.6e-37	9.1e-32	6.5e-31	3213.5	4927.38
ENSRNOG00000020717	Bod1	0.4	4.768	1.9e-08	7.5e-08	2e-09	7.6e-09	889.375	674	0.503	4.715	1.1e-15	3.9e-15	1.2e-20	4.1e-20	913.875	643.25	0.496	4.763	8.6e-17	4e-16	3e-17	1.3e-16	894.875	634
ENSRNOG00000020427	Borcs8	0.293	4.152	0.00021	0.00054	9.4e-05	0.00022	561	457.75	0.294	4.04	4.6e-05	9.3e-05	8.6e-07	1.7e-06	536.625	437	0.191	4.037	0.0081	0.014	0.0033	0.0056	492.125	430.625
ENSRNOG00000010133	Bpgm	-0.263	6.754	2.2e-06	7e-06	6.5e-08	2.2e-07	2820.5	3385.75	-0.238	6.653	4.3e-07	1e-06	3.7e-08	7.9e-08	2738.62	3231	-0.351	6.656	7e-15	2.9e-14	1.7e-15	7e-15	2498.75	3183.75
ENSRNOG00000034174	Bpifb4	-1.642	1.97	1.8e-34	3.1e-33	1.6e-26	1.8e-25	53.25	167.5	-1.728	1.86	3.5e-47	2.8e-46	8.5e-45	5.3e-44	48.25	159.875	-1.987	1.862	8.2e-54	9.7e-53	1.5e-48	1.5e-47	39.75	157.375
ENSRNOG00000004538	Brd1	0.224	6.024	0.00036	0.00089	1.1e-05	2.8e-05	2015.25	1725.38	0.37	5.991	3.4e-12	1e-11	2.8e-18	8.9e-18	2125.62	1646.5	0.277	5.993	2.6e-08	7.8e-08	5.1e-09	1.5e-08	1965.25	1622.25
ENSRNOG00000020340	Brd8	0.346	6.231	2.5e-08	9.8e-08	2.6e-13	1.3e-12	2416.38	1901.5	0.397	6.147	5e-14	1.6e-13	7.4e-26	3e-25	2388.38	1814.38	0.258	6.123	2.5e-07	7e-07	4.8e-11	1.5e-10	2139.75	1788
ENSRNOG00000046834	C3	-1.475	5.986	4.2e-08	1.6e-07	3.9e-09	1.4e-08	962.25	2680.75	-1.735	5.812	1.2e-13	3.8e-13	4.3e-32	2.1e-31	767.875	2557.62	-1.897	5.83	5.9e-15	2.5e-14	2.7e-33	2e-32	676.25	2520.38
ENSRNOG00000012795	Cables1	-0.409	4.602	4.5e-09	1.9e-08	3.4e-09	1.3e-08	598.5	794.75	-0.5	4.454	1.5e-16	5.4e-16	1.5e-13	4.2e-13	536.25	758.5	-0.381	4.557	1.5e-10	5.1e-10	4.1e-09	1.2e-08	574	747.5
ENSRNOG00000046231	Cacna1s	1.67	-2.475	0.021	0.038	0.001	0.0021	5.125	1.5	2.653	-2.033	4.2e-07	9.8e-07	5e-11	1.2e-10	9.625	1.5	2.197	-2.255	0.00026	0.00054	7.9e-07	1.9e-06	6.75	1.5
ENSRNOG00000003239	Cant1	0.182	5.216	0.0076	0.015	0.0014	0.0029	1134.12	999.75	0.249	5.138	2.2e-05	4.5e-05	6.1e-08	1.3e-07	1132.88	954	0.278	5.208	1.2e-06	3.2e-06	3.1e-08	8.4e-08	1141.62	940.125
ENSRNOG00000032375	Capn13	-2.51	-1.998	2.6e-05	7.5e-05	1.2e-09	4.8e-09	1.375	9	-2.737	-2.075	1.1e-06	2.4e-06	3e-10	7.2e-10	1.25	8.625	-1.863	-1.915	0.00034	0.00071	2.6e-06	6e-06	2.125	8.5
ENSRNOG00000023162	Car14	-1.914	6.182	1.8e-97	1.6e-95	3.4e-71	1.6e-69	874.25	3296.5	-1.871	6.082	2.3e-117	4.9e-116	2.9e-109	4.3e-108	860.5	3146.88	-1.651	6.184	4.7e-27	3.1e-26	5e-14	1.9e-13	988.25	3100.88
ENSRNOG00000008401	Card10	-0.767	1.827	1.2e-08	4.7e-08	1.5e-06	4.3e-06	73.75	125.875	-0.484	1.832	1.5e-05	3.1e-05	2.2e-06	4.2e-06	85.75	120.25	-0.66	1.818	3.6e-08	1.1e-07	4.4e-09	1.3e-08	75.125	118.375
ENSRNOG00000014526	Cars2	0.183	4.115	0.027	0.049	0.016	0.027	528	464.875	0.261	4.045	0.00034	0.00063	1.6e-05	2.9e-05	532.75	443.75	0.214	4.072	0.0024	0.0045	0.0011	0.002	507.5	437.375
ENSRNOG00000016707	Casp2	0.376	4.433	3.9e-07	1.4e-06	2e-08	7.1e-08	699.75	539	0.562	4.426	2.3e-18	9e-18	9.9e-25	3.9e-24	760	514.5	0.394	4.382	2.7e-10	9.1e-10	2.1e-09	6.3e-09	666.25	507.125
ENSRNOG00000011814	Cbx3	0.226	6.781	0.00016	0.00042	6.8e-05	0.00016	3408.12	2915.25	0.264	6.689	2.5e-07	5.9e-07	7.8e-09	1.7e-08	3339.62	2781.12	0.203	6.709	4.6e-05	0.0001	9e-05	0.00018	3155.75	2740.88
ENSRNOG00000016097	Ccbl1	-0.346	4.544	5.2e-07	1.8e-06	8.3e-07	2.5e-06	589.125	748.375	-0.397	4.411	1.8e-11	5.2e-11	2.7e-11	6.8e-11	543	714.375	-0.521	4.412	1.8e-17	8.6e-17	2.8e-13	1e-12	490.125	703.75
ENSRNOG00000002905	Ccdc103	1.817	-0.577	1.2e-05	3.5e-05	4.9e-10	2e-09	27.5	7.625	1.254	-1.046	8e-05	0.00016	2.8e-06	5.3e-06	17.875	7.25	1.489	-0.855	2.3e-06	5.8e-06	2.5e-09	7.4e-09	20.875	7.25
ENSRNOG00000009322	Ccdc126	-0.981	4.721	1.8e-44	4.2e-43	1.2e-56	3.8e-55	508.125	1004.25	-0.87	4.65	3e-48	2.5e-47	7.8e-66	6.8e-65	525.125	958.5	-1.063	4.638	2e-68	3e-67	5e-78	8.2e-77	451.375	944.25
ENSRNOG00000012932	Ccdc146	1.507	2.535	3.5e-08	1.3e-07	1.6e-16	1e-15	244.375	86	1.011	2.077	1.2e-05	2.6e-05	1.4e-09	3.3e-09	165.75	82.125	1.016	2.128	8e-09	2.5e-08	1.5e-11	4.8e-11	163.5	80.875
ENSRNOG00000025378	Ccdc155	-0.992	0.806	3.3e-08	1.3e-07	1.7e-07	5.5e-07	32.375	64.125	-1.333	0.62	1.5e-14	4.8e-14	1.4e-14	3.9e-14	24.25	61.25	-0.963	0.778	1.4e-08	4.2e-08	1.3e-08	3.5e-08	31.125	60.25
ENSRNOG00000017044	Ccdc183	-1.651	-1.651	0.0018	0.0039	0.00016	0.00036	3.5	11.125	-1.283	-1.647	0.0093	0.015	0.00069	0.0011	4.375	10.5	-1.322	-1.601	0.0083	0.015	0.0016	0.0028	4.25	10.5
ENSRNOG00000053015	Ccdc189	1.044	1.579	2.3e-07	8.1e-07	5.5e-10	2.2e-09	113.5	54.875	1.003	1.432	8.2e-14	2.6e-13	7.9e-16	2.3e-15	105.375	52.375	0.962	1.459	2.6e-12	9.5e-12	1.1e-14	4.5e-14	101	51.625
ENSRNOG00000005902	Ccdc34	0.735	2.976	2.9e-13	1.7e-12	2.7e-10	1.1e-09	280.625	168.5	0.675	2.822	4.8e-14	1.6e-13	2.5e-13	6.7e-13	256.75	160.875	0.696	2.888	2.4e-15	1e-14	2.4e-12	8.2e-12	256.5	158.375
ENSRNOG00000059401	Ccdc40	1.423	2.664	1.3e-16	9.4e-16	1.4e-15	8.5e-15	263.125	98.125	1.192	2.384	4.1e-10	1.1e-09	1.3e-11	3.1e-11	214.125	93.625	1.26	2.485	9.6e-06	2.3e-05	7e-09	2e-08	221.125	92.25
ENSRNOG00000056407	Ccdc42b	1.548	-0.188	1.8e-08	7.2e-08	1.9e-09	7.1e-09	35	11.875	1.574	-0.293	1.4e-08	3.6e-08	2.6e-10	6.1e-10	34	11.5	1.249	-0.472	5e-06	1.3e-05	6.2e-07	1.5e-06	26.75	11.25
ENSRNOG00000004183	Ccdc59	0.53	3.988	6.5e-09	2.7e-08	8.8e-08	2.9e-07	537	372.25	0.49	3.848	2.8e-12	8.4e-12	5.7e-12	1.5e-11	497.875	354.875	0.478	3.895	2e-12	7.6e-12	2e-09	5.8e-09	487	350
ENSRNOG00000024019	Ccdc6	-0.396	3.567	1.7e-05	4.9e-05	0.0007	0.0015	292.5	385.125	-0.262	3.515	0.0042	0.007	0.0048	0.0072	306	367.375	-0.198	3.596	0.0087	0.015	0.018	0.027	315.125	362.125
ENSRNOG00000033733	Ccdc81	-0.305	2.583	0.01	0.02	0.028	0.046	152.5	188.25	-0.403	2.433	5.4e-05	0.00011	0.00032	0.00054	135.875	179.75	-0.36	2.505	0.00021	0.00044	0.0012	0.0021	138.125	177
ENSRNOG00000020925	Ccdc86	0.334	3.795	7.4e-05	0.0002	3.5e-05	8.7e-05	443.25	351.375	0.443	3.742	1.3e-09	3.5e-09	5e-11	1.2e-10	456.25	335.5	0.282	3.706	0.00023	0.00048	0.00017	0.00033	402.875	330.5
ENSRNOG00000004057	Ccdc88a	-0.551	6.671	9.1e-10	4e-09	6.7e-09	2.5e-08	2378	3482.25	-0.321	6.656	7.9e-05	0.00016	9.4e-06	1.7e-05	2659	3322	-0.437	6.659	1.3e-09	4.1e-09	9e-11	2.9e-10	2419.5	3273.88
ENSRNOG00000024931	Ccdc88b	-0.769	2.957	5.7e-16	3.9e-15	6.1e-11	2.6e-10	163.75	278.5	-0.67	2.889	1.1e-15	3.8e-15	2.6e-12	6.7e-12	167.375	266.125	-0.902	2.859	1.5e-20	8.2e-20	1.6e-15	6.3e-15	140.25	262
ENSRNOG00000002514	Ccdc93	-0.564	4.398	1.8e-15	1.2e-14	8.5e-14	4.5e-13	488	720.75	-0.643	4.256	6.5e-24	3e-23	1.5e-22	5.4e-22	439.875	687.75	-0.556	4.344	3.6e-19	1.8e-18	5.8e-19	2.7e-18	461.375	677.875
ENSRNOG00000052869	Ccpg1os	0.636	2.094	4.7e-07	1.6e-06	9.3e-07	2.8e-06	147.375	94.75	0.604	1.958	1e-07	2.5e-07	1.6e-08	3.5e-08	137.375	90.25	0.61	2.017	0.00014	0.00029	3.6e-05	7.6e-05	136	89
ENSRNOG00000020275	Ccr10	-0.726	-0.432	0.0088	0.018	0.0017	0.0035	14.625	24.125	-0.657	-0.498	0.0095	0.015	0.0066	0.0097	14.625	23.125	-0.993	-0.547	0.0004	0.00083	2.3e-06	5.5e-06	11.25	22.625
ENSRNOG00000022781	Ccser2	-1.098	5.106	3.2e-35	5.5e-34	2.2e-23	2e-22	629.25	1346.75	-0.954	5.043	1.5e-43	1.1e-42	2.3e-41	1.4e-40	662.75	1285	-0.876	5.122	8.2e-43	7.8e-42	4.6e-35	3.6e-34	690.25	1266.25
ENSRNOG00000036728	Cd300lb	-3.081	-1.901	2.3e-07	8.1e-07	1.4e-12	7e-12	1.25	10.375	-3.09	-1.954	1.8e-08	4.5e-08	3.6e-13	9.6e-13	1.125	9.875	-3.25	-1.905	3.7e-08	1.1e-07	1.9e-14	7.2e-14	0.75	9.625
ENSRNOG00000015403	Cd52	-2.398	-0.432	2.4e-05	7e-05	3.1e-09	1.2e-08	6.125	32.875	-1.736	-0.395	0.00058	0.0011	3.5e-06	6.6e-06	9.625	31.25	-1.371	-0.255	0.0058	0.01	0.00036	0.00068	11.75	30.875
ENSRNOG00000017485	Cd72	-1.285	-0.748	8.5e-05	0.00023	3.1e-05	7.8e-05	8.75	21.75	-2.071	-0.988	5.4e-07	1.2e-06	1.2e-07	2.5e-07	5	20.875	-2.256	-0.952	5.2e-09	1.6e-08	7.3e-12	2.5e-11	4	20.25
ENSRNOG00000000047	Cd82	-0.587	6.127	2.2e-23	2.3e-22	2.3e-27	2.6e-26	1605.12	2410.88	-0.57	6.023	3.4e-24	1.6e-23	2.8e-21	9.7e-21	1551.12	2301.38	-0.577	6.072	2.2e-32	1.7e-31	9.2e-31	6.3e-30	1519.88	2267.38
ENSRNOG00000012209	Cdadc1	-0.542	5.438	7.1e-18	5.5e-17	4.8e-25	4.9e-24	1013.75	1475.75	-0.556	5.32	2.1e-24	9.8e-24	1.3e-37	6.8e-37	956.5	1408.38	-0.547	5.378	3.9e-25	2.4e-24	4.5e-30	3e-29	950.375	1387.5
ENSRNOG00000002105	Cdc7	1.025	3.139	9.7e-27	1.2e-25	3.5e-21	2.9e-20	337.625	166	1.1	3.069	2.1e-38	1.4e-37	5.1e-40	2.8e-39	339.375	158.375	0.905	2.994	1.5e-25	9.5e-25	1e-24	5.7e-24	292	155.875
ENSRNOG00000013898	Cdca4	0.355	3.034	0.00017	0.00045	0.00065	0.0014	262	205	0.591	3.054	5.1e-12	1.5e-11	5.2e-13	1.4e-12	295.25	195.625	0.541	3.078	2.6e-10	8.8e-10	8e-12	2.7e-11	281.125	192.875
ENSRNOG00000029586	Cdhr4	1.696	3.52	2.6e-07	9.4e-07	1.8e-17	1.2e-16	501.75	154.625	1.117	2.985	2.4e-06	5.4e-06	1.8e-11	4.4e-11	320.625	147.875	1.289	3.156	9.6e-09	2.9e-08	5.7e-15	2.3e-14	355.875	145.75
ENSRNOG00000061650	Cdhr4	1.564	2.737	5.5e-11	2.7e-10	1.7e-18	1.2e-17	284.25	96	1.215	2.373	5.5e-06	1.2e-05	4.6e-11	1.1e-10	213.375	91.625	1.276	2.464	1.1e-06	2.8e-06	4e-12	1.4e-11	219.125	90.5
ENSRNOG00000005788	Cdk5rap2	-0.546	5.474	1.2e-18	9.8e-18	2.5e-19	1.9e-18	1038.12	1514.88	-0.597	5.342	1.9e-28	1e-27	3.5e-33	1.7e-32	956	1445.62	-0.689	5.359	3.7e-38	3.3e-37	7.4e-37	6e-36	883.125	1424.5
ENSRNOG00000026493	Cdnf	-0.77	1.029	5.5e-06	1.7e-05	2.6e-07	8.2e-07	42	71.5	-0.575	1	7.4e-05	0.00015	1.5e-05	2.7e-05	45.875	68.5	-0.504	1.08	0.00066	0.0013	0.00047	0.00088	47.625	67.25
ENSRNOG00000032215	Cdyl	-0.407	3.08	1.7e-05	4.9e-05	6.1e-05	0.00015	207.125	275.125	-0.28	3.025	0.00058	0.0011	0.00019	0.00032	215.5	262.375	-0.331	3.056	0.0001	0.00023	3.8e-05	7.8e-05	205.125	258.625
ENSRNOG00000020578	Ceacam1	0.616	2.984	1.5e-10	7.1e-10	1.8e-07	5.6e-07	273.125	178.25	0.764	2.954	8.7e-13	2.7e-12	7.6e-14	2.1e-13	288.875	170.125	0.798	3.03	7.7e-18	3.7e-17	3.2e-14	1.2e-13	291.625	167.625
ENSRNOG00000021285	Celsr1	1.516	3.298	4.9e-14	3e-13	1.6e-22	1.4e-21	416.75	145.625	1.451	3.13	3.4e-33	2e-32	4e-47	2.5e-46	379.75	138.875	1.529	3.236	2.2e-50	2.4e-49	1.9e-58	2.3e-57	396	137
ENSRNOG00000024557	Cep112	0.575	2.086	6.7e-06	2e-05	2.4e-06	6.9e-06	144	96.5	0.395	1.866	0.0009	0.0016	0.00011	0.00018	121.125	92.125	0.426	1.936	0.00017	0.00037	7.9e-05	0.00016	121.625	90.75
ENSRNOG00000003882	Cep350	-0.432	5.773	0.00017	0.00044	0.0025	0.0049	1337.38	1804.5	-0.537	5.618	2.2e-07	5.3e-07	2.5e-07	5.1e-07	1186.5	1721.75	-0.372	5.74	4.8e-09	1.5e-08	1.7e-08	4.8e-08	1311	1696.62
ENSRNOG00000010566	Cep44	0.45	3.669	1.9e-07	6.8e-07	7.1e-07	2.2e-06	420.25	307.5	0.517	3.592	1.2e-11	3.4e-11	9.9e-12	2.5e-11	420.375	293.625	0.44	3.602	3.6e-09	1.1e-08	2.2e-08	5.9e-08	392.625	289.125
ENSRNOG00000001609	Cep97	-0.446	4.452	6.9e-10	3.1e-09	3.1e-07	9.7e-07	531.75	724.125	-0.379	4.369	5.6e-09	1.4e-08	1.6e-08	3.4e-08	531	690.625	-0.421	4.405	8.4e-12	3e-11	1.5e-09	4.4e-09	508.625	680.625
ENSRNOG00000059593	Cetn2	0.304	6.263	1.2e-06	3.9e-06	4.5e-07	1.4e-06	2438.88	1975.88	0.474	6.247	1.5e-19	5.8e-19	9.6e-29	4.2e-28	2620.12	1885.62	0.355	6.232	4.8e-13	1.9e-12	6.4e-14	2.4e-13	2377.5	1858.25
ENSRNOG00000036585	Cfap43	1.504	4.279	2.9e-10	1.3e-09	1e-26	1.1e-25	823.875	290.625	1.292	4.012	3.9e-13	1.2e-12	3.1e-26	1.3e-25	679.125	277.25	1.102	3.93	1.4e-34	1.1e-33	2e-30	1.4e-29	586.625	273.125
ENSRNOG00000028077	Cfap44	1.512	3.83	4.3e-09	1.8e-08	2.8e-16	1.8e-15	604	211.875	1.349	3.601	1.9e-08	4.8e-08	1.7e-13	4.5e-13	515.875	202.25	1.457	3.728	5.8e-10	1.9e-09	4.8e-15	1.9e-14	547.375	199.25
ENSRNOG00000051158	Cfb	-0.466	1.26	0.0073	0.015	0.022	0.037	56.125	77.5	-0.596	1.109	2.6e-05	5.3e-05	3e-06	5.8e-06	49	74.125	-0.632	1.149	2e-05	4.8e-05	2.3e-06	5.4e-06	47.5	73.125
ENSRNOG00000025011	Chd8	0.21	7.136	0.00065	0.0015	0.00012	0.00028	4337	3748.38	0.116	6.972	0.029	0.042	0.0054	0.008	3874	3576.38	0.12	7.028	0.017	0.029	0.0077	0.012	3831.5	3524
ENSRNOG00000011404	Chkb	0.34	5.02	2.4e-07	8.5e-07	1.3e-06	3.8e-06	1040.12	822.625	0.255	4.861	4.8e-05	9.6e-05	2.9e-08	6.3e-08	937.375	785	0.228	4.899	9.3e-05	0.0002	1.7e-05	3.7e-05	905.75	773.625
ENSRNOG00000040257	Chmp2b	-0.595	6.271	1.2e-23	1.2e-22	7.5e-30	9.4e-29	1767.75	2670.25	-0.671	6.129	1.4e-39	9.5e-39	3.8e-50	2.6e-49	1598.62	2547.75	-0.645	6.192	2.4e-39	2.1e-38	2.5e-40	2.2e-39	1604.62	2510.88
ENSRNOG00000016939	Chmp7	-0.119	6.945	0.025	0.045	0.0099	0.018	3396.38	3687.12	-0.124	6.83	0.004	0.0066	0.00048	0.00078	3230.25	3519	-0.101	6.894	0.014	0.024	0.019	0.03	3235.12	3467.38
ENSRNOG00000009103	Chrac1	0.365	3.077	0.00024	0.00061	0.0011	0.0022	271.125	210.25	0.472	3.024	4.2e-08	1e-07	1.9e-10	4.6e-10	279	201	0.315	2.989	0.00019	0.0004	0.00074	0.0014	246	198
ENSRNOG00000016953	Chst4	-1.904	-1.119	1.1e-06	3.6e-06	1.9e-08	6.7e-08	4.75	17.875	-1.577	-1.127	2.9e-06	6.4e-06	5e-08	1.1e-07	5.75	17.125	-2.01	-1.147	9.6e-08	2.7e-07	8.4e-10	2.5e-09	4	16.625
ENSRNOG00000000610	Cisd1	-0.289	6.188	1e-06	3.4e-06	3.3e-08	1.1e-07	1885.12	2304	-0.246	6.095	3.8e-07	8.8e-07	2.7e-07	5.6e-07	1854.38	2198.62	-0.292	6.127	2.6e-09	8.3e-09	4.9e-10	1.5e-09	1768.25	2166.25
ENSRNOG00000029543	Cish	-1.12	1.95	1.2e-10	5.8e-10	3e-11	1.3e-10	68.5	149.125	-1.026	1.88	3.9e-11	1.1e-10	3.2e-13	8.5e-13	69.875	142.375	-1.1	1.912	2.6e-10	8.7e-10	2e-12	6.9e-12	65.375	140.5
ENSRNOG00000009161	Clasp2	-0.309	9.044	4.1e-09	1.7e-08	2.5e-11	1.1e-10	13560.4	16802.5	-0.143	9.008	0.00075	0.0014	4.5e-05	8e-05	14520.6	16033	-0.239	9.016	8.4e-09	2.6e-08	1.9e-08	5.4e-08	13389.1	15799
ENSRNOG00000001691	Cldn14	-1.84	-2.44	0.0083	0.017	0.00055	0.0012	1.5	5.125	-2.508	-2.567	0.00042	0.00077	1.5e-06	2.9e-06	0.75	4.875	-2.49	-2.506	0.00085	0.0017	1.5e-06	3.6e-06	0.75	4.875
ENSRNOG00000026351	Cldn34e	1.837	-1.61	0.00013	0.00033	2.2e-08	7.7e-08	11.75	3.375	1.586	-1.881	0.00053	0.00098	4.5e-06	8.5e-06	9.625	3	1.54	-1.853	0.0013	0.0026	6e-06	1.3e-05	9	2.875
ENSRNOG00000048726	Clec2d	-2.932	-1.023	5.5e-13	3.1e-12	2.3e-20	1.8e-19	2.875	21.5	-4.732	-1.178	4.7e-23	2.1e-22	4.8e-31	2.2e-30	0.625	20.5	-3.598	-1.072	5.5e-17	2.6e-16	1.6e-25	9.6e-25	1.5	20
ENSRNOG00000026306	Clec5a	-0.949	1.022	8.1e-06	2.5e-05	0.00016	0.00038	38.5	74.5	-1.194	0.854	8.4e-14	2.7e-13	2.5e-14	7.1e-14	31.125	71	-1.364	0.864	4e-15	1.7e-14	3.5e-18	1.6e-17	27	70.125
ENSRNOG00000018109	Clic4	-1.136	5.487	1.2e-37	2.4e-36	8.2e-22	7.1e-21	805.125	1770.88	-1.165	5.369	5.7e-99	9.7e-98	3.3e-119	5.4e-118	753.875	1690.25	-1.055	5.456	1.4e-88	2.8e-87	6.8e-61	8.6e-60	801.375	1665.38
ENSRNOG00000005406	Clint1	-0.293	6.132	4.8e-07	1.7e-06	2e-09	7.6e-09	1811.12	2218.88	-0.145	6.087	0.0031	0.0053	0.00071	0.0011	1913.75	2117.25	-0.225	6.103	3e-06	7.7e-06	4.8e-08	1.3e-07	1784	2086.5
ENSRNOG00000012565	Cln8	-0.449	4.775	4.6e-11	2.3e-10	1.2e-12	5.8e-12	663.875	906.75	-0.351	4.707	7.6e-10	2.1e-09	1e-11	2.6e-11	679.125	865.5	-0.507	4.693	2.1e-17	9.8e-17	5.4e-16	2.2e-15	599	852.75
ENSRNOG00000047052	Clpp	0.558	4.694	7e-15	4.6e-14	4.2e-14	2.3e-13	885.125	600.5	0.515	4.556	7.1e-16	2.5e-15	5.7e-20	1.9e-19	820.875	573.375	0.579	4.646	7.8e-22	4.3e-21	3e-21	1.5e-20	844.625	565.125
ENSRNOG00000007117	Cluap1	0.211	5.852	0.00075	0.0018	0.00017	0.00039	1780.88	1538.75	0.217	5.741	7.7e-05	0.00015	9.1e-07	1.8e-06	1703.88	1468	0.169	5.77	0.00087	0.0017	0.00061	0.0011	1625.88	1446.62
ENSRNOG00000002669	Cluh	-0.281	7.416	4.5e-07	1.6e-06	1.8e-06	5.3e-06	4433.12	5387.38	-0.176	7.352	7.4e-05	0.00015	5.7e-05	9.9e-05	4550.5	5141.5	-0.242	7.374	1.9e-08	5.5e-08	1.7e-08	4.6e-08	4284	5065.88
ENSRNOG00000011279	Cmc2	-0.671	3.203	2.6e-13	1.5e-12	2.8e-11	1.2e-10	202.5	322.5	-0.765	3.062	6.6e-21	2.8e-20	4.5e-23	1.7e-22	181.25	308	-0.757	3.116	7.6e-19	3.8e-18	2.4e-18	1.1e-17	178.875	303.5
ENSRNOG00000027739	Cndp1	-0.31	2.138	0.0079	0.016	0.023	0.038	111.5	137.875	-0.526	1.943	1.3e-06	2.9e-06	1.4e-06	2.8e-06	91.5	131.75	-0.372	2.058	0.0013	0.0026	0.00037	0.0007	99.75	129.875
ENSRNOG00000002795	Cog1	0.307	5.931	9.6e-07	3.2e-06	2.4e-09	9.2e-09	1938.12	1567.5	0.397	5.869	4.6e-13	1.4e-12	2.8e-19	9.3e-19	1971	1496.12	0.257	5.845	1.2e-06	3.2e-06	6.6e-07	1.6e-06	1763.25	1474
ENSRNOG00000023317	Colgalt1	0.26	4.918	0.00012	0.00031	5.1e-05	0.00012	945.25	789.875	0.318	4.836	2.5e-07	5.9e-07	3e-10	7.1e-10	939.5	753.625	0.277	4.867	1.3e-06	3.5e-06	7.1e-07	1.7e-06	899.75	742.75
ENSRNOG00000001346	Cops6	-0.476	7.224	2.1e-17	1.6e-16	1.5e-23	1.5e-22	3594.75	4999.62	-0.39	7.148	4.3e-17	1.6e-16	4.8e-21	1.7e-20	3642.62	4771.38	-0.393	7.2	7.2e-19	3.6e-18	5.5e-20	2.7e-19	3580.38	4701.62
[truncated: 922 more rows]
