# Supplementary material for: Transcriptome atlases of rat brain regions and their adaptation to diabetes resolution following gastrectomy in the Goto-Kakizaki rat
Source: Mol Brain. 2025 Feb 7;18:9. doi: 10.1186/s13041-025-01176-z (PMC11806591; doi:10.1186/s13041-025-01176-z)
Supplement: Supplementary file 7 — Supplementary Material 7 [file 13041_2025_1176_MOESM7_ESM.xlsx]

## Sheet: Feuil1
Supplementary Table 7. Details of differentially represented biological processes between several brain regions of the Goto-Kakizaki rat. Data are shown for the GO terms postsynaptic membrane (GO:0045211) and dendritic spine (GO:0043197). Transcriptomes were generated by RNA sequencing of biological replicates of hypothalamus, hippocampus, striatum and brainstem (n=8 per region) of the same eight…
GO:0045211: Postsynaptic membrane			Hippocampus vs Striatum						Hypothalamus vs Brainstem						Hypothalamus vs Hippocampus						Hypothalamus vs Striatum						Striatum vs Brainstem						Hippocampus vs Brainstem
Ensembl	Gene Symbol	Gene Description	log FC	log CPM	DESeq P	DESeq adjusted P	EdgeR P	EdgeR adjusted P	log FC	log CPM	DESeq P	DESeq adjusted P	EdgeR P	EdgeR adjusted P	log FC	log CPM	DESeq P	DESeq adjusted P	EdgeR P	EdgeR adjusted P	log FC	log CPM	DESeq P	DESeq adjusted P	EdgeR P	EdgeR adjusted P	log FC	log CPM	DESeq P	DESeq adjusted P	EdgeR P	EdgeR adjusted P	log FC	log CPM	DESeq P	DESeq adjusted P	EdgeR P	EdgeR adjusted P
ENSRNOG00000018212	Abhd17a	abhydrolase domain containing 17A, depalmitoylase	-0.303	6.038	4e-08	1.6e-07	6.9e-11	2.8e-10	-0.51	5.495	4.8e-16	3.4e-15	1.3e-22	1.2e-21	-0.759	5.65	8.2e-28	1.1e-26	4.6e-40	7.9e-39	-1.046	5.813	2.5e-50	4.3e-49	1.1e-80	2.4e-79	0.571	5.928	3.4e-26	1.7e-25	5.5e-37	2.9e-36	0.228	5.786	1.3e-05	3e-05	6.2e-07	1.5e-06
ENSRNOG00000012514	Abhd17b	abhydrolase domain containing 17B, depalmitoylase	0.182	5.648	0.0011	0.0026	0.00067	0.0015	-0.416	5.732	7.9e-12	4.1e-11	4.7e-15	2.7e-14	-0.326	5.685	2.1e-06	8.3e-06	5.7e-07	2.1e-06	-0.128	5.554	0.064	0.1	0.028	0.044	-0.253	5.692	4.9e-07	1.1e-06	2.2e-09	5e-09	-0.111	5.811	0.026	0.042	0.022	0.033
ENSRNOG00000012683	Abhd17c	abhydrolase domain containing 17C, depalmitoylase	0.097	5.175	0.17	0.25	0.064	0.097	0.374	3.942	4.4e-06	1.4e-05	6.9e-06	1.9e-05	-1.207	4.844	1.2e-56	3.4e-55	4e-62	1.1e-60	-1.095	4.741	1.9e-46	2.9e-45	8.9e-68	1.6e-66	1.504	4.562	9.4e-125	2.1e-123	8.6e-160	2e-158	1.561	4.657	1.8e-141	6.2e-140	1.2e-125	3.5e-124
ENSRNOG00000008167	Abhd6	abhydrolase domain containing 6, acylglycerol lipase	0.625	5.804	1.6e-28	1.7e-27	1.5e-38	1.9e-37	-0.567	5.481	3.5e-19	3e-18	5.6e-24	5.5e-23	-1.012	5.766	1.5e-49	3.7e-48	3e-66	9.1e-65	-0.372	5.347	1.4e-07	5.2e-07	1.9e-09	6.5e-09	-0.159	5.547	0.0019	0.0033	0.00068	0.0011	0.425	5.904	1.8e-17	8.4e-17	4.6e-23	2.5e-22
ENSRNOG00000050841	Ache	acetylcholinesterase	-0.222	5.645	0.0066	0.014	0.0048	0.0091	-0.199	7.507	0.00025	0.00062	0.00022	0.0005	1.778	6.78	1.3e-153	1.5e-151	1e-94	5e-93	1.573	6.804	2.1e-122	1.1e-120	1.1e-205	8.7e-204	-1.736	6.871	1.6e-262	9.3e-261	0	0	-1.998	6.868	4.8e-218	3.2e-216	1.3e-133	4e-132
ENSRNOG00000017833	Actn2	actinin alpha 2	-2.028	6.592	1.5e-134	9.1e-133	5.2e-232	6.5e-230	0.808	3.383	6.7e-19	5.5e-18	5.9e-17	3.9e-16	-1.622	4.756	2.3e-96	1.3e-94	1.2e-88	5.4e-87	-3.634	6.448	2.4e-269	4.9e-267	0	0	4.478	6.34	0	0	0	0	2.409	4.508	2.9e-218	1.9e-216	3e-255	2.5e-253
ENSRNOG00000054257	Adam10	ADAM metallopeptidase domain 10	0.09	6.094	0.1	0.16	0.035	0.056	-0.49	6.422	4.5e-17	3.4e-16	4.1e-20	3.2e-19	-0.08	6.202	0.25	0.36	0.15	0.22	0.026	6.124	0.79	0.86	0.63	0.7	-0.48	6.314	7.1e-22	3.1e-21	5.1e-34	2.5e-33	-0.431	6.388	2.7e-19	1.4e-18	4.9e-22	2.6e-21
ENSRNOG00000042478	Adam22	ADAM metallopeptidase domain 22	0.093	5.346	0.55	0.66	0.33	0.42	-0.903	5.158	3.6e-17	2.7e-16	1.8e-12	8.7e-12	-0.855	5.13	4.4e-12	2.9e-11	3e-10	1.5e-09	-0.745	5.037	9.7e-07	3.2e-06	2.2e-07	6.4e-07	-0.122	5.367	0.27	0.33	0.18	0.21	-0.07	5.445	0.3	0.39	0.36	0.42
ENSRNOG00000059479	Adcy1	adenylate cyclase 1	1.887	6.204	1.4e-21	1.2e-20	7.4e-25	6e-24	-2.411	4.473	1.7e-33	2.8e-32	6.2e-24	6e-23	-4.15	6.04	6.7e-72	2.5e-70	8.2e-61	2.2e-59	-2.248	4.317	6e-10	2.6e-09	1.4e-15	6.5e-15	-0.128	5.048	0.66	0.72	0.47	0.52	1.717	6.258	2.4e-23	1.4e-22	2.1e-47	2.1e-46
ENSRNOG00000029450	Adgrb1	adhesion G protein-coupled receptor B1	-0.389	8.785	2.3e-15	1.5e-14	9.7e-14	4.7e-13	0.375	7.784	1.2e-11	6.1e-11	1.4e-11	6.2e-11	-0.716	8.366	6.9e-30	1e-28	9.6e-34	1.4e-32	-1.089	8.584	8.1e-64	1.8e-62	9.8e-82	2.2e-80	1.499	8.408	2.9e-150	8.2e-149	3e-192	8.8e-191	1.07	8.157	2.3e-104	5.5e-103	6.4e-90	1.2e-88
ENSRNOG00000032660	Adgrl2	adhesion G protein-coupled receptor L2	-1.324	6.272	1.5e-73	4.3e-72	4.9e-48	7.2e-47	0.099	6.097	0.16	0.23	0.056	0.086	0.585	5.889	2e-11	1.3e-10	2.5e-09	1.2e-08	-0.724	6.532	1.5e-28	1.4e-27	1.6e-37	1.5e-36	0.859	6.424	1.7e-63	1.8e-62	1.5e-74	1.5e-73	-0.506	5.757	1.1e-09	3.4e-09	4.5e-08	1.2e-07
ENSRNOG00000003442	Adora1	adenosine A1 receptor	0.257	6.626	5.1e-06	1.7e-05	2.5e-07	7.7e-07	-1.305	6.689	8.7e-108	9.2e-106	2.5e-67	1.1e-65	-0.954	6.452	2e-36	3.6e-35	1.4e-31	1.9e-30	-0.68	6.253	1.1e-23	9.2e-23	6.3e-19	3.4e-18	-0.589	6.821	7.5e-34	4.5e-33	6.8e-47	4.3e-46	-0.373	6.965	2.6e-17	1.2e-16	4.9e-14	1.9e-13
ENSRNOG00000001302	Adora2a	adenosine A2a receptor	-7.22	7.445	0	0	0	0	-0.638	1.877	2.6e-06	8.4e-06	7.1e-06	1.9e-05	0.184	1.451	0.32	0.44	0.37	0.47	-7.01	7.507	0	0	0	0	6.417	7.454	0	0	0	0	-0.847	1.754	1.3e-08	4e-08	2.1e-07	5.3e-07
ENSRNOG00000009522	Adra1a	adrenoceptor alpha 1A	0.745	0.772	0.00016	0.00042	0.00011	0.00025	-1.698	1.527	1.1e-11	5.4e-11	8.1e-14	4.3e-13	-0.74	0.867	0.00037	0.0011	0.00076	0.0019	0.025	0.451	1	1	0.92	0.95	-1.686	1.444	1.1e-11	3.1e-11	1e-16	3.1e-16	-0.981	1.68	1.4e-06	3.7e-06	1.9e-08	5.2e-08
ENSRNOG00000047545	Adra2a	adrenoceptor alpha 2A	2.287	2.887	4e-119	2.1e-117	2.2e-103	8.4e-102	-0.006	4.363	0.76	0.83	0.95	0.97	0.643	4.083	1.4e-14	1.1e-13	5.3e-15	3.6e-14	2.946	3.525	1.7e-177	1.6e-175	4.3e-149	2e-147	-2.916	3.452	4.6e-249	2.6e-247	4.7e-190	1.4e-188	-0.67	4.014	3.4e-23	2e-22	1.4e-20	7.2e-20
ENSRNOG00000009299	Adra2c	adrenoceptor alpha 2C	-1.425	5.051	7.5e-115	3.7e-113	1.2e-117	5.3e-116	-0.246	2.616	0.019	0.036	0.016	0.027	-1.79	3.634	1.1e-80	4.9e-79	1.6e-75	6e-74	-3.197	4.802	0	1.5e-306	0	0	2.988	4.761	0	0	0	0	1.523	3.61	4.9e-80	8.6e-79	1.4e-71	2.1e-70
ENSRNOG00000017002	Adrb1	adrenoceptor beta 1	0.157	1.784	0.22	0.31	0.22	0.29	-0.608	0.209	0.0067	0.014	0.0025	0.0048	-2.148	1.246	2.7e-30	4.1e-29	7.7e-32	1.1e-30	-1.971	1.097	8.2e-28	7.7e-27	3.7e-35	3.4e-34	1.397	1.165	2.6e-21	1.1e-20	1.4e-24	5.6e-24	1.517	1.297	4.4e-19	2.2e-18	9.2e-21	4.6e-20
ENSRNOG00000002373	Akap1	A-kinase anchoring protein 1	-0.858	6.283	1.4e-57	3.1e-56	5.5e-83	1.5e-81	-0.078	5.393	0.2	0.29	0.19	0.26	-0.536	5.651	5.8e-14	4.3e-13	3.2e-18	2.6e-17	-1.377	6.18	4e-89	1.3e-87	6.1e-137	2.5e-135	1.335	6.133	1.2e-141	3.1e-140	7.7e-184	2.1e-182	0.437	5.607	3.5e-16	1.6e-15	9.3e-17	4e-16
ENSRNOG00000026319	Akap9	A-kinase anchoring protein 9	-0.416	7.388	3.3e-07	1.2e-06	5.6e-10	2.2e-09	0.306	7.371	0.0023	0.0051	0.00015	0.00034	0.252	7.4	0.0068	0.016	0.0017	0.0039	-0.148	7.571	0.068	0.11	0.11	0.15	0.489	7.362	1.7e-08	4.4e-08	1.9e-12	4.8e-12	0.033	7.166	0.49	0.58	0.53	0.59
ENSRNOG00000018241	Ank1	ankyrin 1	1.023	4.743	7.9e-40	1.2e-38	8.2e-44	1.1e-42	-2.101	7.267	1.4e-227	5.5e-225	1.8e-121	2.1e-119	0.601	5.601	3e-07	1.3e-06	1e-09	5e-09	1.64	5.247	7.6e-30	7.6e-29	7.6e-61	1.2e-59	-3.703	6.96	0	0	0	0	-2.722	7.11	0	0	0	0
ENSRNOG00000053288	Ank3	ankyrin 3	-0.279	8.463	1.7e-07	6.5e-07	2.6e-07	8e-07	-0.799	8.464	5e-49	1.4e-47	6.2e-35	9.8e-34	-0.405	8.231	1.6e-10	9.3e-10	3e-09	1.4e-08	-0.669	8.362	1.2e-23	1e-22	2.4e-22	1.5e-21	-0.095	8.649	0.04	0.058	0.06	0.078	-0.414	8.556	1.1e-21	6.3e-21	1.1e-15	4.4e-15
ENSRNOG00000021134	Anxa9	annexin A9	-1.683	-1.69	0.0029	0.0066	6e-05	0.00015	-1.72	-0.725	2.1e-07	7.7e-07	1.3e-13	6.8e-13	1.026	-1.94	0.071	0.13	0.012	0.023	-0.655	-1.4	0.16	0.24	0.048	0.072	-1.05	-0.645	7.1e-05	0.00014	2.9e-05	5.1e-05	-2.778	-0.889	2.6e-14	1.1e-13	4.8e-23	2.6e-22
ENSRNOG00000018020	Apbb1	amyloid beta precursor protein binding family B member 1	0.794	8.362	1.6e-55	3.3e-54	1.4e-74	3.3e-73	-0.435	8.53	5.9e-16	4.1e-15	2.4e-16	1.5e-15	-0.506	8.577	4.2e-16	3.4e-15	3.9e-20	3.5e-19	0.303	8.133	1.8e-06	5.8e-06	8.3e-09	2.7e-08	-0.703	8.31	9e-53	7.9e-52	7.9e-68	7.1e-67	0.051	8.697	0.4	0.49	0.25	0.31
ENSRNOG00000043465	Arc	activity-regulated cytoskeleton-associated protein	-0.585	6.968	2.9e-05	8.6e-05	2.2e-07	7e-07	-0.478	3.726	0.00027	0.00068	0.0001	0.00024	-3.283	5.888	4.3e-67	1.5e-65	4.4e-176	6.7e-174	-3.852	6.389	3.5e-74	9.2e-73	2.7e-249	3e-247	3.411	6.363	1.4e-65	1.6e-64	1.4e-182	3.8e-181	2.785	5.856	6e-57	7.5e-56	1.1e-122	3.2e-121
ENSRNOG00000030404	Arrb1	arrestin, beta 1	0.163	5.49	0.15	0.23	0.042	0.067	-0.525	5.47	6.5e-09	2.7e-08	1.8e-08	6.5e-08	-0.486	5.45	2.1e-05	7.3e-05	3.6e-06	1.2e-05	-0.306	5.325	0.0069	0.014	0.0049	0.0088	-0.182	5.507	0.024	0.035	0.0097	0.014	-0.061	5.618	0.26	0.33	0.35	0.41
ENSRNOG00000019308	Arrb2	arrestin, beta 2	0.522	5.372	8.8e-19	6.8e-18	5.2e-26	4.3e-25	0.203	5.768	0.0019	0.0042	0.00022	0.00049	0.16	5.794	0.0076	0.018	0.0054	0.011	0.698	5.541	3.7e-23	3e-22	2.3e-37	2.2e-36	-0.459	5.341	3.2e-18	1.2e-17	7.8e-22	2.8e-21	0.022	5.616	0.91	0.95	0.65	0.71
ENSRNOG00000010861	Atad1	ATPase family, AAA domain containing 1	0.242	7.039	6e-06	1.9e-05	2.2e-09	8e-09	-0.119	7.173	0.024	0.044	0.0097	0.017	-0.14	7.189	0.041	0.078	0.0051	0.011	0.117	7.034	0.085	0.13	0.01	0.017	-0.201	7.022	1.2e-05	2.5e-05	7.4e-08	1.6e-07	0	7.172	0.83	0.88	0.99	1
ENSRNOG00000030269	Atp2b2	ATPase plasma membrane Ca2+ transporting 2	-0.239	9.091	5.4e-07	1.9e-06	2.6e-07	8.1e-07	-1.256	8.904	7.8e-114	9.2e-112	7.9e-78	4.4e-76	-0.921	8.681	4.4e-51	1.1e-49	1e-41	1.9e-40	-1.144	8.806	8.8e-65	2e-63	7.6e-56	1.1e-54	-0.076	9.249	0.08	0.11	0.089	0.11	-0.356	9.173	3.7e-17	1.7e-16	3.9e-19	1.8e-18
ENSRNOG00000003858	Atp6ap2	ATPase H+ transporting accessory protein 2	0.269	8.421	1.4e-07	5.2e-07	5.7e-10	2.2e-09	0.001	8.376	0.84	0.9	0.99	1	-0.27	8.523	1.7e-05	6.1e-05	1.5e-06	5.4e-06	0.014	8.349	0.89	0.94	0.8	0.85	0.022	8.274	0.87	0.91	0.56	0.61	0.251	8.447	2.9e-08	8.7e-08	1.7e-08	4.7e-08
ENSRNOG00000007090	Cacna1c	calcium voltage-gated channel subunit alpha1 C	0.045	5.988	0.76	0.85	0.47	0.56	0.585	4.94	1.6e-09	6.9e-09	6.2e-11	2.7e-10	-0.907	5.73	6.7e-30	9.8e-29	7.8e-27	9.2e-26	-0.846	5.666	2e-24	1.7e-23	5.9e-25	4e-24	1.467	5.414	2.7e-69	3.1e-68	8.2e-107	1.2e-105	1.471	5.47	4.3e-84	8.1e-83	3.6e-99	7.9e-98
ENSRNOG00000002863	Cacna1e	calcium voltage-gated channel subunit alpha1 E	0.381	7.024	0.069	0.12	0.034	0.056	0.332	5.707	0.32	0.43	0.18	0.25	-1.437	6.758	3.8e-16	3.1e-15	2.6e-08	1.1e-07	-1.041	6.456	0.00022	0.00056	0.00044	0.00091	1.407	6.287	1e-06	2.3e-06	3.1e-15	8.9e-15	1.747	6.594	4.8e-34	3.8e-33	3.3e-77	5.3e-76
ENSRNOG00000033893	Cacna1h	calcium voltage-gated channel subunit alpha1 H	-0.342	7.273	4.6e-10	2.1e-09	4.3e-09	1.5e-08	1.527	5.734	1.2e-128	1.8e-126	1.8e-127	2.5e-125	-0.885	6.818	1.4e-40	2.7e-39	1.2e-41	2.1e-40	-1.212	7.013	9e-74	2.3e-72	1.4e-85	3.3e-84	2.775	6.634	4.5e-269	2.8e-267	0	0	2.392	6.359	5e-227	3.6e-225	1.09979012764261e-320	1.30000034930686e-318
ENSRNOG00000033531	Cacna2d1	calcium voltage-gated channel auxiliary subunit alpha2delta 1	0.322	6.329	0.0083	0.017	0.00052	0.0011	0.664	5.704	1.1e-05	3.2e-05	4.9e-10	1.9e-09	-0.582	6.322	7e-06	2.6e-05	2.9e-07	1.1e-06	-0.244	6.105	0.056	0.092	0.04	0.061	0.945	5.768	2e-14	6.6e-14	1.3e-27	5.6e-27	1.226	6.011	3.8e-31	2.8e-30	5.9e-53	6.5e-52
ENSRNOG00000006226	Cacng2	calcium voltage-gated channel auxiliary subunit gamma 2	0.415	4.949	1.3e-08	5.2e-08	8.9e-09	3.1e-08	-0.799	5.526	4.3e-33	6.8e-32	4e-30	5.1e-29	-0.168	5.163	0.039	0.075	0.029	0.052	0.262	4.927	0.0077	0.015	0.0028	0.0051	-1.025	5.337	6.9e-51	5.9e-50	3.5e-51	2.4e-50	-0.652	5.523	4.6e-36	3.8e-35	1.2e-30	8e-30
ENSRNOG00000012362	Cacng3	calcium voltage-gated channel auxiliary subunit gamma 3	-0.543	6.398	9.1e-18	6.7e-17	1.2e-16	6.9e-16	0.468	4.463	9.9e-11	4.7e-10	9.7e-10	3.8e-09	-1.523	5.633	1.2e-57	3.4e-56	7.6e-86	3.4e-84	-2.05	6.017	2.6e-183	2.6e-181	1.5e-266	2e-264	2.554	5.872	0	0	0	0	1.97	5.443	8.4e-83	1.5e-81	1.3e-139	4.3e-138
ENSRNOG00000003262	Cacng4	calcium voltage-gated channel auxiliary subunit gamma 4	-1.819	6.959	2e-252	3.1e-250	1.4e-228	1.7e-226	0.375	6.276	4.4e-10	2e-09	4.9e-12	2.3e-11	0.574	6.199	2.9e-20	2.9e-19	2.8e-20	2.5e-19	-1.229	7.172	3.1e-78	8.7e-77	3.8e-128	1.5e-126	1.64	7.003	2.9e-232	1.4e-230	4.3e-271	1.9e-269	-0.22	5.912	5.7e-05	0.00013	0.00027	0.00052
ENSRNOG00000003288	Cacng5	calcium voltage-gated channel auxiliary subunit gamma 5	0.757	3.679	7.1e-11	3.5e-10	1.4e-15	7.5e-15	0.795	3.648	1.5e-07	5.6e-07	7.5e-11	3.2e-10	-0.117	4.055	0.52	0.65	0.35	0.45	0.656	3.683	4.5e-06	1.4e-05	3.6e-09	1.2e-08	0.175	3.176	0.042	0.061	0.028	0.038	0.891	3.645	1.6e-12	6e-12	1.4e-17	6.2e-17
ENSRNOG00000056257	Cacng7	calcium voltage-gated channel auxiliary subunit gamma 7	0.327	6.943	1.1e-09	4.9e-09	6e-11	2.5e-10	-0.712	7.529	1.6e-36	2.9e-35	4.7e-42	9.6e-41	-0.065	7.168	0.63	0.75	0.28	0.37	0.278	6.978	7.4e-06	2.2e-05	7.2e-07	2e-06	-0.955	7.33	7.1e-90	1.1e-88	4.1e-130	7.3e-129	-0.668	7.487	2.2e-53	2.6e-52	2.7e-48	2.8e-47
ENSRNOG00000057848	Cacng8	calcium voltage-gated channel auxiliary subunit gamma 8	1.228	6.159	2.9e-106	1.3e-104	4e-165	2.9e-163	1.096	4.062	1.1e-43	2.5e-42	5.8e-45	1.3e-43	-2.24	6.026	2.1e-225	4.9e-223	0	0	-0.997	5.068	6e-42	8.5e-41	3.7e-73	7.1e-72	2.129	4.717	3.7e-246	2e-244	0	0	3.316	5.799	0	0	0	0
ENSRNOG00000018778	Cadm1	cell adhesion molecule 1	0.731	6.417	4.2e-36	5.6e-35	2.7e-40	3.4e-39	0.503	6.244	1.5e-09	6.4e-09	9.1e-14	4.8e-13	-0.363	6.671	1.8e-06	7.4e-06	7.6e-07	2.8e-06	0.385	6.274	1.2e-05	3.6e-05	5.9e-08	1.8e-07	0.155	5.937	0.0033	0.0055	0.001	0.0016	0.845	6.393	8.6e-55	1e-53	1.2e-57	1.4e-56
ENSRNOG00000007636	Cadps2	calcium dependent secretion activator 2	2.574	5.675	1.3e-51	2.5e-50	5.7e-38	6.8e-37	1.228	6.209	1.2e-15	8.2e-15	2e-24	2e-23	0.144	6.63	0.21	0.32	0.18	0.25	2.734	5.88	5.6e-49	9.2e-48	2.1e-43	2.4e-42	-1.473	4.806	4.7e-11	1.3e-10	1.5e-13	4e-13	1.063	6.034	1.5e-13	5.9e-13	1.1e-17	4.7e-17
ENSRNOG00000018712	Camk2a	calcium/calmodulin-dependent protein kinase II alpha	0.969	9.663	5.3e-31	6.3e-30	9e-33	9.4e-32	1.568	6.016	4.5e-49	1.2e-47	5e-95	3.8e-93	-3.571	9.287	0	0	0	0	-2.586	8.384	1.6e-63	3.5e-62	1.2e-148	5.8e-147	4.19	8.18	7.5e-123	1.7e-121	0	0	5.119	9.126	0	0	0	0
ENSRNOG00000003343	Canx	calnexin	0.334	9.43	1.7e-11	8.7e-11	5.2e-17	3e-16	-0.122	10.002	0.014	0.027	0.01	0.018	0.255	9.823	1.4e-05	5e-05	1.5e-07	6.1e-07	0.604	9.649	2.4e-21	1.8e-20	1.4e-38	1.4e-37	-0.691	9.645	1.5e-51	1.3e-50	1.4e-71	1.4e-70	-0.398	9.817	6.1e-21	3.3e-20	5.5e-22	2.9e-21
ENSRNOG00000000010	Cbln1	cerebellin 1 precursor	1.901	2.861	4.9e-09	2.1e-08	2e-08	6.7e-08	0.835	6.53	3.9e-11	1.9e-10	2.1e-11	9.2e-11	3.283	6.037	2.9e-304	1.3e-301	5.9e-97	3.1e-95	5.204	5.909	0	0	9.9e-57	1.5e-55	-4.337	5.021	2.1e-36	1.4e-35	8.4e-38	4.5e-37	-2.47	5.24	6e-17	2.8e-16	8.9e-38	7.3e-37
ENSRNOG00000009771	Cdh10	cadherin 10	0.452	5.421	4.5e-12	2.4e-11	1.1e-13	5.4e-13	-0.117	5.214	0.053	0.09	0.044	0.069	-0.574	5.474	6.5e-16	5.3e-15	4.4e-15	3e-14	-0.107	5.189	0.11	0.17	0.065	0.095	0.026	5.171	0.77	0.82	0.55	0.6	0.437	5.445	7.3e-12	2.7e-11	3e-12	1.1e-11
ENSRNOG00000015602	Cdh2	cadherin 2	0.597	6.978	5.1e-29	5.7e-28	1.1e-40	1.4e-39	0.211	7.325	0.00048	0.0012	1.7e-05	4.5e-05	0.082	7.391	0.13	0.21	0.15	0.21	0.695	7.101	1.8e-25	1.5e-24	7.9e-44	8.9e-43	-0.447	6.896	1.8e-20	7.5e-20	1.2e-31	5.6e-31	0.109	7.211	0.033	0.052	0.017	0.025
ENSRNOG00000033837	Cdh9	cadherin 9	1.06	5.449	1.4e-71	3.9e-70	2e-82	5.5e-81	0.41	3.144	0.00021	0.00053	0.00056	0.0012	-2.658	5.198	7.1e-263	2.2e-260	2.2e-199	4.9e-197	-1.581	4.304	6.5e-83	2e-81	3.7e-62	5.9e-61	2.029	4.141	2.5e-153	7.3e-152	1.1e-178	3e-177	3.049	5.061	0	0	0	0
ENSRNOG00000018385	Chrm1	cholinergic receptor, muscarinic 1	0.353	6.214	7.2e-07	2.6e-06	1.5e-08	5.3e-08	1.278	1.17	5.6e-14	3.4e-13	3.9e-16	2.4e-15	-4.846	5.53	0	0	0	0	-4.478	5.152	0	0	0	0	5.786	5.052	0	0	0	0	6.099	5.413	0	0	0	0
ENSRNOG00000046972	Chrm2	cholinergic receptor, muscarinic 2	0.48	2.032	3.1e-05	9.3e-05	2.4e-06	6.9e-06	-1.961	4.086	3e-61	1.2e-59	1.2e-45	2.9e-44	0.46	2.6	0.0083	0.019	0.0027	0.006	0.956	2.389	2e-06	6.5e-06	2.3e-09	7.6e-09	-2.879	3.839	1.7e-127	3.8e-126	6.3e-216	2.1e-214	-2.44	3.95	4.6e-104	1.1e-102	5.5e-167	2.3e-165
ENSRNOG00000049410	Chrm3	cholinergic receptor, muscarinic 3	2.206	5.189	5.8e-126	3.2e-124	6.4e-89	2e-87	0.088	4.529	0.29	0.39	0.36	0.44	-1.434	5.463	2.2e-75	8.9e-74	3.3e-65	9.8e-64	0.785	4.215	6e-10	2.6e-09	3.9e-10	1.4e-09	-0.664	4.083	1.6e-07	3.8e-07	1.5e-08	3.2e-08	1.502	5.358	2.3e-88	4.6e-87	3.1e-87	5.8e-86
ENSRNOG00000017556	Chrm4	cholinergic receptor, muscarinic 4	-1.602	5.848	6.7e-97	2.7e-95	9.3e-107	3.7e-105	1.086	2.444	7.6e-16	5.2e-15	4.1e-15	2.3e-14	-2.057	4.245	2.4e-63	7.8e-62	1.7e-69	5.4e-68	-3.643	5.608	2.70000000000001e-310	7.4e-308	0	0	4.769	5.487	0	0	0	0	3.125	3.999	1.2e-118	3.4e-117	1.8e-188	9e-187
ENSRNOG00000006397	Chrm5	cholinergic receptor, muscarinic 5	2.905	1.716	3.5e-58	7.7e-57	1.9e-52	3.1e-51	1.043	1.631	7.6e-10	3.4e-09	6e-11	2.6e-10	-0.59	2.376	4.4e-05	0.00015	0.00019	0.00052	2.334	1.326	1.8e-23	1.5e-22	2.1e-25	1.5e-24	-1.252	0.477	1.2e-11	3.5e-11	6.2e-11	1.5e-10	1.61	1.951	7.8e-33	6e-32	6.9e-34	5.2e-33
ENSRNOG00000018286	Chrna1	cholinergic receptor nicotinic alpha 1 subunit	1.254	-1.994	0.014	0.028	0.00095	0.002	-0.587	-1.435	0.14	0.21	0.1	0.15	-0.185	-1.601	0.7	0.8	0.72	0.79	1.084	-2.033	0.063	0.1	0.0076	0.013	-1.637	-1.767	0.00023	0.00043	5e-06	9.5e-06	-0.421	-1.408	0.28	0.36	0.21	0.26
ENSRNOG00000020293	Chrna10	cholinergic receptor nicotinic alpha 10 subunit	-0.753	-2.895	0.42	0.54	0.23	0.3	4.815	-1.5	0.00027	0.00069	2.6e-07	8.1e-07	3.488	-1.356	0.0036	0.0089	1.8e-05	5.6e-05	2.698	-1.348	0.01	0.02	0.00034	0.00071	2.088	-3.149	0.034	0.05	0.0065	0.0095	-	-	-	-	-	-
ENSRNOG00000017424	Chrna2	cholinergic receptor nicotinic alpha 2 subunit	4.552	0.089	1.3e-29	1.5e-28	7.9e-50	1.2e-48	-1.159	0.433	0.00023	0.00059	0.00026	0.00059	-1.383	0.573	1.3e-05	4.6e-05	1.3e-05	4.2e-05	3.211	-0.977	3.6e-05	0.0001	1e-11	3.9e-11	-4.313	-0.061	4.1e-28	2.2e-27	2.7e-42	1.6e-41	0.204	0.924	0.37	0.46	0.34	0.41
ENSRNOG00000013829	Chrna3	cholinergic receptor nicotinic alpha 3 subunit	0.238	0.068	0.35	0.46	0.36	0.45	-0.273	1.292	0.25	0.35	0.22	0.29	0.945	0.802	0.006	0.014	0.0011	0.0026	1.194	0.694	0.00042	0.001	1.9e-05	4.6e-05	-1.425	0.802	1.2e-17	4.7e-17	5.4e-18	1.7e-17	-1.226	0.91	1.6e-12	5.9e-12	4.7e-11	1.5e-10
ENSRNOG00000011202	Chrna4	cholinergic receptor nicotinic alpha 4 subunit	1.783	3.815	7.6e-23	6.9e-22	7.8e-19	4.9e-18	-0.967	5.997	3.2e-28	4.2e-27	4.9e-24	4.8e-23	0.888	5.064	6.2e-08	2.9e-07	7.4e-12	4.2e-11	2.688	4.627	5e-35	5.9e-34	2.9e-39	2.9e-38	-3.623	5.408	0	0	6.5e-90	7.9e-89	-1.877	5.692	4e-184	2e-182	5.3e-96	1.1e-94
ENSRNOG00000013610	Chrna5	cholinergic receptor nicotinic alpha 5 subunit	0.595	2.214	0.017	0.033	0.019	0.033	-1.218	1.008	7.5e-05	0.0002	0.002	0.0041	-2.339	1.835	5.4e-09	2.8e-08	5.3e-07	2e-06	-1.727	1.335	6.3e-10	2.7e-09	1.5e-05	3.7e-05	0.541	1.644	0.00017	0.00033	0.00011	0.00019	1.098	2.044	0.0001	0.00023	1.7e-05	3.7e-05
ENSRNOG00000012283	Chrna6	cholinergic receptor nicotinic alpha 6 subunit	-1.709	-2.276	0.091	0.15	0.026	0.043	2.154	2.113	0.0044	0.0092	6e-06	1.7e-05	6.601	1.885	2.4e-08	1.2e-07	6.7e-17	5.1e-16	4.904	1.882	2.2e-06	7e-06	2.2e-13	9.3e-13	-2.733	-0.131	9.6e-14	3.1e-13	9.5e-15	2.7e-14	-4.495	-0.19	4e-23	2.3e-22	2.5e-29	1.7e-28
ENSRNOG00000010853	Chrna7	cholinergic receptor nicotinic alpha 7 subunit	2.614	4.439	1.6e-184	1.6e-182	1.7e-229	2.1e-227	0.456	4.799	1.1e-10	5.1e-10	9.3e-10	3.6e-09	-0.314	5.179	2.3e-05	8.2e-05	3.4e-05	0.0001	2.315	4.257	1.2e-154	9.1e-153	4.5e-162	2.4e-160	-1.823	3.811	5.6e-110	1.1e-108	1.6e-113	2.4e-112	0.749	4.913	3.3e-27	2.2e-26	3.1e-26	1.9e-25
ENSRNOG00000014698	Chrnb1	cholinergic receptor nicotinic beta 1 subunit	-0.352	-0.002	0.11	0.17	0.069	0.1	0.559	0.35	0.012	0.023	0.01	0.018	0.71	0.314	0.0013	0.0036	0.0025	0.0056	0.377	0.407	0.069	0.11	0.079	0.11	0.209	0.053	0.39	0.46	0.22	0.26	-0.181	-0.071	0.37	0.46	0.42	0.48
ENSRNOG00000020778	Chrnb2	cholinergic receptor nicotinic beta 2 subunit	0.188	4.942	0.11	0.18	0.033	0.053	0.124	4.894	0.31	0.41	0.23	0.3	-0.179	5.05	0.18	0.28	0.095	0.15	0.026	4.921	0.94	0.97	0.82	0.87	0.134	4.786	0.18	0.23	0.11	0.14	0.28	4.917	0.00049	0.001	0.00011	0.00023
ENSRNOG00000012448	Chrnb3	cholinergic receptor nicotinic beta 3 subunit	1.265	-1.981	0.15	0.23	0.077	0.12	1.593	1.506	0.038	0.066	0.0048	0.0089	3.999	1.24	0.00036	0.0011	2e-07	7.8e-07	5.278	1.155	4.7e-06	1.5e-05	1.9e-13	8e-13	-3.677	-0.345	1.3e-08	3.3e-08	1.2e-15	3.4e-15	-2.411	-0.154	0.00021	0.00045	2.4e-05	5.1e-05
ENSRNOG00000014427	Chrnb4	cholinergic receptor nicotinic beta 4 subunit	-0.423	-0.581	0.11	0.18	0.072	0.11	-0.53	0.425	0.015	0.028	0.0099	0.018	0.907	-0.179	0.00046	0.0014	0.00071	0.0018	0.515	-0.076	0.032	0.057	0.028	0.045	-1.013	0.165	4e-07	9.2e-07	7.7e-09	1.7e-08	-1.475	0.099	3.6e-11	1.3e-10	3.5e-13	1.3e-12
ENSRNOG00000003777	Chrne	cholinergic receptor nicotinic epsilon subunit	0.31	0.517	0.1	0.16	0.093	0.14	1.5	0.863	7.8e-16	5.4e-15	2.1e-17	1.4e-16	0.68	1.138	7.7e-05	0.00025	8.8e-05	0.00025	1.007	0.997	1.6e-08	6.3e-08	8.5e-10	2.9e-09	0.528	0.125	0.0096	0.015	0.0067	0.0097	0.798	0.328	7.1e-05	0.00016	6.3e-05	0.00013
ENSRNOG00000010682	Clcn3	chloride voltage-gated channel 3	0.225	7.125	3.6e-05	0.00011	2.2e-05	5.7e-05	-0.5	7.47	3.4e-17	2.5e-16	1.4e-13	7.1e-13	-0.134	7.271	0.053	0.097	0.053	0.088	0.107	7.126	0.25	0.34	0.15	0.21	-0.571	7.328	1.4e-31	7.8e-31	2e-27	8.4e-27	-0.387	7.458	5.7e-18	2.7e-17	3.7e-18	1.7e-17
ENSRNOG00000016398	Clstn1	calsyntenin 1	0.512	9.785	3e-18	2.2e-17	4.9e-20	3.3e-19	-0.3	9.493	1.6e-08	6.5e-08	2e-08	7.1e-08	-0.781	9.783	7.5e-37	1.3e-35	8.9e-36	1.4e-34	-0.254	9.448	3.2e-05	8.9e-05	1.1e-05	2.6e-05	-0.011	9.517	0.67	0.73	0.82	0.85	0.461	9.824	5.7e-18	2.7e-17	2e-18	9.4e-18
ENSRNOG00000043085	Clstn2	calsyntenin 2	2.623	5.755	3.8e-170	3.3e-168	1.8e-212	1.9e-210	-0.314	5.432	3.8e-05	0.00011	0.00012	0.00028	-1.372	6.113	5.8e-52	1.5e-50	1.9e-52	4.5e-51	1.267	4.751	5e-21	3.7e-20	1e-31	8.2e-31	-1.545	4.899	3.8e-147	1.1e-145	1.7e-102	2.4e-101	1.037	6.129	9.5e-51	1.1e-49	2.2e-78	3.6e-77
ENSRNOG00000011156	Clstn3	calsyntenin 3	0.538	8.457	5.7e-26	5.8e-25	7.5e-32	7.6e-31	0.141	9.225	0.016	0.03	0.0072	0.013	0.494	9.072	1.8e-17	1.6e-16	3.4e-19	2.9e-18	1.048	8.843	2.4e-60	4.9e-59	2.2e-78	4.6e-77	-0.871	8.669	1.6e-78	2.1e-77	2.9e-88	3.5e-87	-0.374	8.918	2.7e-19	1.4e-18	2.9e-17	1.2e-16
ENSRNOG00000020247	Cnih2	cornichon family AMPA receptor auxiliary protein 2	0.891	7.715	1.2e-66	3.2e-65	3.3e-84	9.4e-83	1.62	5.811	6.7e-66	3e-64	6.5e-126	8.7e-124	-1.787	7.563	2.5e-172	3.5e-170	1.1e-146	1.1e-144	-0.88	6.89	5.8e-41	8e-40	3.2e-44	3.7e-43	2.535	6.434	0	0	0	0	3.387	7.241	0	0	0	0
ENSRNOG00000022724	Cnih3	cornichon family AMPA receptor auxiliary protein 3	1.678	2.519	5.3e-24	5.1e-23	1.4e-24	1.1e-23	0.963	1.466	5.7e-07	2e-06	2.1e-07	6.8e-07	-1.377	2.697	7.1e-18	6.4e-17	2.1e-15	1.5e-14	0.316	1.7	0.13	0.19	0.12	0.17	0.682	1.17	0.0012	0.0021	8.6e-05	0.00015	2.321	2.393	1.9e-44	1.9e-43	6.1e-58	7.4e-57
ENSRNOG00000007014	Cnksr2	connector enhancer of kinase suppressor of Ras 2	0.716	7.474	2.8e-13	1.6e-12	3.9e-19	2.5e-18	-0.052	4.164	0.63	0.72	0.65	0.72	-3.754	6.994	1e-176	1.5e-174	0	0	-3.023	6.303	7.4e-108	3.2e-106	5.3e-255	6.4e-253	3.006	6.245	1.3e-108	2.5e-107	4.9e-181	1.3e-179	3.682	6.912	1.7e-178	8.1e-177	2.1e-259	1.8e-257
ENSRNOG00000004438	Cntn1	contactin 1	1.08	8.284	1e-37	1.4e-36	1.2e-63	2.5e-62	-0.568	8.686	9.1e-17	6.6e-16	1.3e-14	7.3e-14	-0.45	8.621	2.2e-06	8.8e-06	1.4e-07	5.5e-07	0.646	8.067	1.7e-11	8e-11	1.6e-17	8.5e-17	-1.178	8.358	2.2e-137	5.5e-136	4.4e-139	8.3e-138	-0.139	8.814	0.043	0.067	0.025	0.038
ENSRNOG00000009033	Cntn2	contactin 2	-0.465	7.07	3.4e-19	2.6e-18	3.4e-18	2.1e-17	-0.726	7.718	4e-26	4.8e-25	1.5e-21	1.3e-20	0.393	7.131	5.5e-06	2.1e-05	6.4e-07	2.4e-06	-0.056	7.318	0.57	0.67	0.47	0.55	-0.635	7.641	1.3e-42	9.8e-42	4.7e-38	2.6e-37	-1.141	7.516	1.8e-127	5.6e-126	4.8e-109	1.2e-107
ENSRNOG00000001889	Comt	catechol-O-methyltransferase	0.6	5.455	2.6e-17	1.9e-16	4.3e-20	2.9e-19	-0.172	5.721	0.0029	0.0063	0.002	0.0039	-0.189	5.735	0.0053	0.013	0.0095	0.019	0.427	5.416	1.4e-09	5.7e-09	4e-14	1.7e-13	-0.564	5.439	6.3e-27	3.2e-26	3.7e-33	1.8e-32	-0.003	5.743	1	1	0.96	0.98
ENSRNOG00000001868	Crkl	CRK like proto-oncogene, adaptor protein	0.205	2.45	0.081	0.13	0.085	0.13	-0.395	2.994	0.0018	0.004	0.0057	0.011	0.143	2.722	0.32	0.44	0.33	0.42	0.364	2.599	0.044	0.075	0.024	0.038	-0.721	2.758	3e-11	8.6e-11	2.4e-10	5.8e-10	-0.557	2.872	6.1e-10	2e-09	6.2e-09	1.8e-08
ENSRNOG00000020833	Cspg5	chondroitin sulfate proteoglycan 5	0.069	6.785	0.25	0.35	0.15	0.21	0.926	6.347	1.5e-53	4.9e-52	7.6e-63	2.9e-61	-0.18	6.835	0.0086	0.02	0.0033	0.0073	-0.095	6.765	0.13	0.19	0.086	0.12	1.057	6.32	7.6e-93	1.2e-91	7.9e-138	1.5e-136	1.085	6.392	1.6e-110	4.2e-109	2.8e-105	6.5e-104
ENSRNOG00000006003	Ctnna2	catenin alpha 2	-0.012	5.917	0.64	0.74	0.8	0.86	-0.073	5.892	0.22	0.32	0.24	0.32	-0.154	5.939	0.043	0.081	0.024	0.043	-0.15	5.912	0.022	0.04	0.021	0.033	0.113	5.873	0.048	0.069	0.0048	0.0071	0.06	5.899	0.36	0.44	0.2	0.26
ENSRNOG00000054172	Ctnnb1	catenin beta 1	0.14	7.84	0.0072	0.015	0.0011	0.0023	0.368	7.771	9.2e-11	4.4e-10	5.4e-14	2.9e-13	-0.062	7.98	0.4	0.53	0.23	0.31	0.093	7.878	0.16	0.24	0.08	0.11	0.31	7.626	3.5e-10	9.5e-10	5.7e-13	1.5e-12	0.41	7.735	6.1e-20	3.2e-19	9.6e-24	5.4e-23
ENSRNOG00000021051	Cyth2	cytohesin 2	0.03	5.946	0.55	0.66	0.54	0.62	0.119	5.541	0.064	0.11	0.031	0.05	-0.458	5.851	3.4e-11	2.1e-10	2e-14	1.3e-13	-0.413	5.801	5e-09	2e-08	5.6e-13	2.3e-12	0.567	5.679	9.6e-25	4.5e-24	3.6e-41	2.1e-40	0.556	5.726	2.5e-27	1.6e-26	3.8e-33	2.8e-32
ENSRNOG00000019400	Dag1	dystroglycan 1	0.097	7.181	0.069	0.12	0.045	0.071	-0.263	7.175	2.9e-06	9.1e-06	3e-05	7.6e-05	-0.289	7.194	1.1e-05	4.1e-05	3.2e-05	9.8e-05	-0.177	7.108	0.0054	0.011	0.0087	0.015	-0.051	7.163	0.22	0.28	0.22	0.26	0.006	7.243	0.93	0.96	0.9	0.93
ENSRNOG00000027264	Dagla	diacylglycerol lipase, alpha	0.993	7.048	1.2e-77	3.8e-76	2e-86	5.8e-85	-0.196	5.932	0.001	0.0024	0.00062	0.0013	-1.729	6.944	5e-153	5.6e-151	2.5e-193	5e-191	-0.72	6.215	2.7e-26	2.4e-25	5.2e-35	4.7e-34	0.559	6.22	5.8e-24	2.7e-23	1.3e-25	5e-25	1.512	6.912	6.9e-221	4.7e-219	8.9e-175	4e-173
ENSRNOG00000001079	Daglb	diacylglycerol lipase, beta	0.402	4.854	8.6e-11	4.2e-10	1.6e-12	7.2e-12	-0.645	5.059	4.7e-22	4.7e-21	3.5e-25	3.5e-24	-0.439	4.941	1.1e-08	5.7e-08	8.1e-10	4e-09	-0.021	4.692	0.91	0.95	0.74	0.8	-0.591	4.971	6.2e-26	3e-25	1.5e-36	8e-36	-0.228	5.178	1.4e-05	3.3e-05	1.5e-05	3.3e-05
ENSRNOG00000014170	Dbn1	drebrin 1	0.103	8.346	0.049	0.086	0.033	0.054	0.783	7.311	1.9e-35	3.4e-34	1.4e-39	2.7e-38	-0.844	8.138	3.5e-41	7.1e-40	8.9e-41	1.6e-39	-0.726	8.038	4.3e-29	4.2e-28	1.7e-33	1.5e-32	1.543	7.724	1.9e-202	7.8e-201	8.1e-234	3e-232	1.606	7.823	7.8e-273	7.4e-271	8.6e-226	5.8e-224
ENSRNOG00000012378	Dbnl	drebrin-like	0.425	6.195	1.4e-14	9e-14	1.9e-27	1.6e-26	-0.03	6.45	0.51	0.62	0.54	0.62	-0.054	6.468	0.56	0.69	0.27	0.36	0.387	6.235	1e-08	4e-08	1.8e-17	9.2e-17	-0.382	6.175	8.4e-15	2.8e-14	4.9e-19	1.6e-18	0.004	6.408	0.84	0.89	0.93	0.95
ENSRNOG00000033099	Dcc	DCC netrin 1 receptor	0.032	4.277	0.97	1	0.78	0.84	0.039	3.347	0.88	0.93	0.81	0.86	-1.03	3.969	9.2e-13	6.3e-12	5.5e-11	3e-10	-0.982	3.916	3.1e-07	1.1e-06	1.2e-08	3.8e-08	1.057	3.831	2.9e-10	7.9e-10	6.1e-20	2.1e-19	1.047	3.874	4.4e-26	2.8e-25	4.7e-31	3.2e-30
ENSRNOG00000059605	Ddn	dendrin	0.349	10.127	1.5e-10	7.3e-10	5e-11	2e-10	4.133	3.914	0	0	1.1e-282	1e-279	-5.558	9.424	0	0	0	0	-5.193	9.043	0	0	0	0	9.361	8.948	0	0	0	0	9.67	9.31	0	0	0	0
ENSRNOG00000030771	Dgkb	diacylglycerol kinase, beta	-1.787	9.196	1.4e-126	8.1e-125	8.4e-200	8.3e-198	0.452	6.517	3e-14	1.9e-13	1.5e-15	8.6e-15	-1.415	7.604	1.2e-110	8.2e-109	3.4e-108	2.2e-106	-3.188	9.042	1.3e-259	2.4e-257	0	0	3.675	8.943	0	0	0	0	1.847	7.412	1.2e-199	6.9e-198	5.5e-269	5e-267
ENSRNOG00000026705	Dgki	diacylglycerol kinase, iota	-0.893	5.491	4.9e-13	2.8e-12	6.1e-22	4.3e-21	-0.756	4.587	1.5e-15	9.9e-15	3.7e-11	1.6e-10	-0.916	4.692	5.3e-14	3.9e-13	2.3e-13	1.4e-12	-1.793	5.297	5.7e-33	6.3e-32	1.2e-47	1.4e-46	1.074	5.433	3.3e-18	1.3e-17	3.5e-40	2e-39	0.139	4.926	0.12	0.17	0.077	0.11
ENSRNOG00000038597	Dlg1	discs large MAGUK scaffold protein 1	-1.295	7.567	1.4e-136	9.1e-135	2.7e-163	1.9e-161	-0.251	7.103	3.8e-06	1.2e-05	1.7e-07	5.5e-07	0.095	6.93	0.15	0.24	0.095	0.15	-1.185	7.662	7.5e-76	2e-74	1.2e-125	4.7e-124	0.969	7.673	3.7e-89	5.5e-88	5.3e-135	9.6e-134	-0.366	6.991	3.2e-15	1.4e-14	4.8e-14	1.8e-13
ENSRNOG00000022635	Dlg2	discs large MAGUK scaffold protein 2	-0.249	6.793	0.014	0.027	0.0051	0.0097	-0.751	5.641	2.7e-15	1.8e-14	2.3e-14	1.3e-13	-1.547	6.191	1.9e-42	3.8e-41	5.7e-49	1.2e-47	-1.78	6.344	7.8e-34	8.8e-33	7e-52	9.4e-51	1.065	6.481	7.4e-19	2.9e-18	4.3e-37	2.3e-36	0.775	6.344	2.5e-19	1.3e-18	1.1e-28	7.3e-28
ENSRNOG00000018526	Dlg4	discs large MAGUK scaffold protein 4	-0.46	9.555	5e-18	3.7e-17	8.3e-17	4.7e-16	0.1	8.258	0.13	0.19	0.13	0.19	-1.098	8.963	5.3e-56	1.5e-54	3.2e-51	7.3e-50	-1.542	9.255	2.3e-110	1e-108	5e-96	1.3e-94	1.677	9.164	3.4e-161	1.1e-159	6.3e-250	2.6e-248	1.177	8.853	5.8e-101	1.3e-99	4.5e-125	1.3e-123
ENSRNOG00000016196	Dlgap1	DLG associated protein 1	2.194	7.491	3.1e-176	2.9e-174	1.5e-226	1.8e-224	-0.073	6.056	0.19	0.28	0.26	0.33	-2.287	7.578	7.5e-189	1.3e-186	4e-240	1.2e-237	-0.077	6.038	0.24	0.33	0.29	0.36	0.038	5.999	0.68	0.74	0.57	0.62	2.192	7.508	6.3e-189	3.4e-187	2.9e-252	2.4e-250
ENSRNOG00000012573	Dlgap2	DLG associated protein 2	-0.562	4.971	1.7e-06	6e-06	3.6e-09	1.3e-08	0.245	2.731	0.21	0.3	0.15	0.21	-1.921	4.1	1.3e-55	3.6e-54	1.8e-36	2.9e-35	-2.467	4.526	8.2e-47	1.3e-45	2.8e-56	4.1e-55	2.748	4.423	4.6e-57	4.4e-56	2.2e-144	4.4e-143	2.144	3.965	2.2e-80	3.9e-79	2.1e-102	4.8e-101
ENSRNOG00000046366	Dmd	dystrophin	0.477	6.715	1.9e-18	1.5e-17	1.5e-25	1.2e-24	0.232	6.61	0.00014	0.00036	2.7e-06	7.8e-06	-0.311	6.89	2.7e-06	1.1e-05	2e-08	8.6e-08	0.182	6.613	0.0096	0.019	0.00023	0.00048	0.086	6.419	0.12	0.16	0.034	0.045	0.522	6.713	8.7e-28	5.8e-27	5.8e-29	3.8e-28
ENSRNOG00000003855	Dnaja3	DnaJ heat shock protein family (Hsp40) member A3	0.025	6.056	0.69	0.78	0.53	0.61	-0.208	6.378	0.00018	0.00047	7.9e-06	2.2e-05	0.104	6.224	0.099	0.17	0.03	0.053	0.144	6.179	0.048	0.081	0.0033	0.0061	-0.317	6.216	1.4e-10	3.9e-10	1.6e-16	4.8e-16	-0.333	6.262	3.4e-12	1.2e-11	9.8e-18	4.4e-17
ENSRNOG00000033835	Dnm1	dynamin 1	1.235	9.77	5.9e-134	3.6e-132	3.6e-115	1.6e-113	-0.577	9.78	5.1e-27	6.3e-26	1e-27	1.2e-26	-0.895	9.983	2e-49	4.9e-48	8.1e-59	2.2e-57	0.356	9.276	2.9e-08	1.1e-07	2.1e-09	7.1e-09	-0.897	9.547	2.7e-78	3.6e-77	8e-66	7e-65	0.297	10.136	8.1e-12	3e-11	3.2e-10	9.9e-10
ENSRNOG00000007649	Dnm2	dynamin 2	-0.093	6.36	0.095	0.15	0.031	0.051	-0.647	6.452	5.7e-28	7.3e-27	9.5e-33	1.4e-31	-0.317	6.265	4.4e-06	1.7e-05	5.4e-09	2.5e-08	-0.395	6.284	1.2e-08	4.8e-08	3.2e-13	1.3e-12	-0.217	6.523	1.8e-06	4e-06	1.4e-07	2.9e-07	-0.35	6.516	3.1e-14	1.3e-13	1.9e-15	7.8e-15
ENSRNOG00000026490	Dnm3	dynamin 3	-0.544	6.045	4.5e-11	2.2e-10	7e-14	3.4e-13	-0.718	7.139	4.6e-18	3.7e-17	2.3e-17	1.6e-16	0.891	6.363	9.6e-14	7e-13	1.6e-21	1.6e-20	0.363	6.546	0.0016	0.0036	5.7e-05	0.00013	-1.045	6.912	3.4e-50	2.9e-49	1.4e-59	1.1e-58	-1.631	6.799	3.1e-110	8.1e-109	1.9e-125	5.5e-124
ENSRNOG00000023688	Drd1	dopamine receptor D1	-5.346	7.261	0	0	0	0	1.786	2	1.5e-40	3.1e-39	3.1e-32	4.4e-31	-0.361	2.822	0.011	0.025	0.0097	0.019	-5.696	7.315	0	0	0	0	7.516	7.237	0	0	0	0	2.125	2.192	2.9e-21	1.6e-20	8.9e-33	6.5e-32
ENSRNOG00000008428	Drd2	dopamine receptor D2	-5.937	7.03	0	0	0	0	-0.081	4.088	0.64	0.73	0.53	0.61	1.883	3.411	1.5e-16	1.3e-15	5.2e-25	5.7e-24	-4.045	7.153	0	0	5.9e-239	6.1e-237	4.001	7.097	0	0	0	0	-1.982	3.41	4e-78	6.8e-77	3.3e-48	3.4e-47
ENSRNOG00000060806	Drd3	dopamine receptor D3	-2.897	-0.099	2.5e-17	1.8e-16	4.4e-12	1.9e-11	1.314	-0.633	3.4e-05	9.7e-05	1.2e-08	4.5e-08	1.965	-0.72	1.4e-07	6.4e-07	8.6e-06	2.8e-05	-0.931	0.325	1.4e-05	4e-05	6.7e-06	1.7e-05	2.281	-0.076	1.6e-18	6e-18	8.7e-25	3.4e-24	-0.67	-1.603	0.26	0.34	0.18	0.23
ENSRNOG00000017927	Drd4	dopamine receptor D4	1.545	-3.076	0.13	0.2	0.017	0.029	0.994	-2.825	0.27	0.37	0.11	0.16	0.324	-2.624	0.76	0.85	0.55	0.64	1.892	-2.926	0.062	0.1	0.0032	0.0059	-	-	-	-	-	-	0.648	-2.962	0.5	0.58	0.36	0.42
ENSRNOG00000005338	Drd5	dopamine receptor D5	0.73	0.384	0.0011	0.0027	0.0009	0.0019	0.451	0.284	0.039	0.067	0.019	0.032	-0.324	0.645	0.16	0.25	0.14	0.2	0.425	0.284	0.055	0.091	0.022	0.035	0.063	-0.025	0.83	0.87	0.77	0.81	0.751	0.381	0.0011	0.0022	0.001	0.0018
ENSRNOG00000014648	Efnb2	ephrin B2	-1.464	6.228	1.5e-152	1.1e-150	1.3e-88	4.1e-87	0.881	4.982	4.9e-29	6.6e-28	3.3e-33	4.8e-32	-0.059	5.391	0.61	0.73	0.54	0.63	-1.508	6.277	6.6e-107	2.8e-105	1.7e-118	5.9e-117	2.425	6.03	0	0	0	0	0.92	4.946	5e-20	2.6e-19	1e-28	6.5e-28
ENSRNOG00000010320	Efnb3	ephrin B3	0.406	7.174	5.2e-14	3.2e-13	1.6e-17	9.4e-17	2.146	6.214	2.2e-93	1.8e-91	1.2e-213	4.8e-211	-0.541	7.221	3.3e-17	2.9e-16	3.1e-15	2.2e-14	-0.119	6.961	0.049	0.082	0.071	0.1	2.301	6.226	0	0	0	0	2.666	6.59	0	0	0	0
ENSRNOG00000013213	Epha4	Eph receptor A4	0.45	8.325	8e-18	5.8e-17	1e-18	6.3e-18	-0.155	6.183	0.0093	0.018	0.0083	0.015	-2.529	7.866	0	0	0	4.1e-306	-2.064	7.455	1.1e-181	1e-179	1.5e-197	1.1e-195	1.944	7.421	2e-187	7.6e-186	0	0	2.353	7.808	0	0	0	0
ENSRNOG00000007030	Epha7	Eph receptor A7	1.172	6.147	5.3e-64	1.3e-62	3.5e-74	8.4e-73	0.024	3.812	0.76	0.84	0.81	0.86	-2.897	5.902	3.7e-285	1.4e-282	1.3e-288	5.7e-286	-1.71	4.894	2.4e-68	5.7e-67	1.5e-83	3.3e-82	1.771	4.82	3.6e-79	4.9e-78	6.5e-143	1.3e-141	2.902	5.814	6.2e-292	6.9e-290	0	0
ENSRNOG00000012531	Ephb2	Eph receptor B2	2.492	3.484	7e-137	4.4e-135	3e-129	1.5e-127	0.551	4.06	9.5e-13	5.3e-12	2.3e-11	1e-10	-0.04	4.335	0.91	0.96	0.61	0.7	2.466	3.538	1.4e-136	8.6e-135	3.3e-120	1.2e-118	-1.88	3.013	4e-90	6.1e-89	1.2e-73	1.2e-72	0.571	4.01	2.2e-14	9.2e-14	2.6e-12	9e-12
ENSRNOG00000015753	Epn1	Epsin 1	0.404	7.636	4.3e-15	2.8e-14	4.1e-20	2.8e-19	-0.05	7.373	0.28	0.38	0.35	0.44	-0.575	7.668	3.1e-20	3.1e-19	2e-23	2e-22	-0.155	7.407	0.012	0.023	0.0051	0.0091	0.141	7.357	0.008	0.013	0.00063	0.001	0.504	7.611	7.2e-29	4.9e-28	3.2e-30	2.2e-29
ENSRNOG00000006450	Erbb2	erb-b2 receptor tyrosine kinase 2	-0.145	-0.217	0.55	0.66	0.6	0.67	0.997	-0.269	0.025	0.045	0.0029	0.0057	0.358	-0.023	0.38	0.5	0.26	0.35	0.234	0.002	0.62	0.71	0.43	0.51	0.789	-0.48	0.0034	0.0057	0.0018	0.0029	0.609	-0.536	0.064	0.097	0.032	0.047
ENSRNOG00000004964	Erbb3	erb-b2 receptor tyrosine kinase 3	-0.635	5.986	8.4e-14	5e-13	1.1e-20	7.6e-20	-0.561	6.146	2.8e-21	2.7e-20	7.2e-23	6.6e-22	0.106	5.791	0.065	0.12	0.11	0.17	-0.512	6.096	1.2e-09	5e-09	4e-13	1.7e-12	-0.014	6.279	0.62	0.69	0.83	0.86	-0.688	6.037	1.4e-40	1.3e-39	2.9e-35	2.2e-34
ENSRNOG00000014248	Erbb4	erb-b2 receptor tyrosine kinase 4	0.166	3.45	0.38	0.49	0.3	0.38	-0.847	3.933	2.8e-07	9.9e-07	6.3e-05	0.00015	-0.177	3.544	0.38	0.5	0.44	0.53	0.004	3.428	0.84	0.9	0.98	1	-0.816	3.837	1.6e-10	4.4e-10	2.9e-09	6.7e-09	-0.691	3.936	4.1e-11	1.4e-10	1.9e-10	5.8e-10
ENSRNOG00000048043	F2r	coagulation factor II (thrombin) receptor	-0.047	4.289	0.54	0.65	0.44	0.52	0.079	4.831	0.24	0.34	0.24	0.31	0.509	4.644	8e-12	5.2e-11	2.7e-11	1.5e-10	0.477	4.632	3.7e-10	1.6e-09	1.2e-12	4.8e-12	-0.363	4.511	1.1e-09	2.8e-09	7.5e-13	2e-12	-0.45	4.526	1.7e-13	6.8e-13	1.8e-14	6.9e-14
ENSRNOG00000053258	Faim2	Fas apoptotic inhibitory molecule 2	0.202	7.599	7.1e-05	0.0002	3.8e-05	9.5e-05	-0.192	8.274	0.00044	0.0011	0.00022	0.0005	0.381	8.002	5.9e-11	3.6e-10	1.9e-10	9.7e-10	0.599	7.887	3.2e-21	2.4e-20	5.8e-32	4.7e-31	-0.755	7.926	4.6e-59	4.6e-58	1.9e-72	1.8e-71	-0.593	8.041	7e-42	6.6e-41	5.7e-30	3.8e-29
ENSRNOG00000011203	Farp1	FERM, ARH/RhoGEF and pleckstrin domain protein 1	0.821	5.863	1.6e-36	2.2e-35	1.5e-43	2.1e-42	0.42	5.966	5.4e-12	2.9e-11	1.2e-12	6.1e-12	-0.154	6.244	0.037	0.071	0.019	0.035	0.684	5.839	1.1e-23	9.3e-23	1.1e-32	9.3e-32	-0.228	5.52	4.9e-06	1e-05	9.1e-06	1.7e-05	0.553	5.983	7.6e-17	3.5e-16	2.9e-18	1.3e-17
ENSRNOG00000061515	Fbxo45	F-box protein 45	0.665	3.484	6.3e-17	4.4e-16	1.1e-22	8e-22	-0.367	3.432	1.1e-05	3.4e-05	0.00069	0.0015	-0.643	3.595	1.1e-12	7.3e-12	2.3e-10	1.2e-09	0.038	3.199	0.84	0.9	0.71	0.77	-0.368	3.321	1.1e-06	2.4e-06	3.1e-07	6.3e-07	0.256	3.674	0.00045	0.00092	0.00043	0.00081
ENSRNOG00000004874	Flrt3	fibronectin leucine rich transmembrane protein 3	-0.471	5.573	3.3e-16	2.2e-15	6e-16	3.3e-15	0.366	4.879	5.4e-08	2.1e-07	5.8e-08	1.9e-07	-0.366	5.249	1.4e-06	5.6e-06	9.6e-08	3.9e-07	-0.822	5.497	3.1e-31	3.3e-30	4e-35	3.6e-34	1.224	5.306	1.6e-73	1.9e-72	2.7e-103	3.7e-102	0.711	5.023	4.9e-36	4.1e-35	2.6e-37	2.1e-36
ENSRNOG00000016412	Fxyd6	FXYD domain-containing ion transport regulator 6	1.186	5.543	9.4e-21	7.8e-20	7.7e-23	5.8e-22	2.259	7.22	7.9e-81	4.8e-79	1e-177	2.6e-175	1.831	7.309	4e-58	1.2e-56	2.7e-91	1.3e-89	3.033	7.093	4.3e-112	2e-110	3.8e-132	1.5e-130	-0.74	5.255	7e-11	2e-10	1.7e-11	4.2e-11	0.408	5.846	8.2e-06	2e-05	2.8e-07	7e-07
ENSRNOG00000000774	Gabbr1	gamma-aminobutyric acid type B receptor subunit 1	-0.161	10.183	0.00035	0.0009	8.7e-05	0.00021	0.416	10.044	2.5e-14	1.6e-13	2.7e-19	2.1e-18	0.039	10.223	0.32	0.44	0.44	0.53	-0.106	10.272	0.071	0.11	0.024	0.038	0.558	10.014	5.3e-33	3.2e-32	1.4e-49	9.7e-49	0.357	9.951	3.7e-16	1.7e-15	3.3e-18	1.5e-17
ENSRNOG00000008431	Gabbr2	gamma-aminobutyric acid type B receptor subunit 2	2.394	7.6	1.4e-253	2.2e-251	3.4e-121	1.6e-119	-0.011	7.645	0.85	0.91	0.84	0.89	-0.808	8.104	4.9e-38	9.1e-37	1.3e-39	2.2e-38	1.601	7.031	2.3e-70	5.6e-69	1.7e-51	2.3e-50	-1.578	6.956	7.9e-92	1.2e-90	1.9e-58	1.5e-57	0.776	8.03	2.8e-61	3.8e-60	2.2e-52	2.4e-51
ENSRNOG00000003512	Gabra1	gamma-aminobutyric acid type A receptor subunit alpha 1	1.281	8.089	6.1e-75	1.8e-73	2.9e-95	9.6e-94	0.357	8.461	4.8e-05	0.00013	5.1e-06	1.4e-05	-0.062	8.664	0.48	0.61	0.38	0.48	1.235	8.119	1.7e-44	2.6e-43	1.7e-69	3.1e-68	-0.843	7.798	1.9e-20	7.9e-20	2.7e-34	1.3e-33	0.398	8.424	1.7e-07	4.6e-07	3.3e-08	9e-08
ENSRNOG00000002349	Gabra2	gamma-aminobutyric acid type A receptor subunit alpha 2	0.785	6.792	8.1e-30	9.2e-29	1.5e-34	1.7e-33	0.562	5.46	3e-09	1.3e-08	8e-13	4e-12	-1.518	6.667	9.8e-98	5.7e-96	8.2e-86	3.6e-84	-0.718	6.096	9.6e-17	6e-16	3.9e-18	2e-17	1.316	5.839	8.4e-52	7.3e-51	2.7e-85	3.1e-84	2.06	6.458	1.4e-190	7.6e-189	4.4e-243	3.2e-241
ENSRNOG00000056558	Gabra3	gamma-aminobutyric acid type A receptor subunit alpha 3	1.005	5.304	5e-33	6.2e-32	4.7e-35	5.1e-34	0.14	5.828	0.065	0.11	0.028	0.046	0.076	5.863	0.28	0.4	0.3	0.39	1.097	5.43	4.4e-29	4.3e-28	6.3e-36	5.8e-35	-0.922	5.258	6.3e-40	4.4e-39	3.3e-36	1.7e-35	0.043	5.718	0.51	0.6	0.47	0.53
ENSRNOG00000002336	Gabra4	gamma-aminobutyric acid type A receptor subunit alpha 4	-1.036	7.953	1.3e-89	4.8e-88	1.1e-82	3.2e-81	0.982	5.219	4.3e-39	8.5e-38	1.9e-43	4e-42	-1.815	6.807	4.6e-137	4.5e-135	1.4e-147	1.5e-145	-2.835	7.631	0	0	0	0	3.854	7.48	0	0	0	0	2.777	6.556	3.5e-269	3.2e-267	0	0
ENSRNOG00000010803	Gabra5	gamma-aminobutyric acid type A receptor subunit alpha 5	3.197	6.804	1.8e-300	3.6e-298	3.1e-144	1.8e-142	0.371	6.267	6.1e-08	2.3e-07	1e-08	3.8e-08	-1.313	7.246	3.5e-85	1.7e-83	6.7e-78	2.6e-76	1.898	5.765	7e-69	1.7e-67	6.9e-51	9e-50	-1.493	5.4	3e-54	2.7e-53	1.6e-37	8.5e-37	1.664	7.068	3.7e-142	1.3e-140	1.9e-178	8.8e-177
ENSRNOG00000003569	Gabra6	gamma-aminobutyric acid type A receptor subunit alpha6	0.422	-2.085	0.46	0.57	0.36	0.45	-8.503	3.706	3.3e-06	1e-05	8.6e-20	6.6e-19	-1.554	-2.287	0.044	0.083	0.02	0.037	-1.116	-2.507	0.15	0.22	0.099	0.14	-7.336	3.618	1.6e-05	3.4e-05	1e-23	3.9e-23	-6.955	3.672	4.2e-05	9.5e-05	1.5e-19	7e-19
ENSRNOG00000002327	Gabrb1	gamma-aminobutyric acid type A receptor subunit beta1	1.396	3.529	1.3e-15	8.3e-15	9.7e-16	5.3e-15	0.057	3.147	0.97	1	0.75	0.81	-0.996	3.755	2.4e-08	1.2e-07	7.4e-08	3e-07	0.417	2.965	0.16	0.23	0.068	0.1	-0.324	2.861	0.048	0.068	0.053	0.069	1.03	3.654	5.5e-14	2.2e-13	5.5e-21	2.8e-20
ENSRNOG00000003680	Gabrb2	gamma-aminobutyric acid type A receptor subunit beta 2	0.515	4.721	8.8e-05	0.00025	3.2e-06	8.9e-06	-0.394	4.887	0.0086	0.017	0.0069	0.013	-0.378	4.881	0.014	0.03	0.01	0.02	0.152	4.584	0.54	0.65	0.33	0.4	-0.51	4.727	0.00011	0.00022	2.8e-06	5.5e-06	-0.037	4.992	0.77	0.83	0.7	0.75
ENSRNOG00000060599	Gabrb3	gamma-aminobutyric acid type A receptor subunit beta 3	0.243	6.582	0.018	0.034	0.0018	0.0036	0.373	5.516	5.9e-06	1.8e-05	2.5e-07	8.1e-07	-1.108	6.351	1.8e-37	3.2e-36	8.2e-45	1.6e-43	-0.849	6.156	1.9e-16	1.1e-15	2.5e-22	1.5e-21	1.259	5.964	1.7e-31	9.4e-31	1.2e-63	1e-62	1.46	6.162	2.3e-68	3.5e-67	8.9e-116	2.4e-114
ENSRNOG00000016385	Gabrd	gamma-aminobutyric acid type A receptor subunit delta	-1.925	5.762	2.3e-235	3.2e-233	1.9e-260	2.8e-258	-2.057	2.344	0.011	0.021	5.9e-07	1.8e-06	-3.641	3.708	6.5e-260	2e-257	2.6e-59	7e-58	-5.547	5.514	0	0	5.2e-144	2.3e-142	3.533	5.542	7.3e-229	3.6e-227	1.2e-23	4.5e-23	1.569	3.932	4.9e-10	1.6e-09	3.3e-06	7.6e-06
ENSRNOG00000061182	Gabre	gamma-aminobutyric acid type A receptor subunit epsilon	2.319	1.429	7.8e-06	2.5e-05	5.6e-15	2.9e-14	2.069	4.817	9.5e-45	2.3e-43	6.5e-88	4.5e-86	3.257	4.665	1.4e-72	5.5e-71	6.6e-47	1.4e-45	5.606	4.524	1.9e-150	1.3e-148	8.6e-269	1.1e-266	-3.5	2.492	1e-124	2.3e-123	1e-104	1.4e-103	-1.207	2.92	9.7e-10	3.1e-09	4.2e-08	1.1e-07
ENSRNOG00000002360	Gabrg1	gamma-aminobutyric acid type A receptor subunit gamma 1	0.358	5.639	6.7e-06	2.2e-05	7.1e-08	2.3e-07	0.408	6.134	1.5e-09	6.6e-09	3.5e-12	1.6e-11	0.417	6.135	4e-08	1.9e-07	1.9e-08	8.3e-08	0.792	5.961	1.1e-22	8.9e-22	8.5e-30	6.6e-29	-0.348	5.64	3.7e-11	1.1e-10	4.8e-12	1.2e-11	-0.031	5.841	0.4	0.48	0.61	0.67
ENSRNOG00000003241	Gabrg2	gamma-aminobutyric acid type A receptor subunit gamma 2	0.647	6.762	1.6e-25	1.6e-24	4.1e-27	3.5e-26	0.123	7.083	0.08	0.13	0.048	0.075	-0.005	7.15	0.9	0.95	0.93	0.96	0.657	6.831	5.9e-16	3.5e-15	2e-20	1.2e-19	-0.499	6.68	1.5e-17	5.7e-17	5.8e-18	1.8e-17	0.107	7.015	0.045	0.07	0.04	0.058
ENSRNOG00000014862	Gabrg3	gamma-aminobutyric acid type A receptor subunit gamma 3	-1.217	2.366	6.6e-21	5.5e-20	1.8e-22	1.4e-21	0.548	2.059	0.0036	0.0077	0.0023	0.0045	0.581	2.058	0.0018	0.0048	0.0023	0.0053	-0.613	2.623	1.6e-05	4.7e-05	0.00062	0.0012	1.2	2.356	5.1e-22	2.2e-21	1.6e-26	6.5e-26	-0.062	1.682	0.52	0.6	0.65	0.71
ENSRNOG00000053402	Gabrq	gamma-aminobutyric acid type A receptor subunit theta	3.183	-0.015	3e-29	3.3e-28	1.3e-33	1.4e-32	1.264	3.659	4.6e-21	4.3e-20	1.6e-25	1.6e-24	3.283	3.319	4.8e-71	1.8e-69	2.1e-95	1.1e-93	6.477	3.165	6.7e-143	4.3e-141	2e-215	1.7e-213	-5.177	1.872	2.6e-157	7.7e-156	7.3e-171	1.8e-169	-2.042	2.183	6.7e-57	8.3e-56	5.4e-46	5.2e-45
ENSRNOG00000007603	Gabrr1	gamma-aminobutyric acid type A receptor subunit rho 1	1.047	-1.869	0.029	0.054	0.0025	0.0049	0.2	-1.264	0.67	0.76	0.55	0.63	0.315	-1.285	0.43	0.56	0.35	0.45	1.385	-1.616	0.0037	0.0077	7.6e-05	0.00017	-1.153	-1.799	0.0082	0.013	0.001	0.0017	-0.141	-1.45	0.7	0.77	0.72	0.77
ENSRNOG00000007490	Gabrr2	gamma-aminobutyric acid type A receptor subunit rho 2	2.748	0.275	6.6e-28	7.2e-27	1.4e-34	1.5e-33	0.222	-1.844	0.69	0.78	0.59	0.67	-3.217	0.297	7.8e-33	1.2e-31	4.2e-37	6.7e-36	-0.453	-1.58	0.33	0.43	0.14	0.19	0.712	-1.733	0.095	0.13	0.025	0.035	3.419	0.188	5.4e-35	4.4e-34	1.1e-41	9.6e-41
ENSRNOG00000001679	Gabrr3	gamma-aminobutyric acid type A receptor subunit rho3	4.794	-1.396	2.7e-19	2.1e-18	4.6e-30	4.4e-29	-0.915	-2.985	0.36	0.47	0.16	0.22	-3.914	-1.31	2.9e-14	2.1e-13	4.9e-24	5.2e-23	-	-	-	-	-	-	-1.793	-3.151	0.074	0.1	0.011	0.015	2.98	-1.319	1e-12	3.9e-12	4.1e-20	2e-19
ENSRNOG00000013588	Glra1	glycine receptor, alpha 1	2.396	-1.747	7.3e-07	2.6e-06	3.5e-11	1.4e-10	-3.783	5.407	7.9e-175	1.9e-172	2.5e-215	1.1e-212	3.771	1.687	1.5e-40	2.9e-39	4.3e-66	1.3e-64	6.185	1.571	1.3e-65	2.9e-64	1.3e-102	3.7e-101	-9.934	5.202	0	0	0	0	-7.572	5.26	0	0	0	0
ENSRNOG00000003313	Glra2	glycine receptor, alpha 2	0.925	2.987	5.9e-24	5.7e-23	2.8e-22	2.1e-21	0.931	3.947	3.4e-10	1.5e-09	5.6e-15	3.2e-14	0.864	3.979	8.6e-10	4.8e-09	1.9e-13	1.2e-12	1.807	3.686	8.9e-25	7.5e-24	8.8e-49	1.1e-47	-0.839	2.949	2.9e-18	1.1e-17	3.2e-17	9.9e-17	0.045	3.373	0.71	0.78	0.62	0.68
ENSRNOG00000049792	Glra3	glycine receptor, alpha 3	1.747	-0.955	2e-07	7.4e-07	5.5e-10	2.1e-09	0.62	1.302	0.001	0.0024	0.00039	0.00086	1.953	0.955	9.9e-17	8.4e-16	1.1e-18	9.3e-18	3.718	0.701	4.1e-36	5e-35	4.3e-50	5.6e-49	-3.059	0.109	2.5e-36	1.6e-35	1.6e-46	1e-45	-1.358	0.44	4.1e-12	1.5e-11	1.1e-12	4e-12
ENSRNOG00000002391	Glra4	glycine receptor, alpha 4	0.053	-1.222	0.94	0.98	0.83	0.88	0.203	0.126	0.52	0.63	0.42	0.5	1.466	-0.263	4.3e-07	1.8e-06	2e-08	8.8e-08	1.542	-0.319	8.2e-08	3e-07	2.1e-10	7.6e-10	-1.306	-0.516	1.3e-05	2.7e-05	6.7e-07	1.3e-06	-1.28	-0.459	3.7e-05	8.4e-05	7.5e-06	1.7e-05
ENSRNOG00000010199	Glrb	glycine receptor, beta	0.434	7.601	3.6e-17	2.6e-16	2.4e-17	1.4e-16	-0.983	8.443	7.1e-69	3.4e-67	7e-67	2.9e-65	-0.03	7.89	0.71	0.81	0.61	0.7	0.419	7.655	1.5e-10	6.5e-10	3.6e-14	1.6e-13	-1.367	8.213	1.1e-121	2.3e-120	2.1e-162	5e-161	-0.973	8.387	3.9e-66	5.7e-65	8.9e-69	1.3e-67
ENSRNOG00000028366	Gphn	gephyrin	-0.47	6.652	2.3e-19	1.8e-18	5.7e-29	5.3e-28	-0.068	6.383	0.22	0.32	0.2	0.27	-0.148	6.429	0.039	0.074	0.0095	0.019	-0.602	6.66	5.7e-20	4.1e-19	1.3e-27	9.6e-27	0.57	6.616	2.4e-29	1.3e-28	1.5e-44	9.2e-44	0.059	6.387	0.27	0.35	0.16	0.21
ENSRNOG00000045816	Gria1	glutamate ionotropic receptor AMPA type subunit 1	1.078	8.095	1.1e-54	2.3e-53	9e-57	1.6e-55	1.061	6.089	2.5e-22	2.5e-21	1.9e-41	3.7e-40	-2.112	7.939	2e-184	3.3e-182	2.5e-148	2.6e-146	-1.018	7.1	1e-23	8.3e-23	1.2e-30	9.3e-30	2.114	6.762	2.4e-80	3.3e-79	2.8e-189	8.1e-188	3.152	7.707	0	0	0	0
ENSRNOG00000054204	Gria2	glutamate ionotropic receptor AMPA type subunit 2	0.314	10.052	7.8e-08	3e-07	3.6e-09	1.3e-08	0.841	8.419	1.4e-23	1.4e-22	1.4e-32	2e-31	-1.52	9.735	1.6e-106	1.1e-104	1.3e-101	7.2e-100	-1.19	9.473	2e-81	5.9e-80	3.8e-70	7e-69	2.067	9.2	1.8e-271	1.1e-269	1.1e-287	5.4e-286	2.34	9.478	2.7e-227	2e-225	1.6e-300	1.7e-298
ENSRNOG00000007682	Gria3	glutamate ionotropic receptor AMPA type subunit 3	0.073	8.266	0.34	0.45	0.21	0.28	-0.734	7.165	1.7e-38	3.3e-37	7.8e-38	1.4e-36	-1.648	7.804	2.1e-82	9.7e-81	2.7e-117	2e-115	-1.56	7.713	7.2e-127	4e-125	3e-160	1.6e-158	0.862	7.866	3.9e-72	4.7e-71	2.5e-85	2.8e-84	0.894	7.94	4.4e-35	3.6e-34	1.8e-48	1.8e-47
ENSRNOG00000006957	Gria4	glutamate ionotropic receptor AMPA type subunit 4	-0.476	7.053	5.8e-20	4.7e-19	3.6e-20	2.4e-19	-0.695	7.708	1e-30	1.5e-29	2.2e-29	2.6e-28	0.425	7.127	7.1e-11	4.3e-10	2.5e-10	1.3e-09	-0.034	7.317	0.5	0.61	0.53	0.61	-0.624	7.623	3.8e-36	2.5e-35	5.8e-43	3.5e-42	-1.141	7.494	3.1e-72	4.8e-71	1.7e-80	3e-79
ENSRNOG00000055499	Grid1	glutamate ionotropic receptor delta type subunit 1	-0.007	4.766	0.81	0.88	0.94	0.97	0.035	4.593	0.79	0.86	0.69	0.75	-0.252	4.745	0.011	0.025	0.0089	0.018	-0.243	4.716	0.017	0.032	0.014	0.023	0.314	4.627	0.00025	0.00048	2.3e-05	4.1e-05	0.264	4.653	9.9e-05	0.00022	0.00016	0.00032
ENSRNOG00000006174	Grid2	glutamate ionotropic receptor delta type subunit 2	-1.265	4.027	3.2e-69	8.6e-68	5.7e-63	1.2e-61	-0.409	4.646	0.00021	0.00054	8.9e-05	0.00021	1.074	3.998	1.7e-22	1.9e-21	5.6e-24	5.9e-23	-0.175	4.497	0.022	0.04	0.054	0.08	-0.198	4.628	0.037	0.054	0.013	0.019	-1.504	4.219	2.6e-32	1.9e-31	1.1e-55	1.3e-54
ENSRNOG00000001575	Grik1	glutamate ionotropic receptor kainate type subunit 1	1.432	3.665	3.8e-63	9.1e-62	2.9e-51	4.5e-50	0.41	4.658	0.0085	0.017	0.00024	0.00055	0.539	4.61	0.00051	0.0015	6.8e-06	2.3e-05	1.986	4.157	4.1e-21	3.1e-20	3.8e-51	4.9e-50	-1.544	3.763	1.3e-100	2.3e-99	2e-80	2.1e-79	-0.151	4.307	0.011	0.019	0.034	0.05
ENSRNOG00000000368	Grik2	glutamate ionotropic receptor kainate type subunit 2	-0.886	7.046	4.6e-67	1.2e-65	5.5e-76	1.4e-74	1.034	6.067	2.4e-57	8.3e-56	1.3e-62	4.8e-61	-0.141	6.571	0.067	0.12	0.025	0.045	-1.011	7.065	2.2e-54	4.1e-53	2.9e-82	6.5e-81	2.08	6.731	0	0	0	0	1.155	6.088	3.5e-76	5.8e-75	1.9e-82	3.3e-81
ENSRNOG00000008992	Grik3	glutamate ionotropic receptor kainate type subunit 3	-0.7	4.014	7.8e-08	3e-07	7.1e-10	2.7e-09	0.234	3.88	0.31	0.42	0.14	0.2	0.277	3.866	0.22	0.32	0.1	0.15	-0.408	4.19	0.0089	0.017	0.013	0.021	0.677	4.023	1.9e-08	4.9e-08	1.4e-11	3.5e-11	-0.064	3.671	0.52	0.61	0.54	0.61
ENSRNOG00000030910	Grik4	glutamate ionotropic receptor kainate type subunit 4	1.704	5.629	8.8e-183	8.5e-181	1.3e-169	9.6e-168	-0.476	5.677	1.2e-14	7.6e-14	9.6e-18	6.6e-17	-0.922	5.957	5.3e-41	1e-39	9.2e-53	2.2e-51	0.798	5.057	1.1e-27	1e-26	3.8e-32	3.1e-31	-1.239	5.297	8.2e-110	1.6e-108	2.4e-108	3.6e-107	0.425	6.063	1.8e-16	8.1e-16	5.9e-17	2.5e-16
ENSRNOG00000020310	Grik5	glutamate ionotropic receptor kainate type subunit 5	0.018	7.35	0.85	0.91	0.71	0.78	0.824	6.408	5.9e-44	1.4e-42	7.8e-63	2.9e-61	-0.695	7.155	5.4e-27	7.1e-26	1.5e-39	2.6e-38	-0.661	7.11	7.2e-24	5.9e-23	6.3e-35	5.7e-34	1.521	6.776	9.5e-170	3.2e-168	1.3e-239	4.9e-238	1.498	6.812	1.9e-217	1.3e-215	1.1e-247	8.7e-246
ENSRNOG00000011726	Grin1	glutamate ionotropic receptor NMDA type subunit 1	0.088	8.913	0.12	0.18	0.07	0.11	0.088	8.327	0.14	0.21	0.13	0.18	-0.685	8.757	1.9e-28	2.6e-27	6.4e-32	8.9e-31	-0.581	8.67	2.8e-20	2e-19	3e-21	1.8e-20	0.704	8.565	1.9e-42	1.4e-41	4.6e-46	2.9e-45	0.751	8.647	1.7e-65	2.5e-64	7.3e-60	9.1e-59
ENSRNOG00000033942	Grin2a	glutamate ionotropic receptor NMDA type subunit 2A	2.054	5.465	2.2e-24	2.1e-23	8.9e-20	5.9e-19	-2.012	3.466	9.2e-44	2.1e-42	1.7e-20	1.4e-19	-4.128	5.336	2.3e-73	8.9e-72	7.6e-74	2.7e-72	-2.058	3.482	2.9e-07	1e-06	8.8e-12	3.4e-11	0.082	4.072	0.71	0.77	0.7	0.74	2.095	5.473	2.2e-32	1.6e-31	8.5e-83	1.5e-81
ENSRNOG00000008766	Grin2b	glutamate ionotropic receptor NMDA type subunit 2B	0.33	4.154	0.066	0.11	0.015	0.026	0.161	2.391	0.14	0.21	0.21	0.27	-1.952	3.74	5.5e-35	9.3e-34	1.4e-56	3.7e-55	-1.609	3.456	3.7e-13	2e-12	1.2e-26	8.8e-26	1.803	3.345	6e-16	2.1e-15	5.7e-39	3.1e-38	2.092	3.62	8.6e-42	8e-41	2.3e-81	3.9e-80
ENSRNOG00000003280	Grin2c	glutamate ionotropic receptor NMDA type subunit 2C	-0.402	6.709	5e-15	3.2e-14	4.8e-16	2.6e-15	-0.369	5.845	0.001	0.0024	6.4e-05	0.00016	-0.943	6.2	2.4e-43	5.1e-42	1.8e-33	2.6e-32	-1.329	6.441	1.3e-83	3.9e-82	9.8e-64	1.6e-62	0.996	6.486	4.3e-45	3.3e-44	5.4e-45	3.3e-44	0.554	6.261	5.5e-14	2.2e-13	5.6e-15	2.2e-14
ENSRNOG00000021063	Grin2d	glutamate ionotropic receptor NMDA type subunit 2D	0.815	3.211	8e-22	7e-21	1.5e-21	1.1e-20	0.331	5.049	1.8e-06	6e-06	6.4e-06	1.8e-05	1.551	4.638	1.2e-65	4.1e-64	6.1e-66	1.9e-64	2.382	4.443	1.3e-119	6.8e-118	4.1e-183	2.6e-181	-2.017	4.094	2.2e-182	8e-181	9.5e-214	3.1e-212	-1.241	4.332	9.8e-84	1.8e-82	7.2e-61	9.1e-60
ENSRNOG00000005723	Grin3a	glutamate ionotropic receptor NMDA type subunit 3A	0.913	2.932	4.3e-20	3.5e-19	6.8e-18	4.1e-17	-0.068	4.265	0.57	0.67	0.6	0.67	0.816	3.888	3.6e-06	1.4e-05	7.6e-09	3.4e-08	1.746	3.593	8.6e-16	5.1e-15	2.6e-31	2.1e-30	-1.779	3.568	3.7e-114	7.5e-113	6.5e-93	8.1e-92	-0.907	3.862	3e-38	2.6e-37	1.5e-26	9.2e-26
ENSRNOG00000012562	Grin3b	glutamate ionotropic receptor NMDA type subunit 3B	0.233	-2.496	0.77	0.85	0.7	0.77	-2.295	2.246	1.2e-49	3.4e-48	5.5e-46	1.3e-44	3.625	-0.054	1.3e-28	1.9e-27	2.5e-34	3.8e-33	3.874	-0.114	2.6e-32	2.8e-31	7.9e-36	7.2e-35	-6.146	1.928	7.7e-137	1.9e-135	4e-179	1.1e-177	-5.949	1.985	8.4e-130	2.6e-128	3.2e-167	1.4e-165
ENSRNOG00000004013	Grip1	glutamate receptor interacting protein 1	-0.321	4.845	1.6e-07	6.2e-07	1.4e-06	4.2e-06	0.452	4.009	8.5e-09	3.5e-08	3.5e-07	1.1e-06	-0.558	4.525	1.5e-12	9.9e-12	1e-10	5.4e-10	-0.863	4.69	1.9e-29	1.9e-28	3.5e-31	2.8e-30	1.353	4.474	1.6e-98	2.7e-97	4e-105	5.6e-104	0.99	4.278	7.2e-45	7.2e-44	4.8e-39	4e-38
ENSRNOG00000009726	Grip2	glutamate receptor interacting protein 2	0.177	4.742	0.0086	0.018	0.015	0.027	-0.089	6.01	0.36	0.47	0.23	0.3	1.042	5.543	2.4e-25	3e-24	7.5e-34	1.1e-32	1.235	5.458	1.4e-31	1.5e-30	2.9e-48	3.6e-47	-1.29	5.44	9.8e-115	2e-113	8.4e-108	1.2e-106	-1.152	5.534	2.3e-103	5.5e-102	1.6e-82	2.7e-81
ENSRNOG00000014290	Grm1	glutamate metabotropic receptor 1	-0.169	6.324	0.00091	0.0022	0.0024	0.0047	0.437	5.97	7.3e-12	3.8e-11	4.2e-11	1.8e-10	-0.163	6.261	0.03	0.06	0.0054	0.011	-0.316	6.319	2.1e-06	6.6e-06	2e-07	5.8e-07	0.789	6.069	2.2e-30	1.2e-29	9.5e-36	4.9e-35	0.58	5.994	3.1e-20	1.6e-19	6.3e-20	3e-19
ENSRNOG00000013171	Grm2	glutamate metabotropic receptor 2	4.263	4.554	0	0	8.1e-202	8.1e-200	1.686	4.069	3.7e-07	1.3e-06	7.8e-16	4.7e-15	-0.907	5.203	9.5e-08	4.4e-07	2.3e-06	8.1e-06	3.38	3.8	5.6e-15	3.2e-14	9.7e-39	9.7e-38	-1.654	2.309	6.6e-24	3.1e-23	6.1e-22	2.2e-21	2.574	4.72	5.9e-200	3.5e-198	2.9e-185	1.4e-183
ENSRNOG00000005519	Grm3	glutamate metabotropic receptor 3	-0.759	6.337	3.3e-17	2.4e-16	7.4e-26	6.2e-25	-1.027	5.916	6e-49	1.7e-47	2.9e-37	5e-36	-0.695	5.705	2.1e-14	1.6e-13	1.5e-14	1e-13	-1.438	6.183	9.3e-39	1.2e-37	2.3e-51	3e-50	0.446	6.466	3.9e-08	9.5e-08	5.1e-12	1.3e-11	-0.354	6.114	1.2e-12	4.6e-12	8.5e-11	2.7e-10
ENSRNOG00000016429	Grm5	glutamate metabotropic receptor 5	-0.593	6.577	4.3e-07	1.6e-06	6.8e-11	2.7e-10	0.256	4.432	0.098	0.15	0.047	0.073	-1.797	5.717	4.3e-47	1e-45	2.5e-47	5.2e-46	-2.374	6.16	8.9e-47	1.4e-45	2e-72	3.8e-71	2.666	6.057	6e-58	5.8e-57	4.1e-172	1e-170	2.032	5.58	2.5e-69	3.7e-68	9e-124	2.6e-122
ENSRNOG00000005662	Grm7	glutamate metabotropic receptor 7	0.03	5.233	0.76	0.84	0.59	0.67	0.655	5.03	3.2e-14	2e-13	6e-18	4.2e-17	-0.027	5.338	0.78	0.86	0.73	0.8	0.02	5.29	0.99	1	0.78	0.83	0.671	4.924	5.1e-28	2.7e-27	5.7e-32	2.7e-31	0.661	4.972	5.5e-31	4e-30	8e-31	5.5e-30
ENSRNOG00000021468	Grm8	glutamate metabotropic receptor 8	1.216	2.99	3e-22	2.7e-21	1.5e-21	1e-20	-0.679	4.82	2.2e-13	1.3e-12	9.7e-14	5.1e-13	0.874	4.078	8.5e-20	8.5e-19	3.6e-16	2.7e-15	2.106	3.729	4.3e-85	1.4e-83	1.5e-66	2.7e-65	-2.75	4.219	1.5e-101	2.7e-100	6.9e-140	1.3e-138	-1.573	4.484	8.6e-46	8.7e-45	4.1e-60	5.1e-59
ENSRNOG00000001448	Hip1	huntingtin interacting protein 1	-0.247	5.802	1.2e-05	3.8e-05	1e-08	3.6e-08	-0.588	6.322	4e-23	4.2e-22	1.1e-24	1.1e-23	0.228	5.894	0.00024	0.00072	7.5e-05	0.00022	-0.003	5.98	0.96	0.98	0.95	0.97	-0.549	6.226	1.6e-28	8.5e-28	2.6e-35	1.3e-34	-0.837	6.17	5.6e-66	8.1e-65	4.8e-74	7.3e-73
ENSRNOG00000061153	Hrh3	histamine receptor H3	-1.669	6.722	9.8e-130	5.6e-128	2.4e-107	9.5e-106	0.919	5.115	5.1e-43	1.2e-41	1.1e-50	3.1e-49	-0.254	5.64	0.0051	0.012	0.0024	0.0054	-1.907	6.729	6.2e-170	5.2e-168	2.6e-239	2.8e-237	2.861	6.515	0	0	0	0	1.153	5.21	5.3e-29	3.6e-28	1.1e-46	1e-45
ENSRNOG00000032585	Hspa8	heat shock protein family A (Hsp70) member 8	0.741	0.379	5.9e-05	0.00017	0.00016	0.00036	-0.108	0.664	0.5	0.61	0.67	0.74	-0.174	0.702	0.3	0.42	0.45	0.55	0.573	0.342	0.021	0.038	0.014	0.023	-0.649	0.349	0.0039	0.0065	0.0049	0.0072	0.041	0.692	0.85	0.9	0.87	0.9
ENSRNOG00000034066	Hspa8	heat shock protein family A (Hsp70) member 8	0.195	10.2	0.00016	0.00042	5.8e-06	1.6e-05	-0.139	10.729	0.0053	0.011	0.01	0.018	0.266	10.536	4e-06	1.5e-05	1.5e-06	5.3e-06	0.476	10.419	1.3e-13	6.9e-13	5.5e-17	2.8e-16	-0.58	10.423	5.1e-37	3.3e-36	1.3e-40	7.7e-40	-0.425	10.54	2e-24	1.2e-23	7.3e-26	4.4e-25
ENSRNOG00000023546	Hspb1	heat shock protein family B (small) member 1	0.373	2.716	0.016	0.032	0.015	0.026	-1.611	3.976	4.9e-31	7.3e-30	1.1e-20	9.2e-20	-0.018	2.981	0.98	1	0.94	0.96	0.367	2.776	0.08	0.13	0.061	0.089	-1.944	3.798	1.9e-72	2.3e-71	3.3e-75	3.3e-74	-1.61	3.924	1.3e-42	1.2e-41	5.3e-37	4.3e-36
ENSRNOG00000010063	Htr2a	5-hydroxytryptamine receptor 2A	0.082	4.171	0.59	0.7	0.44	0.53	-0.06	4.559	0.71	0.8	0.58	0.65	0.221	4.429	0.042	0.08	0.064	0.1	0.318	4.36	0.03	0.053	0.015	0.024	-0.343	4.317	0.0016	0.0028	0.00048	0.00078	-0.301	4.388	6e-05	0.00013	0.00022	0.00043
ENSRNOG00000006595	Htr3a	5-hydroxytryptamine receptor 3A	-1.035	3.923	8.8e-46	1.5e-44	1.8e-46	2.6e-45	0.46	3.545	2.6e-07	9.4e-07	3.9e-07	1.2e-06	0.345	3.602	0.00013	0.00041	0.0002	0.00055	-0.675	4.109	6.5e-17	4.1e-16	6.1e-19	3.3e-18	1.171	3.876	6.4e-62	6.6e-61	5.9e-73	5.8e-72	0.095	3.286	0.28	0.36	0.25	0.3
ENSRNOG00000007066	Htr5a	5-hydroxytryptamine receptor 5A	0.735	2.409	2e-11	1e-10	1.7e-10	6.7e-10	0.478	2.825	2.6e-06	8.3e-06	3.4e-05	8.6e-05	0.216	2.946	0.02	0.042	0.064	0.1	0.967	2.627	1e-17	6.6e-17	6.5e-16	3.1e-15	-0.454	2.258	1.3e-05	2.7e-05	7.3e-05	0.00013	0.24	2.631	0.021	0.035	0.029	0.043
ENSRNOG00000018827	Htr7	5-hydroxytryptamine receptor 7	2.2	-2.716	0.0059	0.012	6.5e-05	0.00016	0.043	-1.94	0.97	0.99	1	1	0.406	-2.02	0.51	0.64	0.39	0.49	2.628	-2.443	0.00076	0.0018	3e-05	7e-05	-2.553	-2.549	0.00039	0.00072	2.2e-05	3.9e-05	-0.377	-2.117	0.52	0.61	0.37	0.44
ENSRNOG00000049959	Igsf21	immunoglobin superfamily, member 21	0.687	3.346	1.6e-05	4.8e-05	2.5e-05	6.4e-05	-0.034	4.245	0.58	0.69	0.7	0.77	0.483	4.014	1.4e-08	6.9e-08	1.7e-06	5.9e-06	1.188	3.738	4e-17	2.6e-16	4e-13	1.7e-12	-1.188	3.684	9.2e-19	3.6e-18	1e-14	2.9e-14	-0.537	3.963	2e-11	7.2e-11	7.1e-10	2.1e-09
ENSRNOG00000009253	Igsf9b	immunoglobulin superfamily, member 9B	-1.49	3.81	1.6e-29	1.8e-28	9.4e-41	1.2e-39	0.123	3.242	0.72	0.8	0.56	0.64	0.327	3.155	0.15	0.24	0.13	0.19	-1.146	3.963	6.3e-14	3.4e-13	1.6e-08	5e-08	1.306	3.855	3.9e-24	1.8e-23	5.9e-35	3e-34	-0.226	3.016	0.042	0.065	0.062	0.088
ENSRNOG00000029663	Il1rapl1	interleukin 1 receptor accessory protein-like 1	-0.397	1.64	0.024	0.045	0.017	0.03	-0.346	1.599	0.0078	0.016	0.048	0.075	-0.101	1.477	0.55	0.67	0.62	0.71	-0.482	1.657	0.004	0.0083	0.012	0.02	0.176	1.736	0.22	0.28	0.23	0.27	-0.264	1.582	0.057	0.087	0.068	0.095
ENSRNOG00000058975	Iqsec2	IQ motif and Sec7 domain ArfGEF 2	0.029	7.255	0.76	0.84	0.56	0.64	-0.222	6.003	0.00015	0.0004	2.2e-06	6.3e-06	-1.481	6.814	3e-114	2.2e-112	1.3e-144	1.3e-142	-1.436	6.756	5.5e-102	2.2e-100	4.3e-161	2.3e-159	1.249	6.751	1.1e-134	2.7e-133	8.4e-166	2e-164	1.237	6.796	1.2e-139	4.3e-138	1.4e-139	4.7e-138
ENSRNOG00000014083	Iqsec3	IQ motif and Sec7 domain ArfGEF 3	2.201	7.425	0	0	3.9e-144	2.3e-142	-0.469	8.051	2.1e-17	1.6e-16	1e-16	6.7e-16	-0.443	8.04	3.5e-12	2.3e-11	2.6e-14	1.7e-13	1.774	7.148	1.1e-94	3.9e-93	2.5e-80	5.3e-79	-2.208	7.438	0	0	1.9e-154	4.1e-153	-0.047	8.183	0.19	0.26	0.27	0.33
ENSRNOG00000010966	Itgb1	integrin subunit beta 1	-0.348	6.547	2.1e-10	1e-09	2.5e-13	1.2e-12	-0.548	6.902	1.3e-13	7.4e-13	1.1e-11	4.9e-11	0.143	6.538	0.12	0.2	0.093	0.14	-0.189	6.68	0.023	0.042	0.017	0.027	-0.324	6.885	3.3e-12	9.9e-12	2.4e-15	6.9e-15	-0.712	6.779	2.6e-52	3e-51	7.1e-45	6.8e-44
ENSRNOG00000048449	Itgb3	integrin subunit beta 3	-0.229	-1.153	0.53	0.65	0.39	0.47	-1.077	-0.039	1.8e-05	5.3e-05	2e-08	7.1e-08	0.641	-0.847	0.072	0.13	0.0083	0.017	0.425	-0.806	0.21	0.3	0.061	0.09	-1.463	-0.229	8.9e-10	2.4e-09	1.3e-14	3.7e-14	-1.737	-0.23	3e-11	1.1e-10	1.4e-16	6e-16
ENSRNOG00000019750	Kcna1	potassium voltage-gated channel subfamily A member 1	0.238	5.037	0.051	0.089	0.015	0.026	-3.281	5.815	1.9e-176	4.7e-174	1.5e-112	1.5e-110	-1.856	4.603	8.7e-57	2.5e-55	1.8e-34	2.7e-33	-1.602	4.387	8.2e-19	5.6e-18	1.1e-22	6.7e-22	-1.642	5.963	6.1e-60	6.1e-59	1.2e-68	1.1e-67	-1.446	6.066	5.2e-60	6.8e-59	1.4e-91	2.7e-90
ENSRNOG00000062002	Kcna3	potassium voltage-gated channel subfamily A member 3	0.36	3.087	0.014	0.027	0.0052	0.0099	0.178	3.759	0.27	0.37	0.2	0.27	0.496	3.626	0.0041	0.01	0.00073	0.0018	0.873	3.458	2e-05	5.8e-05	1.2e-07	3.4e-07	-0.656	3.271	3.5e-08	8.5e-08	3.9e-08	8.2e-08	-0.338	3.451	0.00019	0.0004	0.0005	0.00093
ENSRNOG00000004918	Kcna4	potassium voltage-gated channel subfamily A member 4	-1.257	5.765	3.4e-75	1e-73	1.6e-70	3.5e-69	0.225	3.508	0.014	0.026	0.014	0.024	-1.492	4.545	1.9e-43	4e-42	2.3e-56	5.8e-55	-2.732	5.523	3.8e-268	7.6e-266	0	0	2.993	5.431	4.19999999999652e-313	3.3E-311	0	0	1.696	4.404	2.8e-55	3.3e-54	5.9e-95	1.2e-93
ENSRNOG00000046949	Kcnb1	potassium voltage-gated channel subfamily B member 1	-0.213	5.708	0.012	0.025	0.01	0.018	0.563	4.588	2.1e-14	1.3e-13	1.2e-12	5.9e-12	-0.856	5.335	1.3e-18	1.2e-17	6.4e-22	6.2e-21	-1.053	5.441	2.4e-28	2.3e-27	4.1e-36	3.9e-35	1.652	5.212	7.5e-60	7.5e-59	1.8e-120	2.9e-119	1.397	5.077	2.1e-46	2.1e-45	1.3e-75	2e-74
ENSRNOG00000055401	Kcnc1	potassium voltage-gated channel subfamily C member 1	0.857	6.131	6.4e-47	1.1e-45	2.9e-49	4.4e-48	-0.965	7.574	1.7e-65	7.5e-64	1.8e-54	5.4e-53	0.418	6.823	2.5e-10	1.5e-09	1.3e-09	6.4e-09	1.291	6.488	1.6e-58	3.1e-57	4.5e-85	1e-83	-2.221	7.147	0	0	0	0	-1.404	7.381	2.6e-180	1.3e-178	5e-145	1.7e-143
ENSRNOG00000004077	Kcnc2	potassium voltage-gated channel subfamily C member 2	1.97	5.639	8.3e-89	3e-87	5.3e-50	8.2e-49	-0.349	6.375	9.1e-05	0.00024	2.6e-05	6.6e-05	-0.22	6.309	0.051	0.094	0.014	0.027	1.766	5.544	9.4e-25	8e-24	5.6e-33	4.7e-32	-2.081	5.737	3.2e-204	1.3e-202	3.8e-63	3.2e-62	-0.15	6.407	0.0012	0.0024	0.006	0.0099
ENSRNOG00000019959	Kcnc3	potassium voltage-gated channel subfamily C member 3	1.263	7.115	6.3e-127	3.6e-125	3.8e-171	3e-169	-2.716	8.481	0	0	0	0	-1.149	7.252	1.8e-72	6.9e-71	2e-73	7.1e-72	0.13	6.478	0.043	0.073	0.039	0.059	-2.81	8.357	0	0	0	0	-1.587	8.632	4.7e-285	5e-283	8.7e-268	7.8e-266
ENSRNOG00000060988	Kcnc4	potassium voltage-gated channel subfamily C member 4	2.717	5.292	0	0	7e-250	9.6e-248	-0.445	6.368	1.7e-10	7.7e-10	2.6e-10	1.1e-09	-0.06	6.163	0.49	0.62	0.38	0.47	2.673	5.321	3.9e-137	2.4e-135	2.5e-180	1.6e-178	-3.083	5.627	2.5e-246	1.3e-244	0	0	-0.406	6.325	2.9e-12	1.1e-11	5.9e-12	2e-11
ENSRNOG00000039544	Kcnd1	potassium voltage-gated channel subfamily D member 1	-0.936	4.418	2.5e-44	4.1e-43	3e-51	4.7e-50	-0.718	4.16	1.1e-21	1e-20	2.6e-22	2.3e-21	-0.217	3.875	0.017	0.036	0.0068	0.014	-1.136	4.411	1.7e-45	2.6e-44	1.4e-58	2.1e-57	0.453	4.603	8.7e-13	2.7e-12	1.9e-17	5.8e-17	-0.523	4.18	2.1e-16	9.6e-16	2e-17	8.6e-17
ENSRNOG00000014686	Kcnd3	potassium voltage-gated channel subfamily D member 3	1.223	6.466	1.5e-110	6.9e-109	4.2e-129	2.1e-127	0.667	6.651	2.5e-30	3.6e-29	2.6e-31	3.5e-30	-0.105	7.004	0.19	0.29	0.07	0.11	1.134	6.468	1.6e-63	3.4e-62	7.4e-86	1.7e-84	-0.432	5.968	3.8e-17	1.4e-16	5.9e-19	1.9e-18	0.751	6.643	3.8e-56	4.7e-55	2.3e-49	2.4e-48
ENSRNOG00000003841	Kcnh1	potassium voltage-gated channel subfamily H member 1	-0.068	5.442	0.31	0.42	0.44	0.53	0.518	4.072	4.2e-08	1.6e-07	2.4e-07	7.5e-07	-1.201	5.031	2.3e-59	6.7e-58	8.3e-47	1.7e-45	-1.254	5.045	2.3e-22	1.8e-21	1.8e-34	1.6e-33	1.808	4.841	1.5e-37	1e-36	3e-77	3e-76	1.699	4.808	4.7e-117	1.3e-115	1.3e-108	3.2e-107
ENSRNOG00000013869	Kcnj4	potassium inwardly-rectifying channel, subfamily J, member 4	-1.435	6.199	1.6e-86	5.5e-85	2.2e-79	5.7e-78	3.017	1.03	7.8e-15	5e-14	1.6e-28	1.9e-27	-3.594	4.523	1.5e-105	9.5e-104	8.8e-74	3.1e-72	-5.013	5.849	0	0	3.8e-170	2.2e-168	8.069	5.749	0	0	0	0	6.592	4.331	5.7e-227	4.1e-225	0	0
ENSRNOG00000005985	Kcnma1	potassium calcium-activated channel subfamily M alpha 1	0.32	5.845	0.0024	0.0054	9.7e-05	0.00023	-0.384	4.63	0.00081	0.0019	0.003	0.0058	-1.673	5.493	3.2e-43	6.7e-42	2.5e-37	4e-36	-1.337	5.221	1.3e-27	1.2e-26	5.2e-25	3.5e-24	0.989	5.27	9.9e-23	4.4e-22	3.5e-36	1.8e-35	1.268	5.513	1.2e-36	1e-35	3.3e-56	4e-55
ENSRNOG00000015329	Kpna2	karyopherin subunit alpha 2	-0.257	3.866	0.00037	0.00095	0.00012	0.00029	0.28	4.021	0.00087	0.002	0.00083	0.0017	0.326	4.007	0.00016	0.00049	0.00022	0.00059	0.084	4.092	0.47	0.57	0.29	0.36	0.232	3.881	0.001	0.0018	0.0002	0.00033	-0.066	3.783	0.35	0.44	0.31	0.37
ENSRNOG00000007727	Lhfpl4	LHFPL tetraspan subfamily member 4	-0.084	3.924	0.22	0.31	0.37	0.45	0.163	3.623	0.16	0.23	0.16	0.22	-0.278	3.851	0.012	0.026	0.014	0.026	-0.345	3.864	0.0015	0.0033	0.0031	0.0056	0.545	3.722	5e-09	1.3e-08	1.2e-09	2.8e-09	0.42	3.702	3.7e-08	1.1e-07	8.5e-07	2.1e-06
ENSRNOG00000004527	Lin7a	lin-7 homolog A, crumbs cell polarity complex component	1.028	0.255	6.4e-07	2.3e-06	1e-09	3.8e-09	-0.911	0.635	2.3e-06	7.3e-06	8.8e-06	2.4e-05	-0.659	0.478	0.0026	0.0065	0.0015	0.0035	0.386	-0.049	0.14	0.21	0.074	0.11	-1.263	0.44	9.2e-12	2.7e-11	4.4e-14	1.2e-13	-0.274	0.827	0.091	0.13	0.098	0.13
ENSRNOG00000020746	Lin7b	lin-7 homolog B, crumbs cell polarity complex component	-0.715	5.481	7.5e-35	9.9e-34	5.2e-35	5.8e-34	-0.031	4.403	0.64	0.74	0.71	0.77	-0.791	4.839	1e-24	1.3e-23	4.9e-20	4.3e-19	-1.49	5.294	5.7e-89	1.9e-87	3.4e-84	7.8e-83	1.492	5.233	1.3e-127	3e-126	2.1e-185	6e-184	0.738	4.772	5.8e-35	4.7e-34	2.9e-35	2.2e-34
ENSRNOG00000045698	Lin7c	lin-7 homolog C, crumbs cell polarity complex component	0.323	4.292	5.4e-06	1.8e-05	2e-06	5.8e-06	-0.257	3.987	0.0016	0.0036	0.011	0.02	-0.693	4.242	2.8e-16	2.4e-15	9e-12	5.1e-11	-0.352	4.019	4.3e-05	0.00012	0.00036	0.00075	0.131	4.063	0.066	0.092	0.04	0.053	0.413	4.269	3.7e-10	1.2e-09	1.2e-09	3.6e-09
ENSRNOG00000055705	LOC103694905	5-hydroxytryptamine receptor 7	3.75	-1.413	3.3e-15	2.1e-14	5e-22	3.6e-21	0.722	-0.041	0.0034	0.0072	0.0011	0.0024	0.84	-0.053	0.00099	0.0027	0.00036	0.00093	4.614	-0.593	9.3e-28	8.7e-27	1.8e-37	1.8e-36	-3.857	-1.272	5.6e-18	2.1e-17	4.2e-26	1.7e-25	-0.141	-0.533	0.58	0.66	0.59	0.65
ENSRNOG00000019869	Lrfn1	leucine rich repeat and fibronectin type III domain containing 1	1.689	4.304	1.3e-126	7.3e-125	8.4e-114	3.6e-112	0.483	4.651	9.3e-12	4.8e-11	2e-11	8.8e-11	-0.143	4.95	0.095	0.16	0.049	0.081	1.561	4.276	2.4e-78	6.8e-77	1.6e-79	3.4e-78	-1.043	3.856	1.2e-50	1e-49	9.7e-45	6e-44	0.605	4.662	1.5e-23	8.8e-23	1.2e-20	5.9e-20
ENSRNOG00000011803	Lrfn2	leucine rich repeat and fibronectin type III domain containing 2	2.438	3.455	2.6e-146	1.8e-144	7e-91	2.2e-89	1.156	3.715	4e-42	8.8e-41	8.3e-35	1.3e-33	-0.135	4.253	0.14	0.22	0.11	0.16	2.318	3.431	9.4e-117	4.6e-115	8.6e-72	1.6e-70	-1.127	2.476	1.4e-22	6.4e-22	3.5e-18	1.1e-17	1.271	3.727	1.6e-66	2.3e-65	1.9e-51	2.1e-50
ENSRNOG00000020839	Lrfn3	leucine rich repeat and fibronectin type III domain containing 3	0.334	3.774	2.1e-05	6.4e-05	1.9e-05	4.8e-05	0.189	3.588	0.048	0.081	0.045	0.07	-0.353	3.869	7.6e-05	0.00025	7.2e-05	0.00021	-0.002	3.66	0.83	0.89	1	1	0.226	3.494	0.0038	0.0064	0.0042	0.0063	0.52	3.71	3e-12	1.1e-11	1.3e-11	4.5e-11
ENSRNOG00000019356	Lrfn4	leucine rich repeat and fibronectin type III domain containing 4	0.017	4.454	0.83	0.9	0.76	0.82	0.637	3.994	8.7e-16	6e-15	2.8e-14	1.5e-13	-0.282	4.43	0.00092	0.0026	0.00014	0.00039	-0.248	4.388	0.0025	0.0053	6.7e-05	0.00015	0.921	4.058	6.1e-41	4.4e-40	1.3e-48	8.7e-48	0.899	4.096	2.6e-40	2.3e-39	1.2e-33	9e-33
ENSRNOG00000005550	Lrfn5	leucine rich repeat and fibronectin type III domain containing 5	1.035	5.702	2.2e-71	6.1e-70	1.1e-86	3.2e-85	0.134	5.518	0.12	0.19	0.052	0.079	-0.645	5.945	1.6e-20	1.6e-19	2.3e-18	1.9e-17	0.407	5.375	7.3e-06	2.2e-05	3.8e-08	1.1e-07	-0.236	5.224	1.1e-05	2.2e-05	1.6e-07	3.2e-07	0.757	5.816	5.4e-49	5.8e-48	4.1e-55	4.7e-54
ENSRNOG00000008098	Lrrc4	leucine rich repeat containing 4	0.367	6.495	4.7e-11	2.4e-10	6.3e-15	3.3e-14	-0.162	5.647	0.0055	0.011	0.0023	0.0045	-1.202	6.29	1.5e-73	5.7e-72	6.7e-102	3.9e-100	-0.819	6.009	3.8e-34	4.3e-33	1.7e-56	2.4e-55	0.693	5.999	4.3e-40	3e-39	1.1e-59	8.5e-59	1.02	6.262	1.4e-95	2.9e-94	4.3e-93	8.7e-92
ENSRNOG00000019418	Lrrc4b	leucine rich repeat containing 4B	0.251	7.563	2.2e-06	7.5e-06	1.1e-08	3.9e-08	-0.035	7.403	0.47	0.59	0.51	0.59	-0.396	7.601	1e-09	5.6e-09	2e-12	1.2e-11	-0.129	7.431	0.044	0.075	0.015	0.024	0.129	7.374	0.016	0.024	0.0026	0.004	0.34	7.541	2.5e-13	9.8e-13	3.8e-13	1.4e-12
ENSRNOG00000029798	Lrrc4c	leucine rich repeat containing 4C	-0.7	6.645	1.2e-41	1.8e-40	7.3e-36	8.2e-35	0.21	6.038	0.0006	0.0014	1.5e-05	4e-05	-0.212	6.253	0.0032	0.0081	0.0004	0.001	-0.896	6.634	2.8e-42	4e-41	9.1e-73	1.7e-71	1.142	6.495	4.3e-112	8.6e-111	1.4e-138	2.6e-137	0.401	6.083	1.7e-10	5.8e-10	5.8e-12	2e-11
ENSRNOG00000011980	Lrrc7	leucine rich repeat containing 7	-0.289	5.6	0.014	0.028	0.0052	0.0098	0.754	3.291	4.2e-16	2.9e-15	9.4e-13	4.6e-12	-1.934	4.885	1.2e-39	2.3e-38	5.8e-77	2.2e-75	-2.208	5.083	3.3e-42	4.7e-41	5.2e-107	1.6e-105	2.997	4.908	2.9e-64	3.1e-63	1.3e-202	4.2e-201	2.667	4.669	8.1e-63	1.1e-61	6.1e-151	2.3e-149
ENSRNOG00000006093	LRRTM1	leucine rich repeat transmembrane neuronal 1	-0.45	6.289	7.9e-18	5.8e-17	1.6e-18	9.7e-18	0.994	4.431	5e-41	1.1e-39	2.2e-38	4e-37	-1.302	5.64	8.6e-78	3.6e-76	3.7e-88	1.7e-86	-1.736	5.936	5.4e-135	3.2e-133	8.3e-158	4.2e-156	2.766	5.696	0	6.4e-307	0	0	2.275	5.331	0	0	0	0
ENSRNOG00000047085	Lrrtm2	leucine rich repeat transmembrane neuronal 2	-0.152	6.452	0.0067	0.014	0.011	0.019	0.554	5.796	3.4e-19	2.9e-18	6.5e-17	4.2e-16	-0.425	6.28	3.4e-10	1.9e-09	5.2e-13	3.1e-12	-0.563	6.335	2.1e-17	1.4e-16	1.5e-18	8e-18	1.153	6.066	7.6e-49	6.3e-48	5.3e-66	4.6e-65	0.959	5.989	2.5e-51	2.9e-50	1.5e-49	1.6e-48
ENSRNOG00000026466	Lrrtm3	leucine rich repeat transmembrane neuronal 3	-1.134	5.792	1.5e-70	4.2e-69	4.4e-85	1.3e-83	0.277	5.288	3.5e-05	9.9e-05	6.1e-06	1.7e-05	0.205	5.326	0.0029	0.0074	0.0019	0.0043	-0.913	5.926	1.6e-41	2.2e-40	1.5e-49	1.9e-48	1.226	5.766	1.1e-78	1.4e-77	3.5e-107	5.1e-106	0.051	5.109	0.35	0.43	0.4	0.47
ENSRNOG00000021938	Lrrtm4	leucine rich repeat transmembrane neuronal 4	0.441	5.346	1.4e-12	7.8e-12	4.9e-14	2.4e-13	0.731	4.746	5.2e-25	5.9e-24	7.8e-28	9.1e-27	-0.585	5.391	3.2e-16	2.6e-15	1e-18	8.5e-18	-0.128	5.11	0.039	0.067	0.046	0.07	0.896	4.734	1.7e-50	1.5e-49	5.7e-56	4.3e-55	1.296	5.059	1.9e-109	5e-108	5.4e-104	1.2e-102
ENSRNOG00000011826	Lzts1	leucine zipper tumor suppressor 1	-0.933	7.489	2.4e-45	4.1e-44	5.5e-49	8.3e-48	-0.059	5.169	0.37	0.48	0.44	0.53	-1.91	6.391	1e-97	5.9e-96	1.7e-126	1.4e-124	-2.827	7.134	4e-254	7e-252	2e-307	3.4e-305	2.803	7.078	6.3e-265	3.8e-263	0	0	1.829	6.322	2.1e-100	4.8e-99	8.5e-158	3.3e-156
ENSRNOG00000002660	Magee1	MAGE family member E1	0.547	6.797	1.4e-24	1.4e-23	1.3e-34	1.4e-33	0.276	7.945	1.3e-06	4.4e-06	1.5e-07	4.9e-07	0.934	7.689	1.4e-53	3.6e-52	3.2e-58	8.5e-57	1.496	7.494	1.2e-114	5.6e-113	9.5e-162	5e-160	-1.184	7.214	4.8e-131	1.1e-129	2.7e-181	7.4e-180	-0.678	7.441	5.2e-53	6e-52	5.2e-52	5.7e-51
ENSRNOG00000013962	Magi2	membrane associated guanylate kinase, WW and PDZ domain containing 2	0.133	6.038	0.052	0.089	0.02	0.034	-0.116	5.532	0.053	0.09	0.087	0.13	-0.73	5.886	5.9e-27	7.8e-26	1.6e-23	1.6e-22	-0.581	5.771	1.2e-13	6.6e-13	4.9e-14	2.1e-13	0.501	5.746	3e-16	1e-15	1.5e-20	5.2e-20	0.592	5.854	4e-31	2.9e-30	2.4e-34	1.8e-33
ENSRNOG00000000579	Marcks	myristoylated alanine rich protein kinase C substrate	-0.564	7.19	1.8e-28	2e-27	5.5e-29	5e-28	1.228	7.341	2.5e-70	1.2e-68	9.2e-84	5.8e-82	0.851	7.47	2.2e-44	4.8e-43	1.1e-42	1.9e-41	0.302	7.665	3.7e-06	1.2e-05	7e-07	1.9e-06	0.962	7.046	1.7e-64	1.8e-63	2.2e-72	2.1e-71	0.357	6.73	1.6e-13	6.5e-13	1.9e-11	6.2e-11
ENSRNOG00000052745	Met	MET proto-oncogene, receptor tyrosine kinase	3.181	2.593	5.3e-57	1.2e-55	7.1e-87	2.1e-85	-0.863	1.602	9.2e-07	3.1e-06	1.7e-05	4.5e-05	-2.461	2.784	5.2e-39	9.9e-38	2.1e-34	3.2e-33	0.744	0.792	0.011	0.021	0.001	0.002	-1.561	1.308	5e-23	2.2e-22	3.1e-24	1.2e-23	1.578	2.872	8.8e-24	5.2e-23	3.3e-29	2.2e-28
ENSRNOG00000059683	Mpp2	membrane palmitoylated protein 2	-0.022	6.586	0.52	0.63	0.66	0.73	0.7	6.078	5e-29	6.7e-28	1.8e-31	2.4e-30	-0.288	6.541	3.2e-05	0.00011	7.3e-06	2.4e-05	-0.294	6.52	8.4e-06	2.5e-05	2.6e-07	7.5e-07	1.029	6.176	2.2e-86	3.3e-85	8.2e-112	1.2e-110	0.967	6.188	2.8e-71	4.4e-70	7.8e-73	1.2e-71
ENSRNOG00000033567	Musk	muscle associated receptor tyrosine kinase	1.166	-1.237	0.0034	0.0075	0.00085	0.0018	-3.219	-0.814	8.5e-17	6.2e-16	1.7e-18	1.2e-17	-2.453	-1.424	3.6e-07	1.6e-06	6.5e-08	2.7e-07	-1.272	-2.129	0.036	0.063	0.022	0.035	-1.912	-0.715	9.7e-11	2.7e-10	2.4e-11	5.9e-11	-0.789	-0.392	0.0022	0.0041	0.0026	0.0045
ENSRNOG00000001959	Mx1	myxovirus (influenza virus) resistance 1	0.741	1.582	7.4e-09	3.1e-08	9.8e-08	3.2e-07	-0.24	2.043	0.1	0.16	0.15	0.21	-0.079	1.966	0.68	0.78	0.68	0.75	0.671	1.612	0.0013	0.0029	0.00028	0.0006	-0.886	1.689	7.7e-14	2.5e-13	6.1e-15	1.7e-14	-0.18	2.015	0.11	0.16	0.12	0.16
ENSRNOG00000001963	Mx2	MX dynamin like GTPase 2	-0.464	5.955	4e-17	2.8e-16	1.4e-19	9.3e-19	0.193	5.935	0.038	0.066	0.019	0.032	0.227	5.925	0.0063	0.015	0.0064	0.013	-0.222	6.123	0.00096	0.0022	0.0027	0.005	0.451	5.964	2.6e-17	9.8e-17	6.2e-17	1.9e-16	-0.054	5.749	0.41	0.5	0.41	0.48
ENSRNOG00000031890	Ncam1	neural cell adhesion molecule 1	0.126	8.075	0.03	0.055	0.01	0.018	0.216	8.683	0.00023	0.00058	0.0003	0.00066	0.552	8.542	3.3e-19	3.1e-18	4.8e-18	3.9e-17	0.694	8.461	1e-27	9.6e-27	1.1e-30	8.8e-30	-0.443	8.254	3.5e-22	1.5e-21	3.3e-24	1.3e-23	-0.357	8.344	3.7e-18	1.8e-17	1.7e-12	5.9e-12
ENSRNOG00000014006	Neto1	neuropilin and tolloid like 1	-0.14	7.122	0.0022	0.0051	0.009	0.016	-0.125	4.571	0.093	0.15	0.18	0.24	-2.646	6.367	0	0	9.6e-230	2.8e-227	-2.77	6.45	2.9e-235	4.6e-233	3.1e-239	3.3e-237	2.681	6.403	2e-244	1.1e-242	0	0	2.501	6.301	0	0	0	0
ENSRNOG00000032576	Nlgn1	neuroligin 1	-0.177	6.914	0.00064	0.0016	0.0013	0.0027	0.591	6.224	7.4e-20	6.5e-19	4.4e-21	3.7e-20	-0.432	6.726	3.8e-11	2.3e-10	8.2e-12	4.6e-11	-0.593	6.796	2.9e-20	2.1e-19	5.9e-22	3.6e-21	1.221	6.519	3.4e-79	4.6e-78	1.9e-104	2.7e-103	1.003	6.424	1.2e-65	1.7e-64	6.6e-66	8.9e-65
ENSRNOG00000015430	Nlgn2	neuroligin 2	0.237	7.336	1e-05	3.2e-05	2.1e-06	6e-06	0.284	7.343	5.4e-07	1.9e-06	8.5e-07	2.6e-06	-0.07	7.519	0.42	0.55	0.27	0.35	0.183	7.37	0.0051	0.01	0.0035	0.0064	0.137	7.152	0.0077	0.012	0.0026	0.004	0.333	7.311	5.7e-13	2.2e-12	3.5e-13	1.3e-12
ENSRNOG00000003812	Nlgn3	neuroligin 3	0.291	6.922	3.1e-07	1.2e-06	5.8e-08	1.9e-07	0.266	6.725	5.9e-05	0.00016	2.1e-05	5.4e-05	-0.307	7.018	7.2e-06	2.7e-05	2.5e-06	8.8e-06	0	6.832	0.89	0.93	1	1	0.302	6.631	2.6e-08	6.5e-08	8e-09	1.8e-08	0.552	6.828	2.6e-27	1.7e-26	9.8e-26	5.8e-25
ENSRNOG00000009029	Nptn	neuroplastin	-0.154	9.428	0.00088	0.0022	0.00023	0.00053	-0.358	8.956	2.8e-11	1.4e-10	1.9e-12	9.2e-12	-0.681	9.151	1.8e-28	2.5e-27	5.9e-35	9e-34	-0.82	9.213	8.2e-39	1.1e-37	2.5e-55	3.6e-54	0.497	9.281	9.8e-26	4.8e-25	5.3e-39	2.9e-38	0.302	9.224	9.2e-12	3.3e-11	9.9e-13	3.5e-12
ENSRNOG00000001006	Nptx2	neuronal pentraxin 2	0.076	4.954	0.41	0.52	0.28	0.36	2.02	4.575	2.3e-57	8e-56	9.7e-97	7.6e-95	0.168	5.181	0.05	0.092	0.087	0.14	0.259	5.113	0.0041	0.0086	0.0019	0.0037	1.797	4.28	1.8e-158	5.6e-157	3.4e-173	8.6e-172	1.832	4.36	3.2e-80	5.6e-79	2.5e-105	5.9e-104
ENSRNOG00000004067	Nrcam	neuronal cell adhesion molecule	1.123	8.959	7.8e-60	1.8e-58	2.1e-82	5.6e-81	-0.614	8.624	3.2e-30	4.5e-29	1.4e-24	1.4e-23	-1.228	9.03	2.1e-64	6.8e-63	5.1e-71	1.7e-69	-0.09	8.31	0.084	0.13	0.17	0.22	-0.488	8.562	6.9e-26	3.4e-25	9.4e-24	3.6e-23	0.594	9.165	1.5e-23	9.1e-23	1.3e-27	8.2e-27
ENSRNOG00000010392	Nrg1	neuregulin 1	-0.952	2.332	9e-19	6.9e-18	2.1e-18	1.3e-17	-1.708	4.179	1.3e-90	1e-88	1.2e-66	4.8e-65	1.231	2.62	1.2e-22	1.3e-21	1.7e-20	1.5e-19	0.292	2.934	0.0091	0.018	0.011	0.018	-1.963	4.019	6e-123	1.3e-121	5.8e-146	1.2e-144	-2.956	3.921	2.6e-198	1.5e-196	1.4e-199	7.5e-198
ENSRNOG00000010688	Nrgn	neurogranin	-0.214	9.936	0.0007	0.0017	0.00061	0.0013	1.932	5.829	7e-56	2.4e-54	4.6e-107	4.3e-105	-3.431	9.056	8.6e-297	3.8e-294	0	0	-3.629	9.213	2.2e-301	5.6e-299	0	0	5.596	9.073	0	0	0	0	5.343	8.878	0	0	0	0
ENSRNOG00000010744	Nrp1	neuropilin 1	2.256	6.157	0	0	0	0	0.351	5.417	1.6e-07	5.9e-07	2.3e-07	7.4e-07	-1.402	6.449	1.1e-99	6.9e-98	5.9e-118	4.3e-116	0.87	5.191	4.1e-32	4.4e-31	8.9e-40	9.1e-39	-0.484	4.898	1.6e-14	5.4e-14	4.1e-16	1.2e-15	1.732	6.279	2.5e-264	2.2e-262	1.1e-203	6.3e-202
ENSRNOG00000031232	Nrp2	neuropilin 2	3.667	5.384	0	0	0	0	0.712	5.31	3.4e-27	4.2e-26	9.5e-32	1.3e-30	-0.754	6.052	2.1e-28	2.9e-27	8e-34	1.2e-32	2.928	4.784	1.1e-266	2.2e-264	9.2e-308	1.5e-305	-2.181	4.098	2e-207	8.5e-206	5.7e-203	1.8e-201	1.445	5.744	1.6e-131	5.3e-130	3.9e-141	1.3e-139
ENSRNOG00000005700	Nsg1	neuronal vesicle trafficking associated 1	-0.457	8.252	1.4e-20	1.2e-19	2.7e-26	2.3e-25	0.142	8.701	0.011	0.022	0.0054	0.01	0.668	8.48	3.6e-30	5.3e-29	1.1e-34	1.7e-33	0.226	8.642	0.00032	0.0008	6.7e-06	1.7e-05	-0.048	8.492	0.19	0.25	0.23	0.27	-0.546	8.322	1.3e-37	1.1e-36	4.4e-31	3e-30
ENSRNOG00000018839	Ntrk2	neurotrophic receptor tyrosine kinase 2	0.404	9.039	2.3e-15	1.5e-14	4.9e-16	2.7e-15	0.112	9.205	0.12	0.19	0.097	0.14	-0.065	9.298	0.44	0.57	0.36	0.45	0.354	9.074	1.8e-05	5.1e-05	1.6e-06	4.2e-06	-0.206	8.935	6.5e-06	1.4e-05	8.9e-06	1.6e-05	0.157	9.168	0.00038	0.00078	0.00022	0.00042
ENSRNOG00000018674	Ntrk3	neurotrophic receptor tyrosine kinase 3	0.244	5.71	8.4e-05	0.00024	1.1e-05	2.8e-05	0.264	5.44	4.1e-05	0.00011	5.6e-06	1.5e-05	-0.359	5.762	1.2e-06	4.9e-06	2.3e-08	1e-07	-0.099	5.597	0.15	0.22	0.073	0.11	0.399	5.402	1.1e-12	3.5e-12	3.6e-15	1e-14	0.602	5.574	4.6e-22	2.6e-21	3e-23	1.6e-22
ENSRNOG00000010531	Oprd1	opioid receptor, delta 1	-1.444	0.855	1e-16	7e-16	7.6e-23	5.7e-22	-1.792	0.234	2.5e-14	1.6e-13	1.7e-15	1e-14	-0.991	-0.312	0.00056	0.0016	7.9e-05	0.00023	-2.428	0.687	1.9e-30	2e-29	4.4e-37	4.2e-36	0.672	1.079	7.7e-06	1.6e-05	7.3e-07	1.5e-06	-0.818	0.462	2.8e-05	6.5e-05	5.9e-06	1.3e-05
ENSRNOG00000007647	Oprk1	opioid receptor, kappa 1	-2.987	3.295	8.3e-58	1.8e-56	3.3e-67	7e-66	0.803	3.571	3.7e-09	1.6e-08	2.5e-11	1.1e-10	2.699	3.144	2e-42	4e-41	6.5e-48	1.4e-46	-0.274	4.04	0.021	0.038	0.031	0.048	1.114	3.658	1.3e-17	4.7e-17	1.4e-25	5.5e-25	-1.918	2.423	1.6e-47	1.7e-46	8.5e-32	6e-31
ENSRNOG00000018191	Oprm1	opioid receptor, mu 1	-0.596	1.238	0.015	0.03	0.0072	0.013	-0.789	1.892	0.00012	0.00031	0.013	0.023	0.459	1.25	0.17	0.27	0.18	0.25	-0.117	1.489	0.55	0.65	0.76	0.81	-0.634	1.851	0.00092	0.0016	0.001	0.0016	-1.275	1.697	3e-16	1.3e-15	3.6e-16	1.5e-15
ENSRNOG00000017606	P2rx1	purinergic receptor P2X 1	-0.625	-1.108	0.071	0.12	0.013	0.024	0.128	-0.613	0.65	0.75	0.81	0.86	0.841	-0.825	0.2	0.3	0.099	0.15	0.219	-0.656	0.54	0.65	0.66	0.73	-0.056	-0.854	0.83	0.87	0.88	0.9	-0.728	-1.037	0.032	0.052	0.019	0.029
ENSRNOG00000001873	P2rx6	purinergic receptor P2X 6	0.098	3.784	0.71	0.8	0.5	0.58	-0.713	5.262	1.4e-11	7.4e-11	3.5e-10	1.4e-09	0.939	4.478	1.8e-06	7.4e-06	3.3e-10	1.7e-09	1.052	4.413	8.8e-07	2.9e-06	1.1e-11	4.3e-11	-1.727	4.85	4.6e-111	8.9e-110	1.2e-57	9.1e-57	-1.672	4.915	4.9e-136	1.6e-134	1.2e-66	1.6e-65
ENSRNOG00000014232	P2ry1	purinergic receptor P2Y1	-1.894	3.323	7.4e-61	1.7e-59	1e-76	2.5e-75	-0.683	3.875	9.1e-18	7e-17	3.5e-17	2.3e-16	1.32	2.997	5e-36	8.7e-35	4.3e-33	6.1e-32	-0.558	3.778	7.5e-11	3.4e-10	9.6e-10	3.3e-09	-0.088	4.019	0.18	0.24	0.23	0.28	-2.024	3.449	2.6e-134	8.6e-133	5.3e-114	1.4e-112
ENSRNOG00000054603	Pacsin1	protein kinase C and casein kinase substrate in neurons 1	-0.029	6.857	0.44	0.56	0.62	0.7	-0.901	6.853	2e-33	3.2e-32	1.1e-26	1.2e-25	-0.608	6.673	4.4e-11	2.7e-10	8.6e-12	4.9e-11	-0.621	6.657	3.7e-12	1.8e-11	2.3e-12	9e-12	-0.244	7.004	3e-06	6.6e-06	3.6e-06	6.8e-06	-0.315	7.026	8.5e-11	2.9e-10	6e-09	1.7e-08
ENSRNOG00000008970	Pcdh17	protocadherin 17	0.253	5.32	0.023	0.043	0.0034	0.0066	0.511	5.731	0.00071	0.0017	1.5e-06	4.4e-06	0.425	5.772	0.0028	0.0072	0.00014	0.00038	0.694	5.639	6.5e-05	0.00017	1e-08	3.2e-08	-0.147	5.27	0.13	0.17	0.07	0.09	0.065	5.426	0.48	0.57	0.33	0.4
ENSRNOG00000013101	Pcdh8	protocadherin 8	0.412	5.814	1.3e-11	6.6e-11	2.3e-11	9.7e-11	1.853	4.583	5.3e-55	1.8e-53	8e-85	5.1e-83	-0.875	5.736	6.4e-36	1.1e-34	6.5e-31	8.6e-30	-0.447	5.45	1.5e-07	5.5e-07	3.1e-08	9.4e-08	2.335	4.855	1.5e-129	3.5e-128	6.7e-206	2.1e-204	2.707	5.224	0	0	0	0
ENSRNOG00000050794	Pdlim4	PDZ and LIM domain 4	-0.224	4.708	0.0011	0.0026	0.001	0.0022	0.671	4.716	2.3e-13	1.3e-12	5.4e-14	2.9e-13	0.326	4.865	0.0001	0.00032	0.00026	0.00069	0.117	4.936	0.094	0.15	0.13	0.18	0.588	4.553	6.9e-17	2.5e-16	3.8e-17	1.2e-16	0.324	4.454	3.1e-05	7.2e-05	7.1e-05	0.00014
ENSRNOG00000018322	Picalm	phosphatidylinositol binding clathrin assembly protein	-0.23	7.365	3.9e-06	1.3e-05	7.9e-07	2.3e-06	-0.729	7.647	8.1e-40	1.7e-38	1.8e-43	3.9e-42	-0.106	7.296	0.095	0.16	0.057	0.094	-0.32	7.386	1.9e-07	6.6e-07	9.7e-09	3.1e-08	-0.373	7.679	1.4e-15	4.7e-15	5.1e-17	1.6e-16	-0.644	7.621	8.7e-48	9.1e-47	3.6e-47	3.6e-46
ENSRNOG00000021447	Prr7	proline rich 7 (synaptic)	-0.45	4.316	1.1e-09	4.8e-09	8.3e-09	2.9e-08	1.229	2.519	3.3e-14	2.1e-13	9.3e-18	6.4e-17	-1.175	3.702	2.1e-24	2.6e-23	4.5e-20	4e-19	-1.609	3.992	3.1e-68	7.4e-67	1.4e-46	1.6e-45	2.874	3.7	7.5e-225	3.6e-223	4.7e-257	2e-255	2.384	3.332	1.3e-104	3.1e-103	4.2e-122	1.2e-120
ENSRNOG00000000433	Prrt1	proline-rich transmembrane protein 1	0.423	7.504	8e-17	5.6e-16	2.4e-19	1.6e-18	0.024	6.892	0.67	0.76	0.69	0.75	-0.894	7.424	2.1e-44	4.5e-43	4.6e-50	1e-48	-0.455	7.13	1.9e-11	9.1e-11	1.8e-14	8.1e-14	0.514	7.047	1.5e-23	6.9e-23	6.8e-25	2.7e-24	0.897	7.338	6.4e-85	1.2e-83	2.5e-77	4.1e-76
ENSRNOG00000029366	Prrt2	proline-rich transmembrane protein 2	-0.229	7.701	5.9e-06	1.9e-05	1.3e-06	3.8e-06	0.241	7.226	2.5e-05	7.2e-05	2.3e-06	6.7e-06	-0.338	7.525	1.6e-07	7.4e-07	1.6e-10	8.2e-10	-0.551	7.623	1.7e-17	1.1e-16	3.9e-28	2.9e-27	0.828	7.46	9.8e-64	1e-62	5.5e-67	4.8e-66	0.559	7.347	1.3e-34	1e-33	5e-29	3.2e-28
ENSRNOG00000020723	Pten	phosphatase and tensin homolog	0.15	5.911	0.091	0.15	0.042	0.067	-0.389	5.64	5.3e-08	2e-07	1.4e-07	4.7e-07	-0.651	5.798	1.7e-12	1.1e-11	7.8e-14	5e-13	-0.485	5.675	3.4e-09	1.4e-08	2.5e-09	8.3e-09	0.132	5.775	0.045	0.065	0.038	0.05	0.241	5.886	0.0009	0.0018	0.00055	0.001
ENSRNOG00000019977	Ptprf	protein tyrosine phosphatase, receptor type, F	-0.344	6.819	1.9e-11	9.9e-11	3.5e-14	1.8e-13	0.306	7.16	1.8e-07	6.6e-07	2.4e-08	8.4e-08	0.57	7.053	9.3e-21	9.7e-20	2.5e-21	2.4e-20	0.243	7.168	0.00027	0.00068	1.8e-05	4.3e-05	0.099	6.936	0.073	0.1	0.016	0.022	-0.286	6.804	1.7e-10	5.9e-10	3.5e-10	1.1e-09
ENSRNOG00000006231	Ptpro	protein tyrosine phosphatase, receptor type, O	0.568	5.845	1.2e-22	1.1e-21	2.7e-26	2.3e-25	2.077	5.912	4e-230	1.6e-227	9.88131291682493e-324	1.40018204031409e-320	0.406	6.422	1.4e-11	8.7e-11	7.6e-12	4.3e-11	0.99	6.174	1.7e-47	2.7e-46	5.8e-102	1.7e-100	1.122	5.081	6.7e-83	9.5e-82	5.6e-108	8.2e-107	1.65	5.516	2.9e-109	7.4e-108	2.4e-138	8e-137
ENSRNOG00000047247	Ptprs	protein tyrosine phosphatase, receptor type, S	0.86	8.684	1.8e-64	4.5e-63	2.7e-85	8e-84	0.394	8.517	7.9e-13	4.4e-12	2.1e-14	1.2e-13	-0.448	8.947	2.6e-12	1.7e-11	4e-16	3e-15	0.428	8.483	7.8e-12	3.8e-11	1.5e-17	7.7e-17	0.002	8.195	0.8	0.84	0.96	0.98	0.822	8.715	2.9e-77	4.9e-76	2.1e-70	3.1e-69
ENSRNOG00000032656	Ptprt	protein tyrosine phosphatase, receptor type, T	-0.352	4.256	0.054	0.093	0.02	0.034	-1.235	4.571	4.7e-18	3.7e-17	3.7e-10	1.5e-09	-0.34	4.01	0.1	0.18	0.11	0.17	-0.675	4.184	0.0031	0.0066	0.0029	0.0054	-0.523	4.711	0.00012	0.00024	4e-05	7.1e-05	-0.916	4.616	2.2e-20	1.1e-19	2.1e-19	1e-18
ENSRNOG00000006030	Ptprz1	protein tyrosine phosphatase, receptor type Z1	0.175	8.047	0.002	0.0046	0.00057	0.0012	-0.07	8.159	0.17	0.24	0.22	0.29	-0.107	8.183	0.16	0.26	0.085	0.13	0.084	8.062	0.24	0.33	0.16	0.22	-0.118	8.023	0.0082	0.013	0.01	0.015	0.016	8.142	1	1	0.74	0.79
ENSRNOG00000011208	Rapsn	receptor-associated protein of the synapse	-0.18	0.051	0.55	0.66	0.38	0.47	-0.347	0.027	0.13	0.2	0.21	0.27	-0.21	-0.036	0.44	0.57	0.49	0.59	-0.387	0.012	0.18	0.26	0.16	0.21	0.06	0.099	0.98	0.99	0.71	0.75	-0.155	0.065	0.47	0.55	0.47	0.53
ENSRNOG00000021984	Rgs7	regulator of G-protein signaling 7	0.433	6.355	3.7e-15	2.4e-14	6e-21	4.1e-20	0.198	6.254	0.028	0.05	0.012	0.02	-0.304	6.515	0.0011	0.0031	0.00021	0.00056	0.145	6.259	0.079	0.13	0.058	0.085	0.089	6.084	0.14	0.19	0.034	0.046	0.482	6.352	1.5e-22	8.4e-22	9.5e-21	4.7e-20
ENSRNOG00000013389	Rgs7bp	regulator of G-protein signaling 7 binding protein	-1.232	5.283	1.5e-24	1.5e-23	1.6e-41	2.1e-40	-1.768	3.557	4e-87	2.9e-85	2.3e-45	5.2e-44	-2.225	3.918	1.2e-64	3.9e-63	5.2e-65	1.6e-63	-3.442	4.959	2.5e-95	9.1e-94	4.3e-178	2.6e-176	1.71	5.157	1.1e-41	8.3e-41	8.7e-99	1.1e-97	0.436	4.353	8.6e-07	2.3e-06	4.4e-07	1.1e-06
ENSRNOG00000003800	Rgs9	regulator of G-protein signaling 9	-5.891	8.68	0	0	0	0	2.688	4.554	5e-133	7.9e-131	9.7e-217	4.6e-214	1.483	4.796	1.1e-37	2e-36	1.4e-34	2.1e-33	-4.394	8.784	0	0	0	0	7.117	8.67	0	0	0	0	1.185	3.308	1.2e-09	3.8e-09	3.6e-21	1.8e-20
ENSRNOG00000001172	Rnf10	ring finger protein 10	-0.062	7.795	0.23	0.33	0.11	0.16	-0.184	7.533	0.0007	0.0016	4.5e-05	0.00011	-0.424	7.67	1.2e-11	7.3e-11	6.5e-18	5.2e-17	-0.47	7.672	2.1e-13	1.1e-12	2.5e-24	1.6e-23	0.321	7.679	1e-10	2.9e-10	2e-18	6.6e-18	0.219	7.676	9.9e-07	2.6e-06	3.2e-08	8.8e-08
ENSRNOG00000001368	Rph3a	rabphilin 3A	0.02	7.215	0.82	0.89	0.74	0.8	-1.282	8.011	5.7e-87	4e-85	7.9e-51	2.2e-49	-0.091	7.283	0.48	0.61	0.31	0.41	-0.055	7.24	0.61	0.7	0.54	0.62	-1.192	7.926	3.5e-138	8.7e-137	1.2e-110	1.8e-109	-1.212	7.973	6.2e-164	2.6e-162	2.3e-113	5.9e-112
ENSRNOG00000004621	Rtn4	reticulon 4	0.129	9.578	0.011	0.022	0.0013	0.0026	-1.037	10.056	1e-80	6.1e-79	9.7e-90	6.7e-88	-0.292	9.605	2.5e-06	9.8e-06	2.3e-08	9.9e-08	-0.148	9.503	0.016	0.03	0.0034	0.0062	-0.853	10.006	1.3e-77	1.7e-76	1.1e-108	1.6e-107	-0.765	10.091	5.6e-73	8.9e-72	1.7e-75	2.7e-74
ENSRNOG00000005309	Scn8a	sodium voltage-gated channel alpha subunit 8	0.557	7.634	1.6e-10	7.6e-10	9.2e-15	4.7e-14	-1.508	7.267	2.9e-49	8e-48	9.8e-52	2.7e-50	-1.66	7.385	4.7e-61	1.5e-59	4.4e-61	1.2e-59	-1.087	6.948	3.3e-26	3e-25	1.2e-27	8.7e-27	-0.384	7.54	9.9e-06	2.1e-05	1.4e-07	3e-07	0.131	7.839	0.13	0.18	0.072	0.1
ENSRNOG00000032574	Scrib	scribble planar cell polarity protein	-0.161	6.221	0.0033	0.0074	0.00072	0.0015	-0.202	6.569	0.0008	0.0019	0.00042	0.00092	0.23	6.36	4.9e-05	0.00017	0.00017	0.00048	0.085	6.404	0.11	0.17	0.15	0.2	-0.252	6.435	4e-08	1e-07	2e-08	4.3e-08	-0.453	6.4	1.9e-22	1.1e-21	9.1e-22	4.7e-21
ENSRNOG00000006784	Sema4f	ssemaphorin 4F	-0.264	6.106	1.2e-06	4.4e-06	1.8e-07	5.6e-07	0.674	6.168	5.7e-29	7.7e-28	5.5e-46	1.3e-44	0.401	6.285	1.6e-10	9.6e-10	4.2e-14	2.7e-13	0.153	6.372	0.022	0.04	0.0023	0.0043	0.557	5.984	1e-25	4.9e-25	1.1e-36	6e-36	0.252	5.865	6.5e-07	1.7e-06	2.5e-07	6.3e-07
ENSRNOG00000019207	Shank1	SH3 and multiple ankyrin repeat domains 1	1.844	8.111	6.9e-110	3.1e-108	6.9e-116	3e-114	0.062	7.516	0.24	0.34	0.3	0.37	-1.308	8.349	3.8e-69	1.4e-67	6.6e-78	2.6e-76	0.55	7.278	7.1e-11	3.2e-10	2.8e-11	1e-10	-0.453	7.163	2.9e-10	7.9e-10	2.3e-10	5.6e-10	1.35	8.251	1.1e-85	2e-84	1.3e-118	3.6e-117
ENSRNOG00000050206	Shank2	SH3 and multiple ankyrin repeat domains 2	0.962	3.406	8.9e-15	5.6e-14	1.9e-16	1.1e-15	0.32	2.448	0.035	0.061	0.034	0.055	-1.317	3.395	3.9e-30	5.8e-29	1.3e-26	1.5e-25	-0.339	2.757	0.011	0.022	0.02	0.032	0.693	2.553	2e-05	4.1e-05	1.6e-06	3.2e-06	1.615	3.225	9e-40	8.1e-39	2e-38	1.7e-37
ENSRNOG00000052296	Shank3	SH3 and multiple ankyrin repeat domains 3	-0.645	8.291	6.7e-19	5.2e-18	1.3e-26	1.1e-25	0.545	6.059	2.9e-13	1.7e-12	2.4e-14	1.4e-13	-1.725	7.417	7.3e-157	8.4e-155	6.5e-156	7.9e-154	-2.355	7.898	6.9e-106	2.9e-104	3.3e-202	2.5e-200	2.935	7.76	1.6e-147	4.3e-146	3.95252516672997e-323	2.19859212399355e-321	2.25	7.225	0	0	4.9e-290	4.9e-288
ENSRNOG00000029012	Shisa6	shisa family member 6	5.391	3.458	5.9e-242	8.3e-240	0	0	-1.261	2.304	4.1e-24	4.5e-23	1.6e-15	9.6e-15	-3.006	3.697	1.1e-122	8.6e-121	3.3e-96	1.7e-94	2.407	0.818	1.1e-20	7.9e-20	2.3e-27	1.7e-26	-3.627	1.836	2.9e-120	6.2e-119	3.8e-127	6.6e-126	1.724	3.822	5.5e-64	7.7e-63	3.3e-75	5.1e-74
ENSRNOG00000016877	Shisa7	shisa family member 7	-0.614	8.26	6.1e-36	8.2e-35	2.3e-38	2.8e-37	2.005	6.039	6.9e-104	6.9e-102	9.8e-200	3.3e-197	-1.3	7.514	1.9e-92	1.1e-90	2.1e-84	8.9e-83	-1.899	7.939	1.3e-181	1.3e-179	8.2e-189	5.5e-187	3.939	7.629	0	0	0	0	3.285	7.077	0	0	0	0
ENSRNOG00000049407	Shisa8	Shisa family member 8	0.419	0.546	0.021	0.039	0.017	0.029	-2.784	0.393	9.4e-08	3.5e-07	2.6e-18	1.9e-17	-2.433	0.077	1.3e-19	1.3e-18	1.6e-24	1.7e-23	-1.999	-0.265	1.8e-12	8.9e-12	3.2e-19	1.8e-18	-0.747	0.754	0.031	0.045	0.0039	0.0058	-0.368	0.946	0.27	0.35	0.17	0.21
ENSRNOG00000014604	Sigmar1	sigma non-opioid intracellular receptor 1	0.273	5.259	5.7e-06	1.9e-05	1.5e-08	5.1e-08	-0.295	5.887	8.7e-07	2.9e-06	1.7e-09	6.4e-09	0.246	5.62	9.9e-05	0.00032	3.7e-05	0.00011	0.535	5.47	3.7e-14	2e-13	2.2e-22	1.4e-21	-0.796	5.573	1.6e-50	1.3e-49	2.6e-92	3.2e-91	-0.563	5.715	3.2e-29	2.2e-28	1.9e-38	1.6e-37
ENSRNOG00000036677	Slc16a3	solute carrier family 16 member 3	0.046	0.233	0.79	0.87	0.91	0.94	0.372	0.734	0.052	0.088	0.043	0.067	0.597	0.669	0.013	0.028	0.017	0.031	0.659	0.612	0.0011	0.0025	0.00029	0.0006	-0.253	0.328	0.22	0.27	0.21	0.25	-0.25	0.392	0.48	0.56	0.33	0.4
ENSRNOG00000007839	Slc16a7	solute carrier family 16 member 7	0.621	3.007	8.9e-05	0.00025	2.1e-06	6.1e-06	0.083	1.923	0.65	0.75	0.54	0.62	-1.438	2.838	7.7e-18	7e-17	1e-22	1e-21	-0.801	2.39	1.7e-08	6.5e-08	5.9e-08	1.8e-07	0.919	2.285	8.2e-11	2.3e-10	3.3e-13	8.7e-13	1.498	2.728	7e-20	3.6e-19	2e-31	1.4e-30
ENSRNOG00000007509	Slc1a6	solute carrier family 1 member 6	-0.166	1.337	0.26	0.36	0.2	0.27	0.499	2.816	0.021	0.039	0.016	0.027	1.726	2.448	7.6e-43	1.6e-41	1.7e-40	3e-39	1.572	2.453	3.2e-38	4.1e-37	5.3e-46	6.2e-45	-1.042	2.027	0.002	0.0034	1e-06	2e-06	-1.252	2.02	0.0006	0.0012	4.5e-08	1.2e-07
ENSRNOG00000011644	Slc1a7	solute carrier family 1 member 7	-	-	-	-	-	-	-0.574	-3.221	0.67	0.76	0.56	0.64	-0.905	-3.069	0.42	0.55	0.41	0.51	-	-	-	-	-	-	-	-	-	-	-	-	0.325	-3.036	0.75	0.82	1	1
ENSRNOG00000004749	Slc30a1	solute carrier family 30 member 1	-0.108	4.777	0.056	0.096	0.05	0.078	-0.185	4.517	0.007	0.014	0.023	0.038	-0.4	4.639	3.1e-07	1.4e-06	1.4e-06	5.1e-06	-0.491	4.667	5e-11	2.3e-10	2.4e-10	8.5e-10	0.343	4.673	1.8e-08	4.4e-08	8.7e-11	2.1e-10	0.194	4.646	0.0016	0.0031	0.00095	0.0017
ENSRNOG00000006527	Slc6a1	solute carrier family 6 member 1	0.236	8.691	5.2e-06	1.7e-05	2.8e-08	9.6e-08	0.117	8.909	0.05	0.085	0.062	0.094	0.064	8.94	0.16	0.25	0.33	0.42	0.317	8.797	6.5e-07	2.2e-06	6e-07	1.7e-06	-0.164	8.657	0.00018	0.00034	1.7e-05	3.1e-05	0.032	8.806	0.63	0.71	0.46	0.53
ENSRNOG00000005697	Slc6a11	solute carrier family 6 member 11	0.759	5.022	3.7e-09	1.6e-08	1.8e-15	9.4e-15	-0.051	7.287	0.84	0.9	0.75	0.8	1.813	6.629	1.4e-10	8.3e-10	1.5e-25	1.6e-24	2.588	6.465	3.4e-16	2.1e-15	1.7e-48	2.1e-47	-2.601	6.423	5.2e-302	3.9e-300	1.8e-278	8.5e-277	-1.884	6.601	2.7e-157	1.1e-155	4e-130	1.2e-128
ENSRNOG00000017302	Slc6a3	solute carrier family 6 member 3	-0.873	-2.294	0.15	0.22	0.086	0.13	5.12	4.671	8.7e-05	0.00023	1.5e-07	4.7e-07	8.873	4.645	3.1e-08	1.5e-07	3.9e-18	3.1e-17	8.03	4.622	1.3e-07	4.5e-07	3.1e-18	1.6e-17	-2.875	-0.221	0.19	0.24	3.3e-06	6.2e-06	-3.771	-0.233	0.13	0.18	2e-06	4.7e-06
ENSRNOG00000003476	Slc6a4	solute carrier family 6 member 4	-0.534	-2.897	0.59	0.7	0.38	0.46	-7.373	4.037	4e-43	9e-42	1.1e-156	2.1e-154	1.754	-2.317	0.017	0.036	0.00019	0.00051	1.235	-2.28	0.061	0.1	0.0056	0.0099	-8.571	3.934	1.9e-50	1.6e-49	8.7e-178	2.3e-176	-9.142	3.984	7.9e-52	9e-51	4e-178	1.8e-176
ENSRNOG00000009019	Slc6a6	solute carrier family 6 member 6	-1.174	6.043	2.2e-57	4.8e-56	9.2e-79	2.4e-77	-0.582	5.499	4.1e-14	2.5e-13	1.4e-13	7.4e-13	-0.26	5.319	0.0047	0.011	0.0023	0.0051	-1.417	6.033	9.4e-62	2e-60	2.1e-68	3.7e-67	0.871	6.146	2.1e-33	1.2e-32	1.5e-47	9.8e-47	-0.343	5.54	2.1e-09	6.5e-09	4.8e-08	1.3e-07
ENSRNOG00000057620	Slc6a8	solute carrier family 6 member 8	-0.084	7.114	0.19	0.28	0.12	0.17	-0.822	7.5	1.2e-48	3.4e-47	5.9e-58	1.9e-56	-0.138	7.106	0.041	0.079	0.013	0.026	-0.205	7.118	0.0034	0.0071	0.00072	0.0014	-0.582	7.48	3.7e-37	2.4e-36	1.7e-33	8.1e-33	-0.705	7.484	2.1e-56	2.5e-55	4.6e-67	6.4e-66
ENSRNOG00000019484	Slc6a9	solute carrier family 6 member 9	-0.583	6.832	7.2e-17	5.1e-16	3.2e-21	2.2e-20	-0.863	8.108	6.2e-38	1.2e-36	1.4e-30	1.9e-29	1.005	7.202	1e-25	1.3e-24	3.5e-37	5.7e-36	0.438	7.391	4.6e-07	1.6e-06	3.1e-08	9.5e-08	-1.266	7.866	3.9e-111	7.6e-110	3.3e-106	4.7e-105	-1.888	7.762	8.6e-229	6.3e-227	2.6e-248	2.1e-246
ENSRNOG00000008479	Slc8a1	solute carrier family 8 member A1	1.969	4.519	2.1e-39	3.1e-38	3.8e-79	9.9e-78	-1.085	4.976	3.6e-31	5.4e-30	4.9e-23	4.6e-22	-0.959	4.894	2.1e-11	1.3e-10	6.1e-14	3.9e-13	1.027	3.894	1.4e-09	5.9e-09	5.2e-15	2.4e-14	-2.074	4.62	1.4e-150	4e-149	3.9e-160	9e-159	-0.148	5.286	0.096	0.14	0.079	0.11
ENSRNOG00000001492	Slc8a2	solute carrier family 8 member A2	0.521	7.681	2.5e-16	1.7e-15	9e-17	5.2e-16	1.126	5.454	4.2e-36	7.5e-35	1.4e-39	2.6e-38	-2.107	7.322	1.7e-229	4.1e-227	2.8e-214	7.4e-212	-1.571	6.878	3e-60	6e-59	1.4e-92	3.6e-91	2.733	6.603	2.6e-131	6.1e-130	3.6e-219	1.3e-217	3.213	7.082	0	0	0	0
ENSRNOG00000029871	Slc8a3	solute carrier family 8 member A3	-1.036	4.913	5.6e-59	1.3e-57	3.7e-58	6.7e-57	-0.137	5.834	0.015	0.028	0.025	0.041	1.365	5.245	1e-58	3e-57	7.9e-69	2.5e-67	0.344	5.582	7.4e-06	2.2e-05	4.8e-07	1.3e-06	-0.445	5.583	3.9e-17	1.4e-16	7.9e-19	2.6e-18	-1.522	5.276	8.4e-165	3.7e-163	1.5e-155	5.8e-154
ENSRNOG00000009209	Slitrk1	SLIT and NTRK-like family, member 1	1.388	6.034	4.3e-94	1.6e-92	6.4e-117	2.9e-115	-0.093	6.18	0.099	0.16	0.092	0.13	-0.534	6.428	1.4e-15	1.2e-14	2.3e-17	1.8e-16	0.87	5.742	8.6e-35	1e-33	7.1e-42	7.6e-41	-0.928	5.724	1.9e-67	2.1e-66	4.7e-68	4.2e-67	0.42	6.391	1.2e-14	5.1e-14	9.8e-15	3.8e-14
ENSRNOG00000011562	Slitrk2	SLIT and NTRK-like family, member 2	0.36	4.19	1.4e-06	4.9e-06	3.2e-06	9.1e-06	-0.452	3.864	5.3e-09	2.2e-08	1.3e-06	3.8e-06	-0.839	4.102	5.7e-24	6.8e-23	5.9e-19	5e-18	-0.463	3.85	1.8e-08	6.9e-08	7.2e-07	2e-06	0.047	3.982	0.54	0.61	0.54	0.59	0.367	4.204	2.2e-08	6.5e-08	1.8e-06	4.2e-06
ENSRNOG00000009821	Slitrk3	SLIT and NTRK-like family, member 3	0.867	5.273	6.3e-27	6.6e-26	2.5e-30	2.4e-29	-0.164	4.615	0.012	0.024	0.041	0.065	-1.212	5.262	6.8e-57	1.9e-55	1.5e-51	3.5e-50	-0.33	4.685	0.00017	0.00042	0.00021	0.00045	0.203	4.685	0.016	0.024	0.0068	0.0099	1.028	5.234	1.9e-49	2e-48	8.3e-56	9.8e-55
ENSRNOG00000023861	Snap91	synaptosome associated protein 91	1.108	8.206	4.9e-73	1.4e-71	1.4e-74	3.3e-73	-0.316	8.684	3.2e-09	1.4e-08	6.1e-11	2.6e-10	-0.236	8.646	0.00014	0.00045	2.7e-05	8.3e-05	0.887	8.122	6.4e-43	9.2e-42	1.5e-46	1.8e-45	-1.168	8.253	3.1e-134	7.6e-133	4.5e-105	6.3e-104	-0.1	8.725	0.015	0.026	0.04	0.058
ENSRNOG00000016062	Snta1	syntrophin, alpha 1	0.143	5.281	0.013	0.026	0.0067	0.012	-0.061	5.004	0.3	0.41	0.29	0.37	-0.476	5.234	5.4e-11	3.3e-10	1e-13	6.4e-13	-0.317	5.12	1.9e-05	5.5e-05	3e-09	9.8e-09	0.291	5.074	2e-06	4.3e-06	5.2e-11	1.3e-10	0.394	5.184	1.3e-12	4.9e-12	6.9e-13	2.5e-12
ENSRNOG00000028832	Sorcs3	sortilin-related VPS10 domain containing receptor 3	0.423	5.536	1.3e-06	4.6e-06	2.1e-08	7.1e-08	0.842	5.184	2.2e-37	4.3e-36	4e-50	1.1e-48	-0.285	5.699	0.00012	0.00039	3.9e-05	0.00012	0.152	5.45	0.041	0.07	0.029	0.045	0.725	4.996	2.4e-19	9.6e-19	2.5e-29	1.1e-28	1.107	5.298	8.1e-48	8.5e-47	2.7e-65	3.6e-64
ENSRNOG00000006733	Srgap2	SLIT-ROBO Rho GTPase activating protein 2	-0.149	6.173	0.0033	0.0073	0.0035	0.0067	-0.406	6.08	2.2e-12	1.2e-11	1.5e-13	7.9e-13	-0.332	6.043	1.1e-06	4.4e-06	2.3e-07	9e-07	-0.464	6.093	2.1e-12	1e-11	2.7e-16	1.3e-15	0.094	6.203	0.11	0.15	0.035	0.047	-0.095	6.162	0.023	0.038	0.068	0.094
ENSRNOG00000004806	Strn	striatin	-2.523	7.336	3.8e-80	1.2e-78	1.3e-242	1.7e-240	-1.062	5.94	1.5e-53	4.7e-52	8.7e-42	1.8e-40	-0.367	5.513	1.7e-05	6.2e-05	2.9e-05	8.8e-05	-2.873	7.351	1.4e-90	4.9e-89	6.3e-188	4.2e-186	1.848	7.462	3.2e-54	2.9e-53	2.1e-149	4.4e-148	-0.716	6.002	2.5e-42	2.4e-41	4.5e-37	3.7e-36
ENSRNOG00000004304	Syap1	synapse associated protein 1	-0.042	5.394	0.58	0.69	0.48	0.57	-0.349	5.666	2e-08	8e-08	2e-10	8.2e-10	0.011	5.48	0.87	0.93	0.87	0.91	-0.016	5.469	0.82	0.88	0.76	0.81	-0.298	5.577	1.1e-08	2.8e-08	2.2e-09	4.9e-09	-0.381	5.593	9.8e-09	3e-08	5.4e-09	1.5e-08
ENSRNOG00000031536	Syndig1	synapse differentiation inducing 1	-1.183	5.788	1.1e-75	3.4e-74	3.5e-93	1.1e-91	-0.805	4.478	3.5e-22	3.4e-21	2.2e-17	1.5e-16	-1.16	4.715	3.6e-52	9.1e-51	6.3e-35	9.5e-34	-2.327	5.585	5.7e-166	4.6e-164	5.2e-156	2.6e-154	1.558	5.685	4.1e-105	7.5e-104	7.5e-155	1.6e-153	0.334	4.939	7.8e-09	2.4e-08	4.6e-08	1.2e-07
ENSRNOG00000018960	Syne1	spectrin repeat containing nuclear envelope protein 1	-0.524	10.018	9e-12	4.7e-11	6e-16	3.3e-15	0.098	9.422	0.79	0.85	0.44	0.53	-0.36	9.666	0.0016	0.0042	0.0019	0.0043	-0.869	9.949	9.7e-14	5.2e-13	7.7e-13	3.2e-12	1.002	9.845	3.9e-23	1.8e-22	2.5e-31	1.1e-30	0.437	9.547	5.5e-07	1.5e-06	2.6e-08	7e-08
ENSRNOG00000006399	Synj2bp	synaptojanin 2 binding protein	-0.032	6.569	0.5	0.61	0.45	0.53	0.089	7.026	0.13	0.2	0.064	0.096	0.419	6.881	1.1e-11	7e-11	4.8e-18	3.8e-17	0.403	6.863	1.6e-09	6.8e-09	5.5e-18	2.9e-17	-0.278	6.736	1.2e-08	3e-08	6.3e-11	1.5e-10	-0.35	6.757	6.2e-14	2.5e-13	2e-15	8.1e-15
ENSRNOG00000027341	Tenm2	teneurin transmembrane protein 2	0.355	7.178	1.4e-05	4.5e-05	1.5e-07	4.8e-07	0.951	6.371	3.9e-37	7.3e-36	1.3e-41	2.6e-40	-0.673	7.15	4.8e-15	3.8e-14	1.8e-18	1.4e-17	-0.302	6.909	6.5e-06	2e-05	1.1e-05	2.7e-05	1.289	6.489	1.5e-67	1.7e-66	7.3e-92	9e-91	1.604	6.771	3.3e-66	4.8e-65	2.1e-110	5.2e-109
ENSRNOG00000021569	Tiam1	TIAM Rac1 associated GEF 1	0.794	6.089	1.4e-33	1.7e-32	2e-35	2.2e-34	-0.072	4.477	0.54	0.65	0.51	0.59	-2.093	5.838	1.1e-191	2e-189	6.1e-159	7.6e-157	-1.283	5.198	2e-38	2.6e-37	1.3e-49	1.6e-48	1.247	5.15	2.5e-32	1.5e-31	2.5e-40	1.4e-39	2.001	5.769	4.1e-169	1.8e-167	2.3e-114	5.9e-113
ENSRNOG00000013383	Tmub1	transmembrane and ubiquitin-like domain containing 1	0.003	4.379	1	1	0.96	0.99	0.324	4.423	2.2e-05	6.3e-05	7.8e-06	2.1e-05	0.099	4.534	0.15	0.23	0.17	0.24	0.117	4.499	0.14	0.2	0.07	0.1	0.241	4.266	0.00062	0.0011	1.6e-05	2.9e-05	0.204	4.298	0.0028	0.0052	0.0013	0.0023
ENSRNOG00000011904	Trappc4	trafficking protein particle complex 4	-0.004	4.867	0.98	1	0.94	0.97	-0.092	5.381	0.097	0.15	0.13	0.19	0.373	5.167	9.6e-08	4.4e-07	2.9e-08	1.2e-07	0.385	5.136	1.6e-07	5.8e-07	5.2e-10	1.8e-09	-0.441	5.112	4.5e-16	1.6e-15	1.9e-17	6e-17	-0.486	5.146	2.7e-19	1.4e-18	9.9e-19	4.6e-18
ENSRNOG00000019486	Trpv1	transient receptor potential cation channel, subfamily V, member 1	-0.224	2.774	0.012	0.024	0.019	0.032	0.605	2.591	1.6e-08	6.2e-08	6.8e-08	2.3e-07	0.107	2.815	0.19	0.29	0.35	0.45	-0.1	2.892	0.4	0.5	0.31	0.39	0.742	2.555	1.3e-14	4.2e-14	8.7e-16	2.6e-15	0.477	2.453	4.2e-06	1e-05	3.1e-06	7.2e-06
ENSRNOG00000013602	Usp48	ubiquitin specific peptidase 48	0.082	5.577	0.21	0.3	0.08	0.12	-0.148	5.716	0.013	0.025	0.029	0.048	-0.077	5.683	0.27	0.38	0.28	0.37	0.022	5.609	1	1	0.72	0.78	-0.134	5.609	0.01	0.016	0.0047	0.007	-0.093	5.683	0.057	0.088	0.088	0.12
ENSRNOG00000011058	Utrn	utrophin	-1.708	7.255	1.2e-225	1.6e-223	4.6e-260	6.8e-258	-0.958	7.613	7.1e-66	3.1e-64	4.4e-73	2.1e-71	0.797	6.717	8.2e-36	1.4e-34	4e-42	7.3e-41	-0.896	7.552	1.1e-44	1.7e-43	4.6e-61	7.3e-60	-0.027	7.888	0.45	0.52	0.55	0.6	-1.776	7.325	1.70e-315	2.2E-313	9.2e-276	8.6e-274
ENSRNOG00000056735	Zc4h2	zinc finger C4H2-type containing	-0.34	4.954	1.8e-08	7.2e-08	2.3e-09	8.3e-09	-0.035	4.898	0.53	0.64	0.55	0.63	0.009	4.882	0.75	0.84	0.9	0.94	-0.315	5.026	1.5e-05	4.4e-05	2.5e-08	7.9e-08	0.315	4.968	1.5e-07	3.5e-07	2.6e-13	6.9e-13	-0.065	4.824	0.2	0.27	0.26	0.32
GO:0043197: Dendritic spine			Hippocampus vs Striatum						Hypothalamus vs Brainstem						Hypothalamus vs Hippocampus						Hypothalamus vs Striatum						Striatum vs Brainstem						Hippocampus vs Brainstem
Ensembl	Gene Symbol	Gene Description	log FC	log CPM	DESeq P	DESeq adjusted P	EdgeR P	EdgeR adjusted P	log FC	log CPM	DESeq P	DESeq adjusted P	EdgeR P	EdgeR adjusted P	log FC	log CPM	DESeq P	DESeq adjusted P	EdgeR P	EdgeR adjusted P	log FC	log CPM	DESeq P	DESeq adjusted P	EdgeR P	EdgeR adjusted P	log FC	log CPM	DESeq P	DESeq adjusted P	EdgeR P	EdgeR adjusted P	log FC	log CPM	DESeq P	DESeq adjusted P	EdgeR P	EdgeR adjusted P
ENSRNOG00000018212	Abhd17a	abhydrolase domain containing 17A, depalmitoylase	-0.303	6.038	4e-08	1.6e-07	6.9e-11	2.8e-10	-0.51	5.495	4.8e-16	3.4e-15	1.3e-22	1.2e-21	-0.759	5.65	8.2e-28	1.1e-26	4.6e-40	7.9e-39	-1.046	5.813	2.5e-50	4.3e-49	1.1e-80	2.4e-79	0.571	5.928	3.4e-26	1.7e-25	5.5e-37	2.9e-36	0.228	5.786	1.3e-05	3e-05	6.2e-07	1.5e-06
ENSRNOG00000012514	Abhd17b	abhydrolase domain containing 17B, depalmitoylase	0.182	5.648	0.0011	0.0026	0.00067	0.0015	-0.416	5.732	7.9e-12	4.1e-11	4.7e-15	2.7e-14	-0.326	5.685	2.1e-06	8.3e-06	5.7e-07	2.1e-06	-0.128	5.554	0.064	0.1	0.028	0.044	-0.253	5.692	4.9e-07	1.1e-06	2.2e-09	5e-09	-0.111	5.811	0.026	0.042	0.022	0.033
ENSRNOG00000012683	Abhd17c	abhydrolase domain containing 17C, depalmitoylase	0.097	5.175	0.17	0.25	0.064	0.097	0.374	3.942	4.4e-06	1.4e-05	6.9e-06	1.9e-05	-1.207	4.844	1.2e-56	3.4e-55	4e-62	1.1e-60	-1.095	4.741	1.9e-46	2.9e-45	8.9e-68	1.6e-66	1.504	4.562	9.4e-125	2.1e-123	8.6e-160	2e-158	1.561	4.657	1.8e-141	6.2e-140	1.2e-125	3.5e-124
ENSRNOG00000017707	Abi2	abl-interactor 2	-0.174	7.145	0.011	0.021	0.01	0.018	-0.278	6.136	0.00032	0.00079	0.00034	0.00075	-1.165	6.69	6.5e-47	1.5e-45	1.2e-43	2.3e-42	-1.323	6.777	2.8e-39	3.7e-38	7.2e-49	8.9e-48	1.08	6.793	2.4e-35	1.5e-34	1.5e-62	1.3e-61	0.865	6.703	2.5e-44	2.5e-43	1.6e-52	1.8e-51
ENSRNOG00000004305	Abl2	ABL proto-oncogene 2, non-receptor tyrosine kinase	-0.133	4.277	0.079	0.13	0.14	0.2	-0.271	3.335	0.014	0.027	0.056	0.086	-1.12	3.857	8.1e-21	8.5e-20	3e-16	2.2e-15	-1.234	3.915	3.9e-24	3.3e-23	6.2e-20	3.5e-19	1.001	3.928	9.1e-24	4.2e-23	2e-31	9.2e-31	0.827	3.868	2.2e-19	1.1e-18	1.5e-20	7.7e-20
ENSRNOG00000056837	Abr	ABR activator of RhoGEF and GTPase	0.964	7.86	1.7e-48	3.2e-47	3.3e-45	4.5e-44	0.1	7.476	0.3	0.4	0.24	0.31	-0.837	8.008	1.4e-25	1.8e-24	4e-21	3.8e-20	0.143	7.436	0.26	0.36	0.15	0.2	-0.007	7.309	0.98	0.99	0.91	0.93	0.915	7.894	3.1e-80	5.5e-79	7.9e-75	1.2e-73
ENSRNOG00000056756	Actn1	actinin, alpha 1	-1.986	8.236	2.5e-260	4.1e-258	0	0	0.774	6.04	5.3e-37	9.9e-36	3.7e-41	7.4e-40	-0.647	6.74	9.8e-23	1.1e-21	1.3e-26	1.6e-25	-2.618	8.19	0	0	0	0	3.427	8.043	0	0	0	0	1.4	6.405	2.7e-179	1.3e-177	7.6e-195	4e-193
ENSRNOG00000054257	Adam10	ADAM metallopeptidase domain 10	0.09	6.094	0.1	0.16	0.035	0.056	-0.49	6.422	4.5e-17	3.4e-16	4.1e-20	3.2e-19	-0.08	6.202	0.25	0.36	0.15	0.22	0.026	6.124	0.79	0.86	0.63	0.7	-0.48	6.314	7.1e-22	3.1e-21	5.1e-34	2.5e-33	-0.431	6.388	2.7e-19	1.4e-18	4.9e-22	2.6e-21
ENSRNOG00000013039	Add1	adducin 1	-0.298	8.869	4.5e-10	2.1e-09	5.2e-12	2.3e-11	-0.274	8.563	3.1e-07	1.1e-06	7.5e-08	2.5e-07	-0.391	8.633	5.5e-10	3.1e-09	1.2e-12	6.9e-12	-0.673	8.775	7.3e-27	6.6e-26	4.6e-36	4.3e-35	0.434	8.814	7.6e-20	3.1e-19	3e-29	1.3e-28	0.096	8.682	0.052	0.08	0.021	0.031
ENSRNOG00000029450	Adgrb1	adhesion G protein-coupled receptor B1	-0.389	8.785	2.3e-15	1.5e-14	9.7e-14	4.7e-13	0.375	7.784	1.2e-11	6.1e-11	1.4e-11	6.2e-11	-0.716	8.366	6.9e-30	1e-28	9.6e-34	1.4e-32	-1.089	8.584	8.1e-64	1.8e-62	9.8e-82	2.2e-80	1.499	8.408	2.9e-150	8.2e-149	3e-192	8.8e-191	1.07	8.157	2.3e-104	5.5e-103	6.4e-90	1.2e-88
ENSRNOG00000003442	Adora1	adenosine A1 receptor	0.257	6.626	5.1e-06	1.7e-05	2.5e-07	7.7e-07	-1.305	6.689	8.7e-108	9.2e-106	2.5e-67	1.1e-65	-0.954	6.452	2e-36	3.6e-35	1.4e-31	1.9e-30	-0.68	6.253	1.1e-23	9.2e-23	6.3e-19	3.4e-18	-0.589	6.821	7.5e-34	4.5e-33	6.8e-47	4.3e-46	-0.373	6.965	2.6e-17	1.2e-16	4.9e-14	1.9e-13
ENSRNOG00000019217	Adrb2	adrenoceptor beta 2	-0.783	1.417	1.2e-08	5e-08	6.4e-10	2.5e-09	-0.385	1.521	0.0043	0.0091	0.0092	0.016	0.252	1.213	0.13	0.21	0.1	0.16	-0.513	1.57	0.00032	0.00079	0.00029	0.0006	0.161	1.667	0.25	0.31	0.16	0.2	-0.662	1.366	1.2e-06	3.1e-06	4.7e-07	1.2e-06
ENSRNOG00000006410	Akap5	A-kinase anchoring protein 5	-1.546	6.534	1.4e-33	1.8e-32	2.1e-70	4.8e-69	0.228	2.646	0.033	0.059	0.043	0.067	-2.918	4.842	9.2e-129	8.1e-127	1.4e-198	3e-196	-4.449	6.236	2.4e-127	1.4e-125	0	0	4.713	6.165	9e-142	2.3e-140	0	0	3.126	4.73	8.5e-153	3.4e-151	0	0
ENSRNOG00000023280	Als2	alsin Rho guanine nucleotide exchange factor ALS2	0.645	5.86	2.3e-30	2.7e-29	1.1e-53	1.9e-52	-0.35	6.254	2.9e-06	9.3e-06	3.5e-07	1.1e-06	-0.177	6.164	0.013	0.028	0.0007	0.0017	0.484	5.827	2.7e-12	1.3e-11	9.5e-20	5.4e-19	-0.798	5.962	3.5e-23	1.6e-22	1.3e-40	7.5e-40	-0.194	6.265	0.0033	0.0061	0.0017	0.0029
ENSRNOG00000024870	Anks1b	ankyrin repeat and sterile alpha motif domain containing 1B	-0.376	7.162	6.7e-08	2.6e-07	1.4e-08	4.9e-08	-0.313	6.111	2.1e-07	7.6e-07	9e-09	3.3e-08	-1.115	6.612	1.4e-41	2.9e-40	1.3e-54	3.1e-53	-1.476	6.843	1.2e-79	3.6e-78	1.4e-107	4.4e-106	1.198	6.865	1.3e-64	1.4e-63	1.3e-104	1.9e-103	0.78	6.641	1.3e-27	8.8e-27	1.1e-37	9.1e-37
ENSRNOG00000014928	Apba1	amyloid beta precursor protein binding family A member 1	0.754	6.01	2.7e-17	2e-16	4.6e-21	3.2e-20	-0.561	6.192	9.6e-08	3.6e-07	4.8e-08	1.6e-07	-0.553	6.191	2.4e-06	9.6e-06	2.2e-07	8.5e-07	0.217	5.761	0.14	0.21	0.064	0.094	-0.743	6.01	2.9e-21	1.3e-20	2.7e-23	1e-22	-0.03	6.371	0.6	0.68	0.64	0.69
ENSRNOG00000016358	Apba2	amyloid beta precursor protein binding family A member 2	1.822	7.498	1.1e-162	8.7e-161	2.2e-204	2.3e-202	-0.35	7.103	3.3e-10	1.5e-09	2.3e-11	1e-10	-1.319	7.728	1.5e-97	8.5e-96	8.3e-100	4.6e-98	0.518	6.662	1.1e-14	6.3e-14	1.2e-17	6.2e-17	-0.833	6.799	1.6e-64	1.8e-63	1.1e-62	9.6e-62	0.949	7.758	7.7e-67	1.1e-65	4.4e-75	6.9e-74
ENSRNOG00000020466	Apba3	amyloid beta precursor protein binding family A member 3	0.164	3.917	0.0088	0.018	0.047	0.073	0.016	3.809	0.91	0.95	0.87	0.91	-0.276	3.965	0.00093	0.0026	0.0039	0.0084	-0.097	3.847	0.33	0.43	0.24	0.3	0.147	3.766	0.086	0.12	0.049	0.064	0.272	3.883	0.0003	0.00063	0.0018	0.0031
ENSRNOG00000018020	Apbb1	amyloid beta precursor protein binding family B member 1	0.794	8.362	1.6e-55	3.3e-54	1.4e-74	3.3e-73	-0.435	8.53	5.9e-16	4.1e-15	2.4e-16	1.5e-15	-0.506	8.577	4.2e-16	3.4e-15	3.9e-20	3.5e-19	0.303	8.133	1.8e-06	5.8e-06	8.3e-09	2.7e-08	-0.703	8.31	9e-53	7.9e-52	7.9e-68	7.1e-67	0.051	8.697	0.4	0.49	0.25	0.31
ENSRNOG00000006997	App	amyloid beta precursor protein	0.136	10.681	0.0086	0.018	0.00077	0.0016	-0.26	10.9	4.6e-07	1.6e-06	1.7e-08	6.1e-08	-0.081	10.81	0.23	0.34	0.11	0.17	0.071	10.709	0.32	0.42	0.13	0.18	-0.295	10.771	2.2e-11	6.5e-11	1.7e-16	5e-16	-0.199	10.868	6.7e-07	1.8e-06	1.1e-06	2.7e-06
ENSRNOG00000043465	Arc	activity-regulated cytoskeleton-associated protein	-0.585	6.968	2.9e-05	8.6e-05	2.2e-07	7e-07	-0.478	3.726	0.00027	0.00068	0.0001	0.00024	-3.283	5.888	4.3e-67	1.5e-65	4.4e-176	6.7e-174	-3.852	6.389	3.5e-74	9.2e-73	2.7e-249	3e-247	3.411	6.363	1.4e-65	1.6e-64	1.4e-182	3.8e-181	2.785	5.856	6e-57	7.5e-56	1.1e-122	3.2e-121
ENSRNOG00000012623	Arf4	ADP-ribosylation factor 4	0.095	7.019	0.06	0.1	0.039	0.062	0.343	7.018	9.7e-09	4e-08	1.7e-10	6.8e-10	0.016	7.176	0.8	0.88	0.78	0.84	0.126	7.098	0.069	0.11	0.016	0.026	0.252	6.855	1.3e-06	3e-06	6.9e-10	1.6e-09	0.306	6.938	3.4e-11	1.2e-10	3.5e-10	1.1e-09
ENSRNOG00000007485	Arfgef2	ADP ribosylation factor guanine nucleotide exchange factor 2	0.273	6.667	1.1e-07	4.4e-07	3.2e-08	1.1e-07	-0.374	6.689	5.1e-11	2.5e-10	3.3e-10	1.3e-09	-0.405	6.711	1.8e-10	1.1e-09	1.9e-09	8.9e-09	-0.117	6.529	0.065	0.11	0.053	0.079	-0.222	6.645	2.8e-06	6.1e-06	3.1e-08	6.7e-08	0.011	6.809	0.72	0.79	0.84	0.88
ENSRNOG00000024677	Arhgap33	Rho GTPase activating protein 33	-1.333	7.445	1.3e-82	4.2e-81	1.3e-112	5.6e-111	1.619	5.314	7.6e-132	1.2e-129	2.2e-116	2.4e-114	-0.819	6.379	1.7e-34	2.8e-33	1.3e-38	2.2e-37	-2.136	7.319	6.9e-158	5.2e-156	7.8e-236	7.9e-234	3.791	7.066	0	0	0	0	2.418	5.891	0	0	1.20000000000112e-312	1.29999999999998e-310
ENSRNOG00000003603	Arhgap44	Rho GTPase activating protein 44	1.226	6.054	8.9e-52	1.7e-50	1.1e-68	2.4e-67	-1.136	6.722	5e-84	3.3e-82	9.9e-59	3.4e-57	-0.596	6.377	9.5e-13	6.5e-12	8.3e-14	5.3e-13	0.646	5.738	2.1e-11	9.7e-11	9.1e-15	4.1e-14	-1.747	6.446	8.3e-247	4.5e-245	1.4e-179	3.7e-178	-0.562	6.868	2.2e-28	1.5e-27	9.3e-23	5e-22
ENSRNOG00000014289	Arpc2	actin related protein 2/3 complex, subunit 2	0.376	8.199	3.5e-13	2e-12	1e-18	6.6e-18	0.108	7.55	0.067	0.11	0.03	0.048	-0.87	8.107	1.3e-44	2.8e-43	3.9e-56	9.8e-55	-0.479	7.841	3.2e-14	1.8e-13	1.1e-23	7.2e-23	0.622	7.726	5.2e-38	3.5e-37	6.6e-58	5.1e-57	0.958	7.992	1.8e-102	4.2e-101	1.5e-89	2.9e-88
ENSRNOG00000030404	Arrb1	arrestin, beta 1	0.163	5.49	0.15	0.23	0.042	0.067	-0.525	5.47	6.5e-09	2.7e-08	1.8e-08	6.5e-08	-0.486	5.45	2.1e-05	7.3e-05	3.6e-06	1.2e-05	-0.306	5.325	0.0069	0.014	0.0049	0.0088	-0.182	5.507	0.024	0.035	0.0097	0.014	-0.061	5.618	0.26	0.33	0.35	0.41
ENSRNOG00000019308	Arrb2	arrestin, beta 2	0.522	5.372	8.8e-19	6.8e-18	5.2e-26	4.3e-25	0.203	5.768	0.0019	0.0042	0.00022	0.00049	0.16	5.794	0.0076	0.018	0.0054	0.011	0.698	5.541	3.7e-23	3e-22	2.3e-37	2.2e-36	-0.459	5.341	3.2e-18	1.2e-17	7.8e-22	2.8e-21	0.022	5.616	0.91	0.95	0.65	0.71
ENSRNOG00000058733	Asap1	ArfGAP with SH3 domain, ankyrin repeat and PH domain 1	0.026	6.153	0.68	0.77	0.73	0.8	-0.758	6.297	3.4e-37	6.3e-36	6.3e-35	1e-33	-0.395	6.084	6.7e-05	0.00022	6.5e-06	2.1e-05	-0.354	6.036	8.5e-08	3.1e-07	1.9e-07	5.4e-07	-0.368	6.341	2.2e-13	7e-13	2e-14	5.6e-14	-0.383	6.388	4.2e-07	1.1e-06	2.1e-07	5.2e-07
ENSRNOG00000058308	Asic2	acid sensing ion channel subunit 2	1.514	4.256	2.1e-102	8.9e-101	1.4e-104	5.2e-103	0.762	4.601	2.5e-22	2.5e-21	5e-23	4.6e-22	0.009	4.933	0.89	0.94	0.91	0.94	1.538	4.342	8.4e-60	1.7e-58	1.7e-71	3.1e-70	-0.741	3.742	5.4e-26	2.6e-25	1.1e-24	4.1e-24	0.732	4.52	1.6e-32	1.2e-31	6.2e-33	4.5e-32
ENSRNOG00000007290	Atp1a2	ATPase Na+/K+ transporting subunit alpha 2	0.089	10.324	0.098	0.16	0.027	0.044	-0.69	10.867	3.9e-13	2.2e-12	1e-10	4.4e-10	0.014	10.478	0.72	0.81	0.9	0.93	0.119	10.402	0.3	0.4	0.26	0.33	-0.774	10.723	2.4e-65	2.7e-64	1e-86	1.2e-85	-0.725	10.794	9e-68	1.3e-66	3.2e-66	4.3e-65
ENSRNOG00000020263	Atp1a3	ATPase Na+/K+ transporting subunit alpha 3	0.914	10.854	8.1e-75	2.4e-73	1.1e-84	3.3e-83	-0.623	11.503	7.3e-30	1e-28	2e-25	2e-24	-0.181	11.256	0.0099	0.022	0.0029	0.0064	0.749	10.811	2.4e-33	2.7e-32	1.1e-38	1.1e-37	-1.337	11.15	2.7e-145	7.4e-144	6.7e-171	1.7e-169	-0.464	11.508	1.4e-23	8.3e-23	1.2e-19	5.7e-19
ENSRNOG00000004026	Atp2b1	ATPase plasma membrane Ca2+ transporting 1	-0.981	9.488	2.3e-23	2.2e-22	3.6e-38	4.3e-37	-0.33	6.962	9.8e-06	2.9e-05	1.7e-05	4.4e-05	-2.227	8.297	2.4e-116	1.8e-114	2.7e-137	2.5e-135	-3.192	9.109	1.6e-113	7.4e-112	6.6e-229	6.2e-227	2.898	9.083	1.9e-106	3.5e-105	0	0	1.876	8.28	7.7e-105	1.9e-103	1.1e-193	5.8e-192
ENSRNOG00000003858	Atp6ap2	ATPase H+ transporting accessory protein 2	0.269	8.421	1.4e-07	5.2e-07	5.7e-10	2.2e-09	0.001	8.376	0.84	0.9	0.99	1	-0.27	8.523	1.7e-05	6.1e-05	1.5e-06	5.4e-06	0.014	8.349	0.89	0.94	0.8	0.85	0.022	8.274	0.87	0.91	0.56	0.61	0.251	8.447	2.9e-08	8.7e-08	1.7e-08	4.7e-08
ENSRNOG00000004049	Baiap2	BAR/IMD domain containing adaptor protein 2	-1	7.578	1e-60	2.4e-59	6.4e-76	1.6e-74	0.715	4.395	7.3e-22	7.1e-21	1.8e-19	1.4e-18	-2.385	6.347	4.2e-264	1.3e-261	0	0	-3.369	7.188	0	2.1e-306	0	0	4.119	7.076	0	0	0	0	3.079	6.169	0	0	0	0
ENSRNOG00000001304	Bcr	BCR activator of RhoGEF and GTPase	-1.769	6.812	2.6e-69	7e-68	4.6e-131	2.4e-129	0.043	5.204	0.55	0.66	0.48	0.56	-0.545	5.527	3.8e-15	3e-14	1e-13	6.5e-13	-2.299	6.769	4.9e-97	1.8e-95	1.8e-205	1.4e-203	2.378	6.698	8.9e-105	1.6e-103	3.6e-289	1.7e-287	0.568	5.432	2.9e-21	1.6e-20	2e-20	1e-19
ENSRNOG00000046231	Cacna1s	calcium voltage-gated channel subunit alpha1 S	-0.415	-1.507	0.31	0.42	0.2	0.27	1.67	-2.475	0.021	0.038	0.001	0.0021	-0.556	-1.81	0.31	0.43	0.17	0.24	-0.957	-1.647	0.038	0.065	0.0079	0.014	2.653	-2.033	4.2e-07	9.8e-07	5e-11	1.2e-10	2.197	-2.255	0.00026	0.00054	7.9e-07	1.9e-06
ENSRNOG00000007456	Calb1	calbindin 1	-1.148	7.399	1.5e-33	1.9e-32	1.8e-55	3e-54	1.513	7.326	2.1e-22	2.1e-21	2.6e-34	4.1e-33	1.081	7.457	7.5e-17	6.4e-16	6.5e-30	8.3e-29	-0.051	7.898	0.59	0.69	0.59	0.66	1.6	7.277	9.9e-41	7.1e-40	3e-47	1.9e-46	0.412	6.54	0.0017	0.0032	0.00011	0.00023
ENSRNOG00000010233	Cald1	caldesmon 1	-0.265	5.696	0.1	0.16	0.021	0.035	-0.234	5.891	0.27	0.37	0.14	0.19	0.116	5.718	0.63	0.75	0.52	0.61	-0.135	5.818	0.6	0.7	0.36	0.44	-0.065	5.86	0.38	0.45	0.46	0.51	-0.371	5.772	0.03	0.048	0.0041	0.0069
ENSRNOG00000018712	Camk2a	calcium/calmodulin-dependent protein kinase II alpha	0.969	9.663	5.3e-31	6.3e-30	9e-33	9.4e-32	1.568	6.016	4.5e-49	1.2e-47	5e-95	3.8e-93	-3.571	9.287	0	0	0	0	-2.586	8.384	1.6e-63	3.5e-62	1.2e-148	5.8e-147	4.19	8.18	7.5e-123	1.7e-121	0	0	5.119	9.126	0	0	0	0
ENSRNOG00000003343	Canx	calnexin	0.334	9.43	1.7e-11	8.7e-11	5.2e-17	3e-16	-0.122	10.002	0.014	0.027	0.01	0.018	0.255	9.823	1.4e-05	5e-05	1.5e-07	6.1e-07	0.604	9.649	2.4e-21	1.8e-20	1.4e-38	1.4e-37	-0.691	9.645	1.5e-51	1.3e-50	1.4e-71	1.4e-70	-0.398	9.817	6.1e-21	3.3e-20	5.5e-22	2.9e-21
ENSRNOG00000007330	Capzb	capping actin protein of muscle Z-line subunit beta	0.306	7.578	2.6e-09	1.1e-08	4.5e-16	2.5e-15	-0.011	7.525	0.7	0.79	0.83	0.87	-0.301	7.683	2.3e-06	9.1e-06	3.9e-08	1.7e-07	0.021	7.489	0.77	0.85	0.68	0.74	0.003	7.42	0.79	0.84	0.93	0.95	0.269	7.612	4.9e-09	1.5e-08	1.1e-11	3.5e-11
ENSRNOG00000016069	Cd3e	CD3e molecule	0.65	1.896	4.8e-06	1.6e-05	3.3e-06	9.3e-06	-0.344	-1.808	0.56	0.67	0.53	0.61	-4.625	1.324	1.1e-92	6.2e-91	4e-68	1.3e-66	-3.963	0.702	1.3e-45	2e-44	7.3e-39	7.4e-38	3.649	0.643	5.9e-44	4.4e-43	1.7e-55	1.3e-54	4.257	1.242	2.8e-88	5.5e-87	2.9e-94	5.9e-93
ENSRNOG00000013536	Cdc42	cell division cycle 42	0.216	7.424	2.4e-05	7.4e-05	1.8e-08	6.3e-08	-0.018	7.541	0.58	0.69	0.71	0.77	-0.094	7.585	0.14	0.22	0.069	0.11	0.138	7.445	0.045	0.076	0.0046	0.0083	-0.12	7.378	0.0058	0.0095	0.0011	0.0018	0.056	7.518	0.24	0.32	0.16	0.21
ENSRNOG00000021685	Cdk5r1	cyclin-dependent kinase 5 regulatory subunit 1	0.314	5.44	0.0033	0.0073	0.00049	0.0011	0.185	4.421	0.096	0.15	0.074	0.11	-1.179	5.218	3.8e-34	6.3e-33	4e-31	5.4e-30	-0.85	4.975	1.2e-10	5.2e-10	1.2e-13	5.1e-13	1.07	4.841	1e-17	3.9e-17	7.9e-33	3.8e-32	1.342	5.082	7.8e-60	1e-58	9.5e-77	1.5e-75
ENSRNOG00000020660	Cfl1	cofilin 1	0.293	9.533	2.6e-09	1.2e-08	3.1e-12	1.4e-11	-0.125	9.481	0.01	0.02	0.016	0.027	-0.353	9.609	6.6e-09	3.4e-08	3.2e-10	1.6e-09	-0.044	9.419	0.45	0.56	0.4	0.48	-0.046	9.407	0.16	0.21	0.21	0.26	0.207	9.59	3.1e-06	7.9e-06	7.6e-07	1.9e-06
ENSRNOG00000010853	Chrna7	cholinergic receptor nicotinic alpha 7 subunit	2.614	4.439	1.6e-184	1.6e-182	1.7e-229	2.1e-227	0.456	4.799	1.1e-10	5.1e-10	9.3e-10	3.6e-09	-0.314	5.179	2.3e-05	8.2e-05	3.4e-05	0.0001	2.315	4.257	1.2e-154	9.1e-153	4.5e-162	2.4e-160	-1.823	3.811	5.6e-110	1.1e-108	1.6e-113	2.4e-112	0.749	4.913	3.3e-27	2.2e-26	3.1e-26	1.9e-25
ENSRNOG00000016398	Clstn1	calsyntenin 1	0.512	9.785	3e-18	2.2e-17	4.9e-20	3.3e-19	-0.3	9.493	1.6e-08	6.5e-08	2e-08	7.1e-08	-0.781	9.783	7.5e-37	1.3e-35	8.9e-36	1.4e-34	-0.254	9.448	3.2e-05	8.9e-05	1.1e-05	2.6e-05	-0.011	9.517	0.67	0.73	0.82	0.85	0.461	9.824	5.7e-18	2.7e-17	2e-18	9.4e-18
ENSRNOG00000020247	Cnih2	cornichon family AMPA receptor auxiliary protein 2	0.891	7.715	1.2e-66	3.2e-65	3.3e-84	9.4e-83	1.62	5.811	6.7e-66	3e-64	6.5e-126	8.7e-124	-1.787	7.563	2.5e-172	3.5e-170	1.1e-146	1.1e-144	-0.88	6.89	5.8e-41	8e-40	3.2e-44	3.7e-43	2.535	6.434	0	0	0	0	3.387	7.241	0	0	0	0
ENSRNOG00000011559	Cnn3	calponin 3	0.439	7.097	8.5e-16	5.7e-15	1.9e-14	9.7e-14	-0.261	7.142	2.8e-06	9.1e-06	3.1e-05	7.8e-05	-0.392	7.22	5.9e-10	3.3e-09	1.3e-08	5.9e-08	0.064	6.955	0.26	0.36	0.33	0.41	-0.289	7.017	1.9e-10	5.3e-10	7.6e-09	1.7e-08	0.11	7.263	0.022	0.036	0.039	0.056
ENSRNOG00000054891	Cnot6	CCR4-NOT transcription complex, subunit 6	-0.439	5.577	2.9e-14	1.8e-13	2.6e-23	2e-22	0.06	5.302	0.49	0.6	0.35	0.43	-0.108	5.391	0.093	0.16	0.098	0.15	-0.532	5.601	5.9e-15	3.4e-14	1.7e-20	1e-19	0.628	5.504	3.9e-30	2.2e-29	1.4e-43	8.6e-43	0.148	5.286	0.0043	0.0078	0.0045	0.0076
ENSRNOG00000001889	Comt	catechol-O-methyltransferase	0.6	5.455	2.6e-17	1.9e-16	4.3e-20	2.9e-19	-0.172	5.721	0.0029	0.0063	0.002	0.0039	-0.189	5.735	0.0053	0.013	0.0095	0.019	0.427	5.416	1.4e-09	5.7e-09	4e-14	1.7e-13	-0.564	5.439	6.3e-27	3.2e-26	3.7e-33	1.8e-32	-0.003	5.743	1	1	0.96	0.98
ENSRNOG00000015215	Cript	CXXC repeat containing interactor of PDZ3 domain	-0.128	6.015	0.02	0.038	0.0034	0.0066	-0.433	6.199	4.6e-13	2.6e-12	3.3e-17	2.2e-16	-0.081	6.012	0.32	0.44	0.14	0.21	-0.193	6.046	0.0053	0.011	7e-05	0.00016	-0.204	6.188	2.1e-05	4.3e-05	7.1e-07	1.4e-06	-0.372	6.166	1.1e-14	4.7e-14	1.4e-15	5.6e-15
ENSRNOG00000010524	Cryab	crystallin, alpha B	-0.653	5.755	1.9e-07	7e-07	3.1e-13	1.5e-12	-1.161	6.56	1.3e-54	4.4e-53	2.3e-49	6e-48	0.378	5.695	0.0001	0.00034	2.2e-05	7e-05	-0.26	5.981	0.061	0.1	0.0084	0.014	-0.867	6.546	3e-27	1.6e-26	7.8e-27	3.2e-26	-1.559	6.39	1.2e-117	3.3e-116	1.4e-127	4.3e-126
ENSRNOG00000061058	Csde1	cold shock domain containing E1	-0.033	7.518	0.51	0.62	0.4	0.49	-0.327	7.675	2.5e-09	1.1e-08	8.9e-13	4.4e-12	-0.098	7.557	0.14	0.23	0.048	0.081	-0.114	7.54	0.063	0.1	0.01	0.018	-0.177	7.63	8.4e-05	0.00017	1.1e-06	2.1e-06	-0.249	7.65	1.4e-08	4.1e-08	1.3e-09	3.7e-09
ENSRNOG00000030790	Ctnnd1	catenin delta 1	-0.176	6.685	0.0011	0.0026	9e-05	0.00022	-0.534	6.993	3.7e-21	3.4e-20	9e-20	6.9e-19	0.009	6.702	0.8	0.88	0.89	0.93	-0.152	6.759	0.02	0.038	0.011	0.019	-0.347	6.96	1.2e-13	3.7e-13	5.4e-17	1.7e-16	-0.563	6.922	1.3e-34	1e-33	3.7e-37	3e-36
ENSRNOG00000061845	Cttnbp2	cortactin binding protein 2	-0.916	8.669	7.5e-77	2.3e-75	3.3e-62	6.4e-61	-0.291	6.463	3.4e-07	1.2e-06	5.2e-07	1.6e-06	-1.927	7.579	1.4e-134	1.3e-132	2.2e-192	4.3e-190	-2.828	8.308	0	0	0	0	2.573	8.284	0	0	0	0	1.616	7.564	1.1e-100	2.5e-99	2.3e-146	8.2e-145
ENSRNOG00000011945	Cyfip1	cytoplasmic FMR1 interacting protein 1	0.708	6.865	6.8e-41	1e-39	1.2e-51	1.9e-50	-0.022	6.311	0.51	0.62	0.68	0.75	-0.974	6.872	5e-52	1.3e-50	1.3e-63	3.7e-62	-0.251	6.411	0.00014	0.00036	7.7e-07	2.1e-06	0.263	6.347	1.7e-06	3.7e-06	6.8e-10	1.6e-09	0.931	6.801	1.1e-85	2e-84	7.3e-75	1.1e-73
ENSRNOG00000000196	Cyp19a1	cytochrome P450, family 19, subfamily a, polypeptide 1	0.866	0.391	7.1e-06	2.3e-05	6.3e-06	1.7e-05	3.902	0.551	1.6e-09	7.1e-09	3.9e-25	4e-24	0.624	1.181	0.12	0.19	0.018	0.034	1.504	0.881	0.0014	0.0032	1.2e-07	3.5e-07	2.438	-0.808	1.2e-14	3.9e-14	5.6e-17	1.7e-16	3.264	-0.099	5.6e-34	4.4e-33	2.7e-36	2.1e-35
ENSRNOG00000027264	Dagla	diacylglycerol lipase, alpha	0.993	7.048	1.2e-77	3.8e-76	2e-86	5.8e-85	-0.196	5.932	0.001	0.0024	0.00062	0.0013	-1.729	6.944	5e-153	5.6e-151	2.5e-193	5e-191	-0.72	6.215	2.7e-26	2.4e-25	5.2e-35	4.7e-34	0.559	6.22	5.8e-24	2.7e-23	1.3e-25	5e-25	1.512	6.912	6.9e-221	4.7e-219	8.9e-175	4e-173
ENSRNOG00000014170	Dbn1	drebrin 1	0.103	8.346	0.049	0.086	0.033	0.054	0.783	7.311	1.9e-35	3.4e-34	1.4e-39	2.7e-38	-0.844	8.138	3.5e-41	7.1e-40	8.9e-41	1.6e-39	-0.726	8.038	4.3e-29	4.2e-28	1.7e-33	1.5e-32	1.543	7.724	1.9e-202	7.8e-201	8.1e-234	3e-232	1.606	7.823	7.8e-273	7.4e-271	8.6e-226	5.8e-224
ENSRNOG00000059605	Ddn	dendrin	0.349	10.127	1.5e-10	7.3e-10	5e-11	2e-10	4.133	3.914	0	0	1.1e-282	1e-279	-5.558	9.424	0	0	0	0	-5.193	9.043	0	0	0	0	9.361	8.948	0	0	0	0	9.67	9.31	0	0	0	0
ENSRNOG00000026705	Dgki	diacylglycerol kinase, iota	-0.893	5.491	4.9e-13	2.8e-12	6.1e-22	4.3e-21	-0.756	4.587	1.5e-15	9.9e-15	3.7e-11	1.6e-10	-0.916	4.692	5.3e-14	3.9e-13	2.3e-13	1.4e-12	-1.793	5.297	5.7e-33	6.3e-32	1.2e-47	1.4e-46	1.074	5.433	3.3e-18	1.3e-17	3.5e-40	2e-39	0.139	4.926	0.12	0.17	0.077	0.11
ENSRNOG00000018526	Dlg4	discs large MAGUK scaffold protein 4	-0.46	9.555	5e-18	3.7e-17	8.3e-17	4.7e-16	0.1	8.258	0.13	0.19	0.13	0.19	-1.098	8.963	5.3e-56	1.5e-54	3.2e-51	7.3e-50	-1.542	9.255	2.3e-110	1e-108	5e-96	1.3e-94	1.677	9.164	3.4e-161	1.1e-159	6.3e-250	2.6e-248	1.177	8.853	5.8e-101	1.3e-99	4.5e-125	1.3e-123
ENSRNOG00000012573	Dlgap2	DLG associated protein 2	-0.562	4.971	1.7e-06	6e-06	3.6e-09	1.3e-08	0.245	2.731	0.21	0.3	0.15	0.21	-1.921	4.1	1.3e-55	3.6e-54	1.8e-36	2.9e-35	-2.467	4.526	8.2e-47	1.3e-45	2.8e-56	4.1e-55	2.748	4.423	4.6e-57	4.4e-56	2.2e-144	4.4e-143	2.144	3.965	2.2e-80	3.9e-79	2.1e-102	4.8e-101
ENSRNOG00000014302	Dlgap3	DLG associated protein 3	-1.33	8.081	4.4e-91	1.6e-89	1.5e-131	8.1e-130	0.081	5.604	0.23	0.32	0.24	0.31	-1.723	6.751	1.3e-150	1.4e-148	4.7e-128	3.8e-126	-3.037	7.825	6e-261	1.1e-258	0	0	3.153	7.755	1.7e-292	1.2e-290	0	0	1.782	6.652	5.2e-296	6e-294	5.1e-297	5.4e-295
ENSRNOG00000021824	Dnajb1	DnaJ heat shock protein family (Hsp40) member B1	0.216	5.789	6.6e-05	0.00019	3.5e-05	8.9e-05	-0.054	5.962	0.47	0.58	0.4	0.48	-0.055	5.967	0.53	0.66	0.4	0.5	0.176	5.83	0.0067	0.013	0.0052	0.0092	-0.194	5.783	0.00016	0.00031	0.0002	0.00033	-0.019	5.92	0.8	0.86	0.74	0.79
ENSRNOG00000033835	Dnm1	dynamin 1	1.235	9.77	5.9e-134	3.6e-132	3.6e-115	1.6e-113	-0.577	9.78	5.1e-27	6.3e-26	1e-27	1.2e-26	-0.895	9.983	2e-49	4.9e-48	8.1e-59	2.2e-57	0.356	9.276	2.9e-08	1.1e-07	2.1e-09	7.1e-09	-0.897	9.547	2.7e-78	3.6e-77	8e-66	7e-65	0.297	10.136	8.1e-12	3e-11	3.2e-10	9.9e-10
ENSRNOG00000007649	Dnm2	dynamin 2	-0.093	6.36	0.095	0.15	0.031	0.051	-0.647	6.452	5.7e-28	7.3e-27	9.5e-33	1.4e-31	-0.317	6.265	4.4e-06	1.7e-05	5.4e-09	2.5e-08	-0.395	6.284	1.2e-08	4.8e-08	3.2e-13	1.3e-12	-0.217	6.523	1.8e-06	4e-06	1.4e-07	2.9e-07	-0.35	6.516	3.1e-14	1.3e-13	1.9e-15	7.8e-15
ENSRNOG00000026490	Dnm3	dynamin 3	-0.544	6.045	4.5e-11	2.2e-10	7e-14	3.4e-13	-0.718	7.139	4.6e-18	3.7e-17	2.3e-17	1.6e-16	0.891	6.363	9.6e-14	7e-13	1.6e-21	1.6e-20	0.363	6.546	0.0016	0.0036	5.7e-05	0.00013	-1.045	6.912	3.4e-50	2.9e-49	1.4e-59	1.1e-58	-1.631	6.799	3.1e-110	8.1e-109	1.9e-125	5.5e-124
ENSRNOG00000053200	Dock10	dedicator of cytokinesis 10	0.281	7.247	8.7e-06	2.8e-05	1.1e-06	3.1e-06	-0.631	7.039	4.7e-29	6.4e-28	9.6e-23	8.7e-22	-0.791	7.142	7e-27	9.3e-26	4.2e-28	5.1e-27	-0.493	6.936	7.3e-13	3.7e-12	6.2e-13	2.6e-12	-0.103	7.157	0.016	0.025	0.034	0.045	0.138	7.331	0.024	0.04	0.0098	0.016
ENSRNOG00000023688	Drd1	dopamine receptor D1	-5.346	7.261	0	0	0	0	1.786	2	1.5e-40	3.1e-39	3.1e-32	4.4e-31	-0.361	2.822	0.011	0.025	0.0097	0.019	-5.696	7.315	0	0	0	0	7.516	7.237	0	0	0	0	2.125	2.192	2.9e-21	1.6e-20	8.9e-33	6.5e-32
ENSRNOG00000008428	Drd2	dopamine receptor D2	-5.937	7.03	0	0	0	0	-0.081	4.088	0.64	0.73	0.53	0.61	1.883	3.411	1.5e-16	1.3e-15	5.2e-25	5.7e-24	-4.045	7.153	0	0	5.9e-239	6.1e-237	4.001	7.097	0	0	0	0	-1.982	3.41	4e-78	6.8e-77	3.3e-48	3.4e-47
ENSRNOG00000060806	Drd3	dopamine receptor D3	-2.897	-0.099	2.5e-17	1.8e-16	4.4e-12	1.9e-11	1.314	-0.633	3.4e-05	9.7e-05	1.2e-08	4.5e-08	1.965	-0.72	1.4e-07	6.4e-07	8.6e-06	2.8e-05	-0.931	0.325	1.4e-05	4e-05	6.7e-06	1.7e-05	2.281	-0.076	1.6e-18	6e-18	8.7e-25	3.4e-24	-0.67	-1.603	0.26	0.34	0.18	0.23
ENSRNOG00000017927	Drd4	dopamine receptor D4	1.545	-3.076	0.13	0.2	0.017	0.029	0.994	-2.825	0.27	0.37	0.11	0.16	0.324	-2.624	0.76	0.85	0.55	0.64	1.892	-2.926	0.062	0.1	0.0032	0.0059	-	-	-	-	-	-	0.648	-2.962	0.5	0.58	0.36	0.42
ENSRNOG00000005338	Drd5	dopamine receptor D5	0.73	0.384	0.0011	0.0027	0.0009	0.0019	0.451	0.284	0.039	0.067	0.019	0.032	-0.324	0.645	0.16	0.25	0.14	0.2	0.425	0.284	0.055	0.091	0.022	0.035	0.063	-0.025	0.83	0.87	0.77	0.81	0.751	0.381	0.0011	0.0022	0.001	0.0018
ENSRNOG00000048719	Dtnbp1	dystrobrevin binding protein 1	-0.066	4.425	0.36	0.47	0.27	0.35	-0.459	4.755	1.5e-11	7.6e-11	7.3e-12	3.4e-11	0.02	4.503	0.78	0.86	0.8	0.86	-0.031	4.504	0.67	0.76	0.64	0.71	-0.392	4.673	1.4e-11	4e-11	2.4e-18	7.9e-18	-0.498	4.681	3.9e-17	1.8e-16	1.4e-17	6.3e-17
ENSRNOG00000019423	Dvl1	dishevelled segment polarity protein 1	0.118	6.355	0.019	0.036	0.012	0.022	0.334	6.612	1.7e-08	6.9e-08	3.5e-10	1.4e-09	0.26	6.651	1.1e-05	4.2e-05	8.3e-07	3e-06	0.394	6.567	6.4e-10	2.7e-09	2e-14	8.7e-14	-0.025	6.312	0.29	0.35	0.62	0.66	0.053	6.403	0.38	0.47	0.27	0.33
ENSRNOG00000016448	Eef2k	eukaryotic elongation factor-2 kinase	-0.147	5.474	0.075	0.12	0.03	0.049	-0.051	5.46	0.38	0.49	0.36	0.44	-0.061	5.47	0.36	0.49	0.46	0.56	-0.193	5.514	0.0084	0.016	0.00035	0.00073	0.176	5.464	0.004	0.0067	6.8e-06	1.3e-05	-0.01	5.42	0.92	0.95	0.87	0.9
ENSRNOG00000013213	Epha4	Eph receptor A4	0.45	8.325	8e-18	5.8e-17	1e-18	6.3e-18	-0.155	6.183	0.0093	0.018	0.0083	0.015	-2.529	7.866	0	0	0	4.1e-306	-2.064	7.455	1.1e-181	1e-179	1.5e-197	1.1e-195	1.944	7.421	2e-187	7.6e-186	0	0	2.353	7.808	0	0	0	0
ENSRNOG00000010270	Espn	espin	-0.002	-1.707	0.99	1	1	1	-0.357	-0.708	0.28	0.38	0.21	0.28	0.931	-1.166	0.068	0.12	0.015	0.028	0.933	-1.213	0.049	0.083	0.013	0.022	-1.256	-1.081	0.00011	0.00021	7.3e-07	1.5e-06	-1.281	-1.028	0.00024	0.00052	6.5e-07	1.6e-06
ENSRNOG00000011203	Farp1	FERM, ARH/RhoGEF and pleckstrin domain protein 1	0.821	5.863	1.6e-36	2.2e-35	1.5e-43	2.1e-42	0.42	5.966	5.4e-12	2.9e-11	1.2e-12	6.1e-12	-0.154	6.244	0.037	0.071	0.019	0.035	0.684	5.839	1.1e-23	9.3e-23	1.1e-32	9.3e-32	-0.228	5.52	4.9e-06	1e-05	9.1e-06	1.7e-05	0.553	5.983	7.6e-17	3.5e-16	2.9e-18	1.3e-17
ENSRNOG00000009409	Fbxo2	F-box protein 2	0.626	5.744	6e-29	6.7e-28	3e-25	2.4e-24	-1.062	7.303	2e-78	1.2e-76	5.5e-75	2.8e-73	0.556	6.431	6.6e-19	6.3e-18	5.8e-21	5.4e-20	1.198	6.179	1.3e-69	3.3e-68	4.3e-71	8.1e-70	-2.225	6.908	1.50000000000002e-310	0	5.7e-307	3e-305	-1.639	7.082	1.5e-217	1e-215	1.3e-248	1e-246
ENSRNOG00000046452	Fcgr2b	Fc fragment of IgG receptor IIb	-0.065	3.17	0.41	0.52	0.5	0.58	-0.264	3.213	0.0049	0.01	0.034	0.055	-0.16	3.162	0.2	0.3	0.22	0.31	-0.209	3.163	0.063	0.1	0.1	0.15	-0.02	3.216	0.66	0.72	0.81	0.84	-0.126	3.22	0.091	0.13	0.15	0.19
ENSRNOG00000057464	Fmr1	FMRP translational regulator 1	-0.091	5.648	0.13	0.2	0.069	0.1	-0.235	5.342	0.0001	0.00027	9.6e-06	2.6e-05	-0.481	5.484	2.2e-12	1.5e-11	5e-15	3.5e-14	-0.557	5.503	1.3e-15	7.9e-15	2.1e-27	1.5e-26	0.357	5.53	2.4e-10	6.6e-10	1.1e-17	3.4e-17	0.226	5.511	1.6e-05	3.7e-05	1.3e-05	2.9e-05
ENSRNOG00000004118	Frmpd4	FERM and PDZ domain containing 4	0.439	6.125	9.6e-06	3e-05	3.7e-07	1.1e-06	-0.678	5.052	6.7e-08	2.5e-07	2.6e-07	8.4e-07	-1.754	5.804	3.5e-70	1.3e-68	2.4e-41	4.3e-40	-1.3	5.444	1.1e-16	7e-16	2e-19	1.1e-18	0.657	5.603	3.9e-08	9.7e-08	5e-13	1.3e-12	1.055	5.911	2.3e-53	2.7e-52	2.8e-57	3.3e-56
ENSRNOG00000023360	Fus	FUS RNA binding protein	-0.371	8.023	1.4e-13	8.1e-13	5.7e-14	2.8e-13	0.561	7.847	1.5e-21	1.4e-20	3.2e-23	3e-22	0.178	8.02	0.0015	0.004	0.0045	0.0096	-0.178	8.172	0.0055	0.011	0.0026	0.0048	0.775	7.865	2.6e-57	2.5e-56	2.9e-71	2.8e-70	0.364	7.673	9.7e-16	4.3e-15	4.9e-15	1.9e-14
ENSRNOG00000051480	Fxr1	FMR1 autosomal homolog 1	0.116	5.717	0.04	0.07	0.0078	0.014	-0.028	6.231	0.49	0.6	0.55	0.63	0.345	6.061	1.2e-07	5.5e-07	4.1e-11	2.2e-10	0.477	5.979	7.3e-12	3.5e-11	8.4e-24	5.4e-23	-0.469	5.918	2.9e-20	1.2e-19	2.1e-40	1.2e-39	-0.394	6.003	1.1e-15	4.7e-15	7.4e-21	3.7e-20
ENSRNOG00000011876	Fxr2	FMR1 autosomal homolog 2	0.028	6.98	0.64	0.75	0.47	0.56	-0.219	7.241	5.7e-05	0.00016	1.9e-06	5.5e-06	0.035	7.115	0.41	0.54	0.49	0.59	0.079	7.068	0.22	0.31	0.091	0.13	-0.263	7.108	7.3e-09	1.9e-08	9.1e-14	2.5e-13	-0.275	7.156	2.3e-10	7.7e-10	3.8e-12	1.3e-11
ENSRNOG00000000774	Gabbr1	gamma-aminobutyric acid type B receptor subunit 1	-0.161	10.183	0.00035	0.0009	8.7e-05	0.00021	0.416	10.044	2.5e-14	1.6e-13	2.7e-19	2.1e-18	0.039	10.223	0.32	0.44	0.44	0.53	-0.106	10.272	0.071	0.11	0.024	0.038	0.558	10.014	5.3e-33	3.2e-32	1.4e-49	9.7e-49	0.357	9.951	3.7e-16	1.7e-15	3.3e-18	1.5e-17
ENSRNOG00000003864	Gipc1	GIPC PDZ domain containing family, member 1	-0.057	5.636	0.32	0.43	0.17	0.23	-0.462	5.669	5.5e-14	3.4e-13	1.1e-22	9.9e-22	-0.285	5.574	7.1e-05	0.00024	8.7e-08	3.5e-07	-0.325	5.572	4.2e-06	1.3e-05	5.8e-13	2.4e-12	-0.101	5.72	0.024	0.036	0.0088	0.013	-0.198	5.727	4.7e-05	0.00011	1.1e-05	2.3e-05
ENSRNOG00000001287	Gper1	G protein-coupled estrogen receptor 1	-0.417	0.045	0.056	0.096	0.031	0.051	-0.206	0.45	0.31	0.41	0.3	0.38	0.449	0.17	0.051	0.095	0.031	0.054	0.048	0.307	0.81	0.87	0.83	0.88	-0.219	0.338	0.2	0.25	0.25	0.29	-0.675	0.218	0.00088	0.0017	0.0011	0.002
ENSRNOG00000010731	Gpm6a	glycoprotein m6a	0.389	10.087	2.8e-13	1.6e-12	6.7e-14	3.3e-13	0.81	9.128	3e-38	5.8e-37	7.2e-41	1.4e-39	-0.89	9.994	1.9e-49	4.6e-48	6.4e-45	1.2e-43	-0.485	9.72	1.3e-15	7.5e-15	7.4e-17	3.7e-16	1.331	9.367	4.4e-151	1.2e-149	1.2e-154	2.6e-153	1.68	9.678	3.1e-161	1.3e-159	1.4e-190	6.8e-189
ENSRNOG00000045816	Gria1	glutamate ionotropic receptor AMPA type subunit 1	1.078	8.095	1.1e-54	2.3e-53	9e-57	1.6e-55	1.061	6.089	2.5e-22	2.5e-21	1.9e-41	3.7e-40	-2.112	7.939	2e-184	3.3e-182	2.5e-148	2.6e-146	-1.018	7.1	1e-23	8.3e-23	1.2e-30	9.3e-30	2.114	6.762	2.4e-80	3.3e-79	2.8e-189	8.1e-188	3.152	7.707	0	0	0	0
ENSRNOG00000054204	Gria2	glutamate ionotropic receptor AMPA type subunit 2	0.314	10.052	7.8e-08	3e-07	3.6e-09	1.3e-08	0.841	8.419	1.4e-23	1.4e-22	1.4e-32	2e-31	-1.52	9.735	1.6e-106	1.1e-104	1.3e-101	7.2e-100	-1.19	9.473	2e-81	5.9e-80	3.8e-70	7e-69	2.067	9.2	1.8e-271	1.1e-269	1.1e-287	5.4e-286	2.34	9.478	2.7e-227	2e-225	1.6e-300	1.7e-298
ENSRNOG00000007682	Gria3	glutamate ionotropic receptor AMPA type subunit 3	0.073	8.266	0.34	0.45	0.21	0.28	-0.734	7.165	1.7e-38	3.3e-37	7.8e-38	1.4e-36	-1.648	7.804	2.1e-82	9.7e-81	2.7e-117	2e-115	-1.56	7.713	7.2e-127	4e-125	3e-160	1.6e-158	0.862	7.866	3.9e-72	4.7e-71	2.5e-85	2.8e-84	0.894	7.94	4.4e-35	3.6e-34	1.8e-48	1.8e-47
ENSRNOG00000006957	Gria4	glutamate ionotropic receptor AMPA type subunit 4	-0.476	7.053	5.8e-20	4.7e-19	3.6e-20	2.4e-19	-0.695	7.708	1e-30	1.5e-29	2.2e-29	2.6e-28	0.425	7.127	7.1e-11	4.3e-10	2.5e-10	1.3e-09	-0.034	7.317	0.5	0.61	0.53	0.61	-0.624	7.623	3.8e-36	2.5e-35	5.8e-43	3.5e-42	-1.141	7.494	3.1e-72	4.8e-71	1.7e-80	3e-79
ENSRNOG00000006174	Grid2	glutamate ionotropic receptor delta type subunit 2	-1.265	4.027	3.2e-69	8.6e-68	5.7e-63	1.2e-61	-0.409	4.646	0.00021	0.00054	8.9e-05	0.00021	1.074	3.998	1.7e-22	1.9e-21	5.6e-24	5.9e-23	-0.175	4.497	0.022	0.04	0.054	0.08	-0.198	4.628	0.037	0.054	0.013	0.019	-1.504	4.219	2.6e-32	1.9e-31	1.1e-55	1.3e-54
ENSRNOG00000030927	Grid2ip	Grid2 interacting protein	2.489	1.896	4.1e-19	3.2e-18	9.8e-42	1.3e-40	-1.102	2.1	8.9e-06	2.7e-05	4.5e-06	1.3e-05	-1.321	2.244	8.9e-06	3.3e-05	4e-07	1.5e-06	1.183	0.994	0.0066	0.013	6.4e-06	1.6e-05	-2.252	1.741	3.4e-36	2.2e-35	4.4e-52	3.1e-51	0.198	2.58	0.29	0.37	0.24	0.29
ENSRNOG00000011726	Grin1	glutamate ionotropic receptor NMDA type subunit 1	0.088	8.913	0.12	0.18	0.07	0.11	0.088	8.327	0.14	0.21	0.13	0.18	-0.685	8.757	1.9e-28	2.6e-27	6.4e-32	8.9e-31	-0.581	8.67	2.8e-20	2e-19	3e-21	1.8e-20	0.704	8.565	1.9e-42	1.4e-41	4.6e-46	2.9e-45	0.751	8.647	1.7e-65	2.5e-64	7.3e-60	9.1e-59
ENSRNOG00000033942	Grin2a	glutamate ionotropic receptor NMDA type subunit 2A	2.054	5.465	2.2e-24	2.1e-23	8.9e-20	5.9e-19	-2.012	3.466	9.2e-44	2.1e-42	1.7e-20	1.4e-19	-4.128	5.336	2.3e-73	8.9e-72	7.6e-74	2.7e-72	-2.058	3.482	2.9e-07	1e-06	8.8e-12	3.4e-11	0.082	4.072	0.71	0.77	0.7	0.74	2.095	5.473	2.2e-32	1.6e-31	8.5e-83	1.5e-81
ENSRNOG00000008766	Grin2b	glutamate ionotropic receptor NMDA type subunit 2B	0.33	4.154	0.066	0.11	0.015	0.026	0.161	2.391	0.14	0.21	0.21	0.27	-1.952	3.74	5.5e-35	9.3e-34	1.4e-56	3.7e-55	-1.609	3.456	3.7e-13	2e-12	1.2e-26	8.8e-26	1.803	3.345	6e-16	2.1e-15	5.7e-39	3.1e-38	2.092	3.62	8.6e-42	8e-41	2.3e-81	3.9e-80
ENSRNOG00000009726	Grip2	glutamate receptor interacting protein 2	0.177	4.742	0.0086	0.018	0.015	0.027	-0.089	6.01	0.36	0.47	0.23	0.3	1.042	5.543	2.4e-25	3e-24	7.5e-34	1.1e-32	1.235	5.458	1.4e-31	1.5e-30	2.9e-48	3.6e-47	-1.29	5.44	9.8e-115	2e-113	8.4e-108	1.2e-106	-1.152	5.534	2.3e-103	5.5e-102	1.6e-82	2.7e-81
ENSRNOG00000014290	Grm1	glutamate metabotropic receptor 1	-0.169	6.324	0.00091	0.0022	0.0024	0.0047	0.437	5.97	7.3e-12	3.8e-11	4.2e-11	1.8e-10	-0.163	6.261	0.03	0.06	0.0054	0.011	-0.316	6.319	2.1e-06	6.6e-06	2e-07	5.8e-07	0.789	6.069	2.2e-30	1.2e-29	9.5e-36	4.9e-35	0.58	5.994	3.1e-20	1.6e-19	6.3e-20	3e-19
ENSRNOG00000005519	Grm3	glutamate metabotropic receptor 3	-0.759	6.337	3.3e-17	2.4e-16	7.4e-26	6.2e-25	-1.027	5.916	6e-49	1.7e-47	2.9e-37	5e-36	-0.695	5.705	2.1e-14	1.6e-13	1.5e-14	1e-13	-1.438	6.183	9.3e-39	1.2e-37	2.3e-51	3e-50	0.446	6.466	3.9e-08	9.5e-08	5.1e-12	1.3e-11	-0.354	6.114	1.2e-12	4.6e-12	8.5e-11	2.7e-10
ENSRNOG00000016429	Grm5	glutamate metabotropic receptor 5	-0.593	6.577	4.3e-07	1.6e-06	6.8e-11	2.7e-10	0.256	4.432	0.098	0.15	0.047	0.073	-1.797	5.717	4.3e-47	1e-45	2.5e-47	5.2e-46	-2.374	6.16	8.9e-47	1.4e-45	2e-72	3.8e-71	2.666	6.057	6e-58	5.8e-57	4.1e-172	1e-170	2.032	5.58	2.5e-69	3.7e-68	9e-124	2.6e-122
ENSRNOG00000002833	Gsk3b	glycogen synthase kinase 3 beta	-0.266	5.665	0.013	0.025	0.0048	0.0091	-0.903	5.817	7.3e-23	7.4e-22	2e-20	1.6e-19	-0.328	5.473	0.0055	0.013	0.0022	0.005	-0.579	5.594	2.8e-05	7.9e-05	1.6e-06	4.3e-06	-0.289	5.949	0.005	0.0082	0.00093	0.0015	-0.597	5.872	8.2e-19	4.1e-18	1.7e-19	8.2e-19
ENSRNOG00000019332	Gtpbp2	GTP binding protein 2	-0.19	5.684	0.0014	0.0034	0.0011	0.0023	0.364	5.339	9.9e-06	3e-05	4.4e-06	1.2e-05	-0.173	5.603	0.037	0.071	0.021	0.038	-0.348	5.674	1.5e-05	4.3e-05	1.4e-06	3.7e-06	0.747	5.453	2.4e-24	1.1e-23	1.7e-30	7.8e-30	0.517	5.366	5.7e-18	2.7e-17	6.7e-15	2.6e-14
ENSRNOG00000014819	Hap1	huntingtin-associated protein 1	0.978	7.365	8e-32	9.8e-31	5.6e-46	7.9e-45	2.194	9.126	6.2e-118	8.1e-116	3.7e-240	2e-237	1.971	9.174	2.6e-101	1.6e-99	5.8e-149	6.1e-147	2.964	8.995	1e-169	8.8e-168	0	0	-0.734	7.214	5.7e-37	3.7e-36	1.6e-37	8.4e-37	0.203	7.692	0.0058	0.011	0.001	0.0018
ENSRNOG00000019113	Hnrnpk	heterogeneous nuclear ribonucleoprotein K	-0.011	8.659	0.74	0.83	0.76	0.82	0.208	8.704	0.00038	0.00094	8.2e-06	2.2e-05	0.053	8.783	0.32	0.44	0.29	0.38	0.057	8.756	0.45	0.56	0.21	0.27	0.186	8.579	0.00019	0.00035	4.3e-08	9.1e-08	0.135	8.605	0.0032	0.006	0.00067	0.0012
ENSRNOG00000047014	Homer1	homer scaffold protein 1	-0.65	5.723	4.8e-13	2.7e-12	1e-16	5.9e-16	-0.545	3.491	3.3e-10	1.5e-09	8.4e-08	2.8e-07	-2.272	4.733	1.8e-95	9.8e-94	2.4e-125	1.9e-123	-2.907	5.253	6.8e-121	3.4e-119	5.8e-243	6.3e-241	2.399	5.263	1.6e-99	2.7e-98	7.9e-222	2.8e-220	1.707	4.76	7.4e-69	1.1e-67	1.2e-97	2.7e-96
ENSRNOG00000006979	Hpca	hippocalcin	-0.4	10.394	1.6e-17	1.2e-16	2.7e-16	1.5e-15	0.893	6.727	3.5e-36	6.3e-35	1.2e-45	2.7e-44	-3.172	9.434	0	0	0	0	-3.557	9.76	0	0	0	0	4.486	9.648	0	0	0	0	4.046	9.282	0	0	0	0
ENSRNOG00000034066	Hspa8	heat shock protein family A (Hsp70) member 8	0.195	10.2	0.00016	0.00042	5.8e-06	1.6e-05	-0.139	10.729	0.0053	0.011	0.01	0.018	0.266	10.536	4e-06	1.5e-05	1.5e-06	5.3e-06	0.476	10.419	1.3e-13	6.9e-13	5.5e-17	2.8e-16	-0.58	10.423	5.1e-37	3.3e-36	1.3e-40	7.7e-40	-0.425	10.54	2e-24	1.2e-23	7.3e-26	4.4e-25
ENSRNOG00000016538	Itga8	integrin subunit alpha 8	0.042	3.711	0.67	0.77	0.77	0.82	-0.218	2.876	0.18	0.26	0.17	0.23	-1.072	3.393	1.8e-07	8e-07	5.6e-09	2.6e-08	-1.014	3.331	1.1e-21	8.2e-21	2.7e-14	1.2e-13	0.83	3.333	1.4e-22	6e-22	3.7e-17	1.2e-16	0.833	3.388	4.4e-06	1.1e-05	1.9e-07	4.8e-07
ENSRNOG00000010966	Itgb1	integrin subunit beta 1	-0.348	6.547	2.1e-10	1e-09	2.5e-13	1.2e-12	-0.548	6.902	1.3e-13	7.4e-13	1.1e-11	4.9e-11	0.143	6.538	0.12	0.2	0.093	0.14	-0.189	6.68	0.023	0.042	0.017	0.027	-0.324	6.885	3.3e-12	9.9e-12	2.4e-15	6.9e-15	-0.712	6.779	2.6e-52	3e-51	7.1e-45	6.8e-44
ENSRNOG00000005284	Itpka	inositol-trisphosphate 3-kinase A	0.107	6.844	0.18	0.27	0.11	0.16	1.037	1.063	0.012	0.022	0.013	0.023	-5.547	6.028	1.3e-263	4e-261	0	0	-5.419	5.885	0	0	0	0	6.506	5.806	0	0	1e-44	6.2e-44	6.574	5.925	0	0	1.1e-44	1.1e-43
ENSRNOG00000002001	Itsn1	intersectin 1	0.307	6.266	4.9e-08	2e-07	2.9e-08	9.9e-08	-0.606	6.361	5.9e-19	4.9e-18	3.4e-17	2.3e-16	-0.484	6.293	3e-12	2e-11	1.5e-11	8.5e-11	-0.16	6.089	0.033	0.058	0.036	0.056	-0.41	6.33	1.3e-12	4e-12	2.4e-13	6.5e-13	-0.143	6.503	0.0018	0.0034	0.0067	0.011
ENSRNOG00000004918	Kcna4	potassium voltage-gated channel subfamily A member 4	-1.257	5.765	3.4e-75	1e-73	1.6e-70	3.5e-69	0.225	3.508	0.014	0.026	0.014	0.024	-1.492	4.545	1.9e-43	4e-42	2.3e-56	5.8e-55	-2.732	5.523	3.8e-268	7.6e-266	0	0	2.993	5.431	4.19999999999652e-313	3.3E-311	0	0	1.696	4.404	2.8e-55	3.3e-54	5.9e-95	1.2e-93
ENSRNOG00000019959	Kcnc3	potassium voltage-gated channel subfamily C member 3	1.263	7.115	6.3e-127	3.6e-125	3.8e-171	3e-169	-2.716	8.481	0	0	0	0	-1.149	7.252	1.8e-72	6.9e-71	2e-73	7.1e-72	0.13	6.478	0.043	0.073	0.039	0.059	-2.81	8.357	0	0	0	0	-1.587	8.632	4.7e-285	5e-283	8.7e-268	7.8e-266
ENSRNOG00000039544	Kcnd1	potassium voltage-gated channel subfamily D member 1	-0.936	4.418	2.5e-44	4.1e-43	3e-51	4.7e-50	-0.718	4.16	1.1e-21	1e-20	2.6e-22	2.3e-21	-0.217	3.875	0.017	0.036	0.0068	0.014	-1.136	4.411	1.7e-45	2.6e-44	1.4e-58	2.1e-57	0.453	4.603	8.7e-13	2.7e-12	1.9e-17	5.8e-17	-0.523	4.18	2.1e-16	9.6e-16	2e-17	8.6e-17
ENSRNOG00000014686	Kcnd3	potassium voltage-gated channel subfamily D member 3	1.223	6.466	1.5e-110	6.9e-109	4.2e-129	2.1e-127	0.667	6.651	2.5e-30	3.6e-29	2.6e-31	3.5e-30	-0.105	7.004	0.19	0.29	0.07	0.11	1.134	6.468	1.6e-63	3.4e-62	7.4e-86	1.7e-84	-0.432	5.968	3.8e-17	1.4e-16	5.9e-19	1.9e-18	0.751	6.643	3.8e-56	4.7e-55	2.3e-49	2.4e-48
ENSRNOG00000004720	Kcnj2	potassium inwardly-rectifying channel, subfamily J, member 2	-2.277	3.699	4.3e-52	8.4e-51	1.6e-89	5.1e-88	-0.71	2.708	6e-12	3.2e-11	4.1e-10	1.6e-09	0.061	2.29	0.48	0.61	0.67	0.74	-2.201	3.764	1.7e-49	2.9e-48	2.6e-83	5.9e-82	1.527	3.848	2.4e-31	1.3e-30	2.8e-55	2.1e-54	-0.793	2.626	2.1e-17	9.9e-17	1.1e-12	3.8e-12
ENSRNOG00000016675	Kcnn2	potassium calcium-activated channel subfamily N member 2	1.118	4.586	1.1e-26	1.1e-25	9.5e-40	1.2e-38	-0.413	3.996	5.1e-08	1.9e-07	1.2e-06	3.5e-06	-1.368	4.615	6.3e-34	1e-32	6.8e-43	1.3e-41	-0.233	3.876	0.006	0.012	0.0055	0.0098	-0.146	4.005	0.015	0.023	0.021	0.029	0.933	4.663	9.8e-21	5.3e-20	1.2e-28	7.6e-28
ENSRNOG00000011134	Lama2	laminin subunit alpha 2	2.089	3.851	7.9e-06	2.5e-05	2.8e-15	1.5e-14	-0.758	4.369	2.9e-06	9.2e-06	8.5e-07	2.6e-06	-0.693	4.335	0.047	0.088	0.014	0.027	1.411	3.391	6e-09	2.4e-08	3.2e-18	1.7e-17	-2.134	3.897	1.1e-49	8.8e-49	1.8e-103	2.5e-102	-0.088	4.601	0.98	1	0.73	0.78
ENSRNOG00000013656	Lpar1	lysophosphatidic acid receptor 1	-0.587	6.549	1.1e-07	4.4e-07	6.3e-15	3.3e-14	-1.094	7.233	2.6e-82	1.7e-80	1.8e-87	1.2e-85	0.262	6.466	1.6e-05	5.7e-05	1.2e-05	3.9e-05	-0.308	6.728	0.0053	0.011	0.00013	0.00029	-0.75	7.24	5.6e-30	3e-29	3.2e-26	1.3e-25	-1.377	7.091	6.1e-195	3.5e-193	2e-219	1.3e-217
ENSRNOG00000008098	Lrrc4	leucine rich repeat containing 4	0.367	6.495	4.7e-11	2.4e-10	6.3e-15	3.3e-14	-0.162	5.647	0.0055	0.011	0.0023	0.0045	-1.202	6.29	1.5e-73	5.7e-72	6.7e-102	3.9e-100	-0.819	6.009	3.8e-34	4.3e-33	1.7e-56	2.4e-55	0.693	5.999	4.3e-40	3e-39	1.1e-59	8.5e-59	1.02	6.262	1.4e-95	2.9e-94	4.3e-93	8.7e-92
ENSRNOG00000011980	Lrrc7	leucine rich repeat containing 7	-0.289	5.6	0.014	0.028	0.0052	0.0098	0.754	3.291	4.2e-16	2.9e-15	9.4e-13	4.6e-12	-1.934	4.885	1.2e-39	2.3e-38	5.8e-77	2.2e-75	-2.208	5.083	3.3e-42	4.7e-41	5.2e-107	1.6e-105	2.997	4.908	2.9e-64	3.1e-63	1.3e-202	4.2e-201	2.667	4.669	8.1e-63	1.1e-61	6.1e-151	2.3e-149
ENSRNOG00000011826	Lzts1	leucine zipper tumor suppressor 1	-0.933	7.489	2.4e-45	4.1e-44	5.5e-49	8.3e-48	-0.059	5.169	0.37	0.48	0.44	0.53	-1.91	6.391	1e-97	5.9e-96	1.7e-126	1.4e-124	-2.827	7.134	4e-254	7e-252	2e-307	3.4e-305	2.803	7.078	6.3e-265	3.8e-263	0	0	1.829	6.322	2.1e-100	4.8e-99	8.5e-158	3.3e-156
ENSRNOG00000021231	Lzts3	leucine zipper tumor suppressor family member 3	-1.153	8.448	9.5e-117	4.8e-115	8.3e-138	4.7e-136	0.906	6.066	2.8e-49	7.9e-48	3.7e-65	1.5e-63	-1.409	7.323	6.7e-109	4.6e-107	4.8e-155	5.8e-153	-2.546	8.202	6.59999999986043e-314	1.8E-311	0	0	3.488	8.039	0	0	0	0	2.295	7.043	0	0	0	0
ENSRNOG00000017428	Map1b	microtubule-associated protein 1B	1.378	10.348	2.6e-103	1.1e-101	1.1e-113	4.5e-112	-1.165	11.25	3.7e-91	3e-89	4.1e-60	1.5e-58	-0.423	10.785	1.3e-08	6.8e-08	1.4e-08	6.4e-08	0.971	10.128	5.1e-23	4.1e-22	1.1e-34	9.8e-34	-2.1	10.908	0	0	1.1e-294	5.6e-293	-0.763	11.327	1.7e-63	2.3e-62	1.2e-50	1.3e-49
ENSRNOG00000000579	Marcks	myristoylated alanine rich protein kinase C substrate	-0.564	7.19	1.8e-28	2e-27	5.5e-29	5e-28	1.228	7.341	2.5e-70	1.2e-68	9.2e-84	5.8e-82	0.851	7.47	2.2e-44	4.8e-43	1.1e-42	1.9e-41	0.302	7.665	3.7e-06	1.2e-05	7e-07	1.9e-06	0.962	7.046	1.7e-64	1.8e-63	2.2e-72	2.1e-71	0.357	6.73	1.6e-13	6.5e-13	1.9e-11	6.2e-11
ENSRNOG00000014980	Mob4	MOB family member 4, phocein	0.305	6.446	2.8e-08	1.1e-07	1.8e-10	7.1e-10	-0.078	6.649	0.15	0.22	0.14	0.2	-0.079	6.654	0.27	0.38	0.16	0.23	0.241	6.474	0.00052	0.0013	3.9e-06	1e-05	-0.283	6.44	9.5e-09	2.4e-08	5e-10	1.2e-09	-0.019	6.618	0.63	0.71	0.7	0.76
ENSRNOG00000059683	Mpp2	membrane palmitoylated protein 2	-0.022	6.586	0.52	0.63	0.66	0.73	0.7	6.078	5e-29	6.7e-28	1.8e-31	2.4e-30	-0.288	6.541	3.2e-05	0.00011	7.3e-06	2.4e-05	-0.294	6.52	8.4e-06	2.5e-05	2.6e-07	7.5e-07	1.029	6.176	2.2e-86	3.3e-85	8.2e-112	1.2e-110	0.967	6.188	2.8e-71	4.4e-70	7.8e-73	1.2e-71
ENSRNOG00000018958	Mt3	metallothionein 3	0.158	7.565	0.00095	0.0023	0.0016	0.0032	-0.159	7.475	0.015	0.029	0.019	0.032	-0.346	7.582	2.6e-08	1.2e-07	4.3e-07	1.6e-06	-0.172	7.462	0.014	0.027	0.01	0.017	0.048	7.464	0.62	0.69	0.34	0.39	0.167	7.578	0.00024	0.00051	0.0011	0.002
ENSRNOG00000005923	Mtmr2	myotubularin related protein 2	-0.151	6.372	0.0052	0.011	0.00076	0.0016	-0.672	6.552	4.4e-31	6.5e-30	1.4e-47	3.4e-46	-0.215	6.293	0.0014	0.0037	1.4e-05	4.5e-05	-0.35	6.343	1.4e-07	4.9e-07	6.6e-13	2.7e-12	-0.286	6.6	1.3e-09	3.4e-09	5.5e-13	1.5e-12	-0.478	6.571	1.3e-24	8.1e-24	2.7e-30	1.9e-29
ENSRNOG00000001959	Mx1	myxovirus (influenza virus) resistance 1	0.741	1.582	7.4e-09	3.1e-08	9.8e-08	3.2e-07	-0.24	2.043	0.1	0.16	0.15	0.21	-0.079	1.966	0.68	0.78	0.68	0.75	0.671	1.612	0.0013	0.0029	0.00028	0.0006	-0.886	1.689	7.7e-14	2.5e-13	6.1e-15	1.7e-14	-0.18	2.015	0.11	0.16	0.12	0.16
ENSRNOG00000001963	Mx2	MX dynamin like GTPase 2	-0.464	5.955	4e-17	2.8e-16	1.4e-19	9.3e-19	0.193	5.935	0.038	0.066	0.019	0.032	0.227	5.925	0.0063	0.015	0.0064	0.013	-0.222	6.123	0.00096	0.0022	0.0027	0.005	0.451	5.964	2.6e-17	9.8e-17	6.2e-17	1.9e-16	-0.054	5.749	0.41	0.5	0.41	0.48
ENSRNOG00000002886	Myh10	myosin heavy chain 10	-0.692	8.958	3.8e-27	4e-26	1.4e-31	1.4e-30	-0.595	8.866	2.6e-28	3.4e-27	6.5e-29	7.8e-28	-0.131	8.61	0.036	0.071	0.031	0.055	-0.808	8.978	8.5e-35	1e-33	8.1e-37	7.7e-36	0.249	9.15	4.8e-06	1e-05	1.7e-06	3.4e-06	-0.484	8.851	9.6e-30	6.7e-29	6.3e-22	3.3e-21
ENSRNOG00000014409	Myl7	myosin light chain 7	1.813	-3.103	0.087	0.14	0.011	0.019	4.486	-0.491	3.8e-30	5.4e-29	2.8e-37	4.9e-36	3.919	-0.394	2e-24	2.4e-23	2.1e-32	2.9e-31	5.761	-0.5	7.3e-35	8.6e-34	1.1e-44	1.3e-43	-	-	-	-	-	-	0.533	-2.937	0.58	0.66	0.49	0.55
ENSRNOG00000008235	Mylk2	myosin light chain kinase 2	1.628	-2.674	0.031	0.057	0.0047	0.009	-1.86	-2.213	0.0049	0.01	6.1e-05	0.00015	-1.148	-2.527	0.17	0.27	0.034	0.059	0.476	-3.028	0.66	0.75	0.72	0.78	-2.328	-2.337	0.00016	0.00031	1.3e-06	2.5e-06	-0.732	-1.999	0.18	0.24	0.06	0.084
ENSRNOG00000014104	Myo5b	myosin Vb	-0.257	6.993	2.3e-07	8.5e-07	6.2e-07	1.9e-06	0.803	4.876	1.3e-10	6.1e-10	2.5e-15	1.5e-14	-1.736	6.34	2.7e-135	2.6e-133	8.7e-83	3.7e-81	-1.977	6.504	1.1e-172	9.9e-171	2.1e-113	6.8e-112	2.815	6.31	0	0	0	0	2.518	6.106	0	0	0	0
ENSRNOG00000007975	Ncoa2	nuclear receptor coactivator 2	0.24	5.47	0.015	0.03	0.0032	0.0063	-0.221	5.43	0.026	0.047	0.038	0.06	-0.368	5.515	0.00083	0.0023	0.00082	0.002	-0.112	5.353	0.28	0.37	0.34	0.42	-0.073	5.388	0.41	0.48	0.36	0.41	0.126	5.54	0.1	0.15	0.066	0.092
ENSRNOG00000058898	Nedd4	NEDD4 E3 ubiquitin protein ligase	-0.104	9.508	0.022	0.041	0.012	0.021	0.184	9.428	0.0014	0.0032	5.1e-05	0.00012	-0.036	9.54	0.65	0.76	0.47	0.57	-0.123	9.561	0.029	0.051	0.012	0.02	0.343	9.402	2.9e-13	9.3e-13	3.4e-19	1.1e-18	0.199	9.377	5.8e-06	1.4e-05	2.9e-07	7.4e-07
ENSRNOG00000020339	Neurl1	neuralized E3 ubiquitin protein ligase 1	-0.353	7.91	1.3e-12	7.3e-12	1.1e-13	5.3e-13	0.355	6.138	5.5e-09	2.3e-08	5.3e-12	2.5e-11	-1.517	7.258	1.4e-124	1.2e-122	2.5e-164	3.3e-162	-1.854	7.49	6.9e-171	5.9e-169	1.5e-238	1.5e-236	2.244	7.356	1.7e-301	1.2e-299	0	0	1.851	7.093	0	0	3.09999999875168e-315	3.60000000001819e-313
ENSRNOG00000005392	Ngfr	nerve growth factor receptor	0.722	1.837	0.21	0.31	0.027	0.045	-0.633	3.516	0.00021	0.00055	0.00012	0.00029	0.923	2.793	0.02	0.041	0.0054	0.011	1.663	2.556	4.2e-07	1.4e-06	1.2e-16	6.2e-16	-2.262	2.98	1e-116	2.1e-115	1.2e-83	1.3e-82	-1.578	3.17	2e-11	7e-11	1.5e-07	3.8e-07
ENSRNOG00000032576	Nlgn1	neuroligin 1	-0.177	6.914	0.00064	0.0016	0.0013	0.0027	0.591	6.224	7.4e-20	6.5e-19	4.4e-21	3.7e-20	-0.432	6.726	3.8e-11	2.3e-10	8.2e-12	4.6e-11	-0.593	6.796	2.9e-20	2.1e-19	5.9e-22	3.6e-21	1.221	6.519	3.4e-79	4.6e-78	1.9e-104	2.7e-103	1.003	6.424	1.2e-65	1.7e-64	6.6e-66	8.9e-65
ENSRNOG00000001130	Nos1	nitric oxide synthase 1	0.052	4.931	0.86	0.92	0.65	0.72	0.146	5.416	0.34	0.45	0.26	0.33	0.434	5.292	0.0019	0.0049	0.00027	0.00071	0.501	5.239	0.0047	0.0098	0.00039	0.00081	-0.32	5.08	0.046	0.066	0.013	0.018	-0.309	5.136	0.01	0.018	0.0027	0.0047
ENSRNOG00000009329	Nr1d1	nuclear receptor subfamily 1, group D, member 1	-0.478	6.634	1.4e-15	9.2e-15	3.4e-16	1.9e-15	0.311	6.091	6e-07	2.1e-06	5.2e-07	1.6e-06	-0.235	6.365	0.00074	0.0021	0.00017	0.00045	-0.697	6.608	3.6e-25	3.1e-24	3.6e-36	3.4e-35	1.043	6.428	1.8e-53	1.6e-52	2.6e-64	2.2e-63	0.525	6.154	5.8e-14	2.3e-13	2.1e-15	8.5e-15
ENSRNOG00000014096	Nr3c1	nuclear receptor subfamily 3, group C, member 1	-0.25	6.84	1.1e-06	3.9e-06	2.2e-09	7.9e-09	0.006	6.69	0.92	0.96	0.89	0.92	-0.115	6.756	0.092	0.16	0.025	0.046	-0.349	6.858	4.8e-08	1.8e-07	2.6e-14	1.2e-13	0.391	6.782	1.5e-14	5e-14	1.3e-25	5.2e-25	0.1	6.678	0.047	0.073	0.019	0.029
ENSRNOG00000010688	Nrgn	neurogranin	-0.214	9.936	0.0007	0.0017	0.00061	0.0013	1.932	5.829	7e-56	2.4e-54	4.6e-107	4.3e-105	-3.431	9.056	8.6e-297	3.8e-294	0	0	-3.629	9.213	2.2e-301	5.6e-299	0	0	5.596	9.073	0	0	0	0	5.343	8.878	0	0	0	0
ENSRNOG00000008810	Nsmf	NMDA receptor synaptonuclear signaling and neuronal migration factor	1.568	9.126	5e-210	5.9e-208	1e-143	5.9e-142	0.068	7.189	0.22	0.31	0.19	0.26	-2.583	9.033	0	0	0	0	-0.999	7.787	1.4e-31	1.4e-30	3.2e-49	4e-48	1.102	7.695	5.3e-39	3.6e-38	5.3e-80	5.6e-79	2.631	8.941	0	0	0	0
ENSRNOG00000018839	Ntrk2	neurotrophic receptor tyrosine kinase 2	0.404	9.039	2.3e-15	1.5e-14	4.9e-16	2.7e-15	0.112	9.205	0.12	0.19	0.097	0.14	-0.065	9.298	0.44	0.57	0.36	0.45	0.354	9.074	1.8e-05	5.1e-05	1.6e-06	4.2e-06	-0.206	8.935	6.5e-06	1.4e-05	8.9e-06	1.6e-05	0.157	9.168	0.00038	0.00078	0.00022	0.00042
ENSRNOG00000028708	Ntsr1	neurotensin receptor 1	2.496	0.893	9.9e-16	6.6e-15	1.2e-28	1.1e-27	0.662	3.802	8.3e-05	0.00022	2.6e-06	7.5e-06	2.38	3.368	7.6e-22	8.3e-21	2.9e-35	4.4e-34	4.893	3.139	3.8e-55	7.2e-54	2.5e-124	9.4e-123	-4.198	2.439	8.6e-157	2.6e-155	4.2e-180	1.1e-178	-1.737	2.777	4.6e-39	4e-38	2.9e-29	1.9e-28
ENSRNOG00000026573	Ophn1	oligophrenin 1	-0.528	5.739	1.6e-21	1.4e-20	1.3e-27	1.2e-26	0.142	5.169	0.033	0.059	0.013	0.023	-0.311	5.407	2.6e-05	9.1e-05	7.1e-07	2.6e-06	-0.823	5.686	4.3e-32	4.6e-31	1.7e-58	2.6e-57	1.001	5.566	2e-74	2.5e-73	7.9e-119	1.3e-117	0.432	5.268	3.8e-15	1.6e-14	3.5e-16	1.4e-15
ENSRNOG00000010531	Oprd1	opioid receptor, delta 1	-1.444	0.855	1e-16	7e-16	7.6e-23	5.7e-22	-1.792	0.234	2.5e-14	1.6e-13	1.7e-15	1e-14	-0.991	-0.312	0.00056	0.0016	7.9e-05	0.00023	-2.428	0.687	1.9e-30	2e-29	4.4e-37	4.2e-36	0.672	1.079	7.7e-06	1.6e-05	7.3e-07	1.5e-06	-0.818	0.462	2.8e-05	6.5e-05	5.9e-06	1.3e-05
ENSRNOG00000018191	Oprm1	opioid receptor, mu 1	-0.596	1.238	0.015	0.03	0.0072	0.013	-0.789	1.892	0.00012	0.00031	0.013	0.023	0.459	1.25	0.17	0.27	0.18	0.25	-0.117	1.489	0.55	0.65	0.76	0.81	-0.634	1.851	0.00092	0.0016	0.001	0.0016	-1.275	1.697	3e-16	1.3e-15	3.6e-16	1.5e-15
ENSRNOG00000037456	P2rx2	purinergic receptor P2X 2	3.378	0.002	5.1e-35	6.7e-34	8.5e-43	1.1e-41	2.129	3.608	7.1e-59	2.6e-57	1.8e-74	9.1e-73	3.414	3.46	7.2e-101	4.4e-99	9.6e-119	7.2e-117	6.808	3.315	2.3e-201	2.6e-199	1.4e-272	1.9e-270	-4.644	1.204	9.1e-119	1.9e-117	1.3e-134	2.4e-133	-1.306	1.657	2.9e-23	1.7e-22	1.6e-21	8.1e-21
ENSRNOG00000008552	P2rx3	purinergic receptor P2X 3	0.759	1.017	1.6e-06	5.4e-06	2.6e-07	8.1e-07	-0.214	1.446	0.12	0.19	0.15	0.2	-0.104	1.395	0.57	0.69	0.5	0.6	0.67	1.036	0.00013	0.00034	5.3e-05	0.00012	-0.85	1.097	3.3e-09	8.5e-09	1.3e-09	3e-09	-0.132	1.429	0.29	0.37	0.33	0.39
ENSRNOG00000001300	P2rx4	purinergic receptor P2X 4	-0.014	4.765	0.88	0.93	0.79	0.85	-0.063	4.899	0.27	0.37	0.32	0.4	0.012	4.867	0.81	0.89	0.85	0.89	0.014	4.841	0.87	0.92	0.82	0.87	-0.042	4.798	0.31	0.37	0.44	0.49	-0.096	4.824	0.081	0.12	0.095	0.13
ENSRNOG00000001873	P2rx6	purinergic receptor P2X 6	0.098	3.784	0.71	0.8	0.5	0.58	-0.713	5.262	1.4e-11	7.4e-11	3.5e-10	1.4e-09	0.939	4.478	1.8e-06	7.4e-06	3.3e-10	1.7e-09	1.052	4.413	8.8e-07	2.9e-06	1.1e-11	4.3e-11	-1.727	4.85	4.6e-111	8.9e-110	1.2e-57	9.1e-57	-1.672	4.915	4.9e-136	1.6e-134	1.2e-66	1.6e-65
ENSRNOG00000009760	Palm	paralemmin	-0.535	7.513	3.5e-26	3.6e-25	3.7e-27	3.3e-26	0.059	6.659	0.31	0.41	0.22	0.29	-0.63	7.042	4e-22	4.4e-21	5.2e-29	6.6e-28	-1.149	7.354	2.2e-68	5.2e-67	8.6e-107	2.6e-105	1.243	7.268	6e-139	1.5e-137	2.3e-189	6.7e-188	0.667	6.942	3.7e-46	3.7e-45	1.3e-45	1.2e-44
ENSRNOG00000058609	Palmd	palmdelphin	1.944	4.428	1.5e-171	1.3e-169	5.9e-179	5e-177	-0.153	3.407	0.12	0.19	0.18	0.24	-1.87	4.544	1.6e-118	1.3e-116	7.1e-98	3.8e-96	0.088	3.268	0.27	0.37	0.39	0.47	-0.205	3.273	0.0067	0.011	0.024	0.034	1.697	4.496	2.6e-114	7e-113	6e-91	1.2e-89
ENSRNOG00000005905	Pde4b	phosphodiesterase 4B	-1	6.15	2e-73	5.7e-72	2.4e-71	5.5e-70	-0.375	6.016	4.6e-10	2.1e-09	2.6e-10	1.1e-09	0.154	5.747	0.01	0.023	0.03	0.053	-0.83	6.27	2.4e-35	2.8e-34	1.9e-39	1.9e-38	0.491	6.343	5.4e-22	2.4e-21	2.2e-24	8.7e-24	-0.55	5.884	8.4e-29	5.7e-28	9.1e-23	4.8e-22
ENSRNOG00000050794	Pdlim4	PDZ and LIM domain 4	-0.224	4.708	0.0011	0.0026	0.001	0.0022	0.671	4.716	2.3e-13	1.3e-12	5.4e-14	2.9e-13	0.326	4.865	0.0001	0.00032	0.00026	0.00069	0.117	4.936	0.094	0.15	0.13	0.18	0.588	4.553	6.9e-17	2.5e-16	3.8e-17	1.2e-16	0.324	4.454	3.1e-05	7.2e-05	7.1e-05	0.00014
ENSRNOG00000061128	Pelo	pelota mRNA surveillance and ribosome rescue factor	0.315	3.818	2.1e-05	6.3e-05	6.5e-06	1.8e-05	0.05	4.317	0.56	0.67	0.53	0.61	0.279	4.216	0.00043	0.0013	0.00074	0.0018	0.61	4.051	6e-13	3.1e-12	3.8e-14	1.7e-13	-0.523	3.945	5.5e-15	1.8e-14	5e-15	1.4e-14	-0.249	4.115	0.00014	0.00031	0.00023	0.00045
ENSRNOG00000006831	Pgr	progesterone receptor	0.416	3.048	0.00013	0.00036	8.2e-05	0.0002	0.508	2.867	0.0032	0.0069	0.00091	0.0019	-0.244	3.228	0.059	0.11	0.087	0.14	0.191	2.988	0.34	0.45	0.2	0.26	0.354	2.668	0.0042	0.007	0.003	0.0045	0.729	2.935	5.7e-13	2.2e-12	3.1e-11	1e-10
ENSRNOG00000004353	Ppfia2	PTPRF interacting protein alpha 2	1.266	6.281	1.5e-80	4.9e-79	8.2e-107	3.3e-105	0.523	5.365	9.1e-16	6.2e-15	7.1e-15	4.1e-14	-1.276	6.381	1.9e-82	8.6e-81	1.9e-86	8.7e-85	0.005	5.58	0.86	0.91	0.92	0.95	0.554	5.269	7.1e-18	2.7e-17	7.5e-20	2.5e-19	1.779	6.165	1.4e-140	4.7e-139	1.3e-180	6.1e-179
ENSRNOG00000018708	Ppp1ca	protein phosphatase 1 catalytic subunit alpha	-1.055	8.143	1.2e-95	4.8e-94	2.9e-140	1.7e-138	0.181	7.179	0.0018	0.004	0.00047	0.001	-0.352	7.458	4.9e-08	2.3e-07	4e-11	2.2e-10	-1.391	8.104	1.3e-101	5.3e-100	1.1e-151	5.5e-150	1.607	7.989	5.2e-237	2.7e-235	5.2e-301	2.6e-299	0.512	7.305	3.8e-29	2.6e-28	1.3e-33	9.6e-33
ENSRNOG00000001269	Ppp1cc	protein phosphatase 1 catalytic subunit gamma	-0.488	8.295	9.2e-23	8.3e-22	1.5e-30	1.4e-29	-0.208	7.721	8.2e-05	0.00022	3.4e-05	8.6e-05	-0.516	7.898	6.3e-17	5.5e-16	5.1e-23	5.2e-22	-0.988	8.169	1.1e-54	2.1e-53	1.9e-90	4.8e-89	0.815	8.172	5.6e-65	6.1e-64	2.7e-83	3e-82	0.287	7.912	1.5e-10	5.2e-10	5.8e-10	1.8e-09
ENSRNOG00000028404	Ppp1r1b	protein phosphatase 1, regulatory (inhibitor) subunit 1B	-4.629	10.339	0	0	0	0	0.325	5.914	0.036	0.063	0.0092	0.016	-0.684	6.454	3.8e-07	1.6e-06	1.8e-07	7.2e-07	-5.298	10.38	0	0	0	0	5.657	10.315	0	0	0	0	0.988	6.259	5.5e-17	2.6e-16	1.3e-26	7.8e-26
ENSRNOG00000001733	Ppp1r2	protein phosphatase 1, regulatory (inhibitor) subunit 2	-1.285	8.323	4.3e-142	2.9e-140	2.2e-217	2.4e-215	-0.066	7.295	0.22	0.31	0.2	0.26	-0.378	7.468	2.5e-09	1.3e-08	3.4e-13	2.1e-12	-1.647	8.288	8e-143	5.1e-141	9.8e-229	9.2e-227	1.617	8.238	2.6e-246	1.4e-244	1e-307	5.3e-306	0.292	7.421	1.1e-10	3.8e-10	6.4e-11	2.1e-10
ENSRNOG00000008869	Ppp1r9a	protein phosphatase 1, regulatory subunit 9A	-1.169	6.705	4.8e-14	2.9e-13	3.7e-30	3.5e-29	-0.588	5.777	8.5e-06	2.5e-05	8.3e-05	0.0002	-0.651	5.818	1.1e-05	3.9e-05	2.9e-05	9e-05	-1.804	6.6	5.1e-22	3.9e-21	1.2e-25	8.6e-25	1.252	6.684	1.1e-15	3.7e-15	7.2e-38	3.9e-37	0.041	6.001	0.69	0.76	0.56	0.62
ENSRNOG00000052113	Ppp1r9b	protein phosphatase 1, regulatory subunit 9B	-0.097	9.809	0.03	0.054	0.026	0.044	0.103	8.048	0.069	0.11	0.041	0.064	-1.759	9.236	1.8e-176	2.7e-174	1.2e-222	3.5e-220	-1.84	9.274	6.4e-177	5.8e-175	3.4e-267	4.5e-265	1.979	9.187	0	0	0	0	1.842	9.132	0	0	0	0
ENSRNOG00000009882	Ppp3ca	protein phosphatase 3 catalytic subunit alpha	-0.601	9.822	2.6e-27	2.7e-26	3.1e-29	2.9e-28	-0.36	7.478	1e-10	4.8e-10	3.8e-13	1.9e-12	-2.302	8.859	4e-290	1.6e-287	0	0	-2.888	9.337	5.4e-261	1e-258	0	0	2.563	9.322	8.7e-236	4.4e-234	0	0	1.921	8.846	6e-293	6.8e-291	0	0
ENSRNOG00000005257	Prkaca	protein kinase cAMP-activated catalytic subunit alpha	0.592	7.26	1.7e-30	2e-29	9.3e-51	1.5e-49	0.079	7.948	0.21	0.3	0.089	0.13	0.364	7.822	6.3e-10	3.6e-09	1.2e-12	7e-12	0.972	7.562	3.5e-51	6.1e-50	1.5e-99	4.2e-98	-0.858	7.43	2.3e-73	2.8e-72	6.3e-130	1.1e-128	-0.306	7.704	1.1e-12	4.1e-12	1.5e-13	5.6e-13
ENSRNOG00000009079	Prkar2b	protein kinase cAMP-dependent type II regulatory subunit beta	-1.907	7.27	2.1e-279	3.8e-277	2.9e-254	4.2e-252	0.872	6.001	7.3e-46	1.8e-44	2e-65	8.2e-64	0.252	6.257	5.2e-05	0.00018	1.9e-05	5.8e-05	-1.64	7.392	8.7e-138	5.3e-136	1.5e-203	1.1e-201	2.548	7.16	0	0	0	0	0.6	5.77	2.9e-23	1.7e-22	4.7e-25	2.7e-24
ENSRNOG00000029366	Prrt2	proline-rich transmembrane protein 2	-0.229	7.701	5.9e-06	1.9e-05	1.3e-06	3.8e-06	0.241	7.226	2.5e-05	7.2e-05	2.3e-06	6.7e-06	-0.338	7.525	1.6e-07	7.4e-07	1.6e-10	8.2e-10	-0.551	7.623	1.7e-17	1.1e-16	3.9e-28	2.9e-27	0.828	7.46	9.8e-64	1e-62	5.5e-67	4.8e-66	0.559	7.347	1.3e-34	1e-33	5e-29	3.2e-28
ENSRNOG00000019435	Psd	pleckstrin and Sec7 domain containing	-0.035	8.433	0.31	0.41	0.47	0.56	1.213	6.261	1.1e-89	8.1e-88	1.5e-89	1e-87	-1.77	7.888	1.1e-170	1.5e-168	2.3e-194	4.6e-192	-1.789	7.879	9.5e-163	7.4e-161	4e-206	3.2e-204	3.038	7.62	0	0	0	0	2.962	7.606	0	0	0	0
ENSRNOG00000012026	Psmc2	proteasome 26S subunit, ATPase 2	0.071	6.907	0.19	0.28	0.088	0.13	-0.196	7.381	0.00044	0.0011	0.00014	0.00032	0.241	7.17	3.2e-05	0.00011	2e-05	6.2e-05	0.328	7.106	3.6e-07	1.2e-06	2.3e-10	8.2e-10	-0.488	7.14	5.3e-25	2.5e-24	5.8e-39	3.2e-38	-0.457	7.206	1.3e-24	7.9e-24	4.6e-27	2.9e-26
ENSRNOG00000020723	Pten	phosphatase and tensin homolog	0.15	5.911	0.091	0.15	0.042	0.067	-0.389	5.64	5.3e-08	2e-07	1.4e-07	4.7e-07	-0.651	5.798	1.7e-12	1.1e-11	7.8e-14	5e-13	-0.485	5.675	3.4e-09	1.4e-08	2.5e-09	8.3e-09	0.132	5.775	0.045	0.065	0.038	0.05	0.241	5.886	0.0009	0.0018	0.00055	0.001
ENSRNOG00000007916	Ptk2	protein tyrosine kinase 2	-0.003	6.758	0.82	0.89	0.95	0.98	-0.117	6.08	0.031	0.056	0.015	0.026	-0.835	6.501	8.2e-38	1.5e-36	3.5e-53	8.4e-52	-0.823	6.469	1.3e-35	1.5e-34	1.8e-55	2.6e-54	0.74	6.441	1.2e-47	9.9e-47	3.7e-61	3e-60	0.696	6.467	1.4e-47	1.5e-46	3.7e-48	3.8e-47
ENSRNOG00000027839	Ptk2b	protein tyrosine kinase 2 beta	0.85	9.28	8.7e-63	2.1e-61	1.9e-59	3.5e-58	1.347	5.303	7.5e-88	5.5e-86	1.9e-74	9.7e-73	-3.919	8.839	0	0	0	0	-3.053	8.021	2.9e-280	6.6e-278	0	0	4.435	7.863	0	0	0	0	5.245	8.698	0	0	0	0
ENSRNOG00000006231	Ptpro	protein tyrosine phosphatase, receptor type, O	0.568	5.845	1.2e-22	1.1e-21	2.7e-26	2.3e-25	2.077	5.912	4e-230	1.6e-227	9.88131291682493e-324	1.40018204031409e-320	0.406	6.422	1.4e-11	8.7e-11	7.6e-12	4.3e-11	0.99	6.174	1.7e-47	2.7e-46	5.8e-102	1.7e-100	1.122	5.081	6.7e-83	9.5e-82	5.6e-108	8.2e-107	1.65	5.516	2.9e-109	7.4e-108	2.4e-138	8e-137
ENSRNOG00000006030	Ptprz1	protein tyrosine phosphatase, receptor type Z1	0.175	8.047	0.002	0.0046	0.00057	0.0012	-0.07	8.159	0.17	0.24	0.22	0.29	-0.107	8.183	0.16	0.26	0.085	0.13	0.084	8.062	0.24	0.33	0.16	0.22	-0.118	8.023	0.0082	0.013	0.01	0.015	0.016	8.142	1	1	0.74	0.79
ENSRNOG00000014621	Rab8a	RAB8A, member RAS oncogene family	-0.061	5.297	0.33	0.44	0.16	0.21	0.116	5.406	0.12	0.18	0.016	0.027	0.1	5.42	0.15	0.24	0.07	0.11	0.054	5.417	0.51	0.62	0.24	0.31	0.097	5.284	0.14	0.19	0.0091	0.013	-0.004	5.285	0.9	0.94	0.93	0.95
ENSRNOG00000001068	Rac1	Rac family small GTPase 1	0.128	8.638	0.016	0.031	0.0014	0.0028	-0.119	8.72	0.023	0.042	0.0083	0.015	-0.139	8.736	0.046	0.087	0.0047	0.01	0.005	8.637	0.95	0.97	0.91	0.94	-0.088	8.622	0.029	0.043	0.012	0.018	0	8.718	0.76	0.82	1	1
ENSRNOG00000001516	Rapgef4	Rap guanine nucleotide exchange factor 4	-0.254	8.454	1.3e-06	4.5e-06	2.5e-06	7.1e-06	-0.763	6.815	5.8e-31	8.6e-30	1.6e-25	1.7e-24	-2.037	7.739	2.9e-183	4.5e-181	5.6e-145	5.6e-143	-2.275	7.909	1.3e-213	1.6e-211	2.5e-186	1.7e-184	1.547	8.005	4.2e-150	1.2e-148	1.3e-205	4.2e-204	1.252	7.844	5.7e-109	1.4e-107	2.2e-121	6.2e-120
ENSRNOG00000042592	Rgs10	regulator of G-protein signaling 10	-0.308	6.145	9.5e-09	4e-08	1.4e-09	5.3e-09	-0.134	4.784	0.066	0.11	0.1	0.15	-1.367	5.557	9.6e-83	4.4e-81	2.9e-76	1.1e-74	-1.658	5.749	4.3e-118	2.1e-116	5.7e-138	2.4e-136	1.559	5.714	1.2e-163	3.7e-162	7.4e-165	1.7e-163	1.212	5.516	3e-97	6.7e-96	1.6e-82	2.8e-81
ENSRNOG00000015616	Rgs14	regulator of G-protein signaling 14	0.433	6.341	1.6e-14	1e-13	4e-15	2.1e-14	3.533	2.719	1.8e-176	4.5e-174	6.3e-129	9e-127	-3.049	5.807	0	0	0	0	-2.6	5.391	1.1e-200	1.2e-198	3.6e-267	4.6e-265	6.172	5.127	0	0	0	0	6.564	5.569	0	0	0	0
ENSRNOG00000013389	Rgs7bp	regulator of G-protein signaling 7 binding protein	-1.232	5.283	1.5e-24	1.5e-23	1.6e-41	2.1e-40	-1.768	3.557	4e-87	2.9e-85	2.3e-45	5.2e-44	-2.225	3.918	1.2e-64	3.9e-63	5.2e-65	1.6e-63	-3.442	4.959	2.5e-95	9.1e-94	4.3e-178	2.6e-176	1.71	5.157	1.1e-41	8.3e-41	8.7e-99	1.1e-97	0.436	4.353	8.6e-07	2.3e-06	4.4e-07	1.1e-06
ENSRNOG00000050519	Rhoa	ras homolog family member A	-0.12	7.99	0.023	0.043	0.0048	0.0092	-0.069	8.185	0.15	0.23	0.13	0.19	0.124	8.094	0.028	0.056	0.013	0.025	0.019	8.12	0.72	0.8	0.69	0.76	-0.054	8.08	0.11	0.15	0.18	0.22	-0.214	8.057	4.9e-07	1.3e-06	1.5e-07	4e-07
ENSRNOG00000001368	Rph3a	rabphilin 3A	0.02	7.215	0.82	0.89	0.74	0.8	-1.282	8.011	5.7e-87	4e-85	7.9e-51	2.2e-49	-0.091	7.283	0.48	0.61	0.31	0.41	-0.055	7.24	0.61	0.7	0.54	0.62	-1.192	7.926	3.5e-138	8.7e-137	1.2e-110	1.8e-109	-1.212	7.973	6.2e-164	2.6e-162	2.3e-113	5.9e-112
ENSRNOG00000042954	RSA-14-44	RSA-14-44 protein	0.018	-2.593	1	1	1	1	1.669	-1.664	0.0011	0.0025	5.3e-05	0.00013	1.848	-1.632	0.00086	0.0024	4.9e-05	0.00015	1.858	-1.686	0.00051	0.0012	9.9e-05	0.00022	-0.183	-2.583	0.79	0.84	0.89	0.92	-0.189	-2.523	0.85	0.9	0.68	0.74
ENSRNOG00000009350	Sez6	seizure related 6 homolog	-1.219	8.825	8.6e-132	5.1e-130	2.8e-119	1.3e-117	0.128	7.334	0.041	0.071	0.047	0.073	-0.792	7.851	2.1e-35	3.7e-34	2.8e-33	4e-32	-1.995	8.694	2.1e-202	2.4e-200	2.1e-214	1.8e-212	2.159	8.606	1.5e-303	1.1e-301	0	0	0.899	7.727	1.1e-58	1.4e-57	1.2e-56	1.5e-55
ENSRNOG00000019207	Shank1	SH3 and multiple ankyrin repeat domains 1	1.844	8.111	6.9e-110	3.1e-108	6.9e-116	3e-114	0.062	7.516	0.24	0.34	0.3	0.37	-1.308	8.349	3.8e-69	1.4e-67	6.6e-78	2.6e-76	0.55	7.278	7.1e-11	3.2e-10	2.8e-11	1e-10	-0.453	7.163	2.9e-10	7.9e-10	2.3e-10	5.6e-10	1.35	8.251	1.1e-85	2e-84	1.3e-118	3.6e-117
ENSRNOG00000050206	Shank2	SH3 and multiple ankyrin repeat domains 2	0.962	3.406	8.9e-15	5.6e-14	1.9e-16	1.1e-15	0.32	2.448	0.035	0.061	0.034	0.055	-1.317	3.395	3.9e-30	5.8e-29	1.3e-26	1.5e-25	-0.339	2.757	0.011	0.022	0.02	0.032	0.693	2.553	2e-05	4.1e-05	1.6e-06	3.2e-06	1.615	3.225	9e-40	8.1e-39	2e-38	1.7e-37
ENSRNOG00000052296	Shank3	SH3 and multiple ankyrin repeat domains 3	-0.645	8.291	6.7e-19	5.2e-18	1.3e-26	1.1e-25	0.545	6.059	2.9e-13	1.7e-12	2.4e-14	1.4e-13	-1.725	7.417	7.3e-157	8.4e-155	6.5e-156	7.9e-154	-2.355	7.898	6.9e-106	2.9e-104	3.3e-202	2.5e-200	2.935	7.76	1.6e-147	4.3e-146	3.95252516672997e-323	2.19859212399355e-321	2.25	7.225	0	0	4.9e-290	4.9e-288
ENSRNOG00000029012	Shisa6	shisa family member 6	5.391	3.458	5.9e-242	8.3e-240	0	0	-1.261	2.304	4.1e-24	4.5e-23	1.6e-15	9.6e-15	-3.006	3.697	1.1e-122	8.6e-121	3.3e-96	1.7e-94	2.407	0.818	1.1e-20	7.9e-20	2.3e-27	1.7e-26	-3.627	1.836	2.9e-120	6.2e-119	3.8e-127	6.6e-126	1.724	3.822	5.5e-64	7.7e-63	3.3e-75	5.1e-74
ENSRNOG00000016877	Shisa7	shisa family member 7	-0.614	8.26	6.1e-36	8.2e-35	2.3e-38	2.8e-37	2.005	6.039	6.9e-104	6.9e-102	9.8e-200	3.3e-197	-1.3	7.514	1.9e-92	1.1e-90	2.1e-84	8.9e-83	-1.899	7.939	1.3e-181	1.3e-179	8.2e-189	5.5e-187	3.939	7.629	0	0	0	0	3.285	7.077	0	0	0	0
ENSRNOG00000049407	Shisa8	Shisa family member 8	0.419	0.546	0.021	0.039	0.017	0.029	-2.784	0.393	9.4e-08	3.5e-07	2.6e-18	1.9e-17	-2.433	0.077	1.3e-19	1.3e-18	1.6e-24	1.7e-23	-1.999	-0.265	1.8e-12	8.9e-12	3.2e-19	1.8e-18	-0.747	0.754	0.031	0.045	0.0039	0.0058	-0.368	0.946	0.27	0.35	0.17	0.21
ENSRNOG00000007646	Sipa1l1	signal-induced proliferation-associated 1 like 1	-0.586	8.055	5.8e-15	3.7e-14	3.5e-20	2.4e-19	-0.274	6.495	3.4e-06	1.1e-05	6.8e-06	1.9e-05	-1.48	7.277	2.1e-118	1.6e-116	6.7e-105	4.1e-103	-2.051	7.693	1.1e-85	3.6e-84	2.1e-149	9.7e-148	1.812	7.685	1.3e-78	1.7e-77	2.4e-185	6.7e-184	1.185	7.276	3.5e-130	1.1e-128	1.4e-128	4.1e-127
ENSRNOG00000056714	Sla	src-like adaptor	0.311	1.002	0.034	0.062	0.052	0.08	-0.971	1.517	4.3e-10	2e-09	7e-08	2.3e-07	-0.276	1.112	0.1	0.17	0.17	0.24	0.043	0.924	0.81	0.87	0.84	0.88	-0.982	1.417	3.9e-13	1.2e-12	4.8e-12	1.2e-11	-0.713	1.562	7.3e-07	2e-06	1.8e-06	4.4e-06
ENSRNOG00000014816	Slc1a1	solute carrier family 1 member 1	0.89	6.88	5.7e-62	1.3e-60	2.5e-76	6.3e-75	0.125	5.993	0.045	0.077	0.019	0.032	-1.302	6.851	8.7e-90	4.5e-88	7e-108	4.5e-106	-0.396	6.245	1.6e-09	6.8e-09	4.6e-13	1.9e-12	0.557	6.121	4.7e-27	2.4e-26	1.9e-34	9.8e-34	1.406	6.736	2.5e-180	1.3e-178	1e-169	4.5e-168
ENSRNOG00000005479	Slc1a2	solute carrier family 1 member 2	0.438	6.751	0.0093	0.019	0.00087	0.0018	-1.413	5.813	3.7e-21	3.5e-20	3.2e-13	1.6e-12	-2.114	6.355	2.1e-46	4.7e-45	6.8e-26	7.7e-25	-1.66	5.976	2.2e-10	9.5e-10	1.7e-13	7.4e-13	0.282	6.387	0.087	0.12	0.029	0.04	0.679	6.67	1.8e-12	6.8e-12	3.8e-18	1.7e-17
ENSRNOG00000016163	Slc1a3	solute carrier family 1 member 3	0.092	9.531	0.13	0.19	0.053	0.082	0.506	9.077	5.3e-07	1.8e-06	2.2e-09	8.3e-09	-0.367	9.507	3.1e-05	0.00011	1.4e-05	4.4e-05	-0.258	9.423	0.00077	0.0018	0.0015	0.0029	0.8	9.143	1.4e-65	1.5e-64	3.3e-59	2.6e-58	0.852	9.229	2.1e-54	2.5e-53	8.5e-54	9.6e-53
ENSRNOG00000008479	Slc8a1	solute carrier family 8 member A1	1.969	4.519	2.1e-39	3.1e-38	3.8e-79	9.9e-78	-1.085	4.976	3.6e-31	5.4e-30	4.9e-23	4.6e-22	-0.959	4.894	2.1e-11	1.3e-10	6.1e-14	3.9e-13	1.027	3.894	1.4e-09	5.9e-09	5.2e-15	2.4e-14	-2.074	4.62	1.4e-150	4e-149	3.9e-160	9e-159	-0.148	5.286	0.096	0.14	0.079	0.11
ENSRNOG00000001492	Slc8a2	solute carrier family 8 member A2	0.521	7.681	2.5e-16	1.7e-15	9e-17	5.2e-16	1.126	5.454	4.2e-36	7.5e-35	1.4e-39	2.6e-38	-2.107	7.322	1.7e-229	4.1e-227	2.8e-214	7.4e-212	-1.571	6.878	3e-60	6e-59	1.4e-92	3.6e-91	2.733	6.603	2.6e-131	6.1e-130	3.6e-219	1.3e-217	3.213	7.082	0	0	0	0
ENSRNOG00000029871	Slc8a3	solute carrier family 8 member A3	-1.036	4.913	5.6e-59	1.3e-57	3.7e-58	6.7e-57	-0.137	5.834	0.015	0.028	0.025	0.041	1.365	5.245	1e-58	3e-57	7.9e-69	2.5e-67	0.344	5.582	7.4e-06	2.2e-05	4.8e-07	1.3e-06	-0.445	5.583	3.9e-17	1.4e-16	7.9e-19	2.6e-18	-1.522	5.276	8.4e-165	3.7e-163	1.5e-155	5.8e-154
ENSRNOG00000017029	Snx1	sorting nexin 1	0.004	5.829	0.9	0.95	0.94	0.97	-0.486	6.305	4.8e-17	3.6e-16	2.2e-24	2.2e-23	0.113	5.992	0.07	0.13	0.033	0.058	0.133	5.957	0.055	0.091	0.0083	0.014	-0.584	6.154	8.7e-32	5e-31	1.3e-48	8.3e-48	-0.62	6.192	8.8e-38	7.6e-37	3e-49	3.1e-48
ENSRNOG00000006733	Srgap2	SLIT-ROBO Rho GTPase activating protein 2	-0.149	6.173	0.0033	0.0073	0.0035	0.0067	-0.406	6.08	2.2e-12	1.2e-11	1.5e-13	7.9e-13	-0.332	6.043	1.1e-06	4.4e-06	2.3e-07	9e-07	-0.464	6.093	2.1e-12	1e-11	2.7e-16	1.3e-15	0.094	6.203	0.11	0.15	0.035	0.047	-0.095	6.162	0.023	0.038	0.068	0.094
ENSRNOG00000049780	Sri	sorcin	0.386	5.34	4.9e-11	2.4e-10	3.2e-19	2.1e-18	-0.141	5.31	0.021	0.038	0.015	0.026	-0.381	5.445	6.1e-08	2.9e-07	2.4e-10	1.2e-09	0.02	5.208	0.83	0.89	0.72	0.78	-0.125	5.205	0.014	0.021	0.0026	0.004	0.22	5.432	3.9e-05	8.8e-05	2.2e-06	5.2e-06
ENSRNOG00000004806	Strn	striatin	-2.523	7.336	3.8e-80	1.2e-78	1.3e-242	1.7e-240	-1.062	5.94	1.5e-53	4.7e-52	8.7e-42	1.8e-40	-0.367	5.513	1.7e-05	6.2e-05	2.9e-05	8.8e-05	-2.873	7.351	1.4e-90	4.9e-89	6.3e-188	4.2e-186	1.848	7.462	3.2e-54	2.9e-53	2.1e-149	4.4e-148	-0.716	6.002	2.5e-42	2.4e-41	4.5e-37	3.7e-36
ENSRNOG00000016145	Strn4	striatin 4	0.215	7.735	4e-05	0.00012	1.3e-07	4.3e-07	0.239	6.777	3.5e-05	9.8e-05	1.9e-06	5.4e-06	-1.046	7.511	1.4e-60	4.4e-59	2.2e-77	8.6e-76	-0.814	7.335	2.5e-35	3e-34	2.1e-62	3.4e-61	1.088	7.184	3.2e-106	6e-105	5e-208	1.6e-206	1.264	7.358	9.3e-166	4.1e-164	2.1e-175	9.5e-174
ENSRNOG00000019302	Stx4	syntaxin 4	-0.494	5.632	6.2e-18	4.6e-17	1.7e-19	1.1e-18	-0.013	5.875	0.79	0.85	0.79	0.84	0.408	5.684	4.4e-10	2.5e-09	2e-12	1.2e-11	-0.07	5.884	0.34	0.44	0.23	0.3	0.092	5.816	0.15	0.19	0.065	0.085	-0.442	5.619	4.5e-18	2.2e-17	2.4e-20	1.2e-19
ENSRNOG00000031536	Syndig1	synapse differentiation inducing 1	-1.183	5.788	1.1e-75	3.4e-74	3.5e-93	1.1e-91	-0.805	4.478	3.5e-22	3.4e-21	2.2e-17	1.5e-16	-1.16	4.715	3.6e-52	9.1e-51	6.3e-35	9.5e-34	-2.327	5.585	5.7e-166	4.6e-164	5.2e-156	2.6e-154	1.558	5.685	4.1e-105	7.5e-104	7.5e-155	1.6e-153	0.334	4.939	7.8e-09	2.4e-08	4.6e-08	1.2e-07
ENSRNOG00000018960	Syne1	spectrin repeat containing nuclear envelope protein 1	-0.524	10.018	9e-12	4.7e-11	6e-16	3.3e-15	0.098	9.422	0.79	0.85	0.44	0.53	-0.36	9.666	0.0016	0.0042	0.0019	0.0043	-0.869	9.949	9.7e-14	5.2e-13	7.7e-13	3.2e-12	1.002	9.845	3.9e-23	1.8e-22	2.5e-31	1.1e-30	0.437	9.547	5.5e-07	1.5e-06	2.6e-08	7e-08
ENSRNOG00000019181	Synpo	synaptopodin	0.007	6.175	0.84	0.91	0.93	0.96	0.13	3.611	0.22	0.32	0.3	0.38	-2.609	5.499	9.4e-165	1.2e-162	1.1e-125	8.5e-124	-2.587	5.457	1.6e-62	3.3e-61	3.8e-103	1.1e-101	2.752	5.374	9.7e-74	1.2e-72	3e-226	1.1e-224	2.717	5.396	9.8e-210	6.2e-208	0	0
ENSRNOG00000020279	Syt11	synaptotagmin 11	0.427	9.836	2.7e-17	1.9e-16	1.3e-18	8.1e-18	-0.507	10.066	4.2e-21	3.9e-20	3.2e-18	2.3e-17	-0.342	9.976	4.8e-08	2.3e-07	9.9e-08	4e-07	0.101	9.721	0.12	0.19	0.1	0.14	-0.572	9.927	3e-36	1.9e-35	3.1e-45	2e-44	-0.186	10.148	3.7e-06	9.4e-06	3.4e-05	7.1e-05
ENSRNOG00000052840	Tanc2	tetratricopeptide repeat, ankyrin repeat and coiled-coil containing 2	-0.13	6.337	0.19	0.28	0.17	0.23	-0.389	6.226	0.00091	0.0021	0.0052	0.0098	-0.352	6.209	0.011	0.025	0.015	0.028	-0.466	6.25	0.0016	0.0035	0.0026	0.0049	0.113	6.351	0.29	0.35	0.19	0.23	-0.059	6.318	0.36	0.45	0.4	0.47
ENSRNOG00000027341	Tenm2	teneurin transmembrane protein 2	0.355	7.178	1.4e-05	4.5e-05	1.5e-07	4.8e-07	0.951	6.371	3.9e-37	7.3e-36	1.3e-41	2.6e-40	-0.673	7.15	4.8e-15	3.8e-14	1.8e-18	1.4e-17	-0.302	6.909	6.5e-06	2e-05	1.1e-05	2.7e-05	1.289	6.489	1.5e-67	1.7e-66	7.3e-92	9e-91	1.604	6.771	3.3e-66	4.8e-65	2.1e-110	5.2e-109
ENSRNOG00000021569	Tiam1	TIAM Rac1 associated GEF 1	0.794	6.089	1.4e-33	1.7e-32	2e-35	2.2e-34	-0.072	4.477	0.54	0.65	0.51	0.59	-2.093	5.838	1.1e-191	2e-189	6.1e-159	7.6e-157	-1.283	5.198	2e-38	2.6e-37	1.3e-49	1.6e-48	1.247	5.15	2.5e-32	1.5e-31	2.5e-40	1.4e-39	2.001	5.769	4.1e-169	1.8e-167	2.3e-114	5.9e-113
ENSRNOG00000019486	Trpv1	transient receptor potential cation channel, subfamily V, member 1	-0.224	2.774	0.012	0.024	0.019	0.032	0.605	2.591	1.6e-08	6.2e-08	6.8e-08	2.3e-07	0.107	2.815	0.19	0.29	0.35	0.45	-0.1	2.892	0.4	0.5	0.31	0.39	0.742	2.555	1.3e-14	4.2e-14	8.7e-16	2.6e-15	0.477	2.453	4.2e-06	1e-05	3.1e-06	7.2e-06
ENSRNOG00000010729	Usp8	ubiquitin specific peptidase 8	0.201	6.405	0.00021	0.00055	7.1e-07	2.1e-06	-0.659	7.143	8.9e-32	1.3e-30	1.8e-36	3e-35	0.175	6.696	0.0052	0.012	0.0012	0.0028	0.392	6.573	9.5e-09	3.7e-08	5.9e-14	2.6e-13	-1.015	6.903	9.5e-95	1.5e-93	5.5e-148	1.1e-146	-0.855	7.011	9.5e-77	1.6e-75	1.3e-92	2.7e-91
ENSRNOG00000038004	Zfp804a	zinc finger protein 804A	0.095	4.59	0.25	0.35	0.11	0.15	-0.677	3.895	1.4e-17	1.1e-16	3.1e-14	1.7e-13	-1.222	4.254	1.3e-48	3.2e-47	9.1e-42	1.6e-40	-1.109	4.153	4.4e-41	6.1e-40	4.8e-42	5.2e-41	0.47	4.33	3.4e-13	1.1e-12	1.4e-17	4.3e-17	0.524	4.415	3.8e-16	1.7e-15	7.1e-16	2.9e-15
ENSRNOG00000019154	Zmynd8	zinc finger, MYND-type containing 8	0.104	7.246	0.06	0.1	0.031	0.051	0.342	7.005	3.5e-09	1.5e-08	3.7e-12	1.8e-11	-0.229	7.29	0.00055	0.0016	2.1e-05	6.4e-05	-0.109	7.201	0.082	0.13	0.039	0.06	0.487	6.975	1.7e-22	7.6e-22	2.9e-27	1.2e-26	0.55	7.065	1.1e-32	8.5e-32	1.1e-33	8e-33
