# Supplementary material for: Transcriptome atlases of rat brain regions and their adaptation to diabetes resolution following gastrectomy in the Goto-Kakizaki rat
Source: Mol Brain. 2025 Feb 7;18:9. doi: 10.1186/s13041-025-01176-z (PMC11806591; doi:10.1186/s13041-025-01176-z)
Supplement: Supplementary file 8 — Supplementary Material 8 [file 13041_2025_1176_MOESM8_ESM.xlsx]

## Sheet: Feuil1
Supplementary Table 8. Details of differentially represented biological processes between the hippocampus and the hypothalamus or the striatum in the Goto-Kakizaki rat. Data are shown for the GO terms Terminal bouton (GO:0043195), homophilic cell adhesion via plasma membrane adhesion molecules (GO:0007156) and cellular response to starvation (GO:0009267). Transcriptomes were generated by RNA sequ…
GO:0043195. Terminal bouton			Hypothalamus vs Hippocampus
Ensembl	Gene Symbol	Gene Description	log FC	log CPM	DESeq P	DESeq adjusted P	EdgeR P	EdgeR adjusted P
ENSRNOG00000018317	Aak1	AP2 associated kinase 1	-1.126	8.715	2.4e-63	7.6e-62	3.4e-61	9.5e-60
ENSRNOG00000050841	Ache	acetylcholinesterase	1.778	6.78	1.3e-153	1.5e-151	1e-94	5e-93
ENSRNOG00000049882	Adcyap1	adenylate cyclase activating polypeptide 1	2.586	5.766	5.4e-74	2.1e-72	1.7e-78	6.6e-77
ENSRNOG00000003442	Adora1	adenosine A1 receptor	-0.954	6.452	2e-36	3.6e-35	1.4e-31	1.9e-30
ENSRNOG00000001415	Ap1s1	adaptor related protein complex 1 subunit sigma 1	-0.24	6.568	0.0004	0.0012	3.8e-05	0.00011
ENSRNOG00000001709	Ap2m1	adaptor related protein complex 2 subunit mu 1	-0.134	9.457	0.039	0.076	0.0085	0.017
ENSRNOG00000018977	Ap3d1	adaptor related protein complex 3 subunit delta 1	-0.147	8.115	0.026	0.053	0.0027	0.0059
ENSRNOG00000006997	App	amyloid beta precursor protein	-0.081	10.81	0.23	0.34	0.11	0.17
ENSRNOG00000036814	Atp6v0a1	ATPase H+ transporting V0 subunit a1	-0.262	9.083	4.7e-05	0.00016	1e-06	3.7e-06
ENSRNOG00000047466	Bdnf	brain-derived neurotrophic factor	-1.236	5.165	1.7e-56	4.7e-55	8.6e-34	1.3e-32
ENSRNOG00000024410	Blvrb	biliverdin reductase B	-0.203	4.383	0.0079	0.018	0.0092	0.018
ENSRNOG00000026474	Cad	carbamoyl-phosphate synthetase 2, aspartate transcarbamylase, and dihydroorotase	0.255	5.149	9e-05	0.00029	0.00018	0.00049
ENSRNOG00000007456	Calb1	calbindin 1	1.081	7.457	7.5e-17	6.4e-16	6.5e-30	8.3e-29
ENSRNOG00000016977	Calb2	calbindin 2	2.957	7.181	1.4e-44	3.1e-43	4.3e-114	3.1e-112
ENSRNOG00000011130	Calca	calcitonin-related polypeptide alpha	1.02	0.727	3.8e-06	1.5e-05	6.9e-06	2.3e-05
ENSRNOG00000019321	Cck	cholecystokinin	-2.983	5.855	1.2e-53	3e-52	4.9e-54	1.2e-52
ENSRNOG00000043124	Cckar	cholecystokinin A receptor	3.665	1.495	5e-78	2.1e-76	7.2e-77	2.7e-75
ENSRNOG00000004291	Cltc	clathrin heavy chain	-0.013	9.934	0.92	0.96	0.81	0.86
ENSRNOG00000004778	Cnga1	cyclic nucleotide gated channel subunit alpha 1	1.925	-1.458	5.6e-05	0.00019	5e-07	1.9e-06
ENSRNOG00000031773	Cngb1	cyclic nucleotide gated channel subunit beta 1	3.069	2.078	5.1e-90	2.6e-88	9.3e-70	3e-68
ENSRNOG00000054891	Cnot6	CCR4-NOT transcription complex, subunit 6	-0.108	5.391	0.093	0.16	0.098	0.15
ENSRNOG00000000060	Cplx1	complexin 1	-1.198	8.513	3e-35	5.2e-34	1.3e-28	1.6e-27
ENSRNOG00000000105	Cplx2	complexin 2	-2.697	8.61	2.6e-249	7.3e-247	6.1e-121	4.6e-119
ENSRNOG00000019317	Cplx3	complexin 3	-1.549	1.569	0.00052	0.0015	5e-06	1.7e-05
ENSRNOG00000016928	Cplx4	complexin 4	-0.014	-1.874	1	1	1	1
ENSRNOG00000061058	Csde1	cold shock domain containing E1	-0.098	7.557	0.14	0.23	0.048	0.081
ENSRNOG00000011945	Cyfip1	cytoplasmic FMR1 interacting protein 1	-0.974	6.872	5e-52	1.3e-50	1.3e-63	3.7e-62
ENSRNOG00000000196	Cyp19a1	cytochrome P450, family 19, subfamily a, polypeptide 1	0.624	1.181	0.12	0.19	0.018	0.034
ENSRNOG00000006641	Dbh	dopamine beta-hydroxylase	-2.047	-2.353	0.0048	0.012	1.2e-05	3.9e-05
ENSRNOG00000015202	Dnajc5	DnaJ heat shock protein family (Hsp40) member C5	-0.46	5.882	1.4e-06	5.7e-06	5e-07	1.9e-06
ENSRNOG00000009625	Dpysl2	dihydropyrimidinase-like 2	0.107	8.365	0.075	0.13	0.12	0.19
ENSRNOG00000008428	Drd2	dopamine receptor D2	1.883	3.411	1.5e-16	1.3e-15	5.2e-25	5.7e-24
ENSRNOG00000060806	Drd3	dopamine receptor D3	1.965	-0.72	1.4e-07	6.4e-07	8.6e-06	2.8e-05
ENSRNOG00000017927	Drd4	dopamine receptor D4	0.324	-2.624	0.76	0.85	0.55	0.64
ENSRNOG00000015753	Epn1	Epsin 1	-0.575	7.668	3.1e-20	3.1e-19	2e-23	2e-22
ENSRNOG00000015148	Erc2	ELKS/RAB6-interacting/CAST family member 2	-1.448	3.773	1.4e-30	2e-29	1.5e-24	1.7e-23
ENSRNOG00000019358	Esr1	estrogen receptor 1	2.176	2.851	5e-18	4.5e-17	3.8e-34	5.7e-33
ENSRNOG00000057464	Fmr1	FMRP translational regulator 1	-0.481	5.484	2.2e-12	1.5e-11	5e-15	3.5e-14
ENSRNOG00000060599	Gabrb3	gamma-aminobutyric acid type A receptor subunit beta 3	-1.108	6.351	1.8e-37	3.2e-36	8.2e-45	1.6e-43
ENSRNOG00000007782	Ghrh	growth hormone releasing hormone	3.078	0.983	4.9e-25	6.1e-24	4.5e-29	5.6e-28
ENSRNOG00000054204	Gria2	glutamate ionotropic receptor AMPA type subunit 2	-1.52	9.735	1.6e-106	1.1e-104	1.3e-101	7.2e-100
ENSRNOG00000007682	Gria3	glutamate ionotropic receptor AMPA type subunit 3	-1.648	7.804	2.1e-82	9.7e-81	2.7e-117	2e-115
ENSRNOG00000006957	Gria4	glutamate ionotropic receptor AMPA type subunit 4	0.425	7.127	7.1e-11	4.3e-10	2.5e-10	1.3e-09
ENSRNOG00000001575	Grik1	glutamate ionotropic receptor kainate type subunit 1	0.539	4.61	0.00051	0.0015	6.8e-06	2.3e-05
ENSRNOG00000000368	Grik2	glutamate ionotropic receptor kainate type subunit 2	-0.141	6.571	0.067	0.12	0.025	0.045
ENSRNOG00000008992	Grik3	glutamate ionotropic receptor kainate type subunit 3	0.277	3.866	0.22	0.32	0.1	0.15
ENSRNOG00000030910	Grik4	glutamate ionotropic receptor kainate type subunit 4	-0.922	5.957	5.3e-41	1e-39	9.2e-53	2.2e-51
ENSRNOG00000020310	Grik5	glutamate ionotropic receptor kainate type subunit 5	-0.695	7.155	5.4e-27	7.1e-26	1.5e-39	2.6e-38
ENSRNOG00000011726	Grin1	glutamate ionotropic receptor NMDA type subunit 1	-0.685	8.757	1.9e-28	2.6e-27	6.4e-32	8.9e-31
ENSRNOG00000033942	Grin2a	glutamate ionotropic receptor NMDA type subunit 2A	-4.128	5.336	2.3e-73	8.9e-72	7.6e-74	2.7e-72
ENSRNOG00000008766	Grin2b	glutamate ionotropic receptor NMDA type subunit 2B	-1.952	3.74	5.5e-35	9.3e-34	1.4e-56	3.7e-55
ENSRNOG00000000487	Grm4	glutamate metabotropic receptor 4	1.036	4.009	2.6e-06	1e-05	4.3e-10	2.2e-09
ENSRNOG00000005662	Grm7	glutamate metabotropic receptor 7	-0.027	5.338	0.78	0.86	0.73	0.8
ENSRNOG00000019332	Gtpbp2	GTP binding protein 2	-0.173	5.603	0.037	0.071	0.021	0.038
ENSRNOG00000009450	Hcn4	hyperpolarization activated cyclic nucleotide-gated potassium channel 4	2.025	3.709	4.2e-105	2.7e-103	1.4e-83	5.9e-82
ENSRNOG00000034066	Hspa8	heat shock protein family A (Hsp70) member 8	0.266	10.536	4e-06	1.5e-05	1.5e-06	5.3e-06
ENSRNOG00000018993	Ilk	integrin-linked kinase	-0.259	6.515	0.00024	0.00074	6.9e-06	2.3e-05
ENSRNOG00000002001	Itsn1	intersectin 1	-0.484	6.293	3e-12	2e-11	1.5e-11	8.5e-11
ENSRNOG00000004077	Kcnc2	potassium voltage-gated channel subfamily C member 2	-0.22	6.309	0.051	0.094	0.014	0.027
ENSRNOG00000005985	Kcnma1	potassium calcium-activated channel subfamily M alpha 1	-1.673	5.493	3.2e-43	6.7e-42	2.5e-37	4e-36
ENSRNOG00000061230	L1cam	L1 cell adhesion molecule	0.431	8.095	1.7e-13	1.2e-12	2.6e-16	2e-15
ENSRNOG00000009920	LOC680121	similar to heat shock protein 8	0.293	1.7	0.075	0.13	0.094	0.15
ENSRNOG00000000307	Mical1	microtubule associated monooxygenase, calponin and LIM domain containing 1	-2.11	4.679	1.2e-88	6.3e-87	1.4e-87	6.2e-86
ENSRNOG00000008235	Mylk2	myosin light chain kinase 2	-1.148	-2.527	0.17	0.27	0.034	0.059
ENSRNOG00000001494	Napa	NSF attachment protein alpha	-0.889	7.936	5.3e-46	1.2e-44	3.3e-60	8.9e-59
ENSRNOG00000002164	Nmu	neuromedin U	3.004	0.148	0.002	0.0053	1e-07	4.1e-07
ENSRNOG00000018839	Ntrk2	neurotrophic receptor tyrosine kinase 2	-0.065	9.298	0.44	0.57	0.36	0.45
ENSRNOG00000028708	Ntsr1	neurotensin receptor 1	2.38	3.368	7.6e-22	8.3e-21	2.9e-35	4.4e-34
ENSRNOG00000026573	Ophn1	oligophrenin 1	-0.311	5.407	2.6e-05	9.1e-05	7.1e-07	2.6e-06
ENSRNOG00000006874	Opn1sw	opsin 1, short wave sensitive	2.508	-2.909	0.024	0.049	0.00073	0.0018
ENSRNOG00000021225	Oxt	oxytocin/neurophysin I prepropeptide	9.133	7.289	1.4e-26	1.9e-25	5e-54	1.2e-52
ENSRNOG00000037456	P2rx2	purinergic receptor P2X 2	3.414	3.46	7.2e-101	4.4e-99	9.6e-119	7.2e-117
ENSRNOG00000008552	P2rx3	purinergic receptor P2X 3	-0.104	1.395	0.57	0.69	0.5	0.6
ENSRNOG00000001300	P2rx4	purinergic receptor P2X 4	0.012	4.867	0.81	0.89	0.85	0.89
ENSRNOG00000001296	P2rx7	purinergic receptor P2X 7	-0.514	4.236	1.3e-09	7.1e-09	7.9e-11	4.2e-10
ENSRNOG00000054603	Pacsin1	protein kinase C and casein kinase substrate in neurons 1	-0.608	6.673	4.4e-11	2.7e-10	8.6e-12	4.9e-11
ENSRNOG00000005726	Pclo	piccolo (presynaptic cytomatrix protein)	-1.105	7.479	1.8e-17	1.6e-16	6.2e-13	3.7e-12
ENSRNOG00000061128	Pelo	pelota mRNA surveillance and ribosome rescue factor	0.279	4.216	0.00043	0.0013	0.00074	0.0018
ENSRNOG00000046057	Pnmt	phenylethanolamine-N-methyltransferase	-0.557	-2.796	0.54	0.66	0.54	0.63
ENSRNOG00000032293	Polg	DNA polymerase gamma, catalytic subunit	-0.252	5.024	0.0012	0.0033	0.00066	0.0016
ENSRNOG00000056485	Ppp2ca	protein phosphatase 2 catalytic subunit alpha	-0.633	-2.096	0.28	0.4	0.17	0.25
ENSRNOG00000021259	Prnp	prion protein	-0.516	10.04	1.5e-17	1.3e-16	1.7e-23	1.8e-22
ENSRNOG00000052880	Prph	peripherin	2.885	4.434	3.8e-39	7.2e-38	6.6e-61	1.8e-59
ENSRNOG00000015353	Prss12	serine protease 12	-3.539	1.687	7.9e-92	4.3e-90	2.7e-86	1.2e-84
ENSRNOG00000005003	Ptprn2	protein tyrosine phosphatase, receptor type N2	0.253	8.226	3.1e-05	0.00011	0.00011	0.00032
ENSRNOG00000006471	Pvalb	parvalbumin	-1.028	5.107	2.1e-07	9.4e-07	4.8e-06	1.6e-05
ENSRNOG00000019433	Rab3a	RAB3A, member RAS oncogene family	-0.193	9.049	0.0019	0.005	0.00044	0.0011
ENSRNOG00000057056	Rab5a	RAB5A, member RAS oncogene family	0.109	6.393	0.063	0.11	0.059	0.097
ENSRNOG00000012247	Rab7a	RAB7A, member RAS oncogene family	-0.239	8.095	0.00031	0.00095	9.7e-07	3.5e-06
ENSRNOG00000059961	Rapgef3	Rap guanine nucleotide exchange factor 3	0.374	6.177	2.6e-06	1e-05	1.2e-06	4.4e-06
ENSRNOG00000004214	Rpl26	ribosomal protein L26	0.327	7.632	5.2e-08	2.5e-07	3e-09	1.4e-08
ENSRNOG00000061582	Scamp1	secretory carrier membrane protein 1	0.061	8.019	0.22	0.33	0.22	0.3
ENSRNOG00000016628	Scgn	secretagogin, EF-hand calcium binding protein	2.122	2.378	6.4e-12	4.2e-11	9.3e-26	1.1e-24
ENSRNOG00000006357	Sgip1	SH3GL interacting endocytic adaptor 1	-0.915	5.67	4.6e-29	6.6e-28	1.4e-23	1.5e-22
ENSRNOG00000011992	Slc18a1	solute carrier family 18 member A1	-0.303	2.056	0.029	0.057	0.023	0.042
ENSRNOG00000008890	Slc18a2	solute carrier family 18 member A2	2.324	5.016	5e-08	2.4e-07	2.8e-18	2.3e-17
ENSRNOG00000028879	Slc4a8	solute carrier family 4 member 8	-0.353	4.487	0.035	0.068	0.079	0.12
ENSRNOG00000050552	Snap23	synaptosome associated protein 23	-0.116	2.533	0.29	0.42	0.3	0.4
ENSRNOG00000006037	Snap25	synaptosome associated protein 25	-0.816	11.028	3.5e-41	6.9e-40	4e-34	5.9e-33
ENSRNOG00000001867	Snap29	synaptosome associated protein 29	-0.107	5.531	0.15	0.24	0.075	0.12
ENSRNOG00000023861	Snap91	synaptosome associated protein 91	-0.236	8.646	0.00014	0.00045	2.7e-05	8.3e-05
ENSRNOG00000008656	Snca	synuclein alpha	-2.599	7.578	5.7e-176	8.3e-174	2.7e-166	3.7e-164
ENSRNOG00000018039	Sncb	synuclein, beta	-0.206	8.427	0.003	0.0077	0.0022	0.005
ENSRNOG00000021013	Stx3	syntaxin 3	0.216	4.984	0.0014	0.0038	0.0026	0.0058
ENSRNOG00000003402	Stx6	syntaxin 6	-1.066	6.59	4.3e-59	1.3e-57	4.8e-86	2.1e-84
ENSRNOG00000015670	Stx7	syntaxin 7	-0.176	4.044	0.023	0.048	0.05	0.084
ENSRNOG00000015420	Stxbp1	syntaxin binding protein 1	-0.09	9.809	0.22	0.32	0.11	0.16
ENSRNOG00000021182	Sv2a	synaptic vesicle glycoprotein 2a	0.292	9.266	2.2e-07	9.6e-07	5.3e-07	2e-06
ENSRNOG00000011160	Sv2b	synaptic vesicle glycoprotein 2b	-2.902	8.408	1.1e-97	6.3e-96	4.4e-170	6.2e-168
ENSRNOG00000010365	Syn1	synapsin I	-0.883	9.067	5.2e-47	1.2e-45	1.4e-52	3.3e-51
ENSRNOG00000008157	Syn2	synapsin II	-1.083	8.018	1.7e-45	3.7e-44	2.1e-47	4.5e-46
ENSRNOG00000017108	Syngr1	synaptogyrin 1	-0.493	5.679	0.00038	0.0011	0.00014	0.00038
ENSRNOG00000002051	Synj1	synaptojanin 1	-0.588	9.037	3.8e-22	4.2e-21	1.1e-25	1.3e-24
ENSRNOG00000059720	Syp	synaptophysin	-0.323	9.42	2.2e-07	1e-06	2e-09	9.7e-09
ENSRNOG00000006426	Syt1	synaptotagmin 1	-1.246	10.372	3.7e-84	1.7e-82	9.7e-73	3.3e-71
ENSRNOG00000020279	Syt11	synaptotagmin 11	-0.342	9.976	4.8e-08	2.3e-07	9.9e-08	4e-07
ENSRNOG00000004756	Syt2	synaptotagmin 2	1.027	4.191	7.8e-05	0.00026	1.3e-07	5.3e-07
ENSRNOG00000026432	Syt7	synaptotagmin 7	-1.795	6.461	2.3e-158	2.7e-156	1.2e-103	7e-102
ENSRNOG00000052204	Tbc1d24	TBC1 domain family, member 24	-0.446	5.339	5.4e-10	3.1e-09	5.4e-09	2.5e-08
ENSRNOG00000020410	Th	tyrosine hydroxylase	5.188	5.356	2.1e-17	1.9e-16	4.7e-76	1.7e-74
ENSRNOG00000002548	Tnn	tenascin N	0.716	-0.503	0.038	0.073	0.013	0.025
ENSRNOG00000018452	Unc13a	unc-13 homolog A	-1.163	7.214	5.3e-73	2.1e-71	1.6e-84	7.1e-83
ENSRNOG00000008237	Unc13b	unc-13 homolog B	-1.107	5.891	3.8e-49	9.1e-48	2.3e-59	6.1e-58
ENSRNOG00000056612	Unc13c	unc-13 homolog C	1.279	4.908	2.8e-22	3.1e-21	9.7e-32	1.3e-30
ENSRNOG00000003738	Ush2a	usherin	-0.132	2.002	0.56	0.69	0.51	0.6
ENSRNOG00000019219	Vamp1	vesicle-associated membrane protein 1	0.137	8.383	0.014	0.031	0.033	0.058
ENSRNOG00000006989	Vamp2	vesicle-associated membrane protein 2	-0.452	10.091	2e-13	1.4e-12	2e-15	1.4e-14
ENSRNOG00000042786	Vti1a	vesicle transport through interaction with t-SNAREs 1A	-0.524	3.671	8.8e-09	4.5e-08	2.4e-08	1e-07
GO:0007156. Homophilic cell adhesion via plasma membrane adhesion molecules			Hypothalamus vs Hippocampus
Ensembl	Gene Symbol	Gene Description	log FC	log CPM	DESeq P	DESeq adjusted P	EdgeR P	EdgeR adjusted P
ENSRNOG00000045665	Amigo1	adhesion molecule with Ig like domain 1	-0.185	6.956	0.0043	0.011	0.00099	0.0024
ENSRNOG00000007032	Amigo2	adhesion molecule with Ig like domain 2	1.553	5.629	8.4e-69	3e-67	9.5e-77	3.6e-75
ENSRNOG00000008414	Bsg	basigin (Ok blood group)	-0.217	8.863	0.00021	0.00064	0.00024	0.00064
ENSRNOG00000018778	Cadm1	cell adhesion molecule 1	-0.363	6.671	1.8e-06	7.4e-06	7.6e-07	2.8e-06
ENSRNOG00000003365	Cadm3	cell adhesion molecule 3	-0.461	8.613	7.2e-14	5.3e-13	2.8e-17	2.1e-16
ENSRNOG00000020151	Cdh1	cadherin 1	1.99	1.983	0.029	0.058	0.00017	0.00047
ENSRNOG00000009771	Cdh10	cadherin 10	-0.574	5.474	6.5e-16	5.3e-15	4.4e-15	3e-14
ENSRNOG00000013481	Cdh11	cadherin 11	-0.612	6.516	2.4e-14	1.8e-13	2.9e-15	2e-14
ENSRNOG00000026392	Cdh12	cadherin 12	-0.702	4.348	4.2e-12	2.7e-11	5.4e-12	3.1e-11
ENSRNOG00000014371	Cdh13	cadherin 13	0.248	7.232	1.8e-05	6.3e-05	2.5e-05	7.7e-05
ENSRNOG00000027954	Cdh15	cadherin 15	0.597	2.766	2.4e-08	1.2e-07	8.7e-07	3.2e-06
ENSRNOG00000015562	Cdh17	cadherin 17	2.681	-0.925	9.4e-11	5.6e-10	3.1e-17	2.4e-16
ENSRNOG00000010535	Cdh18	cadherin 18	0.956	5.392	3e-33	4.8e-32	4.3e-34	6.4e-33
ENSRNOG00000029841	Cdh19	cadherin 19	0.467	3.589	3.8e-08	1.8e-07	1.1e-05	3.7e-05
ENSRNOG00000015602	Cdh2	cadherin 2	0.082	7.391	0.13	0.21	0.15	0.21
ENSRNOG00000014556	Cdh20	cadherin 20	0.12	4.728	0.25	0.36	0.22	0.3
ENSRNOG00000018557	Cdh22	cadherin 22	0.494	3.913	1.6e-09	8.8e-09	5.5e-07	2.1e-06
ENSRNOG00000033087	Cdh23	cadherin-related 23	1.403	3.313	1.8e-13	1.3e-12	7e-17	5.4e-16
ENSRNOG00000013503	Cdh24	cadherin 24	0.2	3.927	0.01	0.022	0.041	0.07
ENSRNOG00000053332	Cdh26	cadherin 26	2.858	-0.482	9.6e-16	7.8e-15	1.8e-23	1.8e-22
ENSRNOG00000020129	Cdh3	cadherin 3	-2.47	2.666	0.0038	0.0095	0.00018	0.0005
ENSRNOG00000052405	Cdh4	Cadherin-4	1.363	3.613	6.7e-27	8.8e-26	2.1e-29	2.6e-28
ENSRNOG00000013324	Cdh5	cadherin 5	0.326	3.972	0.11	0.18	0.046	0.078
ENSRNOG00000013535	Cdh6	cadherin 6	0.286	3.117	0.02	0.042	0.023	0.042
ENSRNOG00000032490	Cdh7	cadherin 7	1.25	4.43	1.7e-31	2.6e-30	4.4e-42	8e-41
ENSRNOG00000056643	Cdh8	cadherin 8	-0.7	5.979	7.2e-25	8.9e-24	4.6e-24	4.9e-23
ENSRNOG00000033837	Cdh9	cadherin 9	-2.658	5.198	7.1e-263	2.2e-260	2.2e-199	4.9e-197
ENSRNOG00000013330	Cdhr1	cadherin-related family member 1	0.072	3.175	0.54	0.67	0.56	0.65
ENSRNOG00000017917	Cdhr2	cadherin-related family member 2	0.632	5.492	5.1e-20	5.2e-19	6.5e-17	5e-16
ENSRNOG00000047455	Cdhr3	cadherin-related family member 3	1.681	1.315	3.9e-05	0.00013	2e-11	1.1e-10
ENSRNOG00000017762	Cdhr5	cadherin-related family member 5	-0.07	-1.972	0.95	0.98	0.92	0.95
ENSRNOG00000020578	Ceacam1	CEA cell adhesion molecule 1	-0.202	3.367	0.07	0.13	0.053	0.088
ENSRNOG00000021285	Celsr1	cadherin, EGF LAG seven-pass G-type receptor 1	-0.036	3.887	0.95	0.99	0.8	0.86
ENSRNOG00000020058	Celsr2	cadherin, EGF LAG seven-pass G-type receptor 2	-1.155	8.109	1.5e-65	5e-64	1.4e-71	4.6e-70
ENSRNOG00000053889	Celsr3	cadherin, EGF LAG seven-pass G-type receptor 3	0.204	7.262	0.00013	0.0004	0.00087	0.0021
ENSRNOG00000016398	Clstn1	calsyntenin 1	-0.781	9.783	7.5e-37	1.3e-35	8.9e-36	1.4e-34
ENSRNOG00000043085	Clstn2	calsyntenin 2	-1.372	6.113	5.8e-52	1.5e-50	1.9e-52	4.5e-51
ENSRNOG00000011156	Clstn3	calsyntenin 3	0.494	9.072	1.8e-17	1.6e-16	3.4e-19	2.9e-18
ENSRNOG00000054891	Cnot6	CCR4-NOT transcription complex, subunit 6	-0.108	5.391	0.093	0.16	0.098	0.15
ENSRNOG00000005652	Cntn4	contactin 4	-0.132	5.366	0.16	0.26	0.11	0.17
ENSRNOG00000061058	Csde1	cold shock domain containing E1	-0.098	7.557	0.14	0.23	0.048	0.081
ENSRNOG00000031643	Dchs1	dachsous cadherin-related 1	0.854	5.06	5.6e-23	6.5e-22	5.6e-24	5.9e-23
ENSRNOG00000008428	Drd2	dopamine receptor D2	1.883	3.411	1.5e-16	1.3e-15	5.2e-25	5.7e-24
ENSRNOG00000060806	Drd3	dopamine receptor D3	1.965	-0.72	1.4e-07	6.4e-07	8.6e-06	2.8e-05
ENSRNOG00000017927	Drd4	dopamine receptor D4	0.324	-2.624	0.76	0.85	0.55	0.64
ENSRNOG00000056258	Dsc1	desmocollin 1	-	-	-	-	-	-
ENSRNOG00000039969	Dsc2	desmocollin 2	1.319	0.92	3.3e-05	0.00011	7.4e-07	2.8e-06
ENSRNOG00000017159	Dsc3	desmocollin 3	2.729	-1.927	1.7e-05	6.3e-05	9.5e-07	3.5e-06
ENSRNOG00000027992	Dscam	DS cell adhesion molecule	0.587	5.221	2e-09	1.1e-08	9.9e-11	5.2e-10
ENSRNOG00000016502	Dscaml1	DS cell adhesion molecule-like 1	-1.563	5.545	2.2e-106	1.4e-104	2.6e-106	1.6e-104
ENSRNOG00000016853	Dsg1	desmoglein 1	1.025	-1.66	0.036	0.07	0.017	0.032
ENSRNOG00000016526	Dsg2	desmoglein 2	0.532	1.974	0.11	0.19	0.055	0.09
ENSRNOG00000016632	Dsg3	desmoglein 3	1.088	-2.939	0.33	0.46	0.096	0.15
ENSRNOG00000060329	Emb	embigin	-0.166	4.472	0.02	0.041	0.048	0.081
ENSRNOG00000033217	Esam	endothelial cell adhesion molecule	0.2	3.978	0.069	0.12	0.13	0.19
ENSRNOG00000030954	Fat1	FAT atypical cadherin 1	0.267	6.664	0.00027	0.00083	0.0002	0.00053
ENSRNOG00000012575	Fat2	FAT atypical cadherin 2	1.765	-0.609	0.12	0.2	0.0096	0.019
ENSRNOG00000011585	Fat3	FAT atypical cadherin 3	0.148	4.99	0.68	0.78	0.5	0.59
ENSRNOG00000028335	Fat4	FAT atypical cadherin 4	-2.845	4.584	7.2e-97	4.2e-95	1.6e-44	3.2e-43
ENSRNOG00000019332	Gtpbp2	GTP binding protein 2	-0.173	5.603	0.037	0.071	0.021	0.038
ENSRNOG00000026087	Igfn1	immunoglobulin-like and fibronectin type III domain containing 1	-2.113	1.642	8.6e-06	3.2e-05	2.6e-07	1e-06
ENSRNOG00000001525	Igsf11	immunoglobulin superfamily, member 11	-0.613	6.051	8.7e-19	8.2e-18	5.4e-19	4.5e-18
ENSRNOG00000008054	Igsf9	immunoglobulin superfamily, member 9	3.006	3.217	5.3e-89	2.7e-87	1.5e-64	4.6e-63
ENSRNOG00000009253	Igsf9b	immunoglobulin superfamily, member 9B	0.327	3.155	0.15	0.24	0.13	0.19
ENSRNOG00000009772	Kirrel3	kirre like nephrin family adhesion molecule 3	-0.733	5.926	3.9e-26	5e-25	2.7e-28	3.4e-27
ENSRNOG00000061230	L1cam	L1 cell adhesion molecule	0.431	8.095	1.7e-13	1.2e-12	2.6e-16	2e-15
ENSRNOG00000012512	Nexn	nexilin (F actin binding protein)	0.913	2.128	0.00087	0.0024	0.00011	0.0003
ENSRNOG00000009029	Nptn	neuroplastin	-0.681	9.151	1.8e-28	2.5e-27	5.9e-35	9e-34
ENSRNOG00000004067	Nrcam	neuronal cell adhesion molecule	-1.228	9.03	2.1e-64	6.8e-63	5.1e-71	1.7e-69
ENSRNOG00000015346	Obsl1	obscurin like cytoskeletal adaptor 1	1.006	3.823	1.3e-17	1.1e-16	4.5e-19	3.9e-18
ENSRNOG00000010107	Palld	palladin, cytoskeletal associated protein	0.796	3.532	4.2e-13	2.9e-12	4.4e-12	2.5e-11
ENSRNOG00000060410	Pcdh1	protocadherin 1	-2.178	6.851	8.9e-77	3.7e-75	1.6e-84	7.1e-83
ENSRNOG00000031974	Pcdh10	protocadherin 10	-0.033	5.824	0.8	0.88	0.69	0.77
ENSRNOG00000019265	Pcdh12	protocadherin 12	-0.15	0.695	0.45	0.58	0.49	0.59
ENSRNOG00000000606	Pcdh15	protocadherin related 15	0.832	3.257	5.8e-07	2.5e-06	1.8e-08	8e-08
ENSRNOG00000008970	Pcdh17	protocadherin 17	0.425	5.772	0.0028	0.0072	0.00014	0.00038
ENSRNOG00000009949	Pcdh18	protocadherin 18	1.936	3.705	1.4e-96	7.9e-95	3.2e-62	8.9e-61
ENSRNOG00000003929	Pcdh19	protocadherin 19	-0.901	4.929	1.2e-09	6.6e-09	1.9e-09	9.1e-09
ENSRNOG00000013306	Pcdh20	protocadherin 20	-1.761	6.284	7.7e-124	6.3e-122	2.7e-84	1.1e-82
ENSRNOG00000012367	Pcdh7	protocadherin 7	0.101	4.867	0.55	0.67	0.42	0.52
ENSRNOG00000013101	Pcdh8	protocadherin 8	-0.875	5.736	6.4e-36	1.1e-34	6.5e-31	8.6e-30
ENSRNOG00000038068	Pcdh9	protocadherin 9	-0.499	5.654	3e-05	0.0001	2.5e-06	8.7e-06
ENSRNOG00000020119	Pcdha13	protocadherin alpha 13	-0.546	6.964	1e-17	9.3e-17	5.1e-20	4.5e-19
ENSRNOG00000020103	Pcdhb1	protocadherin beta 1	1.353	-2.663	0.13	0.21	0.017	0.033
ENSRNOG00000029244	Pcdhb10	protocadherin beta 10	0.051	2.447	0.65	0.76	0.67	0.75
ENSRNOG00000020066	Pcdhb11	protocadherin beta 11	0.418	1.929	0.001	0.0029	0.0028	0.0062
ENSRNOG00000033719	Pcdhb12	protocadherin beta 12	0.36	1.988	0.0065	0.015	0.0075	0.015
ENSRNOG00000020059	Pcdhb14	protocadherin beta 14	-0.464	2.387	0.00019	0.00059	0.00024	0.00065
ENSRNOG00000039469	Pcdhb19	protocadherin beta 19	-0.769	3.344	1.6e-14	1.2e-13	2.2e-13	1.4e-12
ENSRNOG00000039476	Pcdhb2	protocadherin beta 2	-0.504	0.294	0.045	0.085	0.047	0.079
ENSRNOG00000033123	Pcdhb20	protocadherin beta 20	-0.447	2.769	0.00041	0.0012	0.00022	0.00059
ENSRNOG00000033479	Pcdhb21	protocadherin beta 21	-1.185	1.041	6e-11	3.6e-10	1.5e-09	7e-09
ENSRNOG00000020028	Pcdhb22	protocadherin beta 22	-1.452	2.196	6.7e-26	8.6e-25	4e-18	3.2e-17
ENSRNOG00000020095	Pcdhb3	protocadherin beta 3	0.014	2.298	0.85	0.91	0.93	0.96
ENSRNOG00000027469	Pcdhb4	protocadherin beta 4	-0.182	1.944	0.25	0.36	0.14	0.2
ENSRNOG00000020084	Pcdhb5	protocadherin beta 5	-0.457	3.628	3.3e-07	1.4e-06	3.2e-07	1.2e-06
ENSRNOG00000046264	Pcdhb7	protocadherin beta 7	0.268	2.849	0.0078	0.018	0.022	0.04
ENSRNOG00000020073	Pcdhb8	protocadherin beta 8	0.314	1.694	0.036	0.07	0.019	0.036
ENSRNOG00000020072	Pcdhb9	protocadherin beta 9	-0.228	3.877	0.016	0.034	0.01	0.02
ENSRNOG00000039463	Pcdhga1	protocadherin gamma subfamily A, 1	-0.636	2.146	2.5e-06	9.8e-06	7.4e-06	2.4e-05
ENSRNOG00000027253	Pcdhga10	protocadherin gamma subfamily A, 10	-0.558	2.509	3.3e-06	1.3e-05	2.6e-05	8.1e-05
ENSRNOG00000027232	Pcdhga11	protocadherin gamma subfamily A, 11	-1.181	2.645	1.3e-19	1.3e-18	3.1e-13	1.9e-12
ENSRNOG00000039461	Pcdhga3	protocadherin gamma subfamily A, 3	-1.106	1.92	1.5e-14	1.1e-13	4.8e-12	2.8e-11
ENSRNOG00000042322	Pcdhga4	protocadherin gamma subfamily A, 4	-0.558	3.213	1.6e-06	6.5e-06	4.7e-06	1.6e-05
ENSRNOG00000027299	Pcdhga5	protocadherin gamma subfamily A, 5	-0.884	1.911	2.4e-10	1.4e-09	1.1e-09	5.1e-09
ENSRNOG00000027296	Pcdhga6	protocadherin gamma subfamily A, 6	-0.554	2.712	6e-06	2.3e-05	2.4e-05	7.5e-05
ENSRNOG00000027290	Pcdhga7	protocadherin gamma subfamily A, 7	-0.862	3.953	5.6e-17	4.8e-16	5.4e-14	3.5e-13
ENSRNOG00000027277	Pcdhga8	protocadherin gamma subfamily A, 8	-0.773	3.112	2.9e-13	2.1e-12	1.7e-10	8.8e-10
ENSRNOG00000030352	Pcdhga9	protocadherin gamma subfamily A, 9	-0.084	1.861	0.5	0.63	0.6	0.69
ENSRNOG00000042264	Pcdhgb1	protocadherin gamma subfamily B, 1	-0.94	0.648	0.00036	0.0011	1.2e-05	4e-05
ENSRNOG00000039459	Pcdhgb4	protocadherin gamma subfamily B, 4	-0.841	1.906	2.7e-08	1.3e-07	3.4e-06	1.2e-05
ENSRNOG00000039457	Pcdhgb5	protocadherin gamma subfamily B, 5	-0.95	2.69	4.7e-14	3.5e-13	4.3e-11	2.3e-10
ENSRNOG00000039455	Pcdhgb6	protocadherin gamma subfamily B, 6	-0.741	3.183	3.3e-13	2.3e-12	8.5e-10	4.2e-09
ENSRNOG00000039454	Pcdhgb7	protocadherin gamma subfamily B, 7	-0.808	2.777	7.3e-13	5e-12	2.9e-11	1.6e-10
ENSRNOG00000027220	Pcdhgb8	protocadherin gamma subfamily B, 8	-1.568	2.738	9.4e-23	1.1e-21	3.1e-19	2.7e-18
ENSRNOG00000019799	Pcdhgc3	protocadherin gamma subfamily C, 3	-0.83	6.871	6.9e-34	1.1e-32	8e-26	9.1e-25
ENSRNOG00000061128	Pelo	pelota mRNA surveillance and ribosome rescue factor	0.279	4.216	0.00043	0.0013	0.00074	0.0018
ENSRNOG00000016384	Pik3cb	phosphatidylinositol-4,5-bisphosphate 3-kinase, catalytic subunit beta	-0.47	4.45	3.1e-08	1.5e-07	7.5e-07	2.8e-06
ENSRNOG00000007133	Plxnb2	plexin B2	0.277	6.908	0.011	0.025	0.0041	0.0088
ENSRNOG00000061731	Plxnb3	plexin B3	0.609	6.577	2.1e-12	1.4e-11	1.5e-13	9.3e-13
ENSRNOG00000020862	Ptpn23	protein tyrosine phosphatase, non-receptor type 23	0.348	6.128	2.1e-08	1e-07	5.9e-10	2.9e-09
ENSRNOG00000019977	Ptprf	protein tyrosine phosphatase, receptor type, F	0.57	7.053	9.3e-21	9.7e-20	2.5e-21	2.4e-20
ENSRNOG00000011700	Ptprm	protein tyrosine phosphatase, receptor type, M	1.411	6.144	8.7e-99	5.1e-97	1e-107	6.5e-106
ENSRNOG00000032656	Ptprt	protein tyrosine phosphatase, receptor type, T	-0.34	4.01	0.1	0.18	0.11	0.17
ENSRNOG00000019202	PVR	PVR cell adhesion molecule	1.305	2.133	8.2e-23	9.3e-22	7.7e-24	8.1e-23
ENSRNOG00000014751	Ret	ret proto-oncogene	2.939	4.447	7.1e-12	4.6e-11	2.1e-41	3.7e-40
ENSRNOG00000029614	Robo1	roundabout guidance receptor 1	-0.534	5.046	1.2e-05	4.3e-05	7.3e-06	2.4e-05
ENSRNOG00000029598	Robo2	roundabout guidance receptor 2	-1.307	6.555	2.4e-55	6.6e-54	2.7e-50	6e-49
ENSRNOG00000024711	Sdk2	sidekick cell adhesion molecule 2	0.094	4.618	0.15	0.24	0.21	0.29
ENSRNOG00000012802	Tenm3	teneurin transmembrane protein 3	-0.542	6.297	3.7e-06	1.5e-05	2.5e-08	1.1e-07
ENSRNOG00000034031	Vstm2l	V-set and transmembrane domain-containing 2-like	0.09	5.277	0.3	0.42	0.38	0.48
GO:0009267. Cellular response to starvation			Hippocampus vs Striatum
Ensembl	Gene Symbol	Gene Description	log FC	log CPM	DESeq P	DESeq adjusted P	EdgeR P	EdgeR adjusted P
ENSRNOG00000002911	Alb	albumin	-0.077	3.062	0.32	0.43	0.44	0.52
ENSRNOG00000017422	Ambra1	autophagy and beclin 1 regulator 1	-0.059	6.154	0.26	0.36	0.16	0.22
ENSRNOG00000008575	Aoc1	amine oxidase, copper containing 1	-2.042	-3.13	0.066	0.11	0.0064	0.012
ENSRNOG00000007546	Asns	asparagine synthetase (glutamine-hydrolyzing)	0.842	5.91	5.9e-50	1.1e-48	4.5e-68	9.7e-67
ENSRNOG00000003745	Atf3	activating transcription factor 3	0.437	0.383	0.048	0.083	0.056	0.086
ENSRNOG00000017801	Atf4	activating transcription factor 4	0.487	7.1	1.3e-21	1.1e-20	1e-25	8.7e-25
ENSRNOG00000011873	Atg14	autophagy related 14	-0.334	4.704	1.1e-07	4.4e-07	2.9e-10	1.2e-09
ENSRNOG00000018403	Atg4b	autophagy related 4B, cysteine peptidase	0.03	5.37	0.65	0.75	0.49	0.58
ENSRNOG00000000322	Atg5	autophagy related 5	0.148	4.4	0.017	0.034	0.016	0.028
ENSRNOG00000007486	Atg7	autophagy related 7	0.646	4.266	2.2e-21	1.9e-20	7.5e-24	5.8e-23
ENSRNOG00000002791	Bcl2	BCL2, apoptosis regulator	-0.048	0.544	0.76	0.84	0.84	0.89
ENSRNOG00000020513	Becn1	beclin 1	0.006	7.065	0.95	0.98	0.89	0.93
ENSRNOG00000025164	Bhlha15	basic helix-loop-helix family, member a15	0.92	-1.077	0.011	0.021	0.0037	0.0072
ENSRNOG00000007529	Bmf	Bcl2 modifying factor	-0.076	1.976	0.47	0.58	0.54	0.62
ENSRNOG00000022196	Bmpr2	bone morphogenetic protein receptor type 2	0.097	5.829	0.53	0.64	0.32	0.41
ENSRNOG00000017673	Brsk1	BR serine/threonine kinase 1	0.003	8.482	0.99	1	0.95	0.97
ENSRNOG00000020021	Brsk2	Serine/threonine-protein kinase BRSK2	0.424	5.838	1.3e-13	7.6e-13	2.6e-15	1.4e-14
ENSRNOG00000007636	Cadps2	calcium dependent secretion activator 2	2.574	5.675	1.3e-51	2.5e-50	5.7e-38	6.8e-37
ENSRNOG00000017712	Cartpt	CART prepropeptide	-1.45	3.094	8.7e-05	0.00024	7.4e-08	2.4e-07
ENSRNOG00000056836	Cav1	caveolin 1	-0.548	5.178	2.9e-19	2.3e-18	4.7e-22	3.4e-21
ENSRNOG00000000521	Cdkn1a	cyclin-dependent kinase inhibitor 1A	0.381	3.246	0.042	0.075	0.03	0.05
ENSRNOG00000057378	Clec16a	C-type lectin domain containing 16A	0.302	5.008	1.4e-05	4.4e-05	1e-05	2.8e-05
ENSRNOG00000054891	Cnot6	CCR4-NOT transcription complex, subunit 6	-0.439	5.577	2.9e-14	1.8e-13	2.6e-23	2e-22
ENSRNOG00000001889	Comt	catechol-O-methyltransferase	0.6	5.455	2.6e-17	1.9e-16	4.3e-20	2.9e-19
ENSRNOG00000033169	Cpeb4	cytoplasmic polyadenylation element binding protein 4	-0.082	6.953	0.082	0.13	0.14	0.2
ENSRNOG00000061058	Csde1	cold shock domain containing E1	-0.033	7.518	0.51	0.62	0.4	0.49
ENSRNOG00000018566	Ctsl	cathepsin L	-0.203	6.939	0.00025	0.00067	0.00025	0.00057
ENSRNOG00000030111	Cyp11b2	cytochrome P450, family 11, subfamily b, polypeptide 2	0.527	-0.876	0.32	0.43	0.32	0.4
ENSRNOG00000010747	Dap	death-associated protein	0.458	3.506	4e-05	0.00012	1.9e-05	5e-05
ENSRNOG00000005743	Dapl1	Death-associated protein-like 1	-	-	-	-	-	-
ENSRNOG00000018144	Depdc5	DEP domain containing 5, GATOR1 subcomplex subunit	0.67	5.382	2e-30	2.3e-29	1.6e-32	1.7e-31
ENSRNOG00000009063	Dnajc15	DnaJ heat shock protein family (Hsp40) member C15	0.255	4.678	3.2e-05	9.6e-05	1.8e-05	4.6e-05
ENSRNOG00000008428	Drd2	dopamine receptor D2	-5.937	7.03	0	0	0	0
ENSRNOG00000060806	Drd3	dopamine receptor D3	-2.897	-0.099	2.5e-17	1.8e-16	4.4e-12	1.9e-11
ENSRNOG00000017927	Drd4	dopamine receptor D4	1.545	-3.076	0.13	0.2	0.017	0.029
ENSRNOG00000039969	Dsc2	desmocollin 2	3.263	-0.739	1.5e-19	1.2e-18	9.8e-26	8.2e-25
ENSRNOG00000030630	Ehmt2	euchromatic histone lysine methyltransferase 2	-0.142	7.726	0.0034	0.0076	0.00075	0.0016
ENSRNOG00000048315	Eif2ak2	eukaryotic translation initiation factor 2-alpha kinase 2	0.421	4.696	4.9e-11	2.4e-10	3.2e-13	1.5e-12
ENSRNOG00000006069	Eif2ak3	eukaryotic translation initiation factor 2 alpha kinase 3	0.14	5.127	0.021	0.04	0.0042	0.0081
ENSRNOG00000006027	Eif2ak4	eukaryotic translation initiation factor 2 alpha kinase 4	0.011	5.006	0.9	0.95	0.84	0.89
ENSRNOG00000009432	Eif2s1	eukaryotic translation initiation factor 2 subunit alpha	0.121	5.573	0.052	0.09	0.0081	0.015
ENSRNOG00000020480	Fads1	fatty acid desaturase 1	0.375	7.685	2.1e-07	8.1e-07	3e-09	1.1e-08
ENSRNOG00000019142	Fas	Fas cell surface death receptor	-0.292	0.861	0.086	0.14	0.058	0.09
ENSRNOG00000022702	Fbxo22	F-box protein 22	0.109	5.591	0.041	0.072	0.025	0.041
ENSRNOG00000003302	Flcn	folliculin	0.007	6.16	0.83	0.9	0.88	0.92
ENSRNOG00000009104	Fnip1	folliculin interacting protein 1	-0.302	6.378	8.5e-09	3.6e-08	9.3e-10	3.5e-09
ENSRNOG00000014256	Foxa3	forkhead box A3	0.21	-2.714	0.85	0.91	0.88	0.91
ENSRNOG00000013397	Foxo1	forkhead box O1	-1.641	5.478	3.7e-52	7.3e-51	4.7e-96	1.6e-94
ENSRNOG00000000299	Foxo3	forkhead box O3	-0.57	4.331	3e-08	1.2e-07	8.1e-10	3.1e-09
ENSRNOG00000017417	Gabarap	GABA type A receptor-associated protein	0.117	7.165	0.013	0.026	0.0089	0.016
ENSRNOG00000053362	Gabarapl1	GABA type A receptor associated protein like 1	0.052	9.014	0.31	0.42	0.19	0.26
ENSRNOG00000019425	Gabarapl2	GABA type A receptor associated protein like 2	-0.09	6.773	0.075	0.12	0.034	0.055
ENSRNOG00000009040	Gas2l1	growth arrest-specific 2 like 1	0.226	4.485	0.00068	0.0017	0.0001	0.00024
ENSRNOG00000018233	Gas6	growth arrest specific 6	0.97	6.971	1.2e-09	5.4e-09	4.5e-20	3e-19
ENSRNOG00000049281	Gba	glucosylceramidase beta	0.662	6.558	2e-34	2.6e-33	6e-45	8.4e-44
ENSRNOG00000036692	Gcgr	glucagon receptor	-	-	-	-	-	-
ENSRNOG00000061527	Gck	glucokinase	2.058	-1.259	2e-05	6e-05	1.7e-08	5.7e-08
ENSRNOG00000049560	Glul	glutamate-ammonia ligase	-0.145	10.305	0.0029	0.0065	0.00051	0.0011
ENSRNOG00000008766	Grin2b	glutamate ionotropic receptor NMDA type subunit 2B	0.33	4.154	0.066	0.11	0.015	0.026
ENSRNOG00000019332	Gtpbp2	GTP binding protein 2	-0.19	5.684	0.0014	0.0034	0.0011	0.0023
ENSRNOG00000016967	Hfe	homeostatic iron regulator	2.917	2.841	5.2e-11	2.6e-10	2.4e-35	2.7e-34
ENSRNOG00000019428	Higd1a	HIG1 hypoxia inducible domain family, member 1A	-0.182	5.989	0.00068	0.0017	1.1e-05	3e-05
ENSRNOG00000036839	Hnrnpa1	heterogeneous nuclear ribonucleoprotein A1	-0.054	8.457	0.23	0.32	0.2	0.27
ENSRNOG00000020235	Hnrnpl	heterogeneous nuclear ribonucleoprotein L	-0.348	8.192	6e-12	3.2e-11	1.8e-18	1.1e-17
ENSRNOG00000018294	Hspa5	heat shock protein family A (Hsp70) member 5	0.353	8.486	5.3e-05	0.00015	3.8e-06	1e-05
ENSRNOG00000045844	Impact	impact RWD domain protein	-0.051	9.233	0.25	0.35	0.25	0.32
ENSRNOG00000060237	Inhbb	inhibin subunit beta B	1.45	2.433	7.6e-43	1.2e-41	1e-32	1.1e-31
ENSRNOG00000006264	Itfg2	integrin alpha FG-GAP repeat containing 2	-0.652	4.648	1.1e-23	1e-22	2.1e-20	1.4e-19
ENSRNOG00000026293	Jun	Jun proto-oncogene, AP-1 transcription factor subunit	1.674	6.248	2.6e-198	2.8e-196	4.8e-293	9e-291
ENSRNOG00000006118	Klf10	Kruppel-like factor 10	0.933	4.389	2.9e-24	2.8e-23	1.3e-25	1.1e-24
ENSRNOG00000001493	Kptn	Kaptin	-0.301	5.407	1.7e-07	6.6e-07	4e-09	1.4e-08
ENSRNOG00000000164	Lamp2	lysosomal-associated membrane protein 2	-0.113	6.837	0.18	0.27	0.072	0.11
ENSRNOG00000004048	Lrrk2	leucine-rich repeat kinase 2	-2.219	7.292	4.6e-170	3.9e-168	0	0
ENSRNOG00000025443	Map1lc3a	microtubule-associated protein 1 light chain 3 alpha	0.102	6.621	0.028	0.052	0.044	0.07
ENSRNOG00000017905	Map1lc3b2	Uncharacterized protein	0.324	7.006	4.1e-10	1.9e-09	2.1e-15	1.1e-14
ENSRNOG00000031700	Map3k5	mitogen-activated protein kinase kinase kinase 5	1.15	3.77	5.6e-53	1.1e-51	3.2e-57	5.8e-56
ENSRNOG00000001849	Mapk1	mitogen activated protein kinase 1	0.065	7.645	0.54	0.65	0.32	0.4
ENSRNOG00000053583	Mapk3	mitogen activated protein kinase 3	0.321	7.323	2.1e-10	9.9e-10	2e-12	8.9e-12
ENSRNOG00000020155	Mapk8	mitogen-activated protein kinase 8	0.617	4.701	7.3e-19	5.6e-18	6.8e-20	4.5e-19
ENSRNOG00000008049	Max	MYC associated factor X	0.141	6.101	0.012	0.024	0.0012	0.0025
ENSRNOG00000014008	Mfsd2a	major facilitator superfamily domain containing 2A	-0.219	4.617	0.0005	0.0013	0.001	0.0022
ENSRNOG00000007924	Mios	meiosis regulator for oocyte development	-0.31	4.529	1.3e-06	4.6e-06	1.8e-08	6.1e-08
ENSRNOG00000007120	Mtmr3	myotubularin related protein 3	0.207	6.831	0.00016	0.00044	1.2e-06	3.6e-06
ENSRNOG00000009615	Mtor	mechanistic target of rapamycin kinase	-0.06	7.126	0.2	0.29	0.21	0.28
ENSRNOG00000015236	Mybbp1a	MYB binding protein 1a	-0.196	6.444	0.00013	0.00035	4.7e-06	1.3e-05
ENSRNOG00000001548	Nfe2l2	nuclear factor, erythroid 2-like 2	-0.279	5.026	2.4e-05	7.3e-05	9.2e-06	2.4e-05
ENSRNOG00000016353	Nim1k	NIM1 serine/threonine protein kinase	-0.153	4.539	0.018	0.035	0.0063	0.012
ENSRNOG00000021660	Nprl2	NPR2-like, GATOR1 complex subunit	-0.135	5.067	0.022	0.042	0.0079	0.014
ENSRNOG00000020541	Nprl3	NPR3-like, GATOR1 complex subunit	-0.027	4.6	0.71	0.8	0.64	0.71
ENSRNOG00000008061	Nuak1	NUAK family kinase 1	0.843	5.474	3.4e-48	6.2e-47	4.8e-59	9e-58
ENSRNOG00000000034	Nuak2	NUAK family kinase 2	-0.063	2.531	0.69	0.78	0.51	0.59
ENSRNOG00000006280	Pcsk9	proprotein convertase subtilisin/kexin type 9	4.947	-2.85	1.3e-05	3.9e-05	7.6e-08	2.5e-07
ENSRNOG00000009565	Pdk4	pyruvate dehydrogenase kinase 4	-0.541	2.481	0.017	0.032	0.0014	0.003
ENSRNOG00000061128	Pelo	pelota mRNA surveillance and ribosome rescue factor	0.315	3.818	2.1e-05	6.3e-05	6.5e-06	1.8e-05
ENSRNOG00000011507	Pick1	protein interacting with PRKCA 1	0.116	5.008	0.053	0.091	0.025	0.041
ENSRNOG00000020479	Pik3c2a	phosphatidylinositol-4-phosphate 3-kinase, catalytic subunit type 2 alpha	-0.48	6.373	1.5e-19	1.2e-18	5.8e-21	4e-20
ENSRNOG00000029938	Pik3c2b	phosphatidylinositol-4-phosphate 3-kinase, catalytic subunit type 2 beta	-1.29	7.02	1.9e-56	4.1e-55	1.4e-83	4e-82
ENSRNOG00000017840	Pik3c3	phosphatidylinositol 3-kinase, catalytic subunit type 3	0.114	5.806	0.048	0.084	0.01	0.019
ENSRNOG00000013669	Pik3r4	phosphoinositide-3-kinase, regulatory subunit 4	0.468	5.456	2e-15	1.3e-14	4.4e-18	2.7e-17
ENSRNOG00000018770	Pmaip1	phorbol-12-myristate-13-acetate-induced protein 1	-0.075	3.748	0.43	0.54	0.31	0.4
ENSRNOG00000021463	Ppara	peroxisome proliferator activated receptor alpha	1.306	1.65	5.3e-23	4.8e-22	4.2e-27	3.7e-26
ENSRNOG00000003329	Ppm1d	protein phosphatase, Mg2+/Mn2+ dependent, 1D	-0.271	4.877	8.8e-06	2.8e-05	1.8e-07	5.6e-07
ENSRNOG00000020938	Ppp1r15a	protein phosphatase 1, regulatory subunit 15A	-0.166	4.693	0.0075	0.016	0.012	0.021
ENSRNOG00000012799	Prkaa1	protein kinase AMP-activated catalytic subunit alpha 1	0.118	5.793	0.041	0.073	0.022	0.038
ENSRNOG00000007706	Prkaa2	protein kinase AMP-activated catalytic subunit alpha 2	0.681	3.048	7.2e-14	4.3e-13	4.3e-11	1.8e-10
ENSRNOG00000061499	Prkag1	protein kinase AMP-activated non-catalytic subunit gamma 1	-0.198	8.057	4.1e-05	0.00012	5.3e-05	0.00013
ENSRNOG00000009085	Prkag2	protein kinase AMP-activated non-catalytic subunit gamma 2	0.768	6.55	3.5e-46	6e-45	4.7e-64	9.7e-63
ENSRNOG00000016346	Prkcd	protein kinase C, delta	1.25	4.895	1.3e-08	5.4e-08	1.5e-20	1e-19
ENSRNOG00000004165	Prkd1	protein kinase D1	-1.694	5.043	2e-158	1.6e-156	2.1e-187	1.9e-185
ENSRNOG00000002440	Ralb	RAS like proto-oncogene B	0.199	4.487	0.0016	0.0037	0.0013	0.0026
ENSRNOG00000028782	RGD1565498	similar to Hypothetical protein LOC270802	0.178	3.825	0.024	0.044	0.011	0.02
ENSRNOG00000025625	Rnase4	ribonuclease A family member 4	0.001	3.047	0.94	0.98	0.99	1
ENSRNOG00000014859	Rnf152	ring finger protein 152	0.901	2.715	6.4e-05	0.00018	1.7e-07	5.4e-07
ENSRNOG00000018680	Rpl17	ribosomal protein L17	-0.404	8.038	3.1e-15	2e-14	9.9e-21	6.7e-20
ENSRNOG00000027503	Rps25	ribosomal protein s25	-0.507	7.51	1.1e-22	1e-21	1.4e-24	1.1e-23
ENSRNOG00000003821	Rptor	regulatory associated protein of MTOR, complex 1	0.325	6.122	8.8e-09	3.7e-08	5.4e-12	2.4e-11
ENSRNOG00000007051	Rraga	Ras-related GTP binding A	0.312	6.87	3.1e-09	1.4e-08	5.6e-16	3.1e-15
ENSRNOG00000017426	Rragc	Ras-related GTP binding C	-0.134	6.592	0.0098	0.02	0.0018	0.0037
ENSRNOG00000007331	Rragd	Ras-related GTP binding D	-0.374	4.998	1.6e-06	5.6e-06	3.4e-07	1.1e-06
ENSRNOG00000018766	Rrp8	ribosomal RNA processing 8	-0.164	3.78	0.03	0.056	0.022	0.037
ENSRNOG00000000302	Sesn1	sestrin 1	-0.212	6.107	9.5e-05	0.00026	2.3e-06	6.4e-06
ENSRNOG00000042785	Sesn2	sestrin 2	1.01	3.518	4.8e-32	5.9e-31	1.1e-31	1.1e-30
ENSRNOG00000008173	Sesn3	sestrin 3	-1.311	6.34	3.2e-34	4.1e-33	3.2e-66	6.8e-65
ENSRNOG00000017783	Sfrp1	secreted frizzled-related protein 1	1.043	3.77	0.0056	0.012	0.00031	0.00069
ENSRNOG00000012957	Sh3glb1	SH3 domain -containing GRB2-like endophilin B1	-0.34	5.674	7.7e-10	3.5e-09	1.6e-09	6.1e-09
ENSRNOG00000001189	Sik1	salt-inducible kinase 1	-0.628	4.638	2.5e-12	1.3e-11	1.3e-13	6.3e-13
ENSRNOG00000043498	Sik2	Salt-inducible kinase 2	-0.212	6.398	0.0001	0.00028	2.8e-05	7.1e-05
ENSRNOG00000051592	Sirt1	sirtuin 1	-0.395	4.307	4.5e-09	2e-08	9.1e-11	3.6e-10
ENSRNOG00000007284	Slc2a1	solute carrier family 2 member 1	-0.501	6.767	2.2e-21	1.9e-20	7e-24	5.4e-23
ENSRNOG00000006305	Slc38a2	solute carrier family 38, member 2	-0.36	7.559	4.5e-09	1.9e-08	9.7e-10	3.6e-09
ENSRNOG00000016827	Slc38a3	solute carrier family 38, member 3	0.05	6.19	0.44	0.56	0.5	0.58
ENSRNOG00000014314	Slc39a4	solute carrier family 39 member 4	0.112	-1.091	0.67	0.77	0.82	0.87
ENSRNOG00000033361	Slc39a5	solute carrier family 39 member 5	-0.865	0.106	6.8e-05	0.00019	3.6e-06	1e-05
ENSRNOG00000010626	Sphk1	sphingosine kinase 1	0.96	0.047	4.9e-05	0.00014	3.7e-05	9.3e-05
ENSRNOG00000017601	Srd5a1	steroid 5 alpha-reductase 1	-0.414	4.951	2.3e-11	1.2e-10	3.2e-12	1.4e-11
ENSRNOG00000003463	Srebf1	sterol regulatory element binding transcription factor 1	-0.168	6.707	0.0021	0.0049	0.0029	0.0057
ENSRNOG00000007400	Srebf2	sterol regulatory element binding transcription factor 2	0.718	7.583	4.1e-44	6.7e-43	1.7e-58	3.1e-57
ENSRNOG00000011511	Stk24	serine/threonine kinase 24	0.346	4.776	1.1e-07	4.4e-07	2.2e-08	7.4e-08
ENSRNOG00000007879	Stk26	serine/threonine kinase 26	-1.399	3.655	1.2e-70	3.2e-69	1.7e-70	3.9e-69
ENSRNOG00000028659	Szt2	SZT2 subunit of KICSTOR complex	-0.508	6.235	4.5e-21	3.8e-20	2.8e-22	2e-21
ENSRNOG00000046252	Tbl2	transducin (beta)-like 2	0.377	4.688	6.4e-09	2.7e-08	3.2e-11	1.3e-10
ENSRNOG00000049232	Tcf7l2	transcription factor 7 like 2	0.333	3.591	0.54	0.65	0.21	0.28
ENSRNOG00000014666	Tfeb	transcription factor EB	-0.485	3.6	1.6e-08	6.8e-08	2.5e-08	8.5e-08
ENSRNOG00000024737	Tnrc6a	trinucleotide repeat containing adaptor 6A	-0.172	6.938	0.0008	0.002	0.00063	0.0014
ENSRNOG00000010756	Tp53	tumor protein p53	-0.154	4.673	0.019	0.037	0.0048	0.0091
ENSRNOG00000017854	Ucp2	uncoupling protein 2	0.391	4.597	6.4e-09	2.7e-08	3.1e-08	1.1e-07
ENSRNOG00000037505	Ulk1	unc-51 like autophagy activating kinase 1	0.228	6.294	1.2e-05	3.8e-05	3.4e-07	1e-06
ENSRNOG00000004972	Upp1	uridine phosphorylase 1	-0.5	2.287	1.5e-06	5.3e-06	3.3e-06	9.3e-06
ENSRNOG00000011294	Usp33	ubiquitin specific peptidase 33	0.034	7.898	0.55	0.66	0.38	0.46
ENSRNOG00000027491	Vldlr	very low density lipoprotein receptor	0.016	6.049	0.87	0.92	0.74	0.8
ENSRNOG00000012940	Vps41	VPS41 subunit of HOPS complex	0.582	7.576	1.6e-28	1.8e-27	4.6e-28	4.1e-27
ENSRNOG00000019713	Wdr24	WD repeat domain 24	0.029	5.065	0.72	0.81	0.6	0.68
ENSRNOG00000009749	Wdr45	WD repeat domain 45	-0.367	5.122	1.7e-09	7.5e-09	6.4e-13	3e-12
ENSRNOG00000036662	Wdr45b	WD repeat domain 45B	0.141	4.869	0.031	0.057	0.0064	0.012
ENSRNOG00000018967	Wdr59	WD repeat domain 59	-0.143	5.107	0.021	0.039	0.0077	0.014
ENSRNOG00000003827	Wipi1	WD repeat domain, phosphoinositide interacting 1	-0.255	5.323	1.8e-05	5.6e-05	5.2e-06	1.4e-05
ENSRNOG00000001114	Wipi2	WD repeat domain, phosphoinositide interacting 2	0.195	5.36	0.0017	0.0039	0.00037	0.00083
ENSRNOG00000014385	Wnt2b	Wnt family member 2B	2.002	-0.764	1.5e-10	7.3e-10	4.1e-16	2.3e-15
ENSRNOG00000013166	Wnt4	Wnt family member 4	4.414	4.92	0	0	0	0
ENSRNOG00000003807	Wnt9b	Wnt family member 9B	-2.068	1.35	2.1e-41	3.3e-40	1.8e-47	2.6e-46
ENSRNOG00000015440	Wrn	WRN RecQ like helicase	-0.253	3.988	0.00089	0.0022	0.0011	0.0023
ENSRNOG00000010298	Xbp1	X-box binding protein 1	0.415	5.967	8.2e-14	4.9e-13	2.5e-20	1.7e-19
ENSRNOG00000000042	Xpr1	xenotropic and polytropic retrovirus receptor 1	0.096	5.174	0.45	0.57	0.25	0.33
ENSRNOG00000009131	Zc3h12a	zinc finger CCCH type containing 12A	-0.276	0.997	0.078	0.13	0.047	0.073
ENSRNOG00000008614	Zfyve1	zinc finger FYVE-type containing 1	-0.087	5.21	0.15	0.23	0.11	0.16
