# Supplementary material for: Transcriptome atlases of rat brain regions and their adaptation to diabetes resolution following gastrectomy in the Goto-Kakizaki rat
Source: Mol Brain. 2025 Feb 7;18:9. doi: 10.1186/s13041-025-01176-z (PMC11806591; doi:10.1186/s13041-025-01176-z)
Supplement: Supplementary file 9 — Supplementary Material 9 [file 13041_2025_1176_MOESM9_ESM.xlsx]

## Sheet: Suppl Table 9
Supplementary Table 9. Expression of candiate genes for obesity (A), type 2 diabetes (B), type 1 diabetes (C) and autism syndrome (D) in the hypothalamus, hippocampus, striatum and brainstem. The list of selected genes was retrieved from De Rosa et al. JCI Insight 6(16):e149137, 2021.
A- Obesity			Mean sequence reads
Gene		Ensembl Reference	Hypothalamus	Hippocampus	Striatum	Brainstem
Ache	Low-frequency	ENSRNOG00000050841	4971.62	1244.75	1528.38	5690
Adcy3	GWAS	ENSRNOG00000003999	2772	2277	3716.62	2285.75
Adpgk	GWAS	ENSRNOG00000026178	3659.75	2738	3680.12	5977.88
Agbl4	GWAS	ENSRNOG00000008011	123.125	74.75	40.25	111.625
Alms1	Syndromic	ENSRNOG00000022343	1412.12	1224.12	1573.62	1125.62
Ankdd1b	GWAS	ENSRNOG00000025377	10.25	7.625	14	18.75
Apobr	GWAS	ENSRNOG00000017403	51.625	95.5	53.875	52.875
Arl6	Syndromic	ENSRNOG00000001689	1491.75	1365.38	1415	978.25
Asb4	GWAS	ENSRNOG00000009197	1704.5	62.125	6.875	162.125
Bbip1	Syndromic	ENSRNOG00000047019	200	188.75	294.625	193.375
Bbs1	Syndromic	ENSRNOG00000019832	1837	1200	1275.12	1197.62
Bbs10	Syndromic	ENSRNOG00000026913	612.25	492.25	589	572.25
Bbs12	Syndromic	ENSRNOG00000007510	109.5	112.125	117.5	110.25
Bbs2	Syndromic	ENSRNOG00000019020	2055.88	1121.75	1604.38	1751.5
Bbs4	GWAS	ENSRNOG00000026171	2872	1880.62	2039.12	2220.38
Bbs5	Syndromic	ENSRNOG00000007127	793	570.25	670.25	468.25
Bbs7	Syndromic	ENSRNOG00000015816	1203.75	811.375	639.75	736.375
Bbs9	Syndromic	ENSRNOG00000015189	615.625	384.125	428.75	438.875
Bdnf	Monogenic/GWAS	ENSRNOG00000047466	632.375	1271.88	60.75	342.25
Cadm1	GWAS	ENSRNOG00000018778	2574.25	2889.12	1841.25	1823.25
Cadm2	GWAS	ENSRNOG00000030840	779.25	1452.75	1209.25	1198.12
Calcr	GWAS	ENSRNOG00000010053	4626	229.125	35.5	465.125
Cbln1	GWAS	ENSRNOG00000000010	3462	323	84.5	1945.5
Cdkal1	GWAS	ENSRNOG00000018381	276.75	261.125	271.625	298
Cep290	Syndromic	ENSRNOG00000056458	1218.38	1243.62	1366.38	1318.75
Cep295	GWAS	ENSRNOG00000010999	502	848.875	2162.75	481.125
Cobll1	GWAS	ENSRNOG00000027016	479	386.375	548.875	750.375
Col4a3bp	GWAS	ENSRNOG00000015686	4949.38	3872.12	4411.12	6489
Creb1	GWAS	ENSRNOG00000013412	119.375	135.25	137.875	186.75
Cyp17a1	GWAS	ENSRNOG00000020035	0.375	1.125	0	5.125
Cyp27a1	GWAS	ENSRNOG00000017188	194.75	84.75	72.875	245.5
Dmxl2	GWAS	ENSRNOG00000009170	6096.75	9529.88	7437.25	9258.88
Dnajc27	GWAS	ENSRNOG00000003988	5328.38	5728	3403.5	5709.5
Doc2a	GWAS	ENSRNOG00000019920	1113.62	533.5	145.75	603.875
Efr3b	GWAS	ENSRNOG00000012950	3114.5	3367.75	3510	5430.5
Ehbp1	GWAS	ENSRNOG00000008917	2100.62	2127.5	1342	1639.88
Elavl4	GWAS	ENSRNOG00000023601	3008.25	2502.38	804	3918.5
Entpd6	Low-frequency	ENSRNOG00000007427	2870.75	1971.38	1734	1785.38
Epb41l4b	GWAS	ENSRNOG00000056550	3069	2342.62	2667.75	3122
Erbb4	GWAS	ENSRNOG00000014248	306.375	312.75	292.625	568.875
Ets2	GWAS	ENSRNOG00000001647	1652.75	1852.5	2655.88	884.625
Etv5	GWAS	ENSRNOG00000001785	869.75	2349.75	1997.62	1270.75
Faim2	GWAS	ENSRNOG00000053258	8481.12	5656.62	5128.88	9627.25
Fam57b	GWAS	ENSRNOG00000019914	954.25	963.375	408.5	3091.5
Fancl	GWAS	ENSRNOG00000027249	230.25	201.875	205.25	192.25
Fign	GWAS	ENSRNOG00000004679	120.125	38.25	99.875	203.5
Foxo3	GWAS	ENSRNOG00000000299	322.25	439	690.25	684.5
Frrs1l	GWAS	ENSRNOG00000043103	190.25	592.875	322.75	247.875
Fto	GWAS	ENSRNOG00000011728	5622.88	3981.75	3594.75	5698.12
Galnt10	GWAS	ENSRNOG00000002488	533.25	235.5	356.875	572.125
Gbe1	GWAS	ENSRNOG00000051232	1007.88	766	754.625	1274.88
Gdf15	GWAS	ENSRNOG00000019661	4.625	11.25	0.875	3.625
Gipr	Rare/GWAS	ENSRNOG00000015860	330.875	244.75	599	482.5
Gnpda2	GWAS	ENSRNOG00000002177	874.375	666.25	907.25	892.875
Gpr151	Rare	ENSRNOG00000027103	2.75	-	-	-
Gprc5b	GWAS	ENSRNOG00000016013	7268.25	5894.12	5718.5	13081.4
Grid1	GWAS	ENSRNOG00000055499	711	738.625	782.25	694.75
Grp	GWAS	ENSRNOG00000016999	71.625	358.875	18.25	61.25
Gtf3a	GWAS	ENSRNOG00000050016	436.125	374.25	436.625	435.125
Hhip	GWAS	ENSRNOG00000018268	195.125	182.875	251.375	513.875
Hif1an	GWAS	ENSRNOG00000014234	193.625	253.625	226.375	356.125
Hip1	GWAS	ENSRNOG00000001448	1876.62	1391.25	1719.62	2802
Hmga1	GWAS	ENSRNOG00000000488	664	364.375	420	831.375
Hmgcr	GWAS	ENSRNOG00000016122	3218.88	2941.5	2276.5	3152
Hsd17b12	GWAS	ENSRNOG00000009630	3290.62	1979.38	2197.88	4332.5
Iars2	GWAS	ENSRNOG00000002368	2131.25	1860.5	2129.5	2480.5
Ifngr1	GWAS	ENSRNOG00000012074	1138.62	962.375	1134	1124
Ift27	Syndromic	ENSRNOG00000006440	408.5	215.5	315.5	391.375
Ift74	Syndromic	ENSRNOG00000008075	899.75	712.5	659.625	712.5
Ino80e	GWAS	ENSRNOG00000019960	1353.12	1245.5	1685.88	1379
Inpp5e	Syndromic	ENSRNOG00000019039	1032.38	624.125	726.5	951.75
Irs1	GWAS	ENSRNOG00000014597	239.375	210.375	149	337
Kat8	GWAS	ENSRNOG00000019585	1262.88	1039.12	1027.12	1023.88
Kcnk3	GWAS	ENSRNOG00000009790	842.625	200.125	159.5	918.875
Kcnk9	GWAS	ENSRNOG00000009265	612.25	406.625	137.875	1068.38
Kctd13	GWAS	ENSRNOG00000020010	1053.38	2567	1614.62	818.75
Kctd15	GWAS	ENSRNOG00000021137	537.125	623.5	359.875	545.375
Klf7	GWAS	ENSRNOG00000046242	417	386	520.375	628.625
Ksr2	Low-frequency	ENSRNOG00000028630	151.625	232.25	236.75	192
Lingo2	GWAS	ENSRNOG00000005634	350.375	262.25	192.25	212.5
Lmo1	GWAS	ENSRNOG00000014629	647	575.375	377.875	559.875
Lmx1b	GWAS	ENSRNOG00000017019	28.375	0.25	0.125	51.75
Lrfn2	GWAS	ENSRNOG00000011803	523.5	500.25	96.875	235.25
Lrp1b	GWAS	ENSRNOG00000039050	148.875	152.125	239.625	75.75
Lztfl1	Syndromic	ENSRNOG00000006244	877.25	734.625	752.75	742.875
Map2k5	GWAS	ENSRNOG00000007926	1219.25	980.375	944.75	1098.12
Mapk3	GWAS	ENSRNOG00000053583	4697.25	4846.38	4031.75	5377.75
Mc4r	Monogenic/GWAS	ENSRNOG00000018692	102.375	55	34	102.625
Mkks	Syndromic	ENSRNOG00000006705	1258.75	1401.12	1430.12	1676.5
Mks1	Syndromic	ENSRNOG00000008635	389.875	260.125	390.5	239.5
Mtch2	GWAS	ENSRNOG00000058658	1683.5	1609.25	1352.38	1957.25
Mtfr2	GWAS	ENSRNOG00000058050	4484.62	4330.88	4860.62	3781.75
Mtif3	GWAS	ENSRNOG00000047329	246.75	229.125	275.5	306.625
Nav1	GWAS	ENSRNOG00000008425	1519.88	1593.12	1299.62	1789.38
Negr1	GWAS	ENSRNOG00000021410	1617.5	1395.88	1606.38	1368.5
Nlrc3	GWAS	ENSRNOG00000024210	34.625	8	11	17.5
Nrp1	Rare	ENSRNOG00000010744	1396.62	3202.5	706.375	1089.62
Nrp2	Rare	ENSRNOG00000031232	1435.62	2092.25	174.125	876.875
Nrxn3	GWAS	ENSRNOG00000047574	2926.38	3529.88	4369.25	4120
Nt5c2	GWAS	ENSRNOG00000020179	1900	1668.38	1874.25	1669.38
Ntrk2	Monogenic/GWAS	ENSRNOG00000018839	17923.5	16342.1	12990.1	16532.8
Nudt3	GWAS	ENSRNOG00000061176	3984.12	5094.5	6266.88	5677
Nup54	GWAS	ENSRNOG00000002247	823.375	564.625	585.875	691.625
Olig3	GWAS	ENSRNOG00000012057	1.75	0	0	12.25
Pbrm1	GWAS	ENSRNOG00000028227	1493	1448.38	1479.5	2118.75
Pcdh9	GWAS	ENSRNOG00000038068	1209.5	1507.12	792.125	2921
Pcsk1	Monogenic	ENSRNOG00000011107	125.75	64.5	24.5	57.875
Pex2	GWAS	ENSRNOG00000008748	612	529.25	608.125	761.875
Pgpep1	GWAS	ENSRNOG00000019639	324.75	221.125	237.375	327.25
Phip	Syndromic	ENSRNOG00000008652	941.25	812	919.875	1006.12
Plcd4	GWAS	ENSRNOG00000016361	2313.12	1125.5	1146.88	2164.12
Plxna1	Rare	ENSRNOG00000017003	3741.88	3504.88	817.5	2077.62
Plxna2	Rare	ENSRNOG00000007324	2015.5	4445.25	7358.62	2424.62
Plxna3	Rare	ENSRNOG00000060464	3334.5	2360.62	1330.5	1634.5
Plxna4	Rare	ENSRNOG00000013072	491.875	1394.25	515	937.75
Poc5	GWAS	ENSRNOG00000018193	570.25	562	539.625	506.75
Polk	GWAS	ENSRNOG00000060626	473.875	354.5	580.125	500.625
Pomc	Monogenic/GWAS	ENSRNOG00000012686	1338.62	23.5	16.75	40.25
Prkd1	GWAS	ENSRNOG00000004165	531.75	423.25	1429	558.25
Ptbp2	GWAS	ENSRNOG00000010827	2898.12	2639.62	2378.5	2282.25
Qpctl	GWAS	ENSRNOG00000015413	977.625	893.5	834.375	850.25
Rab21	Low-frequency	ENSRNOG00000003923	2525.38	1738.25	1852	2954.62
Rab23	Syndromic	ENSRNOG00000012629	1622	1201.5	1355.12	1719.5
Rabep1	GWAS	ENSRNOG00000005015	4751.88	4437.75	4711.25	6209.62
Ralyl	GWAS	ENSRNOG00000011400	2005.75	1603.12	561.125	1463.5
Rapgef3	Low-frequency	ENSRNOG00000059961	2407.38	1592	1894.25	2790.12
Rarb	GWAS	ENSRNOG00000024061	253.625	148.5	3190.88	243.25
Rasa2	GWAS	ENSRNOG00000011909	823.125	1004.5	934.125	640.125
Ric3	GWAS	ENSRNOG00000014691	1985.88	2138.62	1827.88	2436.75
Rit2	GWAS	ENSRNOG00000017568	6190.25	3432.88	3064.75	4935.25
Rpgrip1l	Syndromic	ENSRNOG00000011829	2735.25	2365.62	2537.62	1874.12
Rpl27a	GWAS	ENSRNOG00000014214	6872.38	5100	7718.38	4954.88
Sbk1	GWAS	ENSRNOG00000019082	-	2	1.5	0.75
Scarb2	GWAS	ENSRNOG00000002225	4304	4063.75	3983.88	5947.62
Scg3	GWAS	ENSRNOG00000010784	8453.12	8214.38	6917.5	10112.4
Sdccag8	Syndromic	ENSRNOG00000004181	548.125	532.875	589.375	497.5
Sec16b	GWAS	ENSRNOG00000005229	134.375	92	96.75	93.25
Sema3a	Rare	ENSRNOG00000023337	129.625	54.625	46.875	378.625
Sema3b	Rare	ENSRNOG00000016512	356.875	295.5	289.125	415.75
Sema3c	Rare	ENSRNOG00000006526	901.625	907.25	368.25	944.875
Sema3d	Rare	ENSRNOG00000007202	233.875	202.125	194.25	395.75
Sfxn2	GWAS	ENSRNOG00000049308	17.875	17.125	26.25	18.25
Sh2b1	Monogenic/GWAS	ENSRNOG00000049181	2051	1904.38	1964.38	1871.38
Sim1	Monogenic	ENSRNOG00000037600	565	1.75	0.875	5.5
Skor1	GWAS	ENSRNOG00000013959	14.125	1.5	1.375	119.125
Slc22a3	GWAS	ENSRNOG00000022946	125.625	35.875	597.125	58.125
Slc39a8	GWAS	ENSRNOG00000012508	140.75	118	197.5	245
Smg6	GWAS	ENSRNOG00000003041	1283.38	878.25	971.125	915
Snrpd2	GWAS	ENSRNOG00000015844	1382.5	1218.88	1292.38	1214.12
Ssfa2	GWAS	ENSRNOG00000005865	2506.62	1762.5	1958.75	3489.88
Stk33	GWAS	ENSRNOG00000014590	41.625	16.25	27.875	9.375
Stk36	GWAS	ENSRNOG00000016913	448.125	239.625	247.875	256.875
Stx1b	GWAS	ENSRNOG00000019193	11179.9	9956.62	12030.8	17949
Stxbp6	GWAS	ENSRNOG00000004198	399	911.375	393.625	638.25
Tal1	GWAS	ENSRNOG00000025051	127.875	89.875	131.75	284.875
Taok2	GWAS	ENSRNOG00000019964	4682.88	4529	4965.75	4499.88
Tcf7l2	GWAS	ENSRNOG00000049232	707.875	359.25	301	303.5
Tfap2b	GWAS	ENSRNOG00000011823	25.5	5.5	12.5	357.25
Tlr4	GWAS	ENSRNOG00000010522	88	55.625	58.375	144.25
Tmem160	GWAS	ENSRNOG00000015304	302.625	504.75	391.125	472.75
Tmem18	GWAS	ENSRNOG00000005144	1594.5	1170	1066.38	1539.12
Tnni3k	GWAS	ENSRNOG00000028225	16.875	3.5	2.625	7
Tomm40	GWAS	ENSRNOG00000018556	1421.62	1430.38	1275.38	1512.12
Trim32	Syndromic	ENSRNOG00000010303	3258.12	2660.12	3613.62	2496.62
Trim66	GWAS	ENSRNOG00000014373	424.25	172.625	618.625	424
Ttc8	Syndromic	ENSRNOG00000004542	847.25	636.625	551.625	453.625
Ttll4	GWAS	ENSRNOG00000017129	394.25	384	421	317.5
Tub	Monogenic/GWAS	ENSRNOG00000046566	1290.25	1346.12	587.125	761.875
Txndc12	GWAS	ENSRNOG00000008090	1389.75	1098.62	1214.88	1391.88
Ube2e3	GWAS	ENSRNOG00000004544	2120.75	2484.38	2013.5	2357.75
Usp37	GWAS	ENSRNOG00000022720	1700.75	1496.62	1528.75	1621.12
Vkorc1	GWAS	ENSRNOG00000050828	612.625	483.5	577.625	453.625
Wdpcp	Syndromic	ENSRNOG00000054331	244.625	268.25	204.875	236
Ypel3	GWAS	ENSRNOG00000019721	3160.25	3741.5	2630.38	3956.88
Zbtb10	GWAS	ENSRNOG00000061862	127.5	100.125	118.75	127.875
Zbtb7b	Low-frequency	ENSRNOG00000020640	345.75	366.25	294.375	644.25
Zfhx3	Low-frequency	ENSRNOG00000014452	738.375	182.75	380	518.5
Zfp142	GWAS	ENSRNOG00000022414	2245.25	2238.5	2912.5	1695.25
Zfp169	Low-frequency	ENSRNOG00000017092	194.375	204.875	241.5	202.375
Zfp64	GWAS	ENSRNOG00000012762	325.375	256.375	248.375	313.625
Zfp646	GWAS	ENSRNOG00000026115	928.125	878.125	1017.25	858.125
Zfp668	GWAS	ENSRNOG00000016683	346.875	308.25	307.875	242.25
Zfr2	Low-frequency	ENSRNOG00000020416	1499	1189.75	996.25	942.25
Cnot9	GWAS	-	-	-	-	-
Rcc1l	GWAS	-	-	-	-	-
Lepr	Monogenic/GWAS	-	-	-	-	-
Fhit	GWAS	-	-	-	-	-
Park2	GWAS	-	-	-	-	-
B- Type 2 diabetes			Mean Sequence Reads
		Ensembl	Hypothalamus	Hippocampus	Striatum	Brainstem
Abcb11	GWAS	ENSRNOG00000050209	4.125	2.375	5	1.75
Abcc8	MODY	ENSRNOG00000060879	763.75	1186.5	859.625	1078.25
Abo	Rare	ENSRNOG00000028231	210	151.25	92.875	225.125
Adamts9	GWAS	ENSRNOG00000046163	320.25	335.375	160.625	227.5
Adcy5	GWAS	ENSRNOG00000053136	2822.62	2861.5	30982.2	2808.5
Adra2a	GWAS	ENSRNOG00000055506	593.5	334.625	71.375	598.75
Agmo	GWAS	ENSRNOG00000061597	328.75	131	212.5	563.875
Ank1	GWAS	ENSRNOG00000032170	1697.12	979.5	506.25	7276.12
Ankrd55	GWAS	ENSRNOG00000061390	897.875	321.125	483.625	651.125
Ap3s2	GWAS	ENSRNOG00000048966	1328.62	1124.12	908	1339.5
Appl1	MODY	ENSRNOG00000055769	1815.5	1688.25	1631.62	1965.88
Arap1	GWAS	ENSRNOG00000052424	1883.88	924.25	1215.62	1308.38
Arl15	GWAS	ENSRNOG00000050337	101.375	411.5	385.375	92.5
Atg13	Low-frequency	ENSRNOG00000042579	1634.62	1827.12	2058.88	1902.25
Bcar1	GWAS	ENSRNOG00000056963	1589.12	1416.12	1202.25	2016.25
Bcdin3d	GWAS	ENSRNOG00000060149	197.75	139	185.875	171.625
Bcl11a	GWAS	ENSRNOG00000053209	345	1753.88	909.625	331.625
Blk	MODY	ENSRNOG00000061306	1.25	1.5	1.75	1.625
C2cd4a	GWAS	ENSRNOG00000058979	1.5	2.375	1.125	1.25
C2cd4b	GWAS	ENSRNOG00000054106	4.375	2.5	1.625	6.625
Camk1d	GWAS	ENSRNOG00000020272	790	3805	3625.12	2798.38
Capn10	GWAS	ENSRNOG00000044574	742.25	815.75	753.625	525.125
Ccnd2	GWAS,	ENSRNOG00000035437	261.375	1039.38	700.125	172
Cdc123	GWAS	ENSRNOG00000035957	1974.25	1931.5	1865.62	2415.62
Cdkal1	GWAS	ENSRNOG00000044437	276.75	261.125	271.625	298
Cdkn2a	GWAS	ENSRNOG00000044610	3.75	5.375	6	4.875
Cdkn2b	GWAS	ENSRNOG00000045356	53.25	19.125	11.625	35.125
Cel	MODY	ENSRNOG00000041679	18.5	19.125	21.625	21.875
Cilp2	GWAS	ENSRNOG00000044512	5.375	57.125	5.875	6.625
Cobll1	GWAS	ENSRNOG00000043952	479	386.375	548.875	750.375
Cry2	GWAS	ENSRNOG00000048338	2768.75	3554.25	4759.12	3393.62
Dgkb	GWAS	ENSRNOG00000060018	3081.38	7113.62	26111.6	2246.75
Dpysl5	GWAS-Glycemic Traits	ENSRNOG00000055067	130.875	70	129	185.125
Dusp9	GWAS	ENSRNOG00000044990	15	103.125	2.25	19
Fads1	GWAS	ENSRNOG00000036044	5744.88	6390.25	5113.62	7135
Faf1	GWAS	ENSRNOG00000044076	1539.75	1108.25	1030.88	1543.62
Faim2	GWAS	ENSRNOG00000040024	8481.12	5656.62	5128.88	9627.25
Fitm2	GWAS	ENSRNOG00000054738	928.5	867.875	657.375	1267.5
Foxa2	GWAS-Glycemic Traits	ENSRNOG00000053782	27.625	-	-	-
Fto	GWAS	ENSRNOG00000058826	5622.88	3981.75	3594.75	5698.12
Gatad2a	GWAS	ENSRNOG00000056143	1691.12	1626.62	1234.88	1900
Gcc1	GWAS	ENSRNOG00000056308	558.75	526.375	601.875	565.375
Gck	GWAS, MODY	ENSRNOG00000058473	433.375	15.375	3.875	31.75
Gckr	GWAS	ENSRNOG00000051406	112.125	18.125	9.125	52.25
Gipr	GWAS, Glycemic Traits	ENSRNOG00000058789	330.875	244.75	599	482.5
Glis3	GWAS	ENSRNOG00000061067	65.75	140.375	45	63.125
Gpsm1	Rare	ENSRNOG00000052261	2592.75	1334.25	3193.5	2396.62
Grb10	GWAS-Glycemic Traits	ENSRNOG00000051926	6563.62	1680.75	2075.25	2925.12
Grb14	GWAS	ENSRNOG00000055733	599.125	968.125	539.75	975.875
Grk5	GWAS	ENSRNOG00000058555	320.625	476	366.375	491.125
Hectd4	GWAS-Glycemic Traits	ENSRNOG00000061808	6688.88	5560.25	5982.62	6336.88
Hhex	GWAS	ENSRNOG00000053604	92.625	69.125	109	120
Hmg20a	GWAS	ENSRNOG00000060704	2927.12	2915.75	2574.38	2308.25
Hnf1a	GWAS, MODY	ENSRNOG00000055548	-	-	1.625	-
Hnf1b	GWAS, MODY	ENSRNOG00000056247	21.625	10.625	7.125	4.125
Hnf4a	GWAS, MODY	ENSRNOG00000054908	7.25	26.75	0.625	17.875
Ide	GWAS	ENSRNOG00000057422	1443.88	1216.5	1127.62	1928
Igf1	GWAS	ENSRNOG00000061722	49.375	62.875	30.875	101.125
Igf2	GWAS	ENSRNOG00000057698	5122.5	7477.12	566.5	3693.75
Igf2bp2	GWAS	ENSRNOG00000060380	31.25	11.25	99.25	21.75
Irs1	GWAS, GWAS-Glycemic Traits	ENSRNOG00000052697	239.375	210.375	149	337
Itgb6	GWAS	ENSRNOG00000059040	84.5	250.75	869	83.75
Jazf1	GWAS	ENSRNOG00000056975	388.375	363.875	303.375	266.625
Kank1	Low-frequency	ENSRNOG00000055903	1865.25	1309.5	1663.38	2580
Kcnj11	GWAS, MODY	ENSRNOG00000052090	556.25	741	993.625	1116.38
Kcnk16	GWAS	ENSRNOG00000056113	103.125	59.125	72.5	22.625
Kcnq1	GWAS	ENSRNOG00000060575	17.75	53.125	2.625	19.25
Klf11	MODY	ENSRNOG00000056165	437.375	309.125	470.25	358.625
Klf14	GWAS	ENSRNOG00000060875	20.625	2.625	-	1
Klhl42	GWAS	ENSRNOG00000055132	405	419.875	348.75	494.375
Lama1	GWAS	ENSRNOG00000061060	312.5	187.625	146.125	265.375
Larp6	GWAS-Glycemic Traits	ENSRNOG00000052042	1077.88	976.25	1015.25	1465
Lgr5	GWAS	ENSRNOG00000004692	179.375	74.375	41.875	349.5
Lpp	GWAS	ENSRNOG00000007247	18.125	19.625	11.75	35.625
Lyplal1	GWAS-Glycemic Traits	ENSRNOG00000005935	380.875	349.25	217.875	331.25
Macf1	GWAS	ENSRNOG00000056981	24472.8	19066.4	19823.8	23342.9
Madd	GWAS,	ENSRNOG00000009736	6011.75	5543.88	5708.5	5529.5
Maea	GWAS	ENSRNOG00000050955	3085.12	2321.5	2093.5	3111.12
Mc4r	GWAS	ENSRNOG00000038119	102.375	55	34	102.625
Mphosph9	GWAS	ENSRNOG00000042516	634.75	548.125	634.625	617.75
Msmo1	GWAS-Glycemic Traits	ENSRNOG00000000478	4425.12	3896.5	3127.38	5462
Mtnr1b	GWAS	ENSRNOG00000013445	2	-	-	-
Neurod1	MODY	ENSRNOG00000061316	44.625	563.75	4.5	267
Notch2	GWAS	ENSRNOG00000055508	670.875	1229.25	836.25	1141.5
Nyap2	GWAS	ENSRNOG00000014431	246.5	258	299.875	320.125
Pam	Rare	ENSRNOG00000051844	15658.4	8071.38	9775.12	6898.62
Pax4	GWAS, MODY	ENSRNOG00000016624	13.5	15.25	31.375	22.25
Pcsk1	GWAS-Glycemic Traits	ENSRNOG00000058425	125.75	64.5	24.5	57.875
Pdgfc	GWAS-Glycemic Traits	ENSRNOG00000059898	366.625	251.25	691.625	383.875
Pou5f1	GWAS	ENSRNOG00000055789	0	10.75	0.125	2.625
Pparg	GWAS	ENSRNOG00000053331	11.25	5.875	4.875	28.375
Ppip5k2	Low-frequency	ENSRNOG00000052189	2135	1647.62	3274.5	3314.38
Ppp1r3b	GWAS-Glycemic Traits	ENSRNOG00000049569	148.125	121.875	26.375	159.5
Prc1	GWAS	ENSRNOG00000056218	158.625	231.625	351.125	93.5
Prox1	GWAS	ENSRNOG00000055111	913.5	2065.62	642.875	1167.12
Psmd6	GWAS	ENSRNOG00000057722	3841.12	2965.12	2459.5	4078.38
Ptprd	GWAS	ENSRNOG00000058047	8514.62	7479.62	7863	13334
R3hdml	GWAS	ENSRNOG00000048796	4.125	15.5	1.375	2.625
Rasgrp1	GWAS	ENSRNOG00000056484	1179.75	8972.12	14335.5	1797.12
Rbms1	GWAS	ENSRNOG00000054753	429.625	243.5	769.5	584.625
Rnd3	GWAS	ENSRNOG00000055880	1883.5	742.625	1021.12	798
Rreb1	GWAS	ENSRNOG00000017678	784.75	889.875	948.875	376.5
Sdhaf4	GWAS	ENSRNOG00000058077	543.5	356.5	333.75	477.375
Sgcg	GWAS	ENSRNOG00000017963	74.625	26.5	32.625	112
Sgsm2	GWAS-Glycemic Traits	ENSRNOG00000047145	3120	3982.25	5882.38	1726.88
Slc2a2	GWAS-Glycemic Traits	ENSRNOG00000054466	8.5	2.875	4	7.125
Slc30a8	GWAS,	ENSRNOG00000057057	1.125	3.5	0	6.5
Snx7	GWAS-Glycemic Traits	ENSRNOG00000053328	423.125	662.875	439.375	391.5
Spry2	GWAS	ENSRNOG00000059050	746.875	1430.38	1883.25	1387.5
Srr	GWAS	ENSRNOG00000004144	956.5	1145.62	946.125	559.375
Srsf2	GWAS	ENSRNOG00000057561	7049	5557.12	6704.5	5177.88
Ssr1	GWAS	ENSRNOG00000054504	4643.12	2697	2511.25	4313.25
St6gal1	GWAS	ENSRNOG00000018935	763.125	880.625	623.625	1354.62
Sugp1	GWAS	ENSRNOG00000017412	1710.38	1528.75	1493.12	1633
Taf11	GWAS-Glycemic Traits	ENSRNOG00000055547	513	430.375	518.25	497.75
Tbc1d30	Low-frequency	ENSRNOG00000060475	609.5	594.5	714.125	1005
Tcerg1l	GWAS-Glycemic Traits	ENSRNOG00000057484	389.5	280	77.875	311.5
Tcf19	GWAS	ENSRNOG00000051938	31.875	79.25	82.875	92.125
Tcf7	GWAS	ENSRNOG00000054756	50.75	47.5	59.75	85.5
Tcf7l2	GWAS	ENSRNOG00000060438	707.875	359.25	301	303.5
Thada	GWAS	ENSRNOG00000055830	740.625	911.625	760.875	889
Tle1	GWAS	ENSRNOG00000054834	624	1244.88	964.625	500.375
Tle4	GWAS	ENSRNOG00000058989	2506.88	2250	4878.75	1968.12
Tmem163	GWAS	ENSRNOG00000060596	1313.12	242.25	196.375	1218.62
Tspan8	GWAS	ENSRNOG00000047884	175.75	90	144.75	180
Ube2e2	GWAS	ENSRNOG00000051875	1137.12	1157.88	1003.88	975.5
Vps13c	GWAS, GWAS-Glycemic Traits	ENSRNOG00000059824	3418.38	5383.62	4062.75	5208.75
Vps26a	GWAS	ENSRNOG00000055124	840.875	1091.88	875.625	1144.75
Wfs1	GWAS	ENSRNOG00000058538	1216	7580.5	4725.12	678.875
Zbed3	GWAS	ENSRNOG00000056327	284.375	289.625	440.625	181.25
Zfand3	GWAS	ENSRNOG00000050476	1731.5	1858.25	1742.5	2110.38
Zfand6	GWAS	ENSRNOG00000055983	2050.88	2198.38	2296.62	2115.5
Zmiz1	GWAS	ENSRNOG00000051384	4543.25	4418.25	4340.62	4313.12
G6pc2	GWAS	-	-	-	-	-
Hmga2	GWAS	-	-	-	-	-
Ins2	GWAS, MODY	-	-	-	-	-
Oasl1	GWAS	-	-	-	-	-
Pdx1	GWAS-Glycemic Traits	-	-	-	-	-
Pepd	GWAS	-	-	-	-	-
Trp53inp1	GWAS	-	-	-	-	-
C- Type 1 diabetes			Mean Sequence Reads
		Ensembl	Hypothalamus	Hippocampus	Striatum	Brainstem
Bach2	GWAS	ENSRNOG00000006170	83	99.875	162.75	159.125
C1qtnf6	GWAS	ENSRNOG00000007300	32.125	41	16.625	24.125
Cars	GWAS	ENSRNOG00000020651	1725.12	1290.12	1035	1503.5
Cd69	GWAS	ENSRNOG00000056783	2.5	1.75	0.875	3.875
Cdk18	GWAS	ENSRNOG00000008137	3012.88	838.125	879.125	2754
Cenpw	GWAS	ENSRNOG00000042944	2.25	5	12.25	3.5
Clec16a	GWAS	ENSRNOG00000057378	774	969.375	826.125	1095.38
Cobl	GWAS	ENSRNOG00000004281	1192.12	1091.62	3780.88	846.125
Ctla4	GWAS	ENSRNOG00000054129	29.875	19.875	4.125	10.25
Ctsh	GWAS	ENSRNOG00000014064	1755.75	1177.12	1222.88	1473
Cux2	Genomes-based Imputation	ENSRNOG00000001259	629.625	649.875	257.5	929.125
Dlk1	GWAS	ENSRNOG00000019584	3161.38	148.625	107.75	1007.75
Efr3b	GWAS	ENSRNOG00000012950	3114.5	3367.75	3510	5430.5
Erap1	TaqMan Genotyping	ENSRNOG00000009997	1130.5	941	779.375	1260.25
Erbb3	GWAS	ENSRNOG00000004964	1666.38	1344.25	2178	2455.62
Fam189a2	GWAS	ENSRNOG00000061147	636.125	374.25	337	463.625
Fosl2	GWAS	ENSRNOG00000052357	51.875	174.625	95.5	27.125
Frmd3	GWAS	ENSRNOG00000006503	212.625	94	101.5	184.875
Glis3	GWAS	ENSRNOG00000014768	65.75	140.375	45	63.125
Herc2	GWAS	ENSRNOG00000013718	9776.5	7972.25	7470.12	9865.25
Htr1a	Genotyping and Sequencing	ENSRNOG00000010254	117.25	492.375	6.5	143.25
Ifih1	GWAS	ENSRNOG00000006227	192.375	136.625	132.25	196.875
Ikzf4	GWAS	ENSRNOG00000005535	99.5	90.75	77.625	61.125
Il2	GWAS	ENSRNOG00000017348	-	-	12.25	-
Il27	GWAS	ENSRNOG00000019170	1.125	1.125	1.125	1.375
Il2ra	GWAS	ENSRNOG00000047647	26.75	8.875	9.375	17.5
Itpr3	TaqMan Genotyping	ENSRNOG00000052795	214.625	209	229	392.5
Kcnj11	GWAS	ENSRNOG00000021128	556.25	741	993.625	1116.38
Kif5a	TaqMan Genotyping	ENSRNOG00000005299	29947	34501.2	50261.9	51177.1
Lmo7	GWAS	ENSRNOG00000060775	510.375	3195.62	6603	522.75
Lpar3	GWAS	ENSRNOG00000015260	39.25	16	11	11.625
Mapk14	GWAS	ENSRNOG00000000513	2367.25	2558.62	3306.5	2022
Ormdl3	GWAS	ENSRNOG00000030445	898.625	1122.62	801.375	747.75
Pgm1	GWAS	ENSRNOG00000009889	2745.5	1845.62	1748.75	2809.5
Phtf1	GWAS	ENSRNOG00000019785	1833.12	1831.75	2291.5	2003.5
Pip4k2c	TaqMan Genotyping	ENSRNOG00000005138	1136.5	1766	1774.12	1329.5
Pkd1	GWAS	ENSRNOG00000010771	6374.12	4944.75	6306.5	4852.38
Plekha1	ImmunoChip	ENSRNOG00000020497	4018.75	3443.25	4284.5	4938.5
Pparg	GWAS	ENSRNOG00000008839	11.25	5.875	4.875	28.375
Ppil2	ImmunoChip	ENSRNOG00000026900	1946.12	1306.12	1101.5	1425
Prkcq	TaqMan Genotyping	ENSRNOG00000019057	504.125	504.5	448.375	726.125
Prkd2	GWAS	ENSRNOG00000016434	298.875	434.75	420	280
Ptpn2	GWAS	ENSRNOG00000017453	393.5	395.5	385.25	364.75
Ptpn22	GWAS	ENSRNOG00000019614	33.875	15.25	27.5	19
Rasgrp1	GWAS	ENSRNOG00000005404	1179.75	8972.12	14335.5	1797.12
Rnls	TaqMan Genotyping	ENSRNOG00000020705	280.75	166.375	390.875	184.125
Sh2b3	TaqMan Genotyping	ENSRNOG00000028198	751.375	592.75	1265	600.125
Skap2	TaqMan Genotyping	ENSRNOG00000012228	495.75	344.75	541	805.5
Stat3	TaqMan Genotyping	ENSRNOG00000019742	2643.75	1543.25	1532.25	2538.75
Suox	GWAS	ENSRNOG00000005987	716.625	658	510.25	612.625
Tagap	GWAS	ENSRNOG00000018915	41.625	28.5	32.75	52.125
Tcf7l2	GWAS	ENSRNOG00000049232	707.875	359.25	301	303.5
Tnfaip3	TaqMan Genotyping	ENSRNOG00000049517	100.125	135.5	175.875	151.75
Tnfrsf11b	GWAS	ENSRNOG00000008336	656.75	470.125	688	1192.62
Tyk2	GWAS	ENSRNOG00000032948	947	868.75	1070.25	920.5
Ubash3a	GWAS	ENSRNOG00000001167	9.875	27.625	2.125	3.125
Ifng	GWAS	-	-	-	-	-
Il10	GWAS	-	-	-	-	-
Ins2	GWAS	-	-	-	-	-
Rnaset2a	ImmunoChip	-	-	-	-	-
Stat4	TaqMan Genotyping	-	-	-	-	-
D-Autism			Mean Sequence Reads
		Ensembl	Hypothalamus	Hippocampus	Striatum	Brainstem
Adnp		ENSRNOG00000010975	6421.88	5596.75	6281.88	4695.25
Adsl		ENSRNOG00000018655	1811.38	2120.75	2753	1381.38
Aff2		ENSRNOG00000052572	1932.25	997.75	369.75	1754.12
Ahdc1		ENSRNOG00000042855	1714.62	1719	1540.75	1182
Aldh5a1		ENSRNOG00000023538	6942.88	4872.38	5821.25	7048
Ank2		ENSRNOG00000011076	15737.5	20631.1	12931.6	27435.1
Ank3		ENSRNOG00000053288	7463.5	8646.38	11028.4	13045.8
Ankrd11		ENSRNOG00000027906	4931	5811.25	5866.62	5418.25
Ap2s1		ENSRNOG00000015865	2305.5	2250.62	1621.12	1898.12
Arhgef9		ENSRNOG00000007733	8897.62	13667	19364.6	7452.38
Arid1b		ENSRNOG00000017030	1910.5	2820.62	2857.5	1912.75
Arx		ENSRNOG00000053562	360.125	561.75	697.625	7
Ash1l		ENSRNOG00000020386	4820	6950.38	8292.88	5506.5
Asxl3		ENSRNOG00000015383	136.125	123.375	121.875	144.375
Atrx		ENSRNOG00000056703	4486	5302.25	5651.5	3899.25
Auts2		ENSRNOG00000000885	575.625	697.375	1199.62	469.75
Baz2b		ENSRNOG00000056984	2536.62	1827	2453.38	2731.75
Bckdk		ENSRNOG00000019485	1191	1150	1002.75	1545
Bcl11a		ENSRNOG00000007049	345	1753.88	909.625	331.625
Braf		ENSRNOG00000010957	501.75	845	766.875	718.75
Brsk2		ENSRNOG00000020021	1666.25	1781.25	1394.38	2047.62
Cacna1c		ENSRNOG00000007090	1062.38	1734.62	1783.12	714
Cacna1e		ENSRNOG00000002863	1607.25	3968.75	3230.75	1343.62
Cacna2d3		ENSRNOG00000031287	1484.5	4000.75	7190.25	2317.12
Cask		ENSRNOG00000060946	467.5	597.5	548.625	772.25
Cdkl5		ENSRNOG00000003742	157.25	734.5	774.375	325.875
Celf4		ENSRNOG00000014503	2188.88	2225.38	2039	1227.88
Champ1		ENSRNOG00000000112	1360.75	1185.25	1121.88	1175.5
Chd2		ENSRNOG00000012716	3640.38	3030.62	3583.25	3136.25
Chd3		ENSRNOG00000009722	9876.5	16662	12367.9	7202.75
Chd7		ENSRNOG00000006689	885.5	817.5	1269.12	1657.5
Chd8		ENSRNOG00000025011	4369.12	3640	3710.5	3792.62
Cic		ENSRNOG00000056118	3049.88	3409.62	4073	3145.62
Cnot3		ENSRNOG00000053234	1284.38	1252.88	1317.75	1062.38
Coro1a		ENSRNOG00000019430	1147	2408.62	912.125	850.625
Crebbp		ENSRNOG00000005330	1746.5	1535.62	1876.25	1285
Ctcf		ENSRNOG00000017674	2106.88	2217.5	2693.38	2062.5
Ctnnb1		ENSRNOG00000054172	7219	6566.62	6233.62	5579.25
Cul3		ENSRNOG00000015633	5732.25	5679.5	5262	7148.25
Ddx3x		ENSRNOG00000023383	10316.4	9151.5	9157.12	13324.1
Deaf1		ENSRNOG00000017960	1012.25	903	846.5	879.875
Dhcr7		ENSRNOG00000020776	890.5	714.125	538.625	998.5
Dip2a		ENSRNOG00000043212	2618.12	1819.25	1839.38	4127.5
Dlg4		ENSRNOG00000018526	9337.62	17153.1	24989.4	8617.12
Dmpk		ENSRNOG00000015085	1735	1498.38	1765.75	1350.75
Dnmt3a		ENSRNOG00000026649	961.5	690.25	1334.38	661.375
Dpysl2		ENSRNOG00000009625	9963	8034.12	7084	12425.9
Dscam		ENSRNOG00000027992	1296.75	756.375	362.75	1137.12
Dync1h1		ENSRNOG00000006178	9013.12	8523.12	7988.62	14013.5
Dyrk1a		ENSRNOG00000001662	1675.62	1860.88	1537	1803.5
Ebf3		ENSRNOG00000016102	988.5	65.25	3.125	1107.88
Ehmt1		ENSRNOG00000007242	649.5	691.25	730.375	646
Eif3g		ENSRNOG00000020619	2264	1814.12	1710.62	2204.38
Elavl3		ENSRNOG00000013752	1790.12	1928.25	1823.25	2649.5
Ep300		ENSRNOG00000000190	405.875	399.25	496.625	455.125
Fmr1		ENSRNOG00000057464	1080.25	1326.62	1469.12	1275.62
Foxg1		ENSRNOG00000047891	263.875	3379.88	4153.38	0.5
Foxp1		ENSRNOG00000009184	237.625	465.625	2303	279.375
Foxp2		ENSRNOG00000054508	498.5	142.625	2110.12	317.375
Gabrb2		ENSRNOG00000003680	736.875	847.875	624.75	973.75
Gabrb3		ENSRNOG00000060599	1495.38	2810.62	2529.62	1159.5
Gfap		ENSRNOG00000002919	16275.5	18105	9386.88	33128.8
Gigyf1		ENSRNOG00000001410	2573.12	1969.12	2409	1677.75
Gigyf2		ENSRNOG00000023577	2738.5	2913.38	2584.38	2557.62
Gnai1		ENSRNOG00000057096	2280.38	2901.75	1717.62	3312.12
Gria2		ENSRNOG00000054204	12731.8	31745.2	27110	7118.75
Grin2b		ENSRNOG00000008766	160.75	533.75	454	142
Hdlbp		ENSRNOG00000031479	9406.25	10209.5	10374.6	13033.1
Hectd4		ENSRNOG00000001352	6688.88	5560.25	5982.62	6336.88
Hivep2		ENSRNOG00000011015	1890	5784.25	4300.62	2474
Hnrnph2		ENSRNOG00000011661	3730.88	3340.25	3296.25	3246.75
Hnrnpu		ENSRNOG00000033790	18711	16908	21967.5	14790
Hras		ENSRNOG00000016611	1663.88	2058.88	2678.12	1566.75
Iqsec2		ENSRNOG00000058975	1734.62	4190.25	4322	2018.25
Irf2bpl		ENSRNOG00000011026	1080.88	1008.38	1275	810.5
Kansl1		ENSRNOG00000053680	1395.5	1315.88	1386.5	1626.12
Katnal2		ENSRNOG00000017788	113.75	64	67.875	25.5
Kcnb1		ENSRNOG00000046949	835.125	1319.25	1615.62	563.125
Kcnq3		ENSRNOG00000005206	290	893.75	702.125	640.25
Kdm3b		ENSRNOG00000050200	2405.38	2285.88	3389	2338
Kdm5b		ENSRNOG00000060544	2358	2551.38	3361.25	1767.25
Kdm6b		ENSRNOG00000037613	1387.5	967	888.875	776.375
Kmt2a		ENSRNOG00000015133	4036.25	3309.5	4470.38	3036.62
Kmt2c		ENSRNOG00000007997	579	390.5	455.5	392.125
Kmt2e		ENSRNOG00000021614	5708.38	4666.62	6187	4342
Ldb1		ENSRNOG00000018468	2132	1825.5	2358.88	1640.75
Lrrc4c		ENSRNOG00000029798	2059.25	2065.25	3546	1770.62
Lztr1		ENSRNOG00000001870	2228.88	2141.25	1758	2281.5
Magel2		ENSRNOG00000010158	2507.62	386	136.875	387.875
Map1a		ENSRNOG00000014230	26084.5	35230.5	38619.2	58957.2
Mbd5		ENSRNOG00000027596	1610.5	1725.5	1694.25	1126.75
Mecp2		ENSRNOG00000056659	249	324.5	292.25	394.375
Med13		ENSRNOG00000003679	1341.38	1566.62	1601.88	1554.38
Med13l		ENSRNOG00000001120	2060	2792.25	3330.12	1857.12
Meis2		ENSRNOG00000004730	546.875	1532.88	11094.8	2846.75
Mkx		ENSRNOG00000018938	37.25	49.375	26.75	97.625
Myt1l		ENSRNOG00000004269	1898	3328.75	4180.75	1922.75
Naa15		ENSRNOG00000012385	3110.88	2986.38	3127.38	3411.25
Nacc1		ENSRNOG00000002864	2948	3750.25	3240.88	3612.62
Nckap1		ENSRNOG00000007518	9342.75	16875.1	15099.6	12829.5
Ncoa1		ENSRNOG00000004068	3576.88	6807.88	5807.5	4684.75
Nf1		ENSRNOG00000013780	3285.75	2887.12	3164.38	4044.75
Nipbl		ENSRNOG00000056907	1962	2115.38	2289.12	2434.12
Nlgn2		ENSRNOG00000015430	5234.5	4758.12	4242.38	4271.12
Nlgn3		ENSRNOG00000003812	3380.25	3606.75	3125	2801.88
Nr3c2		ENSRNOG00000034007	186.625	1357.62	426	506.625
Nr4a2		ENSRNOG00000005600	611.5	1563.12	359.75	258.625
Nrxn1		ENSRNOG00000050220	3344.75	4420.38	2406	4146.38
Nrxn2		ENSRNOG00000021103	8356	6720.75	5373.5	6024.38
Nrxn3		ENSRNOG00000047574	2926.38	3529.88	4369.25	4120
Nsd1		ENSRNOG00000016680	2877.5	3368.88	3334.88	3489.75
Nup155		ENSRNOG00000013411	959.875	1038.12	985	1117.12
Pacs1		ENSRNOG00000020350	1640.5	1624.25	1635.25	1250.25
Pax5		ENSRNOG00000024729	0.625	0.25	0.125	9.25
Pcdh19		ENSRNOG00000003929	609.875	988.25	190.125	426.75
Phf12		ENSRNOG00000009566	1784.5	1517.38	1931.88	1226.38
Phf2		ENSRNOG00000016816	2004.38	1677.75	2050.5	1579.12
Phf21a		ENSRNOG00000006063	776.75	727.75	889.75	695.625
Phf3		ENSRNOG00000011756	2296.12	2299	2734.5	2473.62
Phip		ENSRNOG00000008652	941.25	812	919.875	1006.12
Pogz		ENSRNOG00000053599	2833.25	2384.5	3378.5	1855.88
Pomgnt1		ENSRNOG00000023455	2306.38	2199.12	2594.25	2383.5
Ppp1r9b		ENSRNOG00000052113	8060.12	23529.9	26423.1	7461
Ppp2r5d		ENSRNOG00000016849	1755.5	1761.5	2940.38	1895.62
Ppp5c		ENSRNOG00000016907	3513.25	3174.75	1714.5	3896.62
Prr12		ENSRNOG00000059408	1706.5	1601.12	1616.12	1307.75
Psmd12		ENSRNOG00000003117	3957.88	2701.25	2385.12	5119.75
Ptchd1		ENSRNOG00000003675	1041	420	1095.5	1114.75
Pten		ENSRNOG00000020723	1250.88	1739	1640.88	1637.75
Ptk7		ENSRNOG00000039976	254.5	193.75	307.75	232.375
Ptpn11		ENSRNOG00000030124	14291.1	11067.8	16290.2	23728.6
Rai1		ENSRNOG00000060615	2230.25	2318.75	2609	1757.75
Reln		ENSRNOG00000021441	1774.25	3159.75	2361.75	2288.75
Rere		ENSRNOG00000017940	6414.12	4662	4398.5	6121.12
Rfx3		ENSRNOG00000014486	188	635.875	302	151.625
Rims1		ENSRNOG00000011000	1736.38	4165.88	2629.12	2422.62
Rorb		ENSRNOG00000013413	193.125	161.25	198.375	226.125
Satb1		ENSRNOG00000012942	868.25	1743.75	496	825.875
Scn1a		ENSRNOG00000053122	1891.38	1676.62	1893.38	7584.12
Scn2a		ENSRNOG00000005018	7966.5	10302.4	9372.75	4150.25
Scn8a		ENSRNOG00000005309	2312.75	6413.88	4610.62	6609
Setbp1		ENSRNOG00000016208	107.5	255	169.5	113.75
Setd2		ENSRNOG00000020915	2660.12	2410.12	2718.75	2631.75
Setd5		ENSRNOG00000007472	4869.12	4439	4603	4159.12
Shank2		ENSRNOG00000050206	173.625	381.25	207.25	140.75
Shank3		ENSRNOG00000052296	2347.12	6635.12	10930.9	1584.88
Sin3a		ENSRNOG00000032254	1523.88	1320.75	1782.62	1340
Ski		ENSRNOG00000055340	725.625	1237.5	1486.12	749.75
Slc6a1		ENSRNOG00000006527	14715	12150.5	10833.2	13457.9
Slc9a6		ENSRNOG00000000879	7303.75	5084.5	4124.88	6931.38
Smarcc2		ENSRNOG00000031135	8716.25	7555.88	7668.25	9151.25
Sox5		ENSRNOG00000027869	198.75	259.5	108.5	156.75
Spast		ENSRNOG00000027136	1992.12	1819.5	1698.25	1959.62
Srcap		ENSRNOG00000050282	3764.88	3608.88	4184.12	3555.12
Srpr		ENSRNOG00000010543	3000.25	2156.62	2111.62	3485.25
Stxbp1		ENSRNOG00000015420	25401.9	23469.4	15425.9	34765.9
Syngap1		ENSRNOG00000000483	2907.25	9309	7706	1478.12
Tanc2		ENSRNOG00000052840	1843.25	2088.38	2424.62	2462.88
Taok1		ENSRNOG00000015692	946.625	1259.88	1117.25	1478.88
Tbck		ENSRNOG00000011454	907.5	872.375	588.875	1059.75
Tbl1xr1		ENSRNOG00000011216	2424.62	3922.62	4334.38	3409.62
Tbr1		ENSRNOG00000005049	42.875	496.125	62.125	1.875
Tcf20		ENSRNOG00000009585	2729.12	3116.62	4212.12	2136.88
Tcf4		ENSRNOG00000012405	650.5	2320	938	990.75
Tcf7l2		ENSRNOG00000049232	707.875	359.25	301	303.5
Tek		ENSRNOG00000008587	719.25	600.25	855.125	1281.88
Tlk2		ENSRNOG00000006285	1847.62	1444.5	1662.88	2054.5
Tm9sf4		ENSRNOG00000009406	1864.62	1487.62	1395	1615.5
Traf7		ENSRNOG00000003131	1562.88	1548.5	1841.88	1325.62
Trim23		ENSRNOG00000012354	2561.75	2905.38	2935.62	2556
Trio		ENSRNOG00000012148	3144.25	4985.75	4430.62	2935.88
Trip12		ENSRNOG00000016963	6839.75	6301.5	6630.38	7298.25
Tsc1		ENSRNOG00000011470	1217.25	1142.5	1243.75	1559.75
Tsc2		ENSRNOG00000011375	3447.38	4066.25	4613.88	3049.75
Tshz3		ENSRNOG00000013938	229	375.375	152.25	439
Ube3a		ENSRNOG00000015734	2276.12	1720.88	1605.25	2756.62
Ubr1		ENSRNOG00000037207	1867.25	1712.75	1359.25	2046.25
Upf3b		ENSRNOG00000039994	2219.5	1363.88	1665.12	1347.62
Vezf1		ENSRNOG00000009819	2102.88	1355.5	1571.38	2388.38
Vps13b		ENSRNOG00000058166	49.625	73.5	58.25	109.625
Wac		ENSRNOG00000018698	2367.62	2289.25	2446.38	2287.5
Wdfy3		ENSRNOG00000061121	5314.88	4225.5	3727.25	5868.12
Zbtb20		ENSRNOG00000056716	61.875	308.5	172.875	245.875
Zfp292		ENSRNOG00000031031	1872.25	1911.75	2579.5	1857.38
Zfp462		ENSRNOG00000032048	1786.25	1388	1783.5	1640.38
Zmynd8		ENSRNOG00000019154	4202.62	4280	4173.62	3301.5
D5Ertd579e		-	-	-	-	-
Mboat7		-	-	-	-	-
Nbea		-	-	-	-	-
Kmt5b		-	-	-	-	-
